# Supplementary material for: Comparative Antinociceptive Evaluation of Hofmeisterin I and Analogues from Hofmeisteria schaffneri in Zebrafish and Mice
Source: ACS Omega. 2026 Apr 11;11(15):23469–79. doi: 10.1021/acsomega.6c01037 (PMC13103808; doi:10.1021/acsomega.6c01037)
Supplement: Supplementary file 2 [file ao6c01037_si_002.cif]

 
data_021XYZ25 
  
_audit_creation_method            'SHELXL-2019/3' 
_shelx_SHELXL_version_number      '2019/3' 
_chemical_name_systematic         ? 
_chemical_name_common             ? 
_chemical_melting_point           ? 
_chemical_formula_moiety          ? 
_chemical_formula_sum 
 'C11 H11 Cl O4' 
_chemical_formula_weight          242.65 
  
loop_ 
 _atom_type_symbol 
 _atom_type_description 
 _atom_type_scat_dispersion_real 
 _atom_type_scat_dispersion_imag 
 _atom_type_scat_source 
 'C'  'C'   0.0033   0.0016 
 'International Tables Vol C Tables 4.2.6.8 and 6.1.1.4' 
 'H'  'H'   0.0000   0.0000 
 'International Tables Vol C Tables 4.2.6.8 and 6.1.1.4' 
 'O'  'O'   0.0106   0.0060 
 'International Tables Vol C Tables 4.2.6.8 and 6.1.1.4' 
 'Cl'  'Cl'   0.1484   0.1585 
 'International Tables Vol C Tables 4.2.6.8 and 6.1.1.4' 
  
_space_group_crystal_system       monoclinic 
_space_group_IT_number            14 
_space_group_name_H-M_alt         'P 21/n' 
_space_group_name_Hall            '-P 2yn' 
  
_shelx_space_group_comment 
; 
The symmetry employed for this shelxl refinement is uniquely defined 
by the following loop, which should always be used as a source of 
symmetry information in preference to the above space-group names. 
They are only intended as comments. 
; 
  
loop_ 
 _space_group_symop_operation_xyz 
 'x, y, z' 
 '-x+1/2, y+1/2, -z+1/2' 
 '-x, -y, -z' 
 'x-1/2, -y-1/2, z-1/2' 
  
_cell_length_a                    5.6964(4) 
_cell_length_b                    24.8887(19) 
_cell_length_c                    7.9832(6) 
_cell_angle_alpha                 90 
_cell_angle_beta                  101.401(2) 
_cell_angle_gamma                 90 
_cell_volume                      1109.49(14) 
_cell_formula_units_Z             4 
_cell_measurement_temperature     150(2) 
_cell_measurement_reflns_used     9158 
_cell_measurement_theta_min       2.45 
_cell_measurement_theta_max       27.46 
  
_exptl_crystal_description        Prism 
_exptl_crystal_colour             colourless 
_exptl_crystal_density_meas       ? 
_exptl_crystal_density_method     ? 
_exptl_crystal_density_diffrn     1.453 
_exptl_crystal_F_000              504 
_exptl_transmission_factor_min    ? 
_exptl_transmission_factor_max    ? 
_exptl_crystal_size_max           0.397 
_exptl_crystal_size_mid           0.235 
_exptl_crystal_size_min           0.206 
_exptl_absorpt_coefficient_mu     0.339 
_shelx_estimated_absorpt_T_min    0.877 
_shelx_estimated_absorpt_T_max    0.933 
_exptl_absorpt_correction_type    none 
_exptl_absorpt_correction_T_min   ? 
_exptl_absorpt_correction_T_max   ? 
_exptl_absorpt_process_details    ? 
_exptl_absorpt_special_details    ? 
_diffrn_ambient_temperature       150(2) 
_diffrn_radiation_wavelength      0.71073 
_diffrn_radiation_type            MoK\a 
_diffrn_source                    'micro-focus X-ray source' 
_diffrn_measurement_device_type   'Bruker D8 Venture \k-geometry diffractometer 208039-01' 
_diffrn_measurement_method        \w-scans 
_diffrn_detector_area_resol_mean  73.909836 
_diffrn_reflns_number             28226 
_diffrn_reflns_av_unetI/netI      0.0332 
_diffrn_reflns_av_R_equivalents   0.0947 
_diffrn_reflns_limit_h_min        -7 
_diffrn_reflns_limit_h_max        7 
_diffrn_reflns_limit_k_min        -31 
_diffrn_reflns_limit_k_max        30 
_diffrn_reflns_limit_l_min        -9 
_diffrn_reflns_limit_l_max        9 
_diffrn_reflns_theta_min          2.728 
_diffrn_reflns_theta_max          26.371 
_diffrn_reflns_theta_full         25.242 
_diffrn_measured_fraction_theta_max   0.960 
_diffrn_measured_fraction_theta_full  0.955 
_diffrn_reflns_Laue_measured_fraction_max    0.960 
_diffrn_reflns_Laue_measured_fraction_full   0.955 
_diffrn_reflns_point_group_measured_fraction_max   0.960 
_diffrn_reflns_point_group_measured_fraction_full  0.955 
_reflns_number_total              2162 
_reflns_number_gt                 2093 
_reflns_threshold_expression      'I > 2\s(I)' 
_reflns_Friedel_coverage          0.000 
_reflns_Friedel_fraction_max      . 
_reflns_Friedel_fraction_full     . 
  
_reflns_special_details 
; 
 Reflections were merged by SHELXL according to the crystal 
 class for the calculation of statistics and refinement. 
  
 _reflns_Friedel_fraction is defined as the number of unique 
 Friedel pairs measured divided by the number that would be 
 possible theoretically, ignoring centric projections and 
 systematic absences. 
; 
  
_computing_data_collection        'APEX5 v2023.9-2 (Bruker, 2018)' 
_computing_cell_refinement        'APEX5 v2023.9-2 (Bruker, 2018)' 
_computing_data_reduction         'SAINT V8.37A  (Bruker, 2018)' 
_computing_structure_solution     'SHELXS-2019 (Bruker, 2015)' 
_computing_structure_refinement 'SHELXL-2019/2 (Sheldrick, 2019)' 
_computing_molecular_graphics     'Ortep-3 Ver 2.02 L.J. Farrugia (1997) J. Appl. Cryst. 30, 565' 
_computing_publication_material   'SHELXL-2019/3 (Sheldrick, 2015)' 
_refine_special_details           ? 
_refine_ls_structure_factor_coef  Fsqd 
_refine_ls_matrix_type            full 
_refine_ls_weighting_scheme       calc 
_refine_ls_weighting_details 
'w=1/[\s^2^(Fo^2^)+(0.0001P)^2^+1.2225P] where P=(Fo^2^+2Fc^2^)/3' 
_atom_sites_solution_primary      direct 
_atom_sites_solution_secondary    difmap 
_atom_sites_solution_hydrogens    mixed 
_refine_ls_hydrogen_treatment     mixed 
_refine_ls_extinction_method      none 
_refine_ls_extinction_coef        . 
_refine_ls_number_reflns          2162 
_refine_ls_number_parameters      150 
_refine_ls_number_restraints      0 
_refine_ls_R_factor_all           0.0777 
_refine_ls_R_factor_gt            0.0759 
_refine_ls_wR_factor_ref          0.1123 
_refine_ls_wR_factor_gt           0.1115 
_refine_ls_goodness_of_fit_ref    1.233 
_refine_ls_restrained_S_all       1.233 
_refine_ls_shift/su_max           0.001 
_refine_ls_shift/su_mean          0.000 
  
loop_ 
 _atom_site_label 
 _atom_site_type_symbol 
 _atom_site_fract_x 
 _atom_site_fract_y 
 _atom_site_fract_z 
 _atom_site_U_iso_or_equiv 
 _atom_site_adp_type 
 _atom_site_occupancy 
 _atom_site_site_symmetry_order 
 _atom_site_calc_flag 
 _atom_site_refinement_flags_posn 
 _atom_site_refinement_flags_adp 
 _atom_site_refinement_flags_occupancy 
 _atom_site_disorder_assembly 
 _atom_site_disorder_group 
Cl1 Cl 0.14855(10) 0.57999(2) 0.50871(8) 0.0384(2) Uani 1 1 d . . . . . 
O1 O 0.9336(3) 0.78116(6) 0.76812(19) 0.0269(4) Uani 1 1 d . . . . . 
O2 O 1.1592(3) 0.75481(7) 0.5820(2) 0.0346(4) Uani 1 1 d . . . . . 
O3 O 1.1067(3) 0.68738(6) 0.8963(2) 0.0295(4) Uani 1 1 d . . . . . 
O4 O 1.0848(3) 0.58670(7) 0.9708(2) 0.0329(4) Uani 1 1 d . . . . . 
H4 H 1.148(5) 0.6184(13) 0.965(4) 0.040 Uiso 1 1 d . U . . . 
C1 C 1.1198(4) 0.78588(9) 0.6880(3) 0.0277(5) Uani 1 1 d . . . . . 
C2 C 1.2691(6) 0.83394(10) 0.7514(4) 0.0456(7) Uani 1 1 d . . . . . 
H2A H 1.363490 0.844504 0.666584 0.068 Uiso 1 1 calc R U . . . 
H2B H 1.377121 0.825060 0.859345 0.068 Uiso 1 1 calc R U . . . 
H2C H 1.164528 0.863716 0.769784 0.068 Uiso 1 1 calc R U . . . 
C3 C 0.7859(4) 0.73500(8) 0.7216(3) 0.0251(5) Uani 1 1 d . . . . . 
H3A H 0.755867 0.730277 0.596085 0.030 Uiso 1 1 calc R U . . . 
H3B H 0.629646 0.740481 0.755708 0.030 Uiso 1 1 calc R U . . . 
C4 C 0.9043(4) 0.68500(8) 0.8075(3) 0.0224(5) Uani 1 1 d . . . . . 
C5 C 0.7691(4) 0.63456(8) 0.7828(2) 0.0218(4) Uani 1 1 d . . . . . 
C6 C 0.8665(4) 0.58761(8) 0.8672(3) 0.0245(5) Uani 1 1 d . . . . . 
C7 C 0.7375(4) 0.53976(9) 0.8450(3) 0.0273(5) Uani 1 1 d . . . . . 
H7 H 0.804153 0.508536 0.904456 0.033 Uiso 1 1 calc R U . . . 
C8 C 0.5148(4) 0.53654(9) 0.7386(3) 0.0269(5) Uani 1 1 d . . . . . 
C9 C 0.4231(4) 0.58329(9) 0.6522(3) 0.0265(5) Uani 1 1 d . . . . . 
C10 C 0.5428(4) 0.63134(9) 0.6741(3) 0.0244(5) Uani 1 1 d . . . . . 
H10 H 0.472950 0.662481 0.615726 0.029 Uiso 1 1 calc R U . . . 
C11 C 0.3801(5) 0.48430(10) 0.7179(3) 0.0362(6) Uani 1 1 d . . . . . 
H11A H 0.224958 0.489090 0.751430 0.043 Uiso 1 1 calc R U . . . 
H11B H 0.472972 0.456898 0.790606 0.043 Uiso 1 1 calc R U . . . 
H11C H 0.354563 0.472839 0.598247 0.043 Uiso 1 1 calc R U . . . 
  
loop_ 
 _atom_site_aniso_label 
 _atom_site_aniso_U_11 
 _atom_site_aniso_U_22 
 _atom_site_aniso_U_33 
 _atom_site_aniso_U_23 
 _atom_site_aniso_U_13 
 _atom_site_aniso_U_12 
Cl1 0.0237(3) 0.0440(4) 0.0416(4) -0.0022(3) -0.0074(2) -0.0034(2) 
O1 0.0349(9) 0.0200(7) 0.0267(8) -0.0015(6) 0.0085(7) -0.0007(6) 
O2 0.0403(10) 0.0360(9) 0.0298(9) -0.0057(7) 0.0126(7) -0.0013(7) 
O3 0.0277(8) 0.0266(8) 0.0304(8) -0.0010(6) -0.0038(6) -0.0005(6) 
O4 0.0294(8) 0.0256(8) 0.0378(9) 0.0045(7) -0.0080(7) 0.0018(7) 
C1 0.0354(12) 0.0246(11) 0.0228(11) 0.0043(9) 0.0054(10) 0.0008(9) 
C2 0.0588(18) 0.0322(13) 0.0502(16) -0.0065(12) 0.0215(14) -0.0148(12) 
C3 0.0275(11) 0.0215(10) 0.0255(11) 0.0006(8) 0.0032(9) 0.0010(8) 
C4 0.0249(11) 0.0240(10) 0.0185(10) -0.0023(8) 0.0048(8) 0.0022(8) 
C5 0.0237(10) 0.0231(10) 0.0186(10) -0.0014(8) 0.0046(8) 0.0022(8) 
C6 0.0251(11) 0.0252(10) 0.0219(10) -0.0009(8) 0.0018(8) 0.0043(8) 
C7 0.0323(12) 0.0224(10) 0.0264(11) 0.0013(8) 0.0041(9) 0.0027(9) 
C8 0.0306(12) 0.0263(11) 0.0253(11) -0.0042(9) 0.0093(9) -0.0019(9) 
C9 0.0221(10) 0.0331(12) 0.0233(11) -0.0037(9) 0.0023(8) 0.0007(9) 
C10 0.0239(11) 0.0270(11) 0.0219(10) 0.0004(8) 0.0033(8) 0.0035(8) 
C11 0.0398(14) 0.0304(12) 0.0382(13) -0.0054(10) 0.0073(11) -0.0089(10) 
  
_geom_special_details 
; 
 All esds (except the esd in the dihedral angle between two l.s. planes) 
 are estimated using the full covariance matrix.  The cell esds are taken 
 into account individually in the estimation of esds in distances, angles 
 and torsion angles; correlations between esds in cell parameters are only 
 used when they are defined by crystal symmetry.  An approximate (isotropic) 
 treatment of cell esds is used for estimating esds involving l.s. planes. 
; 
  
loop_ 
 _geom_bond_atom_site_label_1 
 _geom_bond_atom_site_label_2 
 _geom_bond_distance 
 _geom_bond_site_symmetry_2 
 _geom_bond_publ_flag 
Cl1 C9 1.749(2) . ? 
O1 C1 1.348(3) . ? 
O1 C3 1.429(3) . ? 
O2 C1 1.200(3) . ? 
O3 C4 1.230(3) . ? 
O4 C6 1.351(3) . ? 
O4 H4 0.87(3) . ? 
C1 C2 1.497(3) . ? 
C2 H2A 0.9800 . ? 
C2 H2B 0.9800 . ? 
C2 H2C 0.9800 . ? 
C3 C4 1.513(3) . ? 
C3 H3A 0.9900 . ? 
C3 H3B 0.9900 . ? 
C4 C5 1.466(3) . ? 
C5 C6 1.407(3) . ? 
C5 C10 1.407(3) . ? 
C6 C7 1.392(3) . ? 
C7 C8 1.382(3) . ? 
C7 H7 0.9500 . ? 
C8 C9 1.400(3) . ? 
C8 C11 1.502(3) . ? 
C9 C10 1.371(3) . ? 
C10 H10 0.9500 . ? 
C11 H11A 0.9800 . ? 
C11 H11B 0.9800 . ? 
C11 H11C 0.9800 . ? 
  
loop_ 
 _geom_angle_atom_site_label_1 
 _geom_angle_atom_site_label_2 
 _geom_angle_atom_site_label_3 
 _geom_angle 
 _geom_angle_site_symmetry_1 
 _geom_angle_site_symmetry_3 
 _geom_angle_publ_flag 
C1 O1 C3 115.16(17) . . ? 
C6 O4 H4 107.0(18) . . ? 
O2 C1 O1 123.6(2) . . ? 
O2 C1 C2 125.5(2) . . ? 
O1 C1 C2 110.9(2) . . ? 
C1 C2 H2A 109.5 . . ? 
C1 C2 H2B 109.5 . . ? 
H2A C2 H2B 109.5 . . ? 
C1 C2 H2C 109.5 . . ? 
H2A C2 H2C 109.5 . . ? 
H2B C2 H2C 109.5 . . ? 
O1 C3 C4 110.89(17) . . ? 
O1 C3 H3A 109.5 . . ? 
C4 C3 H3A 109.5 . . ? 
O1 C3 H3B 109.5 . . ? 
C4 C3 H3B 109.5 . . ? 
H3A C3 H3B 108.1 . . ? 
O3 C4 C5 121.78(19) . . ? 
O3 C4 C3 120.30(19) . . ? 
C5 C4 C3 117.92(17) . . ? 
C6 C5 C10 118.34(19) . . ? 
C6 C5 C4 120.02(18) . . ? 
C10 C5 C4 121.64(18) . . ? 
O4 C6 C7 117.55(19) . . ? 
O4 C6 C5 122.36(19) . . ? 
C7 C6 C5 120.09(19) . . ? 
C8 C7 C6 121.7(2) . . ? 
C8 C7 H7 119.2 . . ? 
C6 C7 H7 119.2 . . ? 
C7 C8 C9 117.5(2) . . ? 
C7 C8 C11 120.3(2) . . ? 
C9 C8 C11 122.2(2) . . ? 
C10 C9 C8 122.35(19) . . ? 
C10 C9 Cl1 118.83(17) . . ? 
C8 C9 Cl1 118.81(17) . . ? 
C9 C10 C5 120.00(19) . . ? 
C9 C10 H10 120.0 . . ? 
C5 C10 H10 120.0 . . ? 
C8 C11 H11A 109.5 . . ? 
C8 C11 H11B 109.5 . . ? 
H11A C11 H11B 109.5 . . ? 
C8 C11 H11C 109.5 . . ? 
H11A C11 H11C 109.5 . . ? 
H11B C11 H11C 109.5 . . ? 
  
loop_ 
 _geom_torsion_atom_site_label_1 
 _geom_torsion_atom_site_label_2 
 _geom_torsion_atom_site_label_3 
 _geom_torsion_atom_site_label_4 
 _geom_torsion 
 _geom_torsion_site_symmetry_1 
 _geom_torsion_site_symmetry_2 
 _geom_torsion_site_symmetry_3 
 _geom_torsion_site_symmetry_4 
 _geom_torsion_publ_flag 
C3 O1 C1 O2 1.7(3) . . . . ? 
C3 O1 C1 C2 -177.36(19) . . . . ? 
C1 O1 C3 C4 77.2(2) . . . . ? 
O1 C3 C4 O3 -3.4(3) . . . . ? 
O1 C3 C4 C5 175.85(18) . . . . ? 
O3 C4 C5 C6 2.5(3) . . . . ? 
C3 C4 C5 C6 -176.70(19) . . . . ? 
O3 C4 C5 C10 -176.6(2) . . . . ? 
C3 C4 C5 C10 4.2(3) . . . . ? 
C10 C5 C6 O4 178.4(2) . . . . ? 
C4 C5 C6 O4 -0.7(3) . . . . ? 
C10 C5 C6 C7 -1.4(3) . . . . ? 
C4 C5 C6 C7 179.5(2) . . . . ? 
O4 C6 C7 C8 -178.6(2) . . . . ? 
C5 C6 C7 C8 1.2(3) . . . . ? 
C6 C7 C8 C9 0.4(3) . . . . ? 
C6 C7 C8 C11 -179.8(2) . . . . ? 
C7 C8 C9 C10 -1.9(3) . . . . ? 
C11 C8 C9 C10 178.3(2) . . . . ? 
C7 C8 C9 Cl1 176.96(17) . . . . ? 
C11 C8 C9 Cl1 -2.8(3) . . . . ? 
C8 C9 C10 C5 1.8(3) . . . . ? 
Cl1 C9 C10 C5 -177.12(16) . . . . ? 
C6 C5 C10 C9 -0.1(3) . . . . ? 
C4 C5 C10 C9 179.1(2) . . . . ? 
  
loop_ 
 _geom_hbond_atom_site_label_D 
 _geom_hbond_atom_site_label_H 
 _geom_hbond_atom_site_label_A 
 _geom_hbond_distance_DH 
 _geom_hbond_distance_HA 
 _geom_hbond_distance_DA 
 _geom_hbond_angle_DHA 
 _geom_hbond_site_symmetry_A 
 _geom_hbond_publ_flag 
O4 H4 O3  0.87(3) 1.80(3) 2.584(2) 148(3) . yes 
C2 H2B Cl1  0.98 2.94 3.424(3) 111.3 4_776 yes 
  
_refine_diff_density_max    0.285 
_refine_diff_density_min   -0.222 
_refine_diff_density_rms    0.048 
  
_shelx_res_file 
; 
TITL mo_021XYZ25_a.res in P2(1)/n 
    021XYZ25.res 
    created by SHELXL-2019/3 at 11:49:09 on 22-Jan-2025 
CELL 0.71073 5.6964 24.8887 7.9832 90.0000 101.4010 90.0000 
ZERR 4.00 0.0004 0.0019 0.0006 0.0000 0.0020 0.0000 
LATT 1 
SYMM -x+1/2, y+1/2, -z+1/2 
SFAC C H O CL 
UNIT 44 44 16 4 
LIST 4 
TEMP -123.150 
SIZE 0.206 0.235 0.397 
ACTA 
OMIT -5   1   7 
L.S. 10 
FMAP 2 
MPLA 4 C2 C1 O1 O2 
MPLA 6 C5 > C10 
MPLA  4 O1 C3 C4 O3 
PLAN 10 
HTAB 
HTAB O4 O3 
EQIV $1 x+3/2, -y+3/2, z+1/2 
HTAB C2 Cl1_$1 
BOND $H 
CONF 
WGHT    0.000100    1.222500 
FVAR       0.61726 
CL1   4    0.148548    0.579993    0.508709    11.00000    0.02375    0.04399 = 
         0.04162   -0.00225   -0.00744   -0.00339 
O1    3    0.933641    0.781161    0.768121    11.00000    0.03488    0.02002 = 
         0.02672   -0.00155    0.00852   -0.00068 
O2    3    1.159153    0.754806    0.581969    11.00000    0.04030    0.03603 = 
         0.02980   -0.00569    0.01259   -0.00126 
O3    3    1.106697    0.687381    0.896286    11.00000    0.02772    0.02657 = 
         0.03036   -0.00100   -0.00376   -0.00048 
O4    3    1.084776    0.586704    0.970796    11.00000    0.02936    0.02565 = 
         0.03779    0.00448   -0.00803    0.00178 
H4    2    1.147651    0.618393    0.965228    11.00000   -1.20000 
C1    1    1.119793    0.785880    0.687955    11.00000    0.03540    0.02465 = 
         0.02281    0.00429    0.00535    0.00075 
C2    1    1.269123    0.833938    0.751393    11.00000    0.05883    0.03218 = 
         0.05019   -0.00653    0.02146   -0.01479 
AFIX 137 
H2A   2    1.363490    0.844504    0.666584    11.00000   -1.50000 
H2B   2    1.377121    0.825060    0.859345    11.00000   -1.50000 
H2C   2    1.164528    0.863716    0.769784    11.00000   -1.50000 
AFIX   0 
C3    1    0.785865    0.735000    0.721648    11.00000    0.02749    0.02153 = 
         0.02550    0.00059    0.00316    0.00096 
AFIX  23 
H3A   2    0.755867    0.730277    0.596085    11.00000   -1.20000 
H3B   2    0.629646    0.740481    0.755708    11.00000   -1.20000 
AFIX   0 
C4    1    0.904264    0.685000    0.807508    11.00000    0.02487    0.02400 = 
         0.01853   -0.00230    0.00481    0.00221 
C5    1    0.769066    0.634558    0.782848    11.00000    0.02374    0.02312 = 
         0.01858   -0.00144    0.00456    0.00220 
C6    1    0.866454    0.587609    0.867172    11.00000    0.02514    0.02516 = 
         0.02193   -0.00088    0.00183    0.00430 
C7    1    0.737460    0.539763    0.844981    11.00000    0.03232    0.02237 = 
         0.02639    0.00128    0.00410    0.00268 
AFIX  43 
H7    2    0.804153    0.508536    0.904456    11.00000   -1.20000 
AFIX   0 
C8    1    0.514758    0.536541    0.738584    11.00000    0.03055    0.02633 = 
         0.02529   -0.00417    0.00932   -0.00195 
C9    1    0.423124    0.583289    0.652238    11.00000    0.02209    0.03306 = 
         0.02331   -0.00371    0.00228    0.00068 
C10   1    0.542792    0.631343    0.674060    11.00000    0.02393    0.02696 = 
         0.02189    0.00043    0.00332    0.00347 
AFIX  43 
H10   2    0.472950    0.662481    0.615726    11.00000   -1.20000 
AFIX   0 
C11   1    0.380116    0.484304    0.717922    11.00000    0.03984    0.03044 = 
         0.03815   -0.00543    0.00726   -0.00888 
AFIX 137 
H11A  2    0.224958    0.489090    0.751430    11.00000   -1.20000 
H11B  2    0.472972    0.456898    0.790606    11.00000   -1.20000 
H11C  2    0.354563    0.472839    0.598247    11.00000   -1.20000 
AFIX   0 
HKLF 4 1 1 0 0 0 1 0 0 0 1 
  
  
  
  
REM  mo_021XYZ25_a.res in P2(1)/n 
REM wR2 = 0.1123, GooF = S = 1.233, Restrained GooF = 1.233 for all data 
REM R1 = 0.0759 for 2093 Fo > 4sig(Fo) and 0.0777 for all 2162 data 
REM 150 parameters refined using 0 restraints 
  
END 
  
WGHT      0.0001      1.2230 
  
REM Instructions for potential hydrogen bonds 
HTAB O4 O3 
HTAB C2 Cl1_$1 
EQIV $2 x-1/2, -y+3/2, z-1/2 
HTAB C3 O3_$2 
EQIV $3 x-1/2, -y+3/2, z+1/2 
HTAB C3 O2_$3 
EQIV $4 -x+2, -y+1, -z+2 
HTAB C7 O4_$4 
  
REM Highest difference peak  0.285,  deepest hole -0.222,  1-sigma level  0.048 
Q1    1   1.2031  0.8543  0.6591  11.00000  0.05    0.28 
Q2    1   1.2086  0.8484  0.8487  11.00000  0.05    0.27 
Q3    1   0.2560  0.5826  0.4413  11.00000  0.05    0.26 
Q4    1   1.4189  0.8289  0.7257  11.00000  0.05    0.24 
Q5    1   0.8369  0.7109  0.7797  11.00000  0.05    0.22 
Q6    1   0.4817  0.5587  0.6760  11.00000  0.05    0.22 
Q7    1   0.0007  0.5647  0.5454  11.00000  0.05    0.21 
Q8    1   0.1570  0.4374  0.4446  11.00000  0.05    0.20 
Q9    1   1.2248  0.8091  0.7309  11.00000  0.05    0.19 
Q10   1   0.7849  0.6632  0.8369  11.00000  0.05    0.19 
; 
_shelx_res_checksum   26630 
  
_shelx_hkl_file 
; 
   0   0  -1    0.04    0.01 
   0   0  -1    0.08    0.03 
   0   0  -1    0.01    0.01 
   0   0  -1    0.13    0.04 
   0   0   1    0.01    0.01 
   0   0   1    0.00    0.01 
   0   0   1    0.01    0.01 
   0   0   1    0.00    0.01 
   0   0   1    0.34    0.04 
   0   0   1    0.01    0.01 
   0   0  -3    0.11    0.05 
   0   0  -3    0.00    0.02 
   0   0  -3    0.07    0.04 
   0   0  -3    0.05    0.05 
   0   0   3    0.04    0.03 
   0   0   3   -0.04    0.03 
   0   0   3    0.03    0.04 
   0   0   3   -0.03    0.02 
   0   0   3    0.05    0.03 
   0   0   3    0.03    0.03 
   0   0   3    0.11    0.05 
   0   0  -5    0.93    0.22 
   0   0  -5    0.70    0.17 
   0   0  -5    0.73    0.23 
   0   0  -5    0.84    0.24 
   0   0   5    0.92    0.22 
   0   0   5    0.19    0.09 
   0   0   5    0.72    0.17 
   0   0   5    0.63    0.21 
   0   0   5    0.97    0.23 
   0   0  -6   27.64    0.83 
   0   0  -6   31.96    0.93 
   0   0  -6   34.07    0.95 
   0   0   6   27.83    0.83 
   0   0   6   29.85    0.65 
   0   0   6   30.76    0.72 
   0   0   6   30.34    0.89 
   0   0   6   30.92    0.92 
   0   0  -7    0.38    0.13 
   0   0  -7    1.66    0.27 
   0   0   7    0.33    0.11 
   0   0   7    0.16    0.12 
   0   0   7    0.77    0.20 
   0   0   7    0.18    0.08 
   0   0   7    0.23    0.11 
   0   0  -8   75.66    1.68 
   0   0  -8   85.97    2.18 
   0   0   8   91.07    1.70 
   0   0   8   69.22    1.52 
   0   0   8   68.46    1.11 
   0   0   8   80.38    1.32 
   0   0   8   68.61    1.60 
   0   0  -9   -0.05    0.09 
   0   0  -9   -0.16    0.10 
   0   0   9   -0.13    0.09 
   0   0   9   -0.26    0.11 
   0  -1  -1   58.88    0.34 
   0  -1  -1   60.54    0.49 
   0  -1  -1   64.55    0.51 
   0  -1   1   60.18    0.49 
   0  -1   1   65.96    0.50 
   0   1  -1   58.99    0.49 
   0   1  -1   67.26    0.51 
   0   1   1   56.25    0.46 
   0   1   1   58.21    0.34 
   0   1   1   64.16    0.44 
   0   1   1   61.20    0.49 
   0  -1  -2    1.08    0.11 
   0  -1  -2    1.31    0.09 
   0  -1  -2    0.94    0.12 
   0  -1  -2    1.32    0.13 
   0  -1   2    1.65    0.13 
   0  -1   2    0.92    0.11 
   0  -1   2    1.09    0.09 
   0  -1   2    0.91    0.11 
   0  -1   2    1.06    0.12 
   0   1  -2    1.51    0.13 
   0   1  -2    1.01    0.12 
   0   1  -2    0.87    0.11 
   0   1  -2    1.25    0.13 
   0   1   2    0.80    0.11 
   0   1   2    1.09    0.09 
   0   1   2    0.97    0.10 
   0   1   2    0.89    0.11 
   0   1   2    1.06    0.13 
   0   1   3  264.69    1.69 
   0  -1  -4    6.32    0.33 
   0  -1  -4    5.68    0.28 
   0  -1  -4    7.44    0.44 
   0  -1  -4    7.82    0.40 
   0  -1   4    9.10    0.39 
   0  -1   4    5.62    0.32 
   0  -1   4    6.76    0.28 
   0  -1   4    6.85    0.28 
   0  -1   4    6.57    0.35 
   0  -1   4    7.09    0.37 
   0   1  -4    6.00    0.33 
   0   1  -4    6.57    0.43 
   0   1  -4    7.93    0.39 
   0   1   4    8.35    0.36 
   0   1   4    6.13    0.32 
   0   1   4    5.71    0.25 
   0   1   4    6.94    0.30 
   0   1   4    6.17    0.34 
   0   1   4    7.55    0.38 
   0  -1  -5  253.52    2.20 
   0  -1  -5  277.35    1.91 
   0  -1  -5  285.50    2.42 
   0  -1  -5  311.81    2.53 
   0  -1   5  348.25    2.53 
   0  -1   5  264.31    2.22 
   0  -1   5  268.83    1.79 
   0  -1   5  281.91    1.97 
   0  -1   5  262.59    2.31 
   0  -1   5  300.64    2.48 
   0   1  -5  264.11    2.24 
   0   1  -5  280.01    2.40 
   0   1  -5  305.82    2.49 
   0   1   5  352.40    2.48 
   0   1   5  267.20    2.23 
   0   1   5  266.23    1.68 
   0   1   5  274.69    2.35 
   0   1   5  275.75    1.38 
   0   1   5  273.04    2.36 
   0   1   5  285.10    2.43 
   0  -1  -6    2.69    0.33 
   0  -1  -6    2.35    0.26 
   0  -1  -6    2.55    0.36 
   0  -1  -6    3.05    0.37 
   0  -1   6    3.53    0.35 
   0  -1   6    2.78    0.36 
   0  -1   6    2.29    0.26 
   0  -1   6    2.03    0.28 
   0  -1   6    2.18    0.31 
   0  -1   6    2.44    0.35 
   0   1  -6    1.82    0.30 
   0   1  -6    2.65    0.37 
   0   1  -6    3.31    0.36 
   0   1   6    3.74    0.35 
   0   1   6    1.40    0.30 
   0   1   6    2.63    0.23 
   0   1   6    2.77    0.27 
   0   1   6    2.86    0.18 
   0   1   6    2.49    0.32 
   0  -1  -7   18.52    0.80 
   0  -1  -7   21.55    0.87 
   0  -1   7   23.80    0.83 
   0  -1   7   17.79    0.74 
   0  -1   7   18.15    0.58 
   0  -1   7   20.50    0.64 
   0  -1   7   19.55    0.80 
   0   1  -7   17.89    0.79 
   0   1  -7   22.98    0.86 
   0   1   7   24.45    0.83 
   0   1   7   18.02    0.75 
   0   1   7   17.49    0.53 
   0   1   7   19.81    0.65 
   0   1   7   16.79    0.75 
   0  -1  -8   14.95    0.72 
   0  -1  -8   14.48    0.79 
   0  -1   8   19.51    1.25 
   0  -1   8   14.25    0.74 
   0  -1   8   13.34    0.53 
   0  -1   8   15.77    0.63 
   0  -1   8   13.00    0.74 
   0   1  -8   16.44    0.83 
   0   1  -8   22.19    0.95 
   0   1   8   16.99    0.92 
   0   1   8   12.83    0.71 
   0   1   8   13.74    0.52 
   0   1   8   16.77    0.65 
   0   1   8   13.57    0.74 
   0  -1  -9   15.55    0.79 
   0  -1  -9   12.47    0.81 
   0  -1   9   18.01    0.86 
   0  -1   9   15.32    0.82 
   0   1  -9   14.98    0.87 
   0   1   9   18.42    0.89 
   0   1   9   13.80    0.79 
   0   1   9   15.23    1.32 
   0  -2  -4   65.47    1.00 
   0  -2  -4   73.16    0.90 
   0  -2  -4   77.37    1.13 
   0  -2   4   87.51    1.15 
   0  -2   4   65.87    0.99 
   0  -2   4   69.78    0.85 
   0  -2   4   70.55    0.84 
   0  -2   4   68.25    1.05 
   0  -2   4   73.36    1.08 
   0   2  -4   64.72    0.99 
   0   2  -4   79.76    1.13 
   0   2   4   89.36    1.09 
   0   2   4   65.07    0.98 
   0   2   4   66.24    0.73 
   0   2   4   73.71    0.90 
   0   2   4   68.69    1.05 
   0  -2  -5   41.11    0.90 
   0  -2  -5   45.50    0.80 
   0  -2  -5   45.34    0.98 
   0  -2  -5   51.47    1.03 
   0  -2   5   56.37    1.04 
   0  -2   5   42.94    0.92 
   0  -2   5   45.65    0.77 
   0  -2   5   46.90    0.78 
   0  -2   5   43.61    0.96 
   0  -2   5   48.44    1.01 
   0   2  -5   40.41    0.90 
   0   2  -5   45.36    0.98 
   0   2  -5   48.59    1.00 
   0   2   5   56.62    0.99 
   0   2   5   45.79    0.94 
   0   2   5   43.53    0.68 
   0   2   5   48.68    0.83 
   0   2   5   44.98    0.97 
   0  -2  -6  356.50    2.91 
   0  -2  -6  374.42    2.47 
   0  -2  -6  363.74    3.04 
   0  -2  -6  420.87    3.28 
   0  -2   6  462.92    3.27 
   0  -2   6  354.05    2.86 
   0  -2   6  369.37    2.36 
   0  -2   6  381.82    2.41 
   0  -2   6  374.93    3.08 
   0  -2   6  399.92    3.18 
   0   2  -6  341.64    2.84 
   0   2  -6  376.51    3.10 
   0   2  -6  411.47    3.22 
   0   2   6  481.36    3.19 
   0   2   6  357.36    2.87 
   0   2   6  349.10    2.07 
   0   2   6  396.95    2.55 
   0   2   6  406.64    2.21 
   0   2   6  356.61    3.00 
   0  -2  -7   75.12    1.38 
   0  -2  -7   75.96    1.55 
   0  -2   7   94.47    1.63 
   0  -2   7   71.82    1.43 
   0  -2   7   71.35    1.12 
   0  -2   7   80.32    1.22 
   0  -2   7   71.95    1.50 
   0  -2   7   82.66    1.67 
   0   2  -7   78.70    1.58 
   0   2  -7   81.31    1.58 
   0   2   7   96.74    1.59 
   0   2   7   71.49    1.42 
   0   2   7   71.60    1.02 
   0   2   7   83.54    1.29 
   0   2   7   72.56    1.50 
   0  -2  -8   78.05    1.53 
   0  -2  -8   78.60    1.71 
   0  -2   8   71.14    1.55 
   0  -2   8   68.39    1.16 
   0  -2   8   81.02    1.31 
   0  -2   8   70.98    1.63 
   0   2  -8   78.52    1.72 
   0   2  -8   81.39    2.02 
   0   2   8   93.95    2.16 
   0   2   8   72.33    1.55 
   0   2   8   71.87    1.08 
   0   2   8   79.66    1.35 
   0   2   8   64.11    1.61 
   0  -2  -9   16.41    0.81 
   0  -2  -9   15.29    0.88 
   0  -2   9   17.73    0.88 
   0  -2   9   14.63    0.81 
   0   2  -9   16.20    0.90 
   0   2   9   12.86    0.77 
   0  -3   0    0.26    0.03 
   0  -3   0    0.20    0.03 
   0  -3   0    0.19    0.03 
   0  -3   0    0.21    0.04 
   0  -3   0    0.18    0.03 
   0   3   0    0.21    0.03 
   0   3   0    0.22    0.03 
   0   3   0    0.29    0.04 
   0   3   0    0.16    0.03 
   0  -3  -3   35.74    0.46 
   0  -3  -3   37.55    0.59 
   0  -3  -3   37.49    0.62 
   0  -3  -3   36.37    0.68 
   0  -3  -3   38.36    0.70 
   0  -3   3   34.32    0.63 
   0  -3   3   35.14    0.52 
   0  -3   3   35.44    0.67 
   0  -3   3   37.46    0.67 
   0   3  -3   46.79    0.75 
   0   3  -3   34.49    0.64 
   0   3  -3   34.66    0.66 
   0   3  -3   38.47    0.68 
   0   3   3   32.86    0.61 
   0   3   3   36.50    0.47 
   0   3   3   38.54    0.60 
   0  -3  -4   67.73    1.02 
   0  -3  -4   70.94    0.91 
   0  -3  -4   70.99    1.18 
   0  -3  -4   68.54    1.30 
   0  -3  -4   77.95    1.14 
   0  -3   4   90.85    1.19 
   0  -3   4   70.05    1.03 
   0  -3   4   71.62    0.85 
   0  -3   4   71.29    1.08 
   0  -3   4   77.90    1.12 
   0   3  -4   68.37    1.03 
   0   3  -4   76.21    1.11 
   0   3   4   90.98    1.09 
   0   3   4   71.33    0.75 
   0   3   4   77.39    0.95 
   0   3   4   70.22    1.07 
   0  -3  -5   16.52    0.58 
   0  -3  -5   17.00    0.50 
   0  -3  -5   17.92    0.57 
   0  -3  -5   18.43    0.64 
   0  -3  -5   20.35    0.66 
   0  -3   5   21.80    0.67 
   0  -3   5   17.51    0.60 
   0  -3   5   18.61    0.52 
   0  -3   5   17.98    0.49 
   0  -3   5   16.28    0.60 
   0  -3   5   19.81    0.66 
   0   3  -5   16.51    0.58 
   0   3  -5   19.76    0.66 
   0   3   5   22.84    0.63 
   0   3   5   18.08    0.60 
   0   3   5   17.86    0.43 
   0   3   5   20.02    0.55 
   0   3   5   17.73    0.62 
   0  -3  -6    1.70    0.31 
   0  -3  -6    1.40    0.26 
   0  -3  -6    1.11    0.30 
   0  -3  -6    1.73    0.33 
   0  -3  -6    5.38    0.34 
   0  -3   6    3.10    0.35 
   0  -3   6    1.05    0.32 
   0  -3   6    1.52    0.27 
   0  -3   6    1.76    0.26 
   0  -3   6    2.18    0.33 
   0  -3   6    1.81    0.36 
   0   3  -6    1.82    0.30 
   0   3  -6    1.19    0.31 
   0   3  -6    1.97    0.36 
   0   3   6    3.06    0.34 
   0   3   6    1.50    0.32 
   0   3   6    2.12    0.24 
   0   3   6    2.10    0.29 
   0   3   6    2.15    0.20 
   0   3   6    1.84    0.32 
   0  -3  -7   72.99    1.21 
   0  -3  -7   74.19    1.38 
   0  -3  -7   72.00    1.51 
   0  -3   7   87.25    1.58 
   0  -3   7   69.02    1.40 
   0  -3   7   69.07    1.13 
   0  -3   7   75.10    1.17 
   0  -3   7   66.67    1.45 
   0  -3   7   78.35    1.65 
   0   3  -7   74.66    1.54 
   0   3  -7   76.63    1.54 
   0   3   7   89.54    1.51 
   0   3   7   67.75    1.39 
   0   3   7   70.78    1.00 
   0   3   7   77.28    1.25 
   0   3   7   70.19    1.18 
   0   3   7   68.46    1.46 
   0  -3  -8   15.17    0.73 
   0  -3  -8   16.06    0.83 
   0  -3   8   14.73    0.76 
   0  -3   8   14.15    0.58 
   0  -3   8   15.17    0.60 
   0  -3   8   13.75    0.79 
   0   3  -8   15.24    0.82 
   0   3  -8   25.88    0.95 
   0   3   8   18.72    0.79 
   0   3   8   14.80    0.75 
   0   3   8   14.00    0.51 
   0   3   8   17.70    0.68 
   0   3   8   13.93    0.93 
   0  -3  -9   36.22    1.15 
   0  -3  -9   35.45    1.28 
   0  -3   9   42.35    1.31 
   0  -3   9   30.98    1.13 
   0   3  -9   35.62    1.28 
   0   3   9   42.17    1.45 
   0   3   9   33.48    1.16 
   0   3   9   38.91    1.57 
   0  -4   0   47.70    0.43 
   0  -4   0   39.28    0.42 
   0  -4   0   52.48    0.50 
   0  -4   0   49.37    0.48 
   0  -4   0   42.39    0.45 
   0   4   0   50.12    0.44 
   0   4   0   43.63    0.46 
   0   4   0   42.77    0.46 
   0  -4  -3   50.53    0.78 
   0  -4  -3   49.51    0.55 
   0  -4  -3   53.36    0.73 
   0  -4  -3   52.17    0.74 
   0  -4  -3   55.70    0.85 
   0  -4   3   64.52    0.90 
   0  -4   3   50.92    0.81 
   0  -4   3   60.41    0.86 
   0   4  -3   66.45    0.92 
   0   4  -3   47.47    0.76 
   0   4  -3   53.52    0.83 
   0   4  -3   58.32    0.84 
   0   4   3   49.79    0.77 
   0   4   3   54.59    0.58 
   0   4   3   58.87    0.76 
   0   4   3   52.59    0.82 
   0  -4  -4    0.06    0.05 
   0  -4  -4    0.21    0.06 
   0  -4  -4    0.13    0.04 
   0  -4  -4    0.07    0.04 
   0  -4  -4    0.10    0.06 
   0  -4  -4    0.79    0.18 
   0  -4   4    0.15    0.06 
   0  -4   4    0.48    0.16 
   0  -4   4    0.10    0.04 
   0  -4   4    0.22    0.07 
   0  -4   4    0.10    0.07 
   0   4  -4    0.09    0.06 
   0   4  -4    0.07    0.05 
   0   4  -4    0.07    0.05 
   0   4  -4    0.20    0.08 
   0   4   4    0.06    0.05 
   0   4   4    0.14    0.05 
   0   4   4    0.11    0.04 
   0   4   4    0.13    0.06 
   0  -4  -5   45.91    0.96 
   0  -4  -5   47.48    0.84 
   0  -4  -5   47.90    0.91 
   0  -4  -5   46.13    1.00 
   0  -4  -5   51.01    1.05 
   0  -4   5   55.62    1.06 
   0  -4   5   44.71    0.94 
   0  -4   5   44.94    0.93 
   0  -4   5   46.28    1.00 
   0  -4   5   49.60    1.02 
   0   4  -5   44.33    0.94 
   0   4  -5   50.73    1.03 
   0   4   5   56.66    0.97 
   0   4   5   44.29    0.93 
   0   4   5   45.82    0.67 
   0   4   5   49.30    0.87 
   0   4   5   46.09    0.99 
   0  -4  -6  402.09    3.12 
   0  -4  -6  423.12    2.72 
   0  -4  -6  437.80    3.01 
   0  -4  -6  425.71    3.32 
   0  -4  -6  486.94    3.55 
   0  -4   6  520.60    3.56 
   0  -4   6  402.27    3.08 
   0  -4   6  420.78    2.66 
   0  -4   6  434.74    2.58 
   0  -4   6  429.43    3.33 
   0  -4   6  445.74    3.36 
   0   4  -6  408.59    3.14 
   0   4  -6  435.50    3.36 
   0   4  -6  468.87    3.44 
   0   4   6  538.96    3.32 
   0   4   6  394.32    3.04 
   0   4   6  427.75    2.21 
   0   4   6  467.07    2.87 
   0   4   6  417.40    3.28 
   0  -4  -7   28.83    0.78 
   0  -4  -7   29.58    0.89 
   0  -4  -7   31.10    1.02 
   0  -4   7   35.64    1.04 
   0  -4   7   26.72    0.90 
   0  -4   7   26.81    0.74 
   0  -4   7   30.76    0.77 
   0  -4   7   26.75    0.95 
   0  -4   7   33.11    1.13 
   0   4  -7   29.09    0.99 
   0   4  -7   34.62    1.05 
   0   4   7   35.80    0.97 
   0   4   7   27.43    0.91 
   0   4   7   28.68    0.64 
   0   4   7   33.93    0.86 
   0   4   7   28.78    0.97 
   0  -4  -8    9.31    0.51 
   0  -4  -8    8.98    0.60 
   0  -4  -8    8.98    0.77 
   0  -4   8    7.97    0.60 
   0  -4   8    9.46    0.51 
   0  -4   8    9.38    0.50 
   0  -4   8    8.28    0.79 
   0  -4   8    9.99    0.73 
   0   4  -8    8.48    0.67 
   0   4  -8   18.17    0.81 
   0   4   8   11.53    0.63 
   0   4   8    8.00    0.59 
   0   4   8    9.14    0.41 
   0   4   8   10.72    0.56 
   0  -4  -9  156.95    2.32 
   0  -4  -9  150.97    2.57 
   0  -4   9  175.10    2.63 
   0  -4   9  142.61    2.35 
   0  -4   9  150.04    2.41 
   0  -4   9  161.68    3.19 
   0   4  -9  156.24    2.62 
   0   4   9  189.49    2.57 
   0   4   9  141.25    2.33 
   0   4   9  152.59    2.80 
   0  -5   0    0.37    0.06 
   0  -5   0    0.29    0.06 
   0  -5   0    0.27    0.06 
   0  -5   0    0.45    0.08 
   0   5   0    0.34    0.06 
   0   5   0    0.60    0.08 
   0   5   0    0.36    0.07 
   0   5   0    0.42    0.07 
   0   5   0    0.24    0.06 
   0  -5  -2  154.47    1.19 
   0  -5  -2  164.28    0.94 
   0  -5  -2  172.68    1.19 
   0  -5  -2  163.21    1.27 
   0  -5   2  191.59    1.38 
   0  -5   2  145.93    1.16 
   0  -5   2  154.53    1.24 
   0  -5   2  175.58    1.23 
   0   5  -2  148.94    1.17 
   0   5  -2  159.37    1.26 
   0   5  -2  174.14    1.22 
   0   5   2  180.18    1.25 
   0   5   2  163.28    1.15 
   0  -5  -3    0.98    0.15 
   0  -5  -3    1.17    0.12 
   0  -5  -3    1.15    0.15 
   0  -5  -3    2.97    0.20 
   0  -5  -3    1.09    0.16 
   0  -5  -3    1.24    0.18 
   0  -5   3    1.90    0.19 
   0  -5   3    1.62    0.21 
   0  -5   3    1.27    0.16 
   0  -5   3    1.29    0.18 
   0   5  -3    1.45    0.18 
   0   5  -3    1.00    0.15 
   0   5  -3    0.90    0.15 
   0   5  -3    2.97    0.23 
   0   5   3    1.55    0.16 
   0   5   3    1.09    0.16 
   0  -5  -4   45.95    0.86 
   0  -5  -4   48.49    0.62 
   0  -5  -4   50.81    0.82 
   0  -5  -4   49.29    0.83 
   0  -5  -4   48.25    0.92 
   0  -5  -4   51.87    0.95 
   0  -5   4   43.72    0.84 
   0  -5   4   47.57    0.72 
   0  -5   4   45.12    0.89 
   0  -5   4   62.40    1.02 
   0   5  -4   46.82    0.91 
   0   5  -4   53.65    0.94 
   0   5   4   46.40    0.86 
   0   5   4   48.83    0.63 
   0   5   4   45.83    0.89 
   0  -5  -5   17.22    0.61 
   0  -5  -5   17.62    0.54 
   0  -5  -5   18.59    0.59 
   0  -5  -5   18.33    0.65 
   0  -5  -5   19.98    0.67 
   0  -5   5   21.71    0.69 
   0  -5   5   16.84    0.60 
   0  -5   5   16.43    0.61 
   0  -5   5   19.31    0.66 
   0   5  -5   16.01    0.58 
   0   5  -5   18.03    0.65 
   0   5  -5   18.12    0.65 
   0   5   5   22.63    0.62 
   0   5   5   18.09    0.61 
   0   5   5   18.92    0.44 
   0   5   5   19.59    0.57 
   0   5   5   17.06    0.62 
   0  -5  -6   53.84    1.16 
   0  -5  -6   55.89    1.03 
   0  -5  -6   61.02    1.15 
   0  -5  -6   57.51    1.25 
   0  -5  -6   66.74    1.33 
   0  -5   6   70.91    1.35 
   0  -5   6   56.43    1.18 
   0  -5   6   59.35    1.05 
   0  -5   6   56.19    0.95 
   0  -5   6   56.32    1.23 
   0  -5   6   62.41    1.29 
   0   5  -6   55.44    1.18 
   0   5  -6   55.79    1.24 
   0   5  -6   61.38    1.27 
   0   5   6   71.41    1.22 
   0   5   6   53.18    1.14 
   0   5   6   59.42    0.83 
   0   5   6   65.21    1.12 
   0   5   6   57.54    1.24 
   0  -5  -7  110.79    1.53 
   0  -5  -7  111.71    1.68 
   0  -5  -7  112.37    1.90 
   0  -5   7  134.27    2.01 
   0  -5   7  106.68    2.10 
   0  -5   7  107.38    1.48 
   0  -5   7  115.56    1.45 
   0  -5   7  100.80    1.79 
   0  -5   7  124.09    2.40 
   0   5  -7  112.43    1.89 
   0   5  -7  119.33    1.93 
   0   5   7  136.67    1.84 
   0   5   7  104.82    1.80 
   0   5   7  113.51    1.21 
   0   5   7  124.32    1.64 
   0   5   7  105.92    1.83 
   0  -5  -8   74.24    1.35 
   0  -5  -8   74.01    1.49 
   0  -5   8   24.66    0.94 
   0  -5   8   67.96    1.53 
   0  -5   8   71.20    1.29 
   0  -5   8   72.65    1.25 
   0  -5   8   81.51    1.77 
   0   5  -8   74.06    2.04 
   0   5   8   91.22    1.64 
   0   5   8   67.51    1.52 
   0   5   8   78.59    1.39 
   0   5   8   74.20    2.02 
   0  -5  -9   13.17    0.77 
   0  -5  -9   12.03    0.82 
   0  -5   9   14.56    0.78 
   0  -5   9   12.07    0.77 
   0  -5   9   11.82    0.61 
   0  -5   9   12.12    0.77 
   0   5  -9   13.20    0.87 
   0   5   9   16.47    0.80 
   0   5   9   13.37    0.79 
   0   5   9   12.19    0.78 
   0  -6   1  162.18    1.12 
   0  -6   1  178.40    1.21 
   0   6   1  177.30    1.21 
   0  -6  -3  250.45    1.80 
   0  -6  -3  262.00    1.35 
   0  -6  -3  275.73    1.77 
   0  -6  -3  259.91    1.91 
   0  -6  -3  281.16    1.95 
   0  -6   3  247.38    1.86 
   0  -6   3  288.67    1.90 
   0   6  -3  241.33    1.77 
   0   6  -3  300.26    1.23 
   0   6  -3  259.88    1.91 
   0   6  -3  283.68    1.88 
   0   6   3  258.17    1.82 
   0   6   3  294.55    1.85 
   0  -6  -4  188.49    1.77 
   0  -6  -4  189.40    1.27 
   0  -6  -4  200.44    1.67 
   0  -6  -4  198.69    1.68 
   0  -6  -4  190.74    1.84 
   0  -6  -4  205.41    1.90 
   0  -6   4  233.52    2.03 
   0  -6   4  178.09    1.71 
   0  -6   4  183.11    1.80 
   0  -6   4  209.23    1.86 
   0   6  -4  246.34    2.09 
   0   6  -4  178.84    1.72 
   0   6  -4  190.43    1.84 
   0   6  -4  207.50    1.85 
   0   6   4  177.73    1.70 
   0   6   4  212.01    1.72 
   0   6   4  193.36    1.85 
   0  -6  -5   20.87    0.47 
   0  -6  -5   21.29    0.60 
   0  -6  -5   21.65    0.63 
   0  -6  -5   22.28    0.73 
   0  -6  -5   24.26    0.85 
   0  -6   5   26.22    0.77 
   0  -6   5   19.81    0.65 
   0  -6   5   21.05    0.55 
   0  -6   5   20.54    0.69 
   0  -6   5   21.77    0.70 
   0   6  -5   27.24    0.79 
   0   6  -5   20.55    1.05 
   0   6  -5   21.63    0.71 
   0   6  -5   22.95    0.72 
   0   6   5   20.33    0.66 
   0   6   5   23.46    0.64 
   0   6   5   20.50    0.69 
   0  -6  -6  191.37    2.19 
   0  -6  -6  207.87    1.99 
   0  -6  -6  203.25    2.08 
   0  -6  -6  197.35    2.31 
   0  -6  -6  223.44    2.46 
   0  -6   6  246.38    2.52 
   0  -6   6  194.48    2.18 
   0  -6   6  208.01    1.98 
   0  -6   6  198.14    1.78 
   0  -6   6  190.31    2.25 
   0  -6   6  217.39    2.37 
   0   6  -6  188.63    2.17 
   0   6  -6  204.57    2.35 
   0   6  -6  219.57    2.37 
   0   6   6  258.46    2.28 
   0   6   6  188.08    2.13 
   0   6   6  225.48    2.08 
   0   6   6  179.46    3.42 
   0  -6  -7   16.49    0.76 
   0  -6  -7   19.66    0.74 
   0  -6  -7   18.22    0.81 
   0  -6   7   22.03    0.86 
   0  -6   7   15.97    1.12 
   0  -6   7   18.60    0.67 
   0  -6   7   17.57    0.60 
   0  -6   7   17.61    0.78 
   0  -6   7   19.80    1.28 
   0   6  -7   18.94    0.82 
   0   6  -7   22.45    0.88 
   0   6   7   21.86    0.76 
   0   6   7   20.92    0.73 
   0   6   7   17.60    0.78 
   0  -6  -8   62.97    1.27 
   0  -6  -8   67.96    1.44 
   0  -6  -8   66.35    2.27 
   0  -6   8   73.75    1.63 
   0  -6   8   63.45    1.49 
   0  -6   8   63.18    1.24 
   0  -6   8   69.31    1.22 
   0  -6   8   61.67    1.86 
   0  -6   8   72.82    1.67 
   0   6  -8    0.00    0.04 
   0   6   8   81.58    1.55 
   0   6   8   62.18    1.46 
   0   6   8   74.42    1.38 
   0   6   8   61.05    1.54 
   0  -6  -9    8.66    0.65 
   0  -6  -9    8.23    0.82 
   0  -6   9    7.54    0.62 
   0  -6   9    8.07    0.66 
   0  -6   9    8.26    0.61 
   0  -6   9    6.79    0.63 
   0   6  -9    8.05    0.74 
   0   6   9    9.84    0.63 
   0   6   9    7.84    0.65 
   0   6   9    7.76    0.65 
   0  -7   0    0.40    0.08 
   0  -7   0    0.42    0.08 
   0  -7   0    0.47    0.09 
   0  -7   0    0.52    0.10 
   0  -7   0    0.46    0.15 
   0   7   0    0.51    0.08 
   0   7   0    0.38    0.09 
   0   7   0    0.52    0.09 
   0  -7  -1   27.09    0.41 
   0  -7  -1   27.31    0.49 
   0  -7  -1   31.02    0.52 
   0  -7   1   32.47    0.54 
   0  -7   1   24.52    0.47 
   0  -7   1   30.64    0.54 
   0  -7   1   26.78    0.51 
   0  -7   1   27.87    0.46 
   0   7  -1   24.86    0.47 
   0   7  -1   31.15    0.54 
   0   7  -1   26.71    0.51 
   0   7  -1   25.80    0.45 
   0   7   1   29.10    0.43 
   0   7   1   27.58    0.49 
   0   7   1   31.68    0.55 
   0   7   1   30.32    0.51 
   0  -7  -4   11.77    0.47 
   0  -7  -4   11.67    0.43 
   0  -7  -4   11.69    0.43 
   0  -7  -4   10.94    0.47 
   0  -7  -4   11.54    0.48 
   0  -7   4   13.96    0.52 
   0  -7   4   11.17    0.46 
   0  -7   4   10.81    0.46 
   0  -7   4   12.71    0.49 
   0   7  -4   13.41    0.52 
   0   7  -4   10.43    0.44 
   0   7  -4   12.31    0.50 
   0   7  -4   11.42    0.46 
   0   7   4   11.80    0.46 
   0   7   4   12.52    0.45 
   0   7   4   10.80    0.46 
   0  -7  -5  188.94    2.00 
   0  -7  -5  195.06    1.40 
   0  -7  -5  207.35    1.89 
   0  -7  -5  209.91    1.95 
   0  -7  -5  202.43    2.14 
   0  -7  -5  219.89    3.04 
   0  -7   5  196.05    2.02 
   0  -7   5  197.68    1.67 
   0  -7   5  190.53    2.07 
   0  -7   5  218.86    2.15 
   0   7  -5  257.91    2.40 
   0   7  -5  183.60    1.97 
   0   7  -5  197.96    2.12 
   0   7  -5  218.33    2.15 
   0   7   5  195.06    2.00 
   0   7   5  223.01    1.97 
   0   7   5  195.24    2.10 
   0  -7  -6    1.42    0.30 
   0  -7  -6    1.41    0.25 
   0  -7  -6    0.98    0.28 
   0  -7  -6    1.32    0.33 
   0  -7  -6    1.18    0.32 
   0  -7   6    1.76    0.31 
   0  -7   6    1.38    0.31 
   0  -7   6    1.59    0.23 
   0  -7   6    0.36    0.17 
   0  -7   6    1.28    0.34 
   0   7  -6    0.52    0.14 
   0   7  -6    1.63    0.34 
   0   7  -6    1.68    0.31 
   0   7   6    1.51    0.26 
   0   7   6    1.49    0.30 
   0   7   6    1.72    0.29 
   0   7   6    1.24    0.32 
   0  -7  -7   12.54    0.56 
   0  -7  -7   13.36    0.62 
   0  -7  -7   12.82    0.69 
   0  -7   7   12.22    0.80 
   0  -7   7   11.65    0.56 
   0  -7   7   12.05    0.51 
   0  -7   7   11.79    0.66 
   0   7  -7   13.28    0.71 
   0   7  -7   16.07    1.11 
   0   7   7   14.85    0.64 
   0   7   7   11.54    0.79 
   0   7   7   13.74    0.60 
   0   7   7   11.68    0.65 
   0  -7  -8    0.02    0.05 
   0  -7  -8    6.36    0.47 
   0  -7  -8    7.07    0.58 
   0  -7   8    6.25    0.57 
   0  -7   8    7.11    0.48 
   0  -7   8    5.89    0.44 
   0  -7   8    6.17    0.56 
   0  -7   8    7.94    0.69 
   0   7  -8   -0.02    0.03 
   0   7  -8    6.15    0.78 
   0   7  -8   21.27    0.80 
   0   7   8    8.92    0.57 
   0   7   8    5.70    0.54 
   0   7   8    7.24    0.51 
   0   7   8    5.85    0.54 
   0  -7  -9   78.83    1.66 
   0  -7   9   73.58    1.72 
   0  -7   9   74.79    1.45 
   0  -7   9   71.33    1.80 
   0  -7   9   94.66    2.01 
   0   7  -9   77.27    2.07 
   0   7   9   91.16    2.53 
   0   7   9   70.70    1.69 
   0   7   9   70.61    1.78 
   0  -8  -1   26.62    0.44 
   0  -8  -1   31.29    0.58 
   0  -8  -1   31.08    0.55 
   0  -8  -1   27.13    0.54 
   0  -8   1   32.94    0.57 
   0  -8   1   24.55    0.50 
   0  -8   1   31.59    0.58 
   0  -8   1   26.02    0.53 
   0  -8   1   27.01    0.50 
   0   8  -1   32.47    0.57 
   0   8  -1   30.64    0.57 
   0   8  -1   26.38    0.54 
   0   8  -1   24.35    0.48 
   0   8   1   29.43    0.46 
   0   8   1   33.31    0.60 
   0   8   1   30.60    0.55 
   0   8   1   28.19    0.55 
   0  -8  -3  291.03    2.05 
   0  -8  -3  320.39    2.09 
   0  -8  -3  315.45    2.43 
   0  -8  -3  294.24    2.14 
   0  -8   3  269.55    1.97 
   0  -8   3  285.51    2.11 
   0  -8   3  318.58    2.19 
   0   8  -3  269.56    1.98 
   0   8  -3  319.96    2.19 
   0   8  -3  300.03    2.17 
   0   8  -3  368.64    2.22 
   0   8   3  296.39    2.05 
   0   8   3  340.63    2.16 
   0   8   3  302.09    1.97 
   0  -8  -4    1.27    0.20 
   0  -8  -4    1.40    0.15 
   0  -8  -4    1.79    0.21 
   0  -8  -4    1.34    0.19 
   0  -8  -4    1.11    0.20 
   0  -8  -4    1.50    0.23 
   0  -8   4    1.94    0.23 
   0  -8   4    1.36    0.20 
   0  -8   4    1.28    0.22 
   0  -8   4    1.36    0.23 
   0   8  -4    1.93    0.24 
   0   8  -4    1.42    0.19 
   0   8  -4    1.41    0.21 
   0   8  -4    1.44    0.12 
   0   8  -4    1.23    0.21 
   0   8  -4    1.40    0.22 
   0   8   4    1.30    0.20 
   0   8   4    1.57    0.21 
   0   8   4    1.90    0.24 
   0  -8  -5    1.67    0.25 
   0  -8  -5    2.86    0.22 
   0  -8  -5    2.03    0.25 
   0  -8  -5    1.81    0.26 
   0  -8  -5    2.41    0.30 
   0  -8  -5    2.84    0.27 
   0  -8   5    2.47    0.28 
   0  -8   5    1.41    0.26 
   0  -8   5    2.51    0.24 
   0  -8   5    2.09    0.29 
   0  -8   5    2.22    0.30 
   0   8  -5    2.14    0.29 
   0   8  -5    1.89    0.25 
   0   8  -5    1.67    0.28 
   0   8  -5    1.64    0.28 
   0   8   5    1.93    0.28 
   0   8   5    2.07    0.27 
   0   8   5    3.37    0.31 
   0  -8  -6  135.70    1.88 
   0  -8  -6  143.89    1.29 
   0  -8  -6  150.53    1.78 
   0  -8  -6  148.80    1.82 
   0  -8  -6  147.56    2.04 
   0  -8  -6  158.94    2.11 
   0  -8   6  177.02    2.20 
   0  -8   6  138.98    1.89 
   0  -8   6  148.16    1.58 
   0  -8   6  135.58    2.27 
   0  -8   6  159.26    2.05 
   0   8  -6  135.84    1.88 
   0   8  -6  142.44    2.01 
   0   8  -6  158.86    2.02 
   0   8   6  182.96    1.90 
   0   8   6  144.84    1.91 
   0   8   6  166.31    1.87 
   0   8   6  144.07    2.00 
   0  -8  -7    8.14    0.48 
   0  -8  -7    8.33    0.52 
   0  -8  -7    8.81    0.59 
   0  -8   7    9.11    0.59 
   0  -8   7    8.76    0.58 
   0  -8   7    8.74    0.52 
   0  -8   7    8.21    0.44 
   0  -8   7    7.90    0.57 
   0  -8   7    9.07    0.94 
   0   8  -7    8.28    0.59 
   0   8   7    9.35    0.52 
   0   8   7    7.05    0.63 
   0   8   7    9.74    0.54 
   0   8   7    7.32    0.54 
   0  -8  -8   49.93    1.17 
   0  -8  -8   52.75    1.91 
   0  -8  -8   50.00    1.45 
   0  -8  -8   26.09    0.83 
   0  -8   8   60.39    1.52 
   0  -8   8   49.18    1.36 
   0  -8   8   52.43    1.08 
   0  -8   8   47.52    1.39 
   0  -8   8   56.63    1.67 
   0   8  -8   69.18    1.52 
   0   8   8   64.18    1.37 
   0   8   8   50.22    1.61 
   0   8   8   58.42    1.28 
   0   8   8   50.81    1.42 
   0  -8  -9   44.35    1.26 
   0  -8  -9   46.08    1.56 
   0  -8   9   37.13    1.25 
   0  -8   9   39.99    1.11 
   0  -8   9   36.87    1.34 
   0  -8   9   54.75    1.51 
   0   8  -9   42.81    1.29 
   0   8   9   39.29    1.29 
   0   8   9   39.10    1.34 
   0  -9   0    0.12    0.04 
   0  -9   0    0.07    0.04 
   0  -9   0    0.09    0.04 
   0  -9   0    0.10    0.04 
   0  -9   0    0.44    0.11 
   0  -9   0    0.02    0.11 
   0   9   0    0.36    0.09 
   0   9   0    0.08    0.03 
   0   9   0    0.39    0.10 
   0   9   0    0.13    0.05 
   0  -9  -1    9.93    0.29 
   0  -9  -1   10.07    0.34 
   0  -9  -1   11.82    0.38 
   0  -9  -1   11.60    0.37 
   0  -9  -1    9.57    0.35 
   0  -9   1   11.38    0.36 
   0  -9   1   12.15    0.37 
   0  -9   1   11.11    0.37 
   0  -9   1    8.26    0.35 
   0   9  -1   12.41    0.37 
   0   9  -1    8.24    0.31 
   0   9  -1    9.09    0.34 
   0   9  -1    8.37    0.36 
   0   9   1   10.91    0.30 
   0   9   1   10.27    0.34 
   0   9   1   10.83    0.35 
   0   9   1    9.97    0.35 
   0  -9  -3  256.18    1.98 
   0  -9  -3  270.06    1.60 
   0  -9  -3  296.46    2.10 
   0  -9  -3  292.10    2.00 
   0  -9  -3  297.62    3.48 
   0  -9   3  255.09    1.97 
   0  -9   3  252.69    2.04 
   0  -9   3  293.72    2.02 
   0   9  -3  345.10    2.39 
   0   9  -3  243.10    1.93 
   0   9  -3  292.69    2.16 
   0   9  -3  259.76    2.08 
   0   9  -3  289.51    2.00 
   0   9   3  267.85    2.01 
   0   9   3  305.73    2.13 
   0   9   3  274.68    1.94 
   0   9   3  266.11    2.09 
   0  -9  -4  113.65    1.45 
   0  -9  -4  117.81    1.09 
   0  -9  -4  125.66    1.46 
   0  -9  -4  126.97    1.44 
   0  -9  -4  118.70    1.54 
   0  -9  -4  132.05    1.60 
   0  -9   4  143.38    1.70 
   0  -9   4  113.13    1.44 
   0  -9   4  119.10    1.55 
   0  -9   4  133.60    1.54 
   0   9  -4  143.07    1.70 
   0   9  -4  108.72    1.42 
   0   9  -4  131.75    1.58 
   0   9  -4  130.88    0.99 
   0   9  -4  114.12    1.52 
   0   9  -4  134.26    1.53 
   0   9   4  117.16    1.46 
   0   9   4  142.38    1.56 
   0   9   4  122.12    1.56 
   0  -9  -5    6.66    0.42 
   0  -9  -5    7.29    0.31 
   0  -9  -5    7.89    0.42 
   0  -9  -5    7.44    0.42 
   0  -9  -5    7.80    0.47 
   0  -9  -5    9.58    0.49 
   0  -9   5    8.70    0.49 
   0  -9   5    6.45    0.41 
   0  -9   5    7.06    0.45 
   0  -9   5    8.45    0.47 
   0   9  -5    9.01    0.50 
   0   9  -5    6.40    0.40 
   0   9  -5    7.37    0.69 
   0   9  -5    7.36    0.46 
   0   9  -5    7.76    0.45 
   0   9   5    7.58    0.44 
   0   9   5    8.66    0.45 
   0   9   5    6.98    0.44 
   0  -9  -6    5.27    0.41 
   0  -9  -6    4.58    0.29 
   0  -9  -6    5.04    0.41 
   0  -9  -6    5.33    0.46 
   0  -9  -6    5.57    0.48 
   0  -9   6    5.73    0.46 
   0  -9   6    5.11    0.43 
   0  -9   6    6.25    0.37 
   0  -9   6    4.94    0.45 
   0  -9   6    5.80    0.47 
   0   9  -6    5.27    0.42 
   0   9  -6    5.58    0.44 
   0   9  -6    5.50    0.47 
   0   9  -6    8.45    0.49 
   0   9   6    5.12    0.43 
   0   9   6    5.81    0.42 
   0   9   6    4.90    0.43 
   0  -9  -7   18.14    0.70 
   0  -9  -7   20.00    0.76 
   0  -9  -7   18.49    0.83 
   0  -9   7   17.80    0.79 
   0  -9   7   18.79    0.63 
   0  -9   7   17.68    0.81 
   0   9  -7   20.39    0.81 
   0   9  -7   19.16    0.85 
   0   9  -7   27.30    0.90 
   0   9   7   23.09    0.77 
   0   9   7   17.50    0.77 
   0   9   7   21.08    0.76 
   0   9   7   18.43    0.81 
   0  -9  -8   26.02    0.99 
   0  -9  -8   35.96    1.02 
   0  -9  -8   38.43    1.27 
   0  -9  -8   49.31    1.31 
   0  -9   8   42.76    1.31 
   0  -9   8   36.45    1.18 
   0  -9   8   36.80    1.04 
   0  -9   8   38.39    0.94 
   0  -9   8   33.69    1.19 
   0  -9   8   42.05    1.81 
   0   9  -8   15.98    0.75 
   0   9  -8   36.33    1.27 
   0   9  -8   58.40    1.25 
   0   9   8   47.93    1.18 
   0   9   8   35.89    1.56 
   0   9   8   42.94    1.12 
   0   9   8   34.90    1.20 
   0  -9  -9    2.71    0.44 
   0  -9  -9    3.42    0.55 
   0  -9   9    2.84    0.47 
   0  -9   9    2.75    0.40 
   0  -9   9    1.08    0.24 
   0  -9   9    9.66    0.67 
   0   9  -9    3.29    0.45 
   0   9  -9    2.65    0.50 
   0   9   9    2.17    0.44 
   0   9   9    2.58    0.47 
   0 -10   0  113.96    1.05 
   0 -10   0  109.45    1.12 
   0 -10   0   96.37    1.05 
   0 -10   0  129.64    1.26 
   0 -10   0  122.79    1.22 
   0 -10   0   89.43    0.96 
   0  10   0  124.06    1.10 
   0  10   0  120.74    1.21 
   0 -10  -1  173.95    1.24 
   0 -10  -1  169.71    1.43 
   0 -10  -1  192.76    1.58 
   0 -10  -1  193.69    1.53 
   0 -10  -1  166.46    1.47 
   0 -10   1  191.47    1.50 
   0 -10   1  203.22    1.56 
   0 -10   1  164.68    1.47 
   0 -10   1  167.34    1.29 
   0  10  -1  207.75    1.56 
   0  10  -1  145.04    1.32 
   0  10  -1  187.39    1.56 
   0  10  -1  167.01    1.48 
   0  10  -1  145.95    1.20 
   0  10   1  180.04    1.26 
   0  10   1  180.95    1.78 
   0  10   1  186.16    1.50 
   0  10   1  166.95    1.47 
   0 -10  -2  263.69    1.90 
   0 -10  -2  284.76    2.05 
   0 -10   2  278.76    2.03 
   0 -10   2  304.92    1.87 
   0  10  -2  253.36    1.86 
   0  10  -2  284.21    2.06 
   0  10  -2  270.93    1.77 
   0  10   2  280.06    1.95 
   0  10   2  301.74    1.98 
   0  10   2  283.81    2.04 
   0 -10   3  371.09    2.45 
   0 -10   3  370.34    2.54 
   0 -10   3  428.58    2.48 
   0  10  -3  347.73    2.38 
   0  10  -3  386.31    3.19 
   0  10  -3  411.55    2.43 
   0 -10  -4    1.83    0.23 
   0 -10  -4    1.95    0.19 
   0 -10  -4    2.39    0.26 
   0 -10  -4    2.53    0.25 
   0 -10  -4    2.07    0.26 
   0 -10  -4    2.33    0.27 
   0 -10   4    2.77    0.28 
   0 -10   4    1.93    0.25 
   0 -10   4    1.87    0.24 
   0 -10   4    2.19    0.27 
   0  10  -4    3.53    0.32 
   0  10  -4    2.00    0.23 
   0  10  -4    2.57    0.28 
   0  10  -4    2.31    0.17 
   0  10  -4    1.88    0.25 
   0  10  -4    2.48    0.29 
   0  10   4    2.41    0.26 
   0  10   4    2.61    0.27 
   0  10   4    1.98    0.23 
   0  10   4    2.35    0.26 
   0 -10  -5    2.33    0.29 
   0 -10  -5    2.50    0.22 
   0 -10  -5    2.59    0.28 
   0 -10  -5    2.90    0.30 
   0 -10  -5    2.67    0.33 
   0 -10  -5    3.94    0.32 
   0 -10   5    2.54    0.31 
   0 -10   5    2.37    0.28 
   0 -10   5    2.98    0.33 
   0 -10   5    2.68    0.32 
   0  10  -5    3.04    0.34 
   0  10  -5    2.19    0.26 
   0  10  -5    4.08    0.36 
   0  10  -5    2.81    0.18 
   0  10  -5    2.74    0.31 
   0  10  -5    2.56    0.54 
   0  10   5    1.92    0.28 
   0  10   5    2.56    0.30 
   0  10   5    2.28    0.29 
   0 -10  -6   95.88    2.06 
   0 -10  -6   94.57    1.09 
   0 -10  -6  100.72    1.53 
   0 -10  -6  103.14    1.56 
   0 -10  -6   98.63    1.71 
   0 -10  -6  110.59    1.80 
   0 -10   6  116.30    1.85 
   0 -10   6   92.69    1.58 
   0 -10   6   96.14    1.33 
   0 -10   6   93.89    1.67 
   0 -10   6  106.58    1.70 
   0  10  -6  128.01    1.95 
   0  10  -6   92.53    2.01 
   0  10  -6  105.39    1.69 
   0  10  -6   97.16    1.70 
   0  10  -6  106.13    1.68 
   0  10   6  100.08    1.63 
   0  10   6  109.72    1.60 
   0  10   6   94.13    1.66 
   0 -10  -7   23.21    0.80 
   0 -10  -7   23.53    0.83 
   0 -10  -7   22.25    0.92 
   0 -10   7   20.57    0.84 
   0 -10   7   23.01    0.71 
   0 -10   7   20.79    0.88 
   0 -10   7   24.76    1.06 
   0  10  -7   23.66    0.95 
   0  10  -7   33.71    0.89 
   0  10   7   26.85    0.83 
   0  10   7   22.11    0.86 
   0  10   7   26.23    0.86 
   0  10   7   20.76    0.87 
   0 -10  -8    4.92    0.48 
   0 -10  -8    5.67    0.47 
   0 -10  -8    7.03    0.67 
   0 -10  -8    6.75    0.63 
   0 -10  -8   14.34    0.62 
   0 -10   8    7.51    0.62 
   0 -10   8    6.33    0.57 
   0 -10   8    6.61    0.52 
   0 -10   8    6.27    0.44 
   0 -10   8    4.82    0.55 
   0 -10   8    7.24    0.92 
   0  10  -8    5.22    0.49 
   0  10  -8    5.86    0.55 
   0  10  -8    6.63    0.60 
   0  10  -8   24.54    0.59 
   0  10   8    7.95    0.54 
   0  10   8    6.32    0.55 
   0  10   8    7.19    0.54 
   0  10   8    5.66    0.54 
   0 -10  -9    1.30    0.39 
   0 -10  -9    0.70    0.20 
   0 -10   9    1.41    0.42 
   0 -10   9    1.26    0.38 
   0 -10   9    1.01    0.24 
   0 -10   9    7.97    0.52 
   0  10  -9    0.63    0.17 
   0  10  -9    0.97    0.25 
   0  10   9    0.77    0.20 
   0  10   9    0.79    0.21 
   0 -11   0    0.99    0.14 
   0 -11   0    0.48    0.13 
   0 -11   0    0.54    0.12 
   0 -11   0    0.18    0.14 
   0  11   0    0.55    0.13 
   0  11   0    0.13    0.05 
   0  11   0    0.48    0.14 
   0 -11  -1    1.27    0.14 
   0 -11  -1    1.54    0.17 
   0 -11  -1    1.49    0.19 
   0 -11  -1    1.29    0.18 
   0 -11  -1    1.46    0.18 
   0 -11   1    1.56    0.17 
   0 -11   1    1.27    0.16 
   0 -11   1    1.41    0.17 
   0 -11   1    1.49    0.19 
   0 -11   1    1.01    0.19 
   0 -11   1    0.63    0.13 
   0  11  -1    1.30    0.17 
   0  11  -1    1.03    0.15 
   0  11  -1    2.32    0.21 
   0  11  -1    1.03    0.27 
   0  11   1    1.58    0.15 
   0  11   1    1.57    0.18 
   0  11   1    1.84    0.20 
   0  11   1    1.68    0.19 
   0  11   1    1.35    0.17 
   0 -11  -2  362.90    2.37 
   0 -11  -2  356.61    2.25 
   0 -11  -2  320.43    2.26 
   0 -11   2  290.91    2.08 
   0 -11   2  346.73    2.35 
   0 -11   2  321.78    2.27 
   0 -11   2  353.02    2.08 
   0  11  -2  294.93    2.09 
   0  11  -2  315.17    2.25 
   0  11  -2  310.22    1.95 
   0  11   2  324.10    1.80 
   0  11   2  317.73    2.25 
   0 -11  -3  143.83    1.58 
   0 -11  -3  161.55    1.67 
   0 -11  -3  160.82    1.59 
   0 -11   3  177.66    1.81 
   0 -11   3  134.06    1.52 
   0 -11   3  141.33    1.62 
   0 -11   3  160.55    1.56 
   0  11  -3  191.64    1.88 
   0  11  -3  129.31    1.49 
   0  11  -3  158.33    1.70 
   0  11  -3  145.42    1.65 
   0  11  -3  150.05    1.50 
   0  11   3  143.41    1.28 
   0  11   3  139.70    1.54 
   0  11   3  168.57    1.71 
   0  11   3  146.17    1.52 
   0  11   3  143.52    1.63 
   0 -11  -4   24.01    0.74 
   0 -11  -4   26.29    0.57 
   0 -11  -4   28.26    0.75 
   0 -11  -4   27.00    0.71 
   0 -11  -4   25.05    0.76 
   0 -11   4   28.34    0.83 
   0 -11   4   23.50    0.70 
   0 -11   4   24.00    0.73 
   0 -11   4   27.81    0.74 
   0  11  -4   33.66    0.88 
   0  11  -4   22.86    0.71 
   0  11  -4   26.96    0.77 
   0  11  -4   28.82    0.54 
   0  11  -4   26.55    0.78 
   0  11  -4   27.19    0.72 
   0  11   4   28.46    0.76 
   0  11   4   29.20    0.77 
   0  11   4   25.08    0.68 
   0  11   4   23.86    0.73 
   0 -11  -5   51.06    1.11 
   0 -11  -5   54.83    0.83 
   0 -11  -5   58.38    1.13 
   0 -11  -5   60.24    1.13 
   0 -11  -5   54.41    1.19 
   0 -11  -5   62.15    1.24 
   0 -11   5   64.36    1.30 
   0 -11   5   52.92    1.13 
   0 -11   5   55.22    1.20 
   0 -11   5   61.62    1.20 
   0  11  -5   71.42    1.37 
   0  11  -5   49.59    1.10 
   0  11  -5   60.71    1.22 
   0  11  -5   58.49    0.71 
   0  11  -5   56.51    1.22 
   0  11  -5   64.25    1.30 
   0  11   5   56.53    1.16 
   0  11   5   64.37    1.19 
   0  11   5   54.88    1.19 
   0 -11  -6    7.59    0.35 
   0 -11  -6    8.82    0.51 
   0 -11  -6    8.58    0.51 
   0 -11  -6    8.18    0.56 
   0 -11  -6    8.81    0.57 
   0 -11   6    9.76    0.59 
   0 -11   6    6.60    0.48 
   0 -11   6    7.78    0.44 
   0 -11   6    7.05    0.52 
   0 -11   6    8.70    0.55 
   0  11  -6   10.18    0.62 
   0  11  -6    8.10    0.52 
   0  11  -6    7.97    0.56 
   0  11  -6   12.41    0.52 
   0  11   6    7.65    0.51 
   0  11   6    9.43    0.54 
   0  11   6    7.06    0.51 
   0 -11  -7   55.79    1.24 
   0 -11  -7   61.29    1.32 
   0 -11  -7   57.01    1.44 
   0 -11   7   54.68    1.35 
   0 -11   7   56.17    1.10 
   0 -11   7   51.75    1.37 
   0 -11   7   66.51    1.50 
   0  11  -7   58.51    1.43 
   0  11  -7   58.69    1.46 
   0  11  -7   72.18    1.39 
   0  11   7   70.48    1.30 
   0  11   7   54.98    1.34 
   0  11   7   68.54    1.38 
   0  11   7   56.97    1.43 
   0 -11  -8    8.99    0.63 
   0 -11  -8   11.76    0.67 
   0 -11  -8   12.45    0.79 
   0 -11  -8   19.60    0.78 
   0 -11   8   13.26    0.78 
   0 -11   8   11.59    0.71 
   0 -11   8   13.45    0.71 
   0 -11   8   11.85    0.59 
   0 -11   8    9.76    0.72 
   0 -11   8   15.44    0.90 
   0  11  -8   10.79    0.69 
   0  11  -8   12.46    0.77 
   0  11  -8   11.53    0.75 
   0  11  -8   32.86    0.74 
   0  11   8   13.01    0.66 
   0  11   8   12.19    0.72 
   0  11   8   12.96    0.97 
   0  11   8   12.06    0.75 
   0 -11  -9    1.56    0.49 
   0 -11   9    2.39    0.46 
   0 -11   9    2.75    0.42 
   0 -11   9    0.81    0.36 
   0 -11   9    8.34    0.64 
   0  11  -9    1.56    0.44 
   0  11   9    1.72    0.44 
   0  11   9    0.81    0.22 
   0 -12  -1   85.92    0.96 
   0 -12  -1   85.13    1.11 
   0 -12  -1   96.77    1.23 
   0 -12  -1   94.04    1.18 
   0 -12   1   94.63    1.14 
   0 -12   1   74.82    1.04 
   0 -12   1  100.10    1.21 
   0 -12   1   91.08    1.20 
   0 -12   1   82.85    1.14 
   0 -12   1   80.98    0.99 
   0  12  -1  100.98    1.18 
   0  12  -1   69.32    1.00 
   0  12  -1   92.84    1.20 
   0  12  -1   82.15    1.14 
   0  12  -1   69.28    0.92 
   0  12   1   94.52    1.01 
   0  12   1   96.68    1.23 
   0  12   1   90.54    1.15 
   0  12   1   83.89    1.15 
   0 -12  -3  112.87    1.44 
   0 -12  -3  131.42    1.56 
   0 -12  -3  131.39    1.49 
   0 -12  -3  116.09    1.51 
   0 -12   3  145.58    1.68 
   0 -12   3  111.49    1.43 
   0 -12   3  120.51    1.54 
   0 -12   3  131.21    1.44 
   0  12  -3  153.13    1.73 
   0  12  -3  103.42    1.37 
   0  12  -3  127.19    1.57 
   0  12  -3  117.77    1.53 
   0  12  -3  117.12    1.36 
   0  12   3  119.92    1.20 
   0  12   3  118.76    1.46 
   0  12   3  136.00    1.59 
   0  12   3  125.13    1.45 
   0  12   3  116.87    1.51 
   0 -12  -4   50.19    1.04 
   0 -12  -4   52.34    0.83 
   0 -12  -4   55.97    1.08 
   0 -12  -4   56.79    1.05 
   0 -12  -4   49.01    1.07 
   0 -12   4   59.18    1.17 
   0 -12   4   48.49    1.02 
   0 -12   4   52.08    1.10 
   0 -12   4   56.11    1.05 
   0  12  -4   65.68    1.24 
   0  12  -4   46.30    1.00 
   0  12  -4   55.31    1.35 
   0  12  -4   60.06    0.82 
   0  12  -4   50.79    1.09 
   0  12  -4   53.55    1.01 
   0  12   4   50.33    1.03 
   0  12   4   59.47    1.12 
   0  12   4   52.09    1.00 
   0  12   4   50.41    1.08 
   0 -12  -5    3.91    0.37 
   0 -12  -5    3.65    0.27 
   0 -12  -5    3.90    0.33 
   0 -12  -5    3.83    0.35 
   0 -12  -5    3.54    0.38 
   0 -12  -5    5.64    0.40 
   0 -12   5    4.24    0.38 
   0 -12   5    3.01    0.35 
   0 -12   5    3.76    0.37 
   0 -12   5    3.71    0.38 
   0  12  -5    5.53    0.44 
   0  12  -5    3.27    0.32 
   0  12  -5    4.52    0.39 
   0  12  -5    3.92    0.23 
   0  12  -5    3.51    0.40 
   0  12  -5    7.27    0.37 
   0  12   5    3.37    0.35 
   0  12   5    4.11    0.38 
   0  12   5    3.45    0.38 
   0 -12  -6   29.86    0.73 
   0 -12  -6   31.98    0.92 
   0 -12  -6   33.37    0.94 
   0 -12  -6   32.33    1.03 
   0 -12  -6   33.94    1.04 
   0 -12   6   29.02    0.97 
   0 -12   6   30.82    0.80 
   0 -12   6   29.16    0.97 
   0 -12   6   33.75    1.00 
   0  12  -6   37.66    1.45 
   0  12  -6   35.37    1.03 
   0  12  -6   32.43    1.04 
   0  12  -6   43.71    1.01 
   0  12   6   30.79    0.95 
   0  12   6   36.90    0.99 
   0  12   6   31.82    1.01 
   0 -12  -7    5.93    0.46 
   0 -12  -7    7.79    0.55 
   0 -12  -7    5.76    0.56 
   0 -12  -7    5.00    0.41 
   0 -12   7    1.15    0.25 
   0 -12   7    6.69    0.56 
   0 -12   7    7.43    0.46 
   0 -12   7    7.13    0.56 
   0 -12   7    7.92    0.62 
   0  12  -7    7.09    0.60 
   0  12  -7   29.12    0.62 
   0  12   7    8.12    0.50 
   0  12   7    7.05    0.54 
   0  12   7    8.41    0.56 
   0  12   7    6.87    0.56 
   0 -12  -8   61.19    2.03 
   0 -12  -8   62.63    1.41 
   0 -12  -8   71.88    1.54 
   0 -12  -8   65.53    1.69 
   0 -12  -8   74.33    1.66 
   0 -12   8   69.95    1.72 
   0 -12   8   61.78    1.54 
   0 -12   8   66.62    1.47 
   0 -12   8   63.43    1.64 
   0 -12   8   77.00    1.74 
   0  12  -8   60.73    2.22 
   0  12  -8   69.93    1.64 
   0  12  -8   67.63    1.71 
   0  12  -8  108.52    1.66 
   0  12   8   63.88    1.56 
   0  12   8   76.45    1.57 
   0  12   8   60.64    1.59 
   0 -12  -9    0.65    0.17 
   0 -12  -9    0.72    0.19 
   0 -12   9    0.76    0.20 
   0 -12   9    1.27    0.39 
   0 -12   9    8.90    0.57 
   0  12  -9    0.52    0.15 
   0  12   9    0.95    0.23 
   0  12   9    0.30    0.17 
   0 -13   0    0.57    0.14 
   0 -13   0    0.47    0.13 
   0 -13   0    0.66    0.16 
   0 -13   0    0.01    0.15 
   0  13   0    0.86    0.18 
   0  13   0    0.87    0.17 
   0  13   0    0.67    0.16 
   0  13   0    2.24    0.23 
   0 -13  -2   60.83    1.02 
   0 -13  -2   73.43    1.16 
   0 -13  -2   70.87    1.09 
   0 -13  -2   60.43    1.06 
   0 -13   2   72.68    1.13 
   0 -13   2   57.66    1.00 
   0 -13   2   76.06    1.11 
   0 -13   2   67.49    1.13 
   0 -13   2   62.22    1.08 
   0 -13   2   66.99    0.98 
   0  13  -2   78.83    1.18 
   0  13  -2   56.94    0.99 
   0  13  -2   61.60    1.08 
   0  13  -2   56.41    0.91 
   0  13   2   68.38    0.90 
   0  13   2   65.83    1.06 
   0  13   2   67.59    1.06 
   0  13   2   63.35    1.08 
   0 -13  -3    7.95    0.41 
   0 -13  -3    7.67    0.42 
   0 -13  -3    8.57    0.42 
   0 -13  -3    7.53    0.43 
   0 -13   3    9.67    0.46 
   0 -13   3    6.69    0.39 
   0 -13   3    8.05    0.43 
   0 -13   3    9.01    0.42 
   0  13  -3    9.72    0.48 
   0  13  -3    6.39    0.37 
   0  13  -3    9.10    0.46 
   0  13  -3    7.49    0.43 
   0  13  -3    8.25    0.39 
   0  13   3    8.30    0.35 
   0  13   3    8.01    0.42 
   0  13   3    9.01    0.46 
   0  13   3    8.43    0.42 
   0  13   3    8.30    0.44 
   0 -13  -4   41.04    0.97 
   0 -13  -4   43.20    0.79 
   0 -13  -4   46.46    1.02 
   0 -13  -4   46.84    0.98 
   0 -13  -4   41.81    1.02 
   0 -13   4   49.45    1.10 
   0 -13   4   40.39    0.96 
   0 -13   4   41.58    1.01 
   0 -13   4   45.50    0.97 
   0  13  -4   55.24    1.17 
   0  13  -4   38.77    0.94 
   0  13  -4   44.56    1.03 
   0  13  -4   44.67    1.05 
   0  13  -4   42.63    0.92 
   0  13   4   40.42    0.78 
   0  13   4   41.57    0.96 
   0  13   4   50.12    1.06 
   0  13   4   43.07    0.93 
   0  13   4   44.08    1.04 
   0 -13  -5  159.50    2.03 
   0 -13  -5  162.67    1.51 
   0 -13  -5  173.89    2.04 
   0 -13  -5  179.48    2.02 
   0 -13  -5  159.91    2.11 
   0 -13  -5  176.57    2.14 
   0 -13   5  192.81    2.32 
   0 -13   5  151.36    1.96 
   0 -13   5  159.47    2.18 
   0 -13   5  184.94    2.10 
   0  13  -5  207.24    2.41 
   0  13  -5  146.59    1.94 
   0  13  -5  182.99    2.20 
   0  13  -5  177.95    1.40 
   0  13  -5  165.38    2.15 
   0  13  -5  174.02    2.01 
   0  13   5  165.41    2.04 
   0  13   5  191.81    2.15 
   0  13   5  162.61    2.19 
   0 -13  -6    0.01    0.06 
   0 -13  -6    0.07    0.08 
   0 -13  -6    0.13    0.08 
   0 -13  -6    0.05    0.12 
   0 -13   6   -0.05    0.14 
   0 -13   6    0.17    0.09 
   0 -13   6   -0.01    0.12 
   0  13  -6    0.05    0.11 
   0  13  -6    0.97    0.30 
   0  13  -6   -0.07    0.08 
   0  13   6    0.12    0.07 
   0  13   6    0.06    0.08 
   0 -13  -7   25.87    0.90 
   0 -13  -7   28.41    0.95 
   0 -13  -7   25.44    1.20 
   0 -13  -7   29.76    1.13 
   0 -13   7   -0.02    0.03 
   0 -13   7   24.67    0.95 
   0 -13   7   27.16    0.82 
   0 -13   7   25.77    1.00 
   0 -13   7   28.84    1.04 
   0  13  -7   25.11    1.02 
   0  13  -7   49.32    1.00 
   0  13   7   27.55    0.99 
   0  13   7   30.71    1.00 
   0 -13  -8   27.14    0.97 
   0 -13  -8   33.00    1.09 
   0 -13  -8   29.74    1.17 
   0 -13   8   28.31    1.09 
   0 -13   8   27.71    1.09 
   0 -13   8   37.28    1.21 
   0  13  -8   31.18    1.13 
   0  13  -8   29.62    1.17 
   0  13  -8   71.83    1.13 
   0  13   8   28.50    1.07 
   0  13   8   34.01    1.09 
   0  13   8   33.41    1.78 
   0 -14   0   63.38    0.94 
   0 -14   0   59.49    0.99 
   0 -14   0   54.65    0.95 
   0 -14   0   69.86    1.11 
   0 -14   0   66.15    1.08 
   0  14   0   69.05    0.99 
   0  14   0   66.87    1.08 
   0  14   0   58.80    1.03 
   0  14   0   59.94    1.04 
   0 -14  -1  222.90    1.69 
   0 -14  -1  223.34    1.95 
   0 -14  -1  197.75    1.84 
   0 -14  -1  262.37    2.19 
   0 -14  -1  253.11    2.09 
   0 -14   1  248.91    1.98 
   0 -14   1  202.09    1.85 
   0 -14   1  262.05    2.12 
   0 -14   1  245.71    2.12 
   0 -14   1  211.44    1.97 
   0 -14   1  209.20    1.99 
   0  14  -1  269.10    2.07 
   0  14  -1  196.07    1.82 
   0  14  -1  245.80    2.11 
   0  14   1  227.56    2.08 
   0  14   1  242.31    2.04 
   0  14   1  213.91    1.97 
   0 -14  -2   20.73    0.65 
   0 -14  -2   19.75    0.61 
   0 -14  -2   17.46    0.61 
   0 -14   2   21.48    0.64 
   0 -14   2   16.41    0.57 
   0 -14   2   22.41    0.64 
   0 -14   2   19.35    0.64 
   0 -14   2   18.52    0.56 
   0  14  -2   22.54    0.66 
   0  14  -2   15.68    0.54 
   0  14  -2   17.72    0.61 
   0  14  -2   15.89    0.52 
   0  14   2   19.95    0.51 
   0  14   2   19.26    0.61 
   0  14   2   21.64    0.67 
   0  14   2   19.24    0.60 
   0  14   2   17.63    0.61 
   0 -14  -3  131.15    2.06 
   0 -14  -3  153.84    1.80 
   0 -14  -3  156.57    1.73 
   0 -14  -3  138.76    1.75 
   0 -14   3  158.92    1.85 
   0 -14   3  125.70    1.60 
   0 -14   3  136.01    1.73 
   0 -14   3  149.31    1.60 
   0  14  -3  178.47    1.96 
   0  14  -3  126.35    1.95 
   0  14  -3  154.19    1.85 
   0  14  -3  137.70    1.75 
   0  14  -3  126.75    1.47 
   0  14   3  141.91    1.38 
   0  14   3  141.34    1.69 
   0  14   3  158.80    1.84 
   0  14   3  145.19    1.67 
   0  14   3  137.87    1.74 
   0 -14  -4  259.17    2.46 
   0 -14  -4  269.44    2.00 
   0 -14  -4  294.64    2.60 
   0 -14  -4  304.68    2.53 
   0 -14  -4  268.43    2.59 
   0 -14   4  321.87    2.83 
   0 -14   4  258.90    2.45 
   0 -14   4  264.37    2.57 
   0 -14   4  298.46    2.47 
   0  14  -4  351.81    2.97 
   0  14  -4  239.68    2.36 
   0  14  -4  296.16    2.69 
   0  14  -4  266.40    2.59 
   0  14  -4  271.51    2.33 
   0  14   4  271.72    2.02 
   0  14   4  272.93    2.49 
   0  14   4  318.78    2.72 
   0  14   4  279.55    2.42 
   0  14   4  275.15    2.62 
   0 -14  -5    3.87    0.36 
   0 -14  -5    3.51    0.27 
   0 -14  -5    3.79    0.37 
   0 -14  -5    4.84    0.40 
   0 -14  -5    4.40    0.41 
   0 -14  -5    7.72    0.42 
   0 -14   5    4.87    0.43 
   0 -14   5    4.61    0.41 
   0 -14   5    3.78    0.40 
   0 -14   5    4.89    0.44 
   0  14  -5    5.35    0.44 
   0  14  -5    4.02    0.37 
   0  14  -5    4.94    0.42 
   0  14  -5    5.23    0.29 
   0  14  -5    4.49    0.43 
   0  14  -5    8.07    0.39 
   0  14   5    4.53    0.32 
   0  14   5    3.99    0.38 
   0  14   5    5.61    0.44 
   0  14   5    4.33    0.36 
   0  14   5    4.25    0.41 
   0 -14  -6  146.12    2.02 
   0 -14  -6  153.43    2.02 
   0 -14  -6  141.03    2.17 
   0 -14  -6  155.07    2.26 
   0 -14   6  136.17    2.03 
   0 -14   6  134.19    2.11 
   0 -14   6  156.49    2.12 
   0  14  -6  179.23    2.46 
   0  14  -6  142.02    2.80 
   0  14  -6  148.11    2.23 
   0  14  -6  159.23    2.06 
   0  14   6  136.45    2.46 
   0  14   6  165.38    2.16 
   0  14   6  138.70    2.14 
   0 -14  -7    0.04    0.03 
   0 -14  -7   17.27    0.80 
   0 -14  -7   19.52    0.98 
   0 -14  -7   16.47    1.25 
   0 -14  -7   20.45    0.99 
   0 -14   7   -0.06    0.04 
   0 -14   7   16.18    0.94 
   0 -14   7   16.26    0.67 
   0 -14   7   19.14    0.90 
   0  14  -7    0.03    0.03 
   0  14  -7   12.09    0.70 
   0  14  -7   16.85    0.92 
   0  14  -7   36.22    0.77 
   0  14   7   16.28    0.80 
   0  14   7   19.92    1.34 
   0  14   7   14.51    0.78 
   0 -14  -8    2.79    0.41 
   0 -14  -8    2.48    0.45 
   0 -14  -8    2.65    0.49 
   0 -14   8    2.07    0.42 
   0 -14   8    5.99    0.55 
   0  14  -8    2.43    0.43 
   0  14  -8    2.64    0.51 
   0  14  -8   41.82    0.48 
   0  14   8    2.11    0.43 
   0  14   8    3.19    0.49 
   0  14   8    2.58    0.44 
   0 -15   0    1.10    0.17 
   0 -15   0    1.48    0.22 
   0 -15   0    0.01    0.16 
   0  15   0    1.34    0.19 
   0  15   0    0.44    0.16 
   0 -15  -1   89.53    1.11 
   0 -15  -1   87.59    1.27 
   0 -15  -1   76.06    1.18 
   0 -15  -1  101.10    1.41 
   0 -15  -1   96.09    1.34 
   0 -15   1   96.61    1.28 
   0 -15   1  103.85    1.39 
   0 -15   1   96.53    1.38 
   0 -15   1   85.84    1.14 
   0  15  -1  105.68    1.34 
   0  15  -1   77.01    1.18 
   0  15  -1   97.40    1.38 
   0  15  -1   83.31    1.29 
   0  15   1   98.77    1.17 
   0  15   1  103.79    1.44 
   0  15   1   95.22    1.33 
   0  15   1   85.64    1.30 
   0 -15  -2   18.89    0.62 
   0 -15  -2   21.44    0.69 
   0 -15  -2   22.83    0.68 
   0 -15  -2   19.22    0.66 
   0 -15   2   20.85    0.66 
   0 -15   2   16.95    0.59 
   0 -15   2   22.40    0.66 
   0 -15   2   20.24    0.67 
   0 -15   2   21.48    0.69 
   0 -15   2   20.07    0.59 
   0  15  -2   23.97    0.70 
   0  15  -2   15.62    0.56 
   0  15  -2   21.12    0.68 
   0  15  -2   19.32    0.66 
   0  15  -2   16.99    0.55 
   0  15   2   19.99    0.53 
   0  15   2   19.46    0.63 
   0  15   2   22.28    0.70 
   0  15   2   19.14    0.62 
   0  15   2   19.29    0.65 
   0 -15  -3   33.49    0.86 
   0 -15  -3   37.49    1.15 
   0 -15  -3   37.53    0.89 
   0 -15  -3   32.91    0.90 
   0 -15   3   41.26    1.02 
   0 -15   3   31.94    0.85 
   0 -15   3   32.79    0.89 
   0 -15   3   36.59    0.83 
   0  15  -3   43.12    1.01 
   0  15  -3   30.48    0.82 
   0  15  -3   40.09    0.97 
   0  15  -3   35.08    0.93 
   0  15  -3   32.18    0.76 
   0  15   3   36.59    0.73 
   0  15   3   35.11    0.88 
   0  15   3   42.10    0.99 
   0  15   3   36.38    0.87 
   0  15   3   34.60    0.91 
   0 -15  -4   33.94    0.92 
   0 -15  -4   41.71    0.99 
   0 -15  -4   40.06    1.00 
   0 -15  -4   40.87    0.97 
   0 -15  -4   38.21    1.02 
   0 -15   4   44.24    1.09 
   0 -15   4   34.98    0.94 
   0 -15   4   37.24    1.00 
   0 -15   4   41.77    0.97 
   0  15  -4   48.39    1.14 
   0  15  -4   32.82    0.91 
   0  15  -4   40.18    1.03 
   0  15  -4   35.41    0.99 
   0  15  -4   36.61    0.88 
   0  15   4   39.23    0.79 
   0  15   4   38.17    0.97 
   0  15   4   44.86    1.07 
   0  15   4   36.96    1.00 
   0 -15  -5    1.07    0.20 
   0 -15  -5    0.23    0.08 
   0 -15  -5    1.41    0.28 
   0 -15  -5    1.03    0.30 
   0 -15  -5    1.26    0.29 
   0 -15   5    1.82    0.31 
   0 -15   5    0.30    0.12 
   0 -15   5    0.34    0.14 
   0  15  -5    2.17    0.34 
   0  15  -5    2.40    0.34 
   0  15  -5    1.30    0.20 
   0  15  -5    0.37    0.13 
   0  15  -5    4.24    0.25 
   0  15   5    0.75    0.20 
   0  15   5    0.36    0.13 
   0  15   5    1.28    0.29 
   0  15   5    1.32    0.27 
   0  15   5    0.80    0.26 
   0 -15  -6   10.77    0.61 
   0 -15  -6   11.26    0.61 
   0 -15  -6   10.29    0.65 
   0 -15  -6   12.47    1.00 
   0 -15   6    9.96    0.62 
   0 -15   6   10.27    0.63 
   0 -15   6   12.67    0.68 
   0  15  -6   13.81    0.75 
   0  15  -6   11.22    0.39 
   0  15  -6   10.66    0.66 
   0  15  -6   22.88    0.60 
   0  15   6   10.60    0.51 
   0  15   6   10.41    0.62 
   0  15   6   12.76    0.67 
   0  15   6   10.71    0.65 
   0 -15  -7   46.93    1.30 
   0 -15  -7  104.24    1.84 
   0 -15  -7  106.90    2.07 
   0 -15  -7  119.23    2.09 
   0 -15   7   38.74    1.24 
   0 -15   7  101.91    1.92 
   0 -15   7  106.55    1.63 
   0 -15   7  103.84    2.03 
   0 -15   7  125.35    2.08 
   0  15  -7  134.19    2.32 
   0  15  -7  103.23    2.41 
   0  15  -7  131.89    1.93 
   0  15   7  126.65    2.03 
   0  15   7  102.84    2.01 
   0 -15  -8   28.42    1.61 
   0 -15  -8   32.75    1.11 
   0 -15   8   28.28    1.10 
   0 -15   8   27.35    1.16 
   0 -15   8   40.31    1.23 
   0  15  -8   29.52    1.23 
   0  15  -8   27.49    1.17 
   0  15  -8   65.53    1.10 
   0  15   8   28.15    1.10 
   0  15   8   35.32    1.16 
   0  15   8   28.96    1.16 
   0 -16   0  149.51    1.55 
   0 -16   0  140.45    1.64 
   0 -16   0  124.76    1.55 
   0 -16   0  158.68    1.80 
   0 -16   0  154.55    1.77 
   0 -16   0  123.19    1.40 
   0  16   0  166.31    1.64 
   0  16   0  157.25    1.78 
   0  16   0  139.80    1.70 
   0  16   0  139.43    1.71 
   0 -16  -1    0.08    0.06 
   0 -16  -1    0.08    0.06 
   0 -16  -1    0.05    0.05 
   0 -16  -1   -0.02    0.04 
   0 -16  -1    0.02    0.05 
   0 -16   1    0.03    0.06 
   0 -16   1    0.04    0.06 
   0 -16   1    0.08    0.06 
   0 -16   1    0.10    0.06 
   0 -16   1    0.04    0.05 
   0 -16   1    0.04    0.06 
   0 -16   1    0.04    0.10 
   0  16  -1    0.23    0.09 
   0  16  -1    0.06    0.05 
   0  16  -1    0.13    0.06 
   0  16  -1    0.10    0.07 
   0  16   1    0.19    0.07 
   0  16   1    0.99    0.23 
   0  16   1    0.16    0.07 
   0  16   1    0.09    0.06 
   0  16   1    0.12    0.08 
   0 -16  -2   39.16    1.09 
   0 -16  -2   44.77    0.97 
   0 -16  -2   38.90    0.95 
   0 -16   2   44.35    0.96 
   0 -16   2   36.01    0.88 
   0 -16   2   50.89    1.02 
   0 -16   2   43.51    1.01 
   0 -16   2   38.89    0.95 
   0 -16   2   41.35    0.85 
   0  16  -2   52.29    1.05 
   0  16  -2   34.55    1.33 
   0  16  -2   43.62    1.23 
   0  16  -2   40.01    0.96 
   0  16  -2   34.66    0.78 
   0  16   2   44.48    0.81 
   0  16   2   40.57    0.92 
   0  16   2   48.35    1.05 
   0  16   2   43.08    0.95 
   0  16   2   39.63    0.95 
   0 -16  -3  123.79    1.69 
   0 -16  -3  146.57    1.87 
   0 -16  -3  150.20    1.81 
   0 -16  -3  125.91    1.77 
   0 -16   3  152.66    1.90 
   0 -16   3  123.92    1.69 
   0 -16   3  157.14    1.80 
   0 -16   3  130.93    1.80 
   0 -16   3  144.29    1.66 
   0  16  -3  171.43    2.02 
   0  16  -3  117.62    1.64 
   0  16  -3  148.35    1.91 
   0  16  -3  128.25    1.79 
   0  16  -3  119.99    1.50 
   0  16   3  139.01    1.44 
   0  16   3  133.63    1.74 
   0  16   3  153.43    1.92 
   0  16   3  141.61    1.76 
   0  16   3  131.28    1.80 
   0 -16  -4  154.22    1.99 
   0 -16  -4  175.58    1.74 
   0 -16  -4  183.21    2.18 
   0 -16  -4  185.17    2.09 
   0 -16  -4  166.88    2.15 
   0 -16   4  188.89    2.26 
   0 -16   4  154.11    1.98 
   0 -16   4  162.35    2.12 
   0 -16   4  183.95    2.01 
   0  16  -4  217.91    2.44 
   0  16  -4  148.24    1.95 
   0  16  -4  181.45    2.22 
   0  16  -4  162.53    2.13 
   0  16  -4  158.34    1.93 
   0  16   4  168.16    1.65 
   0  16   4  167.87    2.05 
   0  16   4  187.73    2.21 
   0  16   4  167.46    1.98 
   0 -16  -5    3.48    0.31 
   0 -16  -5    5.21    0.43 
   0 -16  -5    6.56    0.46 
   0 -16  -5    6.08    0.51 
   0 -16  -5    4.83    0.44 
   0 -16   5    3.52    0.48 
   0 -16   5    5.36    0.46 
   0 -16   5    5.33    0.45 
   0  16  -5    7.66    0.71 
   0  16  -5    5.83    0.47 
   0  16  -5    6.17    0.34 
   0  16  -5    4.52    0.45 
   0  16  -5   10.26    0.42 
   0  16   5    5.13    0.35 
   0  16   5    4.91    0.44 
   0  16   5    6.19    0.48 
   0  16   5    4.97    0.41 
   0  16   5    4.82    0.45 
   0 -16  -6   13.76    0.67 
   0 -16  -6   11.40    0.69 
   0 -16   6   12.30    0.68 
   0 -16   6   11.96    0.69 
   0 -16   6   13.37    0.70 
   0  16  -6   16.45    0.82 
   0  16  -6   13.74    0.45 
   0  16  -6   12.54    0.74 
   0  16  -6   26.70    0.67 
   0  16   6   12.41    0.54 
   0  16   6   11.95    0.67 
   0  16   6   11.43    0.94 
   0  16   6   12.35    0.70 
   0 -16  -7    8.66    0.60 
   0 -16  -7   11.10    0.67 
   0 -16  -7   11.42    0.67 
   0 -16  -7   10.66    0.74 
   0 -16  -7   16.65    0.73 
   0 -16   7   12.58    0.76 
   0 -16   7    9.78    0.68 
   0 -16   7   10.10    0.56 
   0 -16   7   10.02    0.70 
   0 -16   7   14.16    0.78 
   0  16  -7   13.81    0.81 
   0  16  -7    8.91    0.62 
   0  16  -7   11.98    0.73 
   0  16  -7   10.07    0.72 
   0  16  -7   33.97    0.64 
   0  16   7   10.45    0.55 
   0  16   7   10.35    0.68 
   0  16   7   12.58    0.72 
   0  16   7    9.07    0.65 
   0 -16  -8   55.20    1.45 
   0 -16  -8   61.28    1.58 
   0 -16  -8   58.41    1.68 
   0 -16   8   55.99    1.55 
   0 -16   8   54.53    1.60 
   0 -16   8   70.97    1.68 
   0  16  -8   99.36    1.51 
   0  16   8   58.47    1.56 
   0  16   8   68.22    1.64 
   0  16   8   53.63    1.59 
   0 -17   0    1.51    0.36 
   0 -17  -1   26.99    0.67 
   0 -17  -1   27.10    0.79 
   0 -17  -1   22.99    0.71 
   0 -17  -1   27.73    0.84 
   0 -17  -1   28.45    0.80 
   0 -17   1   26.59    0.73 
   0 -17   1   24.91    0.77 
   0 -17   1   21.15    0.68 
   0 -17   1   29.44    0.81 
   0 -17   1   27.33    0.80 
   0 -17   1   24.06    0.68 
   0  17  -1   30.19    0.78 
   0  17  -1   28.59    1.00 
   0  17  -1   25.00    0.76 
   0  17  -1   25.08    0.78 
   0  17   1   30.01    0.71 
   0  17   1   26.84    0.77 
   0  17   1   26.50    0.79 
   0  17   1   23.82    0.76 
   0 -17  -2    0.08    0.07 
   0 -17  -2    0.06    0.07 
   0 -17  -2    0.05    0.06 
   0 -17  -2    0.02    0.06 
   0 -17   2    0.13    0.08 
   0 -17   2    0.70    0.22 
   0 -17   2    0.04    0.06 
   0 -17   2    0.07    0.06 
   0 -17   2    0.02    0.07 
   0 -17   2    0.03    0.08 
   0  17  -2    0.14    0.08 
   0  17  -2    0.15    0.08 
   0  17  -2    0.05    0.06 
   0  17  -2    0.08    0.07 
   0  17  -2    0.15    0.12 
   0  17   2    0.12    0.07 
   0  17   2    0.10    0.08 
   0  17   2    0.17    0.07 
   0  17   2    0.08    0.08 
   0  17   2    0.05    0.06 
   0 -17  -3   47.81    1.08 
   0 -17  -3   55.81    1.20 
   0 -17  -3   54.74    1.14 
   0 -17  -3   47.68    1.13 
   0 -17   3   52.83    1.15 
   0 -17   3   45.47    1.06 
   0 -17   3   59.54    1.50 
   0 -17   3   47.14    1.12 
   0 -17   3   51.94    1.04 
   0  17  -3   62.22    1.26 
   0  17  -3   43.89    1.04 
   0  17  -3   55.70    1.22 
   0  17  -3   48.05    1.14 
   0  17  -3   42.65    0.92 
   0  17   3   51.72    0.92 
   0  17   3   52.06    1.12 
   0  17   3   57.23    1.22 
   0  17   3   51.67    1.10 
   0  17   3   49.05    1.14 
   0 -17  -4   18.21    0.72 
   0 -17  -4   18.57    0.61 
   0 -17  -4   19.80    0.76 
   0 -17  -4   20.48    0.74 
   0 -17  -4   18.69    0.77 
   0 -17   4   22.13    0.82 
   0 -17   4   18.37    0.73 
   0 -17   4   22.09    0.73 
   0 -17   4   19.37    0.71 
   0  17  -4   24.85    0.87 
   0  17  -4   16.37    0.68 
   0  17  -4   21.22    0.81 
   0  17  -4   18.18    0.76 
   0  17  -4   18.06    0.63 
   0  17   4   19.54    0.60 
   0  17   4   18.33    0.72 
   0  17   4   22.34    0.81 
   0  17   4   19.45    0.72 
   0  17   4   17.49    0.74 
   0 -17  -5    0.09    0.08 
   0 -17  -5    0.02    0.06 
   0 -17  -5    0.15    0.10 
   0 -17  -5    0.17    0.13 
   0 -17   5    0.37    0.13 
   0 -17   5    0.04    0.10 
   0 -17   5    0.02    0.06 
   0 -17   5   -0.06    0.11 
   0  17  -5    0.14    0.11 
   0  17  -5   -0.06    0.06 
   0  17  -5    0.08    0.11 
   0  17  -5    0.18    0.11 
   0  17   5    0.22    0.09 
   0  17   5    0.05    0.11 
   0  17   5    0.11    0.09 
   0  17   5    0.07    0.08 
   0  17   5    0.00    0.10 
   0 -17  -6    7.92    0.57 
   0 -17  -6    7.93    0.55 
   0 -17  -6    7.04    0.59 
   0 -17   6    7.47    0.58 
   0 -17   6    7.52    0.59 
   0  17  -6   10.53    0.69 
   0  17  -6    2.81    0.37 
   0  17  -6    8.19    0.39 
   0  17  -6    8.04    0.63 
   0  17  -6   22.40    0.75 
   0  17   6    7.88    0.47 
   0  17   6    7.86    0.58 
   0  17   6    9.87    0.64 
   0  17   6    7.40    0.58 
   0 -17  -7    4.05    0.48 
   0 -17  -7    4.01    0.48 
   0 -17  -7    4.15    0.47 
   0 -17  -7    3.79    0.52 
   0 -17  -7    8.78    0.49 
   0 -17   7    4.55    0.55 
   0 -17   7    4.52    0.51 
   0 -17   7    3.92    0.48 
   0 -17   7    6.34    0.66 
   0  17  -7    5.44    0.58 
   0  17  -7    3.14    0.41 
   0  17  -7    4.55    0.52 
   0  17  -7    3.90    0.54 
   0  17  -7   24.76    0.46 
   0  17   7    3.66    0.38 
   0  17   7    5.05    0.52 
   0  17   7    5.17    0.56 
   0  17   7    2.95    0.45 
   0 -17  -8   55.55    2.15 
   0 -17  -8   64.08    1.62 
   0 -17  -8   58.59    1.70 
   0 -17   8   56.78    1.57 
   0 -17   8   75.87    1.73 
   0  17  -8   58.95    1.70 
   0  17   8   59.91    1.60 
   0  17   8   66.71    1.63 
   0  17   8   53.75    1.62 
   0 -18  -1   66.72    1.07 
   0 -18  -1   64.77    1.21 
   0 -18  -1   54.73    1.12 
   0 -18  -1   73.74    1.34 
   0 -18  -1   72.64    1.30 
   0 -18  -1   51.90    1.03 
   0 -18   1   68.05    1.19 
   0 -18   1   66.77    1.23 
   0 -18   1   55.10    1.12 
   0 -18   1   77.95    1.35 
   0 -18   1   70.34    1.31 
   0 -18   1   62.05    1.07 
   0  18  -1   78.23    1.27 
   0  18  -1   72.80    1.33 
   0  18  -1   64.22    1.25 
   0  18  -1   62.58    1.25 
   0  18   1   75.41    1.14 
   0  18   1   69.34    1.27 
   0  18   1   60.90    1.22 
   0  18   1   62.99    1.25 
   0 -18  -2  378.15    2.98 
   0 -18  -2  433.95    3.31 
   0 -18  -2  435.05    3.19 
   0 -18  -2  356.33    3.01 
   0 -18   2  423.96    3.11 
   0 -18   2  349.04    2.87 
   0 -18   2  450.32    3.21 
   0 -18   2  417.64    3.26 
   0 -18   2  374.35    3.08 
   0 -18   2  402.54    2.72 
   0  18  -2  473.12    3.30 
   0  18  -2  328.42    2.77 
   0  18  -2  429.61    3.30 
   0  18  -2  376.25    3.10 
   0  18   2  421.91    2.64 
   0  18   2  439.73    3.34 
   0  18   2  408.55    3.08 
   0  18   2  379.74    3.10 
   0  18   2  392.65    3.16 
   0 -18  -3   20.31    0.74 
   0 -18  -3   22.59    0.80 
   0 -18  -3   23.40    0.78 
   0 -18  -3   19.60    0.76 
   0 -18   3   23.88    0.81 
   0 -18   3   18.20    0.70 
   0 -18   3   25.19    0.79 
   0 -18   3   20.44    0.78 
   0 -18   3   23.60    0.74 
   0  18  -3   26.06    0.85 
   0  18  -3   19.00    0.71 
   0  18  -3   23.75    0.83 
   0  18  -3   21.01    0.80 
   0  18  -3   17.86    0.63 
   0  18   3   23.30    0.64 
   0  18   3   21.87    0.76 
   0  18   3   25.24    0.85 
   0  18   3   22.32    0.76 
   0  18   3   19.94    0.87 
   0 -18  -4    0.09    0.08 
   0 -18  -4    0.22    0.09 
   0 -18  -4    0.31    0.13 
   0 -18   4    0.40    0.13 
   0 -18   4    0.32    0.11 
   0 -18   4    0.16    0.08 
   0 -18   4    0.52    0.14 
   0 -18   4    0.59    0.17 
   0  18  -4    0.15    0.10 
   0  18  -4    1.22    0.25 
   0  18  -4    0.11    0.08 
   0  18  -4    0.17    0.10 
   0  18  -4    2.17    0.19 
   0  18   4    0.28    0.09 
   0  18   4    0.25    0.11 
   0  18   4    0.11    0.09 
   0  18   4    2.53    0.32 
   0  18   4    0.03    0.08 
   0 -18  -5    0.08    0.09 
   0 -18  -5    0.07    0.09 
   0 -18  -5    0.07    0.11 
   0 -18  -5    0.12    0.11 
   0 -18   5    0.24    0.11 
   0 -18   5    0.06    0.09 
   0 -18   5   -0.02    0.09 
   0 -18   5    0.02    0.14 
   0  18  -5    0.07    0.12 
   0  18  -5    0.31    0.13 
   0  18  -5    0.15    0.11 
   0  18  -5    6.38    0.22 
   0  18   5    0.04    0.07 
   0  18   5    0.24    0.13 
   0  18   5    0.15    0.10 
   0  18   5    0.09    0.08 
   0  18   5    0.01    0.09 
   0 -18  -6   -0.02    0.02 
   0 -18  -6   85.29    1.71 
   0 -18  -6   46.77    1.26 
   0 -18   6   94.68    1.91 
   0 -18   6   77.66    1.99 
   0 -18   6   78.44    1.75 
   0  18  -6  105.60    2.09 
   0  18  -6   -0.04    0.03 
   0  18  -6   89.86    1.20 
   0  18  -6   88.54    1.86 
   0  18  -6   92.19    1.59 
   0  18   6   86.46    1.37 
   0  18   6   83.84    1.70 
   0  18   6   96.36    1.83 
   0  18   6   83.99    1.85 
   0 -18  -7    7.86    0.60 
   0 -18  -7    9.93    0.66 
   0 -18  -7    8.94    0.70 
   0 -18  -7   16.10    0.68 
   0 -18   7    8.88    0.66 
   0 -18   7    8.75    0.67 
   0 -18   7   12.71    0.83 
   0  18  -7   11.77    0.80 
   0  18  -7    9.55    0.69 
   0  18  -7    9.17    0.72 
   0  18  -7   31.88    0.74 
   0  18   7    8.46    0.64 
   0  18   7    7.87    0.91 
   0 -19   0    8.89    0.46 
   0 -19   0    3.24    0.44 
   0 -19  -1   23.60    0.68 
   0 -19  -1   24.64    0.79 
   0 -19  -1   22.09    0.75 
   0 -19  -1   27.53    0.87 
   0 -19  -1   27.00    0.84 
   0 -19  -1   18.21    0.70 
   0 -19   1   24.97    0.76 
   0 -19   1   25.12    0.80 
   0 -19   1   22.59    0.75 
   0 -19   1   27.77    0.85 
   0 -19   1   27.90    0.88 
   0 -19   1   24.64    0.74 
   0  19  -1   29.15    0.82 
   0  19  -1   26.73    0.85 
   0  19  -1   22.05    0.77 
   0  19  -1   23.43    0.82 
   0  19   1   28.24    0.74 
   0  19   1   27.03    0.83 
   0  19   1   22.72    0.79 
   0  19   1   24.14    0.83 
   0 -19  -2   13.68    0.62 
   0 -19  -2   11.78    0.57 
   0 -19  -2   16.29    0.69 
   0 -19  -2   17.54    0.70 
   0 -19  -2   14.37    0.66 
   0 -19   2   16.48    0.66 
   0 -19   2   13.30    0.61 
   0 -19   2   16.34    0.66 
   0 -19   2   16.62    0.71 
   0 -19   2   14.76    0.67 
   0 -19   2   13.18    0.57 
   0  19  -2   18.95    0.71 
   0  19  -2   12.52    0.58 
   0  19  -2   15.29    0.68 
   0  19  -2   14.32    0.66 
   0  19   2   16.37    0.56 
   0  19   2   17.25    0.72 
   0  19   2   14.39    0.63 
   0  19   2   13.60    0.64 
   0  19   2   13.20    0.65 
   0 -19  -3   35.51    1.02 
   0 -19  -3   37.61    1.01 
   0 -19  -3   31.48    0.98 
   0 -19   3   36.21    1.01 
   0 -19   3   30.70    0.92 
   0 -19   3   36.26    0.97 
   0 -19   3   31.59    1.01 
   0 -19   3   35.79    0.91 
   0  19  -3   40.58    1.07 
   0  19  -3   28.17    0.89 
   0  19  -3   33.18    1.00 
   0  19  -3   30.83    0.98 
   0  19  -3   26.51    0.78 
   0  19   3   34.29    0.79 
   0  19   3   31.08    0.92 
   0  19   3   36.46    1.04 
   0  19   3   32.18    0.93 
   0  19   3   29.55    0.94 
   0 -19  -4    0.09    0.07 
   0 -19  -4    0.02    0.08 
   0 -19  -4   -0.01    0.09 
   0 -19   4    0.00    0.08 
   0 -19   4   -0.08    0.10 
   0 -19   4    0.06    0.07 
   0 -19   4    0.05    0.09 
   0 -19   4    0.19    0.14 
   0  19  -4    0.04    0.08 
   0  19  -4    0.14    0.10 
   0  19  -4    1.35    0.18 
   0  19   4    0.07    0.07 
   0  19   4   -0.07    0.15 
   0  19   4    0.20    0.09 
   0  19   4    0.03    0.08 
   0  19   4   -0.03    0.07 
   0 -19  -5  162.74    2.31 
   0 -19  -5  172.18    2.26 
   0 -19  -5  154.98    2.34 
   0 -19  -5  159.72    2.35 
   0 -19   5  170.52    2.44 
   0 -19   5  140.20    2.13 
   0 -19   5  179.97    2.19 
   0 -19   5  148.12    2.29 
   0 -19   5  168.15    2.17 
   0  19  -5  191.06    2.59 
   0  19  -5   -0.07    0.03 
   0  19  -5  170.59    1.81 
   0  19  -5  153.82    2.34 
   0  19  -5  144.41    1.95 
   0  19   5  156.94    1.77 
   0  19   5  149.56    2.18 
   0  19   5  177.02    2.41 
   0  19   5  150.21    2.11 
   0  19   5  151.80    2.31 
   0 -19  -6    4.53    0.44 
   0 -19  -6   11.71    0.69 
   0 -19  -6   12.74    0.71 
   0 -19  -6   10.74    0.74 
   0 -19  -6   13.64    1.06 
   0 -19   6   11.98    0.73 
   0 -19   6   10.95    0.70 
   0 -19   6   11.11    0.75 
   0 -19   6   14.45    0.82 
   0  19  -6   14.38    0.82 
   0  19  -6    8.82    0.59 
   0  19  -6   12.42    0.74 
   0  19  -6   22.80    0.61 
   0  19   6   11.29    0.54 
   0  19   6   11.92    0.88 
   0  19   6   13.25    0.76 
   0  19   6   10.58    0.70 
   0 -19  -7   53.31    1.45 
   0 -19  -7   61.37    1.50 
   0 -19  -7   57.26    1.65 
   0 -19  -7   58.99    1.61 
   0 -19   7   52.74    1.47 
   0 -19   7   50.55    1.98 
   0 -19   7   64.99    2.40 
   0  19  -7   72.94    1.83 
   0  19  -7   56.74    1.62 
   0  19  -7   75.95    1.39 
   0  19   7   55.89    1.50 
   0  19   7   67.45    1.63 
   0  19   7   52.70    1.54 
   0 -20   0  431.36    2.99 
   0 -20   0  418.74    3.23 
   0 -20   0  364.13    3.02 
   0 -20   0  473.69    3.54 
   0 -20   0  462.30    3.49 
   0 -20   0  380.15    2.73 
   0  20   0  488.15    3.19 
   0  20   0  459.63    3.47 
   0  20   0  402.72    3.29 
   0  20   0  409.72    3.33 
   0 -20  -2    8.88    0.53 
   0 -20  -2    7.43    0.48 
   0 -20  -2   10.84    0.60 
   0 -20  -2    9.92    0.56 
   0 -20   2   10.07    0.54 
   0 -20   2    9.10    0.53 
   0 -20   2   10.57    0.56 
   0 -20   2    9.25    0.57 
   0 -20   2    9.48    0.57 
   0 -20   2    9.07    0.50 
   0  20  -2   12.57    0.61 
   0  20  -2    8.32    0.50 
   0  20  -2    9.62    0.56 
   0  20  -2    8.55    0.54 
   0  20   2   10.68    0.48 
   0  20   2   10.49    0.60 
   0  20   2    9.95    0.55 
   0  20   2    8.94    0.67 
   0  20   2    8.51    0.56 
   0 -20  -3  123.59    1.93 
   0 -20  -3  119.19    1.81 
   0 -20  -3  105.16    1.80 
   0 -20   3  121.79    1.87 
   0 -20   3  104.25    1.73 
   0 -20   3  129.33    1.85 
   0 -20   3  108.25    1.83 
   0 -20   3  121.29    1.66 
   0  20  -3  138.50    2.00 
   0  20  -3   96.45    1.65 
   0  20  -3  106.13    1.82 
   0  20  -3   92.33    1.52 
   0  20   3  122.36    1.51 
   0  20   3  114.46    1.79 
   0  20   3  132.63    2.01 
   0  20   3  117.93    1.80 
   0  20   3  105.22    1.79 
   0 -20  -4  180.94    2.41 
   0 -20  -4  183.03    2.30 
   0 -20  -4  163.73    2.34 
   0 -20   4  185.32    2.44 
   0 -20   4  151.97    2.16 
   0 -20   4  189.50    2.27 
   0 -20   4  156.37    2.29 
   0 -20   4  182.43    2.15 
   0  20  -4  209.94    2.62 
   0  20  -4  163.77    2.34 
   0  20  -4  143.46    1.88 
   0  20   4  174.49    1.83 
   0  20   4  170.23    2.27 
   0  20   4  187.20    2.55 
   0  20   4  169.06    2.21 
   0  20   4  157.47    2.29 
   0 -20  -5    7.06    0.54 
   0 -20  -5    7.36    0.70 
   0 -20  -5    7.43    0.60 
   0 -20   5    7.54    0.68 
   0 -20   5    6.56    0.54 
   0 -20   5    8.48    0.55 
   0 -20   5    6.61    0.58 
   0 -20   5    7.26    0.57 
   0  20  -5    8.98    0.65 
   0  20  -5    7.03    0.59 
   0  20  -5    7.64    0.45 
   0  20  -5    7.90    0.62 
   0  20  -5   11.23    0.44 
   0  20   5    6.15    0.41 
   0  20   5    7.48    0.55 
   0  20   5    8.30    0.59 
   0  20   5    5.63    0.58 
   0  20   5    6.63    0.54 
   0 -20  -6   25.89    1.01 
   0 -20  -6   29.27    1.07 
   0 -20  -6   31.66    1.07 
   0 -20  -6   28.28    1.11 
   0 -20  -6   33.49    1.08 
   0 -20   6   30.42    1.15 
   0 -20   6   29.23    1.07 
   0 -20   6   33.60    1.02 
   0 -20   6   28.03    1.10 
   0 -20   6   36.47    1.12 
   0  20  -6   37.02    1.27 
   0  20  -6   23.05    0.96 
   0  20  -6   30.09    1.13 
   0  20  -6   30.60    1.29 
   0  20  -6   39.26    0.95 
   0  20   6   29.25    0.94 
   0  20   6   29.96    1.09 
   0  20   6   26.51    0.96 
   0  20   6   27.51    1.08 
   0 -20  -7    0.08    0.10 
   0 -20  -7    0.33    0.17 
   0 -20  -7    0.34    0.18 
   0 -20   7    0.49    0.19 
   0 -20   7    0.73    0.26 
   0 -20   7    7.96    0.60 
   0  20  -7    1.45    0.44 
   0  20  -7    0.38    0.19 
   0  20   7    0.54    0.18 
   0  20   7    0.59    0.17 
   0  20   7    0.26    0.14 
   0 -21   0    2.63    0.45 
   0 -21  -1  190.00    1.97 
   0 -21  -1  196.54    2.30 
   0 -21  -1  176.77    2.19 
   0 -21  -1  228.50    2.58 
   0 -21  -1  220.75    2.48 
   0 -21  -1  166.82    1.93 
   0 -21   1  212.04    2.26 
   0 -21   1  194.21    2.28 
   0 -21   1  177.85    2.19 
   0 -21   1  232.38    2.54 
   0 -21   1  218.23    2.52 
   0 -21   1  198.51    2.04 
   0  21  -1  239.98    2.42 
   0  21  -1  222.32    2.53 
   0  21  -1  199.70    2.41 
   0  21  -1  196.75    2.40 
   0  21   1  229.99    2.18 
   0  21   1  211.89    2.42 
   0  21   1  185.18    3.03 
   0  21   1  191.61    2.37 
   0 -21  -2   35.70    1.01 
   0 -21  -2   43.84    1.78 
   0 -21  -2   42.15    1.11 
   0 -21   2   40.47    1.05 
   0 -21   2   38.74    1.05 
   0 -21   2   35.68    1.01 
   0 -21   2   46.69    1.15 
   0 -21   2   42.77    1.16 
   0 -21   2   39.76    0.94 
   0  21  -2   48.77    1.16 
   0  21  -2   32.72    0.96 
   0  21  -2   37.49    1.08 
   0  21   2   44.78    0.96 
   0  21   2   40.06    1.08 
   0  21   2   35.56    1.05 
   0  21   2   38.73    1.11 
   0 -21  -3    1.48    0.31 
   0 -21  -3    1.44    0.34 
   0 -21  -3    1.34    0.30 
   0 -21   3    1.73    0.32 
   0 -21   3    1.34    0.39 
   0 -21   3    2.04    0.33 
   0 -21   3    1.92    0.35 
   0 -21   3    1.07    0.34 
   0  21  -3    2.15    0.37 
   0  21  -3   -0.02    0.06 
   0  21  -3    1.09    0.35 
   0  21  -3    0.58    0.17 
   0  21   3    1.43    0.26 
   0  21   3    2.83    0.62 
   0  21   3    1.02    0.28 
   0  21   3    1.23    0.30 
   0 -21  -4    9.85    0.63 
   0 -21  -4   10.52    0.73 
   0 -21  -4    9.20    0.63 
   0 -21   4   11.20    0.66 
   0 -21   4    9.65    0.61 
   0 -21   4   10.18    0.59 
   0 -21   4    8.44    0.60 
   0 -21   4   10.19    0.62 
   0  21  -4   11.61    0.69 
   0  21  -4    0.00    0.04 
   0  21  -4   -0.03    0.04 
   0  21  -4    9.17    0.64 
   0  21  -4    9.02    0.49 
   0  21   4   10.55    0.51 
   0  21   4   10.30    0.62 
   0  21   4   11.54    0.69 
   0  21   4    9.34    0.60 
   0  21   4    8.91    0.59 
   0 -21  -5   -0.04    0.03 
   0 -21  -5   -0.08    0.08 
   0 -21  -5    0.04    0.11 
   0 -21   5   -0.03    0.11 
   0 -21   5   -0.01    0.07 
   0 -21   5   -0.12    0.09 
   0 -21   5    0.14    0.15 
   0  21  -5    0.05    0.05 
   0  21  -5   -0.05    0.07 
   0  21  -5   -0.03    0.13 
   0  21  -5    0.05    0.11 
   0  21   5   -0.15    0.09 
   0  21   5    0.07    0.12 
   0  21   5    0.08    0.09 
   0  21   5   -0.03    0.08 
   0  21   5   -0.03    0.09 
   0 -21  -6    0.46    0.14 
   0 -21  -6    0.56    0.15 
   0 -21  -6    1.83    0.46 
   0 -21  -6    4.90    0.40 
   0 -21   6    2.31    0.39 
   0 -21   6    1.35    0.34 
   0 -21   6    0.64    0.19 
   0 -21   6    4.12    0.53 
   0  21  -6    2.54    0.45 
   0  21  -6    1.65    0.42 
   0  21  -6    2.19    0.46 
   0  21  -6   12.25    0.24 
   0  21   6    1.31    0.37 
   0  21   6    2.74    0.47 
   0  21   6    1.12    0.31 
   0  21   6    1.87    0.38 
   0 -21  -7    1.41    0.43 
   0 -21  -7    0.91    0.23 
   0 -21   7    2.16    0.47 
   0 -21   7   11.22    0.55 
   0  21  -7    2.31    0.64 
   0  21  -7    0.54    0.23 
   0  21   7    1.29    0.42 
   0  21   7    2.64    0.50 
   0  21   7    0.58    0.18 
   0 -22   0  373.61    2.94 
   0 -22   0  376.50    3.55 
   0 -22   0  313.80    2.97 
   0 -22   0  424.25    3.56 
   0 -22   0  408.99    3.48 
   0 -22   0  340.63    2.73 
   0  22   0  438.19    3.20 
   0  22   0  393.03    3.40 
   0  22   0  365.58    3.32 
   0  22   0  363.09    3.32 
   0 -22  -1    1.29    0.36 
   0 -22  -1    1.95    0.36 
   0 -22  -1    0.88    0.23 
   0 -22   1    0.93    0.27 
   0 -22   1    1.17    0.26 
   0 -22   1    1.02    0.32 
   0 -22   1    1.70    0.32 
   0 -22   1    1.40    0.36 
   0 -22   1    1.39    0.35 
   0  22  -1    1.81    0.33 
   0  22  -1    1.03    0.30 
   0  22  -1    1.51    0.31 
   0  22  -1    1.16    0.32 
   0  22   1    1.33    0.27 
   0  22   1    1.46    0.30 
   0  22   1    0.42    0.13 
   0  22   1    1.12    0.34 
   0 -22  -2   19.76    0.93 
   0 -22  -2   24.98    0.90 
   0 -22   2   25.42    0.87 
   0 -22   2   16.40    0.73 
   0 -22   2   28.37    0.93 
   0 -22   2   25.69    1.15 
   0 -22   2   23.60    0.90 
   0 -22   2   25.47    0.79 
   0  22  -2   30.68    0.95 
   0  22  -2   23.38    0.88 
   0  22  -2   23.39    0.90 
   0  22   2   27.92    0.78 
   0  22   2   23.97    0.87 
   0  22   2   23.63    0.91 
   0 -22  -3   69.48    1.54 
   0 -22  -3   68.60    1.78 
   0 -22  -3   60.53    1.45 
   0 -22   3   67.98    1.80 
   0 -22   3   57.27    1.35 
   0 -22   3   72.14    1.48 
   0 -22   3   60.70    1.45 
   0 -22   3   67.67    1.31 
   0  22  -3   76.48    2.14 
   0  22  -3   63.61    1.50 
   0  22   3   68.96    1.20 
   0  22   3   74.73    1.60 
   0  22   3   61.51    1.44 
   0  22   3   60.80    1.44 
   0  22   3   60.34    1.45 
   0 -22  -4    0.35    0.12 
   0 -22  -4    1.18    0.34 
   0 -22  -4    0.47    0.15 
   0 -22   4    0.46    0.16 
   0 -22   4    0.49    0.17 
   0 -22   4    0.39    0.12 
   0 -22   4    1.02    0.33 
   0 -22   4    0.43    0.15 
   0  22  -4    0.38    0.15 
   0  22  -4   -0.02    0.05 
   0  22  -4   -0.06    0.05 
   0  22  -4    0.51    0.15 
   0  22  -4    1.85    0.25 
   0  22   4    0.30    0.11 
   0  22   4    0.25    0.12 
   0  22   4    1.31    0.38 
   0  22   4    0.22    0.11 
   0  22   4    0.10    0.10 
   0 -22  -5    3.13    0.38 
   0 -22  -5    4.10    0.47 
   0 -22  -5    4.64    0.49 
   0 -22  -5    4.18    0.51 
   0 -22   5    5.38    0.54 
   0 -22   5    4.72    0.51 
   0 -22   5    5.11    0.47 
   0 -22   5    3.42    0.57 
   0  22  -5    5.31    0.55 
   0  22  -5    3.47    0.40 
   0  22  -5    4.74    0.51 
   0  22  -5    5.07    0.42 
   0  22  -5    5.21    0.78 
   0  22   5    4.72    0.39 
   0  22   5    4.21    0.48 
   0  22   5    5.87    0.59 
   0  22   5    4.09    0.44 
   0  22   5    3.98    0.45 
   0 -22  -6   27.20    1.08 
   0 -22  -6   31.36    1.57 
   0 -22  -6   24.01    1.09 
   0 -22  -6   31.76    1.05 
   0 -22   6   24.51    1.02 
   0 -22   6   23.38    1.08 
   0 -22   6   32.82    1.12 
   0  22  -6   34.93    1.27 
   0  22  -6   26.21    1.11 
   0  22  -6   33.51    0.89 
   0  22   6   26.04    1.05 
   0  22   6   30.36    1.15 
   0  22   6   24.29    0.97 
   0  22   6   26.40    1.14 
   0 -23   0    2.25    0.37 
   0 -23   0    2.86    0.50 
   0 -23   0    3.55    0.42 
   0 -23  -1    1.62    0.26 
   0 -23  -1    2.26    0.33 
   0 -23  -1    1.95    0.57 
   0 -23  -1    1.47    0.41 
   0 -23   1    1.79    0.30 
   0 -23   1    0.07    0.04 
   0 -23   1    1.38    0.31 
   0 -23   1    1.95    0.37 
   0 -23   1    2.22    0.36 
   0  23  -1    2.31    0.33 
   0  23  -1    2.36    0.36 
   0  23  -1    1.26    0.30 
   0  23  -1    1.50    0.35 
   0  23   1    2.14    0.32 
   0  23   1    1.86    0.32 
   0  23   1    1.25    0.37 
   0 -23  -2   85.01    1.64 
   0 -23  -2  101.98    2.45 
   0 -23   2  103.09    1.75 
   0 -23   2   86.40    1.65 
   0 -23   2  106.07    1.90 
   0 -23   2  101.37    1.56 
   0  23  -2  120.37    1.89 
   0  23  -2   92.70    1.77 
   0  23  -2   93.06    1.79 
   0  23   2  108.94    1.56 
   0  23   2  101.53    2.12 
   0  23   2   90.13    1.74 
   0  23   2   95.37    1.81 
   0 -23  -3   16.23    0.76 
   0 -23  -3   18.57    0.84 
   0 -23  -3   18.49    0.81 
   0 -23  -3   17.95    0.84 
   0 -23   3   19.32    0.81 
   0 -23   3   16.09    0.76 
   0 -23   3   21.29    0.88 
   0 -23   3   18.31    0.85 
   0 -23   3   20.27    0.77 
   0  23  -3   24.31    0.92 
   0  23  -3   -0.08    0.04 
   0  23  -3   16.59    0.83 
   0  23   3   20.05    0.69 
   0  23   3   17.67    0.78 
   0  23   3   17.44    0.82 
   0  23   3   17.61    0.84 
   0 -23  -4    0.00    0.02 
   0 -23  -4    0.32    0.12 
   0 -23  -4    0.41    0.14 
   0 -23  -4    0.26    0.16 
   0 -23   4    0.41    0.15 
   0 -23   4    2.23    0.33 
   0  23  -4    1.15    0.37 
   0  23  -4    0.74    0.24 
   0  23  -4    1.06    0.35 
   0  23  -4    0.32    0.13 
   0  23   4    1.02    0.27 
   0  23   4    1.06    0.32 
   0  23   4    0.35    0.16 
   0  23   4    0.22    0.11 
   0 -23  -5    1.21    0.35 
   0 -23  -5    1.69    0.38 
   0 -23  -5    1.78    0.38 
   0 -23  -5    1.45    0.40 
   0 -23   5    1.62    0.39 
   0 -23   5    1.61    0.36 
   0 -23   5    0.76    0.20 
   0 -23   5    3.76    0.46 
   0  23  -5    1.61    0.42 
   0  23  -5    0.98    0.29 
   0  23  -5    1.36    0.40 
   0  23  -5    1.99    0.32 
   0  23  -5    0.73    0.21 
   0  23  -5    4.62    0.29 
   0  23   5    1.45    0.39 
   0  23   5    1.81    0.43 
   0  23   5    0.62    0.18 
   0  23   5    0.33    0.13 
   0 -23  -6   17.80    0.88 
   0 -23  -6   14.28    1.36 
   0 -23  -6   22.67    0.84 
   0 -23   6   15.38    0.85 
   0 -23   6   27.09    0.94 
   0  23  -6   20.90    1.03 
   0  23  -6   15.53    0.92 
   0  23   6   15.85    0.86 
   0  23   6   18.63    0.96 
   0  23   6   14.37    0.79 
   0  23   6   13.82    0.84 
   0 -24   0  317.58    2.86 
   0 -24   0  284.51    2.99 
   0 -24   0  352.06    3.41 
   0 -24   0  304.77    2.71 
   0  24   0  384.80    3.15 
   0  24   0  348.36    3.39 
   0  24   0  302.09    3.19 
   0  24   0  309.64    3.24 
   0 -24  -1   22.02    0.75 
   0 -24  -1   19.11    0.82 
   0 -24  -1   24.50    0.93 
   0 -24  -1   20.17    0.81 
   0 -24   1   23.01    0.83 
   0 -24   1   20.14    0.82 
   0 -24   1   24.07    0.94 
   0 -24   1   23.27    0.79 
   0  24  -1   27.88    0.91 
   0  24  -1   24.15    0.93 
   0  24  -1   19.79    0.85 
   0  24  -1   23.39    0.94 
   0  24   1   25.71    0.82 
   0  24   1   23.85    0.91 
   0  24   1   20.74    0.87 
   0  24   1   20.89    0.90 
   0 -24  -2   33.66    1.08 
   0 -24  -2   43.74    1.23 
   0 -24  -2   32.63    1.03 
   0 -24   2   33.99    1.07 
   0 -24   2   43.53    1.27 
   0 -24   2   41.73    1.02 
   0  24  -2   40.91    1.55 
   0  24  -2   37.30    1.17 
   0  24  -2   38.84    1.20 
   0  24   2   43.48    1.02 
   0  24   2   39.29    1.16 
   0  24   2   36.32    1.15 
   0  24   2   37.66    1.20 
   0 -24  -3    0.08    0.05 
   0 -24  -3   65.64    2.15 
   0 -24  -3   75.58    1.76 
   0 -24  -3   73.80    1.59 
   0 -24   3   70.67    1.56 
   0 -24   3   63.31    1.81 
   0 -24   3   61.73    1.51 
   0 -24   3   64.60    1.57 
   0 -24   3   74.08    1.42 
   0  24  -3   82.05    1.69 
   0  24  -3   55.46    1.53 
   0  24  -3   65.06    1.59 
   0  24   3   75.79    1.32 
   0  24   3   68.04    1.53 
   0  24   3   66.32    1.58 
   0  24   3   63.99    1.57 
   0 -24  -4   13.64    0.73 
   0 -24  -4   18.41    0.90 
   0 -24  -4   19.57    0.87 
   0 -24  -4   17.59    0.92 
   0 -24   4   18.38    0.86 
   0 -24   4   17.19    0.84 
   0 -24   4   23.49    0.83 
   0  24  -4   23.82    1.04 
   0  24  -4   15.64    0.78 
   0  24  -4   18.18    0.88 
   0  24  -4   18.60    0.91 
   0  24  -4   12.30    0.67 
   0  24   4   19.32    0.70 
   0  24   4   21.51    0.97 
   0  24   4   17.41    0.82 
   0  24   4   15.65    0.82 
   0 -24  -5   20.90    1.05 
   0 -24  -5   22.40    1.20 
   0 -24  -5   20.86    1.01 
   0 -24   5   19.00    0.92 
   0 -24   5   23.71    0.93 
   0 -24   5   17.10    0.91 
   0 -24   5   28.40    0.94 
   0  24  -5   26.73    1.10 
   0  24  -5   22.75    0.81 
   0  24  -5   20.67    0.99 
   0  24  -5   18.95    0.84 
   0  24   5   19.15    0.90 
   0  24   5   21.98    1.00 
   0  24   5   20.10    0.89 
   0  24   5   18.86    1.05 
   0 -24  -6   53.43    1.48 
   0 -24  -6   47.26    1.53 
   0 -24   6   43.20    1.40 
   0 -24   6   71.94    2.21 
   0  24  -6   61.90    1.76 
   0  24   6   49.10    1.46 
   0  24   6   57.17    1.63 
   0  24   6   43.45    1.34 
   0  24   6   40.86    1.55 
   0 -25   0    1.82    0.29 
   0 -25   0   -0.05    0.03 
   0 -25   0    0.09    0.05 
   0 -25   0    3.59    0.40 
   0  25   0    1.32    0.31 
   0 -25  -1   24.82    0.81 
   0 -25  -1   22.95    0.90 
   0 -25  -1   30.13    1.05 
   0 -25  -1   26.75    0.90 
   0 -25   1   26.81    0.91 
   0 -25   1   -0.03    0.02 
   0 -25   1   23.45    0.91 
   0 -25   1    0.12    0.07 
   0 -25   1   29.13    1.06 
   0 -25   1   30.30    0.87 
   0  25  -1   33.73    1.03 
   0  25  -1   29.07    1.04 
   0  25  -1   26.47    1.01 
   0  25  -1   27.18    1.02 
   0  25   1   31.98    0.93 
   0  25   1   29.35    1.04 
   0  25   1   26.46    0.99 
   0  25   1   28.63    1.06 
   0 -25  -2    0.06    0.03 
   0 -25  -2   14.28    0.91 
   0 -25  -2   19.97    0.87 
   0 -25  -2   13.89    0.72 
   0 -25   2   16.99    0.77 
   0 -25   2   13.22    0.77 
   0 -25   2   16.28    0.80 
   0 -25   2   19.55    1.09 
   0 -25   2   21.41    0.76 
   0  25  -2   20.86    0.88 
   0  25  -2   17.18    0.85 
   0  25  -2   16.19    0.81 
   0  25  -2   16.95    0.85 
   0  25   2   20.10    0.73 
   0  25   2   17.84    0.81 
   0  25   2   17.19    0.83 
   0  25   2   16.78    0.84 
   0 -25  -3    0.90    0.24 
   0 -25  -3   10.00    0.65 
   0 -25  -3   12.32    0.74 
   0 -25  -3   13.58    0.75 
   0 -25   3   12.70    0.73 
   0 -25   3   12.51    0.71 
   0 -25   3   11.53    0.71 
   0 -25   3    8.38    0.58 
   0 -25   3   10.95    0.70 
   0 -25   3   18.15    0.70 
   0  25  -3   16.69    0.83 
   0  25  -3    9.84    0.64 
   0  25  -3    2.54    0.36 
   0  25  -3   10.04    0.68 
   0  25  -3   12.21    0.77 
   0  25   3   13.66    0.60 
   0  25   3   10.99    0.69 
   0  25   3   12.35    0.75 
   0  25   3   12.32    0.79 
   0 -25  -4    0.41    0.15 
   0 -25  -4    0.45    0.14 
   0 -25  -4    1.28    0.41 
   0 -25   4    0.40    0.16 
   0 -25   4    0.22    0.13 
   0 -25   4    0.35    0.13 
   0 -25   4    0.20    0.13 
   0  25  -4    0.67    0.20 
   0  25  -4    0.49    0.16 
   0  25  -4    0.55    0.16 
   0  25   4    0.21    0.12 
   0  25   4    0.09    0.12 
   0  25   4    0.43    0.18 
   0 -25  -5   52.59    1.45 
   0 -25  -5   44.42    1.53 
   0 -25   5   42.15    1.34 
   0 -25   5   53.31    1.41 
   0 -25   5   60.46    1.36 
   0  25  -5   60.63    1.66 
   0  25  -5   53.72    1.26 
   0  25  -5   45.23    1.46 
   0  25   5   47.07    1.40 
   0  25   5   53.54    1.55 
   0  25   5   44.18    1.33 
   0  25   5   39.90    1.36 
   0 -26   0   17.48    0.73 
   0 -26   0    0.00    0.04 
   0 -26   0   20.03    0.93 
   0 -26   0   19.24    0.89 
   0 -26   0   19.13    0.74 
   0  26   0   22.20    0.84 
   0  26   0   17.76    1.05 
   0  26   0   17.43    0.84 
   0  26   0   18.25    0.87 
   0 -26  -1    8.48    0.51 
   0 -26  -1   -0.06    0.04 
   0 -26  -1    8.11    0.61 
   0 -26  -1   11.69    0.71 
   0 -26  -1   11.51    0.62 
   0 -26   1   10.52    0.64 
   0 -26   1    4.89    0.46 
   0 -26   1    9.11    0.77 
   0 -26   1   13.49    0.63 
   0  26  -1   13.29    1.08 
   0  26  -1   10.67    0.68 
   0  26  -1    9.56    0.64 
   0  26  -1   10.34    0.73 
   0  26   1   12.64    0.64 
   0  26   1    8.97    0.63 
   0  26   1   11.33    0.73 
   0 -26  -2   58.69    1.48 
   0 -26  -2   53.34    1.46 
   0 -26  -2   70.71    1.64 
   0 -26  -2   57.55    1.34 
   0 -26   2   66.58    1.50 
   0 -26   2   65.81    1.55 
   0 -26   2   59.31    1.48 
   0 -26   2   72.26    1.70 
   0 -26   2   75.46    1.41 
   0  26  -2   82.29    1.68 
   0  26  -2   72.66    1.71 
   0  26  -2   61.72    1.57 
   0  26  -2   65.45    1.62 
   0  26   2   79.20    1.43 
   0  26   2   69.09    1.79 
   0  26   2   68.57    2.16 
   0  26   2   68.22    1.65 
   0 -26  -3   -0.14    0.10 
   0 -26  -3   -0.05    0.11 
   0 -26  -3   -0.09    0.08 
   0 -26  -3   -0.12    0.10 
   0 -26   3   -0.12    0.11 
   0 -26   3   -0.11    0.10 
   0 -26   3   -0.05    0.09 
   0 -26   3   -0.13    0.09 
   0 -26   3   -0.07    0.14 
   0  26  -3    0.06    0.10 
   0  26  -3   -0.10    0.12 
   0  26  -3   -0.15    0.14 
   0  26   3   -0.13    0.10 
   0  26   3   -0.05    0.09 
   0  26   3   -0.18    0.07 
   0  26   3    0.05    0.12 
   0 -26  -4    0.49    0.18 
   0 -26  -4    0.53    0.16 
   0 -26  -4    0.39    0.16 
   0 -26   4    1.40    0.37 
   0 -26   4    1.35    0.37 
   0 -26   4    0.59    0.16 
   0 -26   4    0.53    0.17 
   0 -26   4    9.05    0.36 
   0  26  -4    1.65    0.43 
   0  26  -4    0.46    0.17 
   0  26   4    0.54    0.15 
   0  26   4    0.61    0.19 
   0  26   4    0.49    0.16 
   0 -26  -5    3.07    0.49 
   0 -26  -5    1.90    0.47 
   0 -26   5    3.06    0.49 
   0 -26   5    3.12    0.47 
   0 -26   5   14.48    0.52 
   0  26  -5    5.12    0.60 
   0  26  -5    3.88    0.45 
   0  26  -5    2.99    0.50 
   0  26   5    1.56    0.42 
   0  26   5    2.58    0.54 
   0 -27   0   -0.02    0.10 
   0 -27   0    0.23    0.12 
   0 -27   0    0.04    0.09 
   0 -27   0    0.41    0.14 
   0  27   0    0.20    0.21 
   0  27   0    0.18    0.12 
   0  27   0    0.33    0.20 
   0  27   0    0.20    0.14 
   0 -27  -1    4.32    0.41 
   0 -27  -1    4.82    0.48 
   0 -27  -1    4.92    0.49 
   0 -27  -1    5.35    0.55 
   0 -27  -1    6.14    0.58 
   0 -27  -1    6.99    0.48 
   0 -27   1    4.63    0.45 
   0 -27   1    4.87    0.48 
   0 -27   1    5.10    0.51 
   0 -27   1    7.12    0.59 
   0 -27   1    4.63    0.52 
   0 -27   1   11.73    0.50 
   0  27  -1    6.38    0.54 
   0  27  -1    5.95    0.57 
   0  27  -1    3.83    0.61 
   0  27  -1    5.39    0.56 
   0  27   1    6.15    0.49 
   0  27   1    4.78    0.50 
   0  27   1    4.38    0.49 
   0  27   1    4.50    0.57 
   0 -27  -2   12.32    0.72 
   0 -27  -2   11.73    0.72 
   0 -27  -2   14.35    0.82 
   0 -27  -2   15.78    0.84 
   0 -27   2   14.08    0.77 
   0 -27   2   12.94    0.74 
   0 -27   2   14.17    0.77 
   0 -27   2   16.49    0.84 
   0 -27   2   15.38    0.86 
   0 -27   2   23.21    0.76 
   0  27  -2   17.26    0.83 
   0  27  -2   14.59    0.83 
   0  27  -2   15.67    1.15 
   0  27  -2   13.35    0.81 
   0  27   2   17.94    0.74 
   0  27   2   13.44    0.77 
   0  27   2   14.21    0.79 
   0  27   2   12.50    0.78 
   0 -27  -3   77.65    1.77 
   0 -27  -3  101.34    2.01 
   0 -27  -3   72.82    1.64 
   0 -27   3   96.23    1.93 
   0 -27   3   84.13    1.83 
   0 -27   3  107.04    2.05 
   0  27  -3  117.75    2.15 
   0  27  -3   89.24    2.05 
   0  27   3   92.69    1.92 
   0  27   3   87.97    1.95 
   0  27   3   91.54    2.01 
   0 -27  -4    5.26    0.54 
   0 -27  -4    5.29    0.58 
   0 -27   4    4.36    0.54 
   0 -27   4    4.19    0.50 
   0 -27   4   15.72    0.52 
   0  27  -4    6.68    0.65 
   0  27  -4    4.67    0.57 
   0  27   4    4.93    0.52 
   0  27   4    5.03    0.57 
   0 -28   0    0.24    0.12 
   0 -28   0    0.01    0.11 
   0 -28   0    0.22    0.13 
   0 -28   0   -0.01    0.09 
   0 -28   0    0.16    0.11 
   0  28   0    0.27    0.13 
   0  28   0    0.01    0.11 
   0  28   0    0.00    0.10 
   0  28   0    0.12    0.14 
   0 -28  -1    1.36    0.41 
   0 -28  -1    2.24    0.40 
   0 -28  -1    0.79    0.22 
   0 -28  -1    2.99    0.45 
   0 -28  -1    4.72    0.51 
   0 -28   1    1.94    0.37 
   0 -28   1    1.59    0.37 
   0 -28   1    1.90    0.39 
   0 -28   1    1.62    0.42 
   0 -28   1    2.36    0.45 
   0 -28   1   15.54    0.40 
   0  28  -1    3.41    0.44 
   0  28  -1    1.99    0.41 
   0  28  -1    2.24    0.43 
   0  28  -1    2.52    0.51 
   0  28   1    2.40    0.49 
   0  28   1    0.73    0.17 
   0  28   1    1.62    0.39 
   0  28   1    2.16    0.46 
   0 -28  -2    8.56    0.63 
   0 -28  -2    8.45    0.67 
   0 -28  -2    9.40    0.63 
   0 -28   2    6.65    0.55 
   0 -28   2    6.44    0.59 
   0 -28   2    8.73    0.66 
   0 -28   2    8.81    0.69 
   0 -28   2   22.52    0.76 
   0  28  -2    5.56    0.59 
   0  28  -2    8.37    0.85 
   0  28   2    9.31    0.58 
   0  28   2    7.53    0.63 
   0  28   2    7.50    0.63 
   0  28   2    7.80    0.69 
   0 -28  -3   68.36    1.71 
   0 -28  -3   85.65    1.89 
   0 -28  -3   63.71    1.54 
   0 -28   3   78.26    1.79 
   0 -28   3   70.34    1.72 
   0 -28   3   86.60    1.90 
   0 -28   3  106.87    1.73 
   0  28  -3  101.56    2.04 
   0  28  -3   83.32    1.98 
   0  28   3   77.07    2.17 
   0  28   3   75.66    2.20 
   0 -28  -4   -0.02    0.23 
   0 -28  -4    0.05    0.12 
   0 -28   4    0.17    0.15 
   0  28  -4    0.07    0.15 
   0  28  -4   -0.02    0.14 
   0 -29   0    0.20    0.12 
   0 -29   0    1.19    0.34 
   0 -29   0    0.28    0.14 
   0  29   0    1.27    0.35 
   0  29   0    0.15    0.12 
   0  29   0    0.29    0.22 
   0 -29  -1    0.66    0.18 
   0 -29  -1    0.55    0.17 
   0 -29  -1    9.08    0.32 
   0 -29   1    0.64    0.18 
   0 -29   1    0.60    0.17 
   0 -29   1   16.77    0.56 
   0  29  -1    0.73    0.20 
   0  29  -1    0.40    0.15 
   0  29   1    0.45    0.15 
   0  29   1    0.47    0.17 
   0  29   1    0.19    0.18 
   0 -29  -2    2.26    0.41 
   0 -29  -2    3.56    0.53 
   0 -29  -2    5.86    0.52 
   0 -29   2    1.65    0.41 
   0 -29   2    3.10    0.48 
   0 -29   2    3.65    0.54 
   0 -29   2   18.91    0.64 
   0  29  -2    3.85    0.51 
   0  29  -2    3.15    0.42 
   0  29   2    2.60    0.61 
   0 -29  -3   -0.03    0.11 
   0 -29  -3   -0.06    0.11 
   0 -29   3    0.07    0.14 
   0  29  -3   -0.30    0.13 
   0  29  -3   -0.02    0.15 
   0 -30   0   79.09    1.84 
   0 -30   0   86.51    1.99 
   0 -30   0  102.50    1.96 
   0  30   0  107.00    1.93 
   0  30   0   80.81    2.24 
   0 -30  -1   -0.10    0.12 
   0 -30  -1   -0.16    0.10 
   0 -30   1   -0.16    0.11 
   0 -30   1   -0.06    0.12 
   0 -30   1   -0.02    0.10 
   0  30  -1   -0.14    0.11 
   0  30  -1   -0.03    0.14 
   0  30   1   -0.01    0.13 
   0 -30  -2   37.01    1.65 
   0 -30  -2   49.27    1.52 
   0 -30  -2   46.32    1.23 
   0 -30   2   42.90    1.34 
   0 -30   2   35.02    1.34 
   0  30  -2   54.60    1.51 
   0 -31   0   -0.02    0.16 
   0 -31   0    0.36    0.19 
  -1   0   9    2.13    0.43 
  -1   0   9    0.90    0.22 
   1   0  -9    0.61    0.17 
   1   0  -9    1.08    0.34 
   1   0  -9    1.37    0.44 
   1   0  -9   14.59    0.49 
  -1   0   8   -0.01    0.09 
  -1   0   8   -0.03    0.08 
  -1   0   8   -0.02    0.08 
  -1   0   8    0.42    0.19 
   1   0  -8   -0.05    0.04 
   1   0  -8   -0.12    0.09 
  -1   0   7   38.06    1.05 
  -1   0   7   26.71    0.88 
  -1   0   7   31.49    0.88 
  -1   0   7   30.42    0.63 
  -1   0   7   28.35    0.94 
  -1   0   7   32.00    1.03 
   1   0  -7   27.22    0.88 
   1   0  -7   30.60    0.99 
  -1   0   6    0.09    0.09 
  -1   0   6    0.09    0.08 
  -1   0   6   -0.01    0.06 
  -1   0   6    0.00    0.09 
  -1   0   6   -0.02    0.06 
  -1   0   6   -0.06    0.08 
   1   0  -6    0.03    0.06 
   1   0  -6    0.06    0.08 
   1   0  -6    2.87    0.21 
  -1   0   5  119.88    1.52 
  -1   0   5   89.49    1.30 
  -1   0   5   98.83    1.29 
  -1   0   5   94.42    1.00 
  -1   0   5   95.63    1.39 
  -1   0   5  103.57    1.45 
   1   0  -5   90.92    1.29 
   1   0  -5   95.11    1.26 
   1   0  -5   95.49    1.39 
   1   0  -5  103.31    1.44 
  -1   0   4    0.00    0.04 
  -1   0   4    0.00    0.03 
  -1   0   4   -0.01    0.05 
  -1   0   4   -0.01    0.04 
  -1   0   4   -0.03    0.05 
   1   0  -4    0.00    0.05 
   1   0  -4   -0.02    0.03 
   1   0  -4   -0.02    0.04 
   1   0  -4    0.00    0.05 
  -1   0   2    0.00    0.04 
  -1   0   2   -0.08    0.06 
  -1   0   2   -0.02    0.03 
  -1   0   2    0.30    0.07 
   1   0  -2   -0.02    0.04 
   1   0  -2    0.01    0.04 
   1   0  -2   -0.03    0.04 
   1   0  -2    0.05    0.06 
  -1   0   0    0.17    0.04 
  -1   0   0    3.35    0.14 
  -1   0   0    0.02    0.01 
   1   0   0    0.03    0.03 
   1   0   0    0.07    0.03 
  -1   0  -2    0.04    0.03 
  -1   0  -2    0.00    0.03 
  -1   0  -2   -0.02    0.04 
  -1   0  -2    0.01    0.03 
  -1   0  -2    0.07    0.04 
   1   0   2    0.28    0.08 
   1   0   2    0.11    0.04 
   1   0   2    0.05    0.05 
   1   0   2    0.05    0.03 
   1   0   2   -0.02    0.02 
  -1   0  -3  126.64    1.14 
  -1   0  -3   90.34    1.02 
  -1   0  -3  102.36    1.09 
  -1   0  -3   99.84    0.64 
  -1   0  -3  103.70    1.13 
  -1   0  -3  106.64    1.18 
   1   0   3  120.34    1.11 
   1   0   3   94.23    0.99 
   1   0   3   92.21    1.04 
   1   0   3  100.07    1.10 
  -1   0  -4   -0.04    0.05 
  -1   0  -4    0.48    0.10 
  -1   0  -4   -0.02    0.04 
  -1   0  -4    0.01    0.07 
   1   0   4    0.16    0.07 
   1   0   4   -0.02    0.05 
   1   0   4   -0.02    0.08 
   1   0   4    2.01    0.15 
   1   0   4   -0.02    0.04 
  -1   0  -5  107.57    1.47 
  -1   0  -5  113.70    1.56 
  -1   0  -5  122.44    1.64 
   1   0   5  135.71    1.54 
   1   0   5  105.76    1.39 
   1   0   5  104.36    1.32 
   1   0   5  123.02    1.05 
   1   0   5  105.36    1.49 
  -1   0  -6    0.06    0.09 
  -1   0  -6   -0.05    0.07 
  -1   0  -6   -0.10    0.10 
   1   0   6   -0.03    0.06 
   1   0   6   -0.03    0.08 
   1   0   6    0.03    0.09 
   1   0   6    0.00    0.04 
   1   0   6    0.01    0.07 
  -1   0  -7    6.31    0.50 
  -1   0  -7    7.42    0.56 
  -1   0  -7    8.00    0.55 
   1   0   7    7.67    0.49 
   1   0   7    6.60    0.50 
   1   0   7    6.40    0.42 
   1   0   7    8.16    0.37 
   1   0   7    7.27    0.52 
  -1   0  -8   -0.04    0.10 
   1   0   8   -0.15    0.08 
   1   0   8   -0.02    0.09 
   1   0   8   -0.02    0.09 
   1   0   8   -0.18    0.07 
  -1   0  -9   -0.12    0.10 
  -1   0  -9   -0.27    0.11 
   1   0   9   -0.28    0.12 
   1   0   9   -0.10    0.10 
   1   0   9    0.17    0.18 
  -1  -1   9    6.99    0.60 
  -1  -1   9    4.77    0.55 
  -1  -1   9    6.23    0.63 
  -1   1   9    7.10    0.61 
  -1   1   9    5.36    0.58 
   1  -1  -9    5.36    0.53 
   1  -1  -9    6.52    0.50 
   1  -1  -9    6.03    0.64 
   1  -1  -9   21.59    0.76 
   1   1  -9    5.94    0.54 
   1   1  -9    6.46    0.64 
   1   1  -9   21.75    0.66 
  -1  -1   8   32.88    1.07 
  -1  -1   8   37.75    1.02 
  -1  -1   8   34.61    1.14 
  -1  -1   8   38.89    1.23 
  -1   1   8   33.04    1.07 
  -1   1   8   38.04    1.03 
  -1   1   8   33.42    1.11 
  -1   1   8   40.80    1.27 
   1  -1  -8   34.69    0.94 
   1  -1  -8   34.39    1.14 
   1   1  -8   36.46    1.17 
  -1  -1   7    5.38    0.46 
  -1  -1   7    3.71    0.38 
  -1  -1   7    4.32    0.26 
  -1  -1   7    4.34    0.40 
  -1  -1   7    4.57    0.27 
  -1  -1   7    3.87    0.41 
  -1  -1   7    4.14    0.46 
  -1   1   7    5.70    0.46 
  -1   1   7    4.45    0.40 
  -1   1   7    3.71    0.38 
  -1   1   7    4.22    0.28 
  -1   1   7    4.15    0.41 
  -1   1   7    4.21    0.47 
   1  -1  -7    4.06    0.39 
   1  -1  -7    4.63    0.45 
   1  -1  -7    5.16    0.52 
   1   1  -7    4.01    0.39 
   1   1  -7    4.35    0.45 
  -1  -1   6   76.61    1.36 
  -1  -1   6   55.35    1.15 
  -1  -1   6   62.88    1.12 
  -1  -1   6   60.47    0.83 
  -1  -1   6   58.40    1.21 
  -1  -1   6   65.39    1.30 
  -1   1   6   77.20    1.35 
  -1   1   6   55.48    1.15 
  -1   1   6   63.17    1.13 
  -1   1   6   59.24    0.87 
  -1   1   6   58.10    1.21 
  -1   1   6   63.66    1.28 
   1  -1  -6   54.74    1.12 
   1  -1  -6   60.95    1.11 
   1  -1  -6   60.89    1.24 
   1  -1  -6   69.05    1.30 
   1   1  -6   54.94    1.12 
   1   1  -6   63.96    1.28 
   1   1  -6   69.04    1.28 
  -1  -1   5    7.85    0.42 
  -1  -1   5    5.52    0.37 
  -1  -1   5    7.07    0.26 
  -1  -1   5    5.79    0.35 
  -1  -1   5    5.92    0.27 
  -1  -1   5    6.43    0.40 
  -1  -1   5    6.52    0.41 
  -1   1   5    6.18    0.38 
  -1   1   5    6.14    0.37 
  -1   1   5    5.84    0.28 
  -1   1   5    6.05    0.38 
  -1   1   5    6.00    0.39 
   1  -1  -5    5.09    0.34 
   1  -1  -5    6.14    0.35 
   1  -1  -5    6.22    0.40 
   1  -1  -5    7.87    0.42 
   1   1  -5    5.44    0.35 
   1   1  -5    5.76    0.38 
   1   1  -5    7.78    0.40 
  -1  -1   4   33.42    0.71 
  -1  -1   4   34.56    0.70 
  -1  -1   4   35.04    0.57 
  -1  -1   4   33.77    0.73 
  -1  -1   4   38.33    0.79 
  -1   1   4   34.79    0.71 
  -1   1   4   34.92    0.59 
  -1   1   4   35.18    0.75 
  -1   1   4   38.51    0.79 
   1  -1  -4   33.32    0.69 
   1  -1  -4   34.67    0.70 
   1  -1  -4   33.08    0.73 
   1  -1  -4   36.82    0.77 
   1   1  -4   31.50    0.67 
   1   1  -4   33.74    0.73 
   1   1  -4   37.11    0.78 
  -1  -1   3   89.03    1.00 
  -1  -1   3   89.43    0.85 
  -1  -1   3   99.66    1.10 
  -1   1   3   84.67    0.96 
  -1   1   3   99.40    1.09 
   1  -1  -3   84.28    0.93 
   1  -1  -3   87.98    1.00 
   1  -1  -3   92.56    1.03 
   1  -1  -3   95.48    1.06 
   1   1  -3   84.50    0.93 
   1   1  -3   91.40    0.86 
   1   1  -3   91.00    1.02 
   1   1  -3   98.74    1.09 
  -1   1   1  128.43    0.63 
   1  -1  -1  121.45    0.57 
   1  -1  -1   66.42    0.59 
  -1  -1   0   17.68    0.31 
  -1  -1   0   18.21    0.28 
  -1  -1   0   19.27    0.32 
  -1   1   0   18.50    0.29 
  -1   1   0   18.33    0.31 
  -1   1   0   19.01    0.26 
  -1   1   0   19.19    0.31 
   1  -1   0   17.68    0.29 
   1  -1   0   18.31    0.31 
   1  -1   0   18.40    0.25 
   1  -1   0   17.70    0.30 
   1   1   0   16.62    0.30 
   1   1   0   18.67    0.29 
  -1  -1  -3    1.83    0.16 
  -1  -1  -3    1.13    0.16 
  -1  -1  -3    1.30    0.16 
  -1  -1  -3    1.40    0.10 
  -1  -1  -3    1.42    0.18 
  -1  -1  -3    1.40    0.18 
  -1   1  -3    2.03    0.18 
  -1   1  -3    1.19    0.15 
  -1   1  -3    1.30    0.17 
  -1   1  -3    1.35    0.18 
   1  -1   3    2.38    0.19 
   1  -1   3    1.29    0.15 
   1  -1   3    1.35    0.17 
   1  -1   3    1.72    0.17 
   1   1   3    1.71    0.15 
   1   1   3    1.25    0.16 
   1   1   3    1.40    0.17 
   1   1   3    3.75    0.15 
   1   1   3    2.61    0.20 
  -1  -1  -4  260.81    2.02 
  -1  -1  -4  281.70    1.41 
  -1  -1  -4  279.41    2.15 
  -1  -1  -4  308.87    2.32 
  -1   1  -4  366.00    2.29 
  -1   1  -4  264.76    2.03 
  -1   1  -4  282.46    2.16 
  -1   1  -4  305.46    2.27 
   1  -1   4  334.22    2.19 
   1  -1   4  265.66    1.94 
   1  -1   4  266.39    1.96 
   1  -1   4  294.74    1.33 
   1  -1   4  282.79    2.15 
   1   1   4  345.27    2.11 
   1   1   4  257.59    1.91 
   1   1   4  269.54    1.93 
   1   1   4  313.50    1.49 
   1   1   4  285.22    2.16 
  -1  -1  -5  399.79    2.82 
  -1  -1  -5  413.29    1.96 
  -1  -1  -5  434.14    3.02 
  -1  -1  -5  475.34    3.40 
  -1   1  -5  407.02    2.85 
  -1   1  -5  433.20    3.03 
  -1   1  -5  475.19    3.19 
   1  -1   5  506.62    3.03 
   1  -1   5  393.35    2.67 
   1  -1   5  409.99    2.64 
   1  -1   5  464.93    1.97 
   1  -1   5  401.55    2.89 
   1   1   5  401.41    2.69 
   1   1   5  412.52    2.58 
   1   1   5  463.08    2.08 
   1   1   5  415.78    2.94 
  -1  -1  -6   42.23    1.04 
  -1  -1  -6   42.68    1.07 
  -1  -1  -6   47.08    1.15 
  -1   1  -6   40.36    1.02 
  -1   1  -6   43.71    1.09 
  -1   1  -6   48.55    1.15 
   1  -1   6   43.28    1.00 
   1  -1   6   42.27    0.93 
   1  -1   6   49.04    0.73 
   1  -1   6   41.13    1.04 
   1   1   6   54.17    1.07 
   1   1   6   42.82    0.99 
   1   1   6   42.59    0.91 
   1   1   6   50.16    0.78 
   1   1   6   42.08    1.06 
  -1  -1  -7    0.52    0.15 
  -1  -1  -7    1.08    0.34 
  -1  -1  -7    2.62    0.36 
  -1   1  -7    0.98    0.30 
  -1   1  -7    1.10    0.35 
  -1   1  -7    2.65    0.36 
   1  -1   7    1.98    0.31 
   1  -1   7    0.77    0.17 
   1  -1   7    1.36    0.28 
   1  -1   7    0.90    0.27 
   1   1   7    1.36    0.28 
   1   1   7    0.78    0.18 
   1   1   7    1.82    0.28 
   1   1   7    1.54    0.22 
   1   1   7    0.55    0.15 
  -1  -1  -8    1.13    0.33 
  -1  -1  -8    2.04    0.40 
  -1  -1  -8    1.62    0.40 
  -1  -1  -8    9.06    0.39 
  -1   1  -8    1.10    0.32 
  -1   1  -8    1.18    0.38 
  -1   1  -8    9.59    0.36 
   1  -1   8    1.51    0.35 
   1  -1   8    1.06    0.31 
   1  -1   8    1.54    0.31 
   1  -1   8    0.90    0.30 
   1   1   8    1.75    0.36 
   1   1   8    1.21    0.33 
   1   1   8    1.43    0.29 
   1   1   8    1.40    0.34 
  -1  -1  -9    1.77    0.44 
  -1  -1  -9    1.69    0.46 
  -1   1  -9    1.98    0.44 
  -1   1  -9    0.83    0.21 
   1  -1   9    2.15    0.42 
   1  -1   9    1.51    0.37 
   1  -1   9    1.89    0.35 
   1   1   9    1.52    0.39 
  -1  -2   9   31.73    1.15 
  -1  -2   9   22.24    0.98 
  -1  -2   9   27.44    0.99 
  -1  -2   9   31.69    1.22 
  -1   2   9   32.37    1.15 
  -1   2   9   24.44    1.04 
  -1   2   9   22.08    1.48 
   1  -2  -9   22.92    0.96 
   1  -2  -9   27.32    0.91 
   1  -2  -9   27.61    1.23 
   1  -2  -9   45.15    1.61 
   1   2  -9   23.97    0.98 
   1   2  -9   27.72    1.16 
   1   2  -9   49.16    1.74 
  -1  -2   8   55.49    1.38 
  -1  -2   8   55.92    0.89 
  -1  -2   8   59.91    1.26 
  -1  -2   8   55.80    1.43 
  -1  -2   8   67.21    1.60 
  -1   2   8   56.67    1.39 
  -1   2   8   62.58    1.32 
  -1   2   8   58.93    1.47 
   1  -2  -8   60.68    1.22 
   1  -2  -8   58.79    1.47 
   1   2  -8   59.54    1.49 
  -1  -2   7   42.32    1.13 
  -1  -2   7   31.96    0.97 
  -1  -2   7   32.56    0.65 
  -1  -2   7   34.02    0.90 
  -1  -2   7   33.74    0.63 
  -1  -2   7   31.37    1.00 
  -1  -2   7   34.58    1.06 
  -1   2   7   41.52    1.08 
  -1   2   7   31.23    0.95 
  -1   2   7   33.33    0.91 
  -1   2   7   30.80    0.67 
  -1   2   7   31.84    1.00 
  -1   2   7   35.10    1.07 
   1  -2  -7   29.98    0.93 
   1  -2  -7   32.06    0.88 
   1  -2  -7   33.22    0.83 
   1  -2  -7   34.28    1.05 
   1  -2  -7   33.47    1.03 
   1   2  -7   29.15    0.91 
   1   2  -7   34.35    1.05 
  -1  -2   6   47.28    1.08 
  -1  -2   6   34.01    0.91 
  -1  -2   6   35.95    0.63 
  -1  -2   6   37.24    0.86 
  -1  -2   6   37.11    0.64 
  -1  -2   6   34.97    0.95 
  -1  -2   6   39.71    1.02 
  -1   2   6   47.72    1.06 
  -1   2   6   35.36    0.92 
  -1   2   6   37.16    0.89 
  -1   2   6   35.24    0.69 
  -1   2   6   35.87    0.96 
  -1   2   6   42.02    1.05 
   1  -2  -6   35.63    0.91 
   1  -2  -6   37.07    0.88 
   1  -2  -6   36.56    0.97 
   1  -2  -6   42.25    1.00 
   1   2  -6   33.19    0.88 
   1   2  -6   34.89    0.95 
   1   2  -6   42.81    1.01 
  -1  -2   5  229.48    2.14 
  -1  -2   5  171.32    1.80 
  -1  -2   5  181.22    1.73 
  -1  -2   5  183.52    1.35 
  -1  -2   5  198.53    2.02 
  -1   2   5  164.29    1.77 
  -1   2   5  187.58    1.80 
  -1   2   5  176.82    1.45 
  -1   2   5  182.38    1.92 
  -1   2   5  196.22    1.99 
   1  -2  -5  171.87    1.77 
   1  -2  -5  182.62    1.77 
   1  -2  -5  185.69    1.94 
   1  -2  -5  197.31    1.99 
   1   2  -5  166.75    1.74 
   1   2  -5  181.54    1.91 
   1   2  -5  198.97    2.01 
  -1  -2   4    0.13    0.06 
  -1  -2   4    0.09    0.06 
  -1  -2   4   -0.02    0.04 
  -1  -2   4    0.01    0.06 
  -1  -2   4    0.02    0.04 
  -1  -2   4    0.02    0.07 
  -1   2   4    0.06    0.05 
  -1   2   4    0.02    0.04 
  -1   2   4    0.02    0.06 
  -1   2   4    0.05    0.05 
  -1   2   4    0.09    0.07 
   1  -2  -4    0.07    0.06 
   1  -2  -4    0.06    0.04 
   1  -2  -4    0.02    0.05 
   1  -2  -4    0.10    0.07 
   1   2  -4    0.04    0.05 
   1   2  -4    0.60    0.16 
   1   2  -4    1.39    0.22 
  -1  -2   1    1.62    0.09 
  -1  -2   1    2.02    0.10 
  -1  -2   1    1.76    0.09 
  -1  -2   1    1.78    0.13 
  -1   2   1    1.86    0.10 
  -1   2   1    6.71    0.15 
  -1   2   1    1.97    0.12 
  -1   2   1    1.83    0.10 
  -1   2   1    2.05    0.10 
   1  -2  -1    3.37    0.12 
   1  -2  -1    1.69    0.09 
   1  -2  -1    2.12    0.13 
   1  -2  -1    1.64    0.09 
   1   2  -1    1.48    0.08 
   1   2  -1    1.79    0.09 
   1   2  -1    5.25    0.19 
   1   2  -1    1.42    0.12 
  -1  -2   0   71.64    0.64 
  -1  -2   0   76.17    0.62 
  -1  -2   0   85.03    0.69 
  -1  -2   0   61.37    0.37 
  -1   2   0   51.82    0.32 
  -1   2   0   68.10    0.37 
  -1   2   0   84.66    0.67 
  -1   2   0   76.81    0.54 
  -1   2   0   77.37    0.63 
  -1   2   0   72.28    0.44 
  -1   2   0   57.64    0.32 
   1  -2   0   77.32    0.65 
   1  -2   0   78.19    0.55 
   1   2   0   76.92    0.67 
   1   2   0   77.06    0.62 
   1   2   0   81.76    0.68 
   1   2   0   73.75    0.40 
  -1  -2  -1   16.34    0.21 
  -1  -2  -1   14.02    0.24 
  -1  -2  -1   12.88    0.31 
  -1  -2  -1   16.38    0.25 
  -1  -2  -1   13.63    0.26 
  -1   2  -1   15.55    0.32 
  -1   2  -1   13.30    0.25 
  -1   2  -1   12.75    0.22 
  -1   2  -1   13.35    0.26 
  -1   2  -1   14.23    0.26 
   1  -2   1   14.41    0.31 
   1  -2   1   12.61    0.22 
   1  -2   1   12.92    0.32 
   1  -2   1   12.98    0.26 
   1   2   1   13.89    0.19 
   1   2   1   12.56    0.21 
   1   2   1   15.39    0.29 
   1   2   1   13.49    0.25 
  -1  -2  -4  280.61    2.10 
  -1  -2  -4  291.00    1.98 
  -1  -2  -4  300.80    1.54 
  -1  -2  -4  295.62    2.22 
  -1  -2  -4  325.09    2.41 
  -1   2  -4  380.67    2.40 
  -1   2  -4  285.15    2.12 
  -1   2  -4  308.85    2.27 
  -1   2  -4  329.26    2.34 
   1  -2   4  357.94    2.33 
   1  -2   4  281.72    2.01 
   1  -2   4  279.11    2.04 
   1  -2   4  282.11    2.16 
   1   2   4  364.93    2.12 
   1   2   4  276.53    1.98 
   1   2   4  284.13    1.96 
   1   2   4  330.53    1.62 
   1   2   4  292.01    2.19 
  -1  -2  -5   63.39    1.14 
  -1  -2  -5   64.34    0.81 
  -1  -2  -5   65.37    1.19 
  -1   2  -5   60.04    1.12 
  -1   2  -5   67.49    1.22 
  -1   2  -5   74.68    1.28 
   1  -2   5   79.05    1.23 
   1  -2   5   58.30    1.05 
   1  -2   5   63.09    1.07 
   1  -2   5   67.61    0.74 
   1  -2   5   63.61    1.17 
   1   2   5   80.08    1.14 
   1   2   5   59.28    1.05 
   1   2   5   62.22    1.01 
   1   2   5   72.18    0.86 
   1   2   5   63.03    1.16 
  -1  -2  -6   70.21    1.33 
  -1  -2  -6   70.13    0.94 
  -1  -2  -6   72.13    1.37 
  -1  -2  -6   72.40    1.39 
  -1  -2  -6   78.88    1.48 
  -1   2  -6   65.10    1.29 
  -1   2  -6   72.37    1.39 
  -1   2  -6   77.40    1.44 
   1  -2   6   85.14    1.41 
   1  -2   6   66.49    1.23 
   1  -2   6   68.58    1.19 
   1  -2   6   76.44    0.89 
   1  -2   6   67.73    1.33 
   1   2   6   86.25    1.32 
   1   2   6   66.07    1.23 
   1   2   6   67.17    1.12 
   1   2   6   77.78    0.99 
   1   2   6   68.97    1.34 
  -1  -2  -7    0.05    0.11 
  -1  -2  -7    0.04    0.10 
  -1  -2  -7   -0.09    0.10 
  -1  -2  -7    1.51    0.37 
  -1   2  -7    0.09    0.11 
  -1   2  -7   -0.05    0.11 
   1  -2   7    0.09    0.10 
   1  -2   7   -0.03    0.10 
   1  -2   7    0.49    0.18 
   1  -2   7   -0.16    0.06 
   1  -2   7   -0.10    0.06 
   1   2   7    0.21    0.10 
   1   2   7    0.08    0.11 
   1   2   7    0.23    0.13 
   1   2   7    0.11    0.06 
   1   2   7    0.04    0.09 
  -1  -2  -8   10.44    0.66 
  -1  -2  -8   11.08    0.69 
  -1  -2  -8   10.93    0.71 
  -1  -2  -8   18.65    0.70 
  -1   2  -8    8.59    0.59 
  -1   2  -8   10.89    0.71 
  -1   2  -8   21.09    0.67 
   1  -2   8   10.18    0.62 
   1  -2   8    9.86    0.55 
   1  -2   8    9.44    0.65 
   1   2   8   12.53    0.64 
   1   2   8   10.05    0.62 
   1   2   8   10.60    0.54 
   1   2   8    8.73    0.64 
  -1  -2  -9    0.12    0.13 
  -1  -2  -9    0.03    0.13 
  -1   2  -9   -0.01    0.14 
   1  -2   9    0.09    0.14 
   1  -2   9    0.11    0.13 
   1  -2   9   -0.01    0.17 
   1   2   9    0.10    0.13 
  -1  -3   9    2.64    0.46 
  -1  -3   9    1.89    0.44 
  -1  -3   9    2.18    0.43 
  -1  -3   9    7.82    0.66 
  -1   3   9    2.79    0.46 
  -1   3   9    2.32    0.46 
  -1   3   9    2.24    0.52 
  -1   3   9    2.20    0.49 
   1  -3  -9    2.10    0.38 
   1  -3  -9    2.34    0.40 
   1  -3  -9    2.49    0.64 
   1   3  -9    1.61    0.35 
   1   3  -9    2.11    0.49 
  -1  -3   8    2.21    0.39 
  -1  -3   8    2.16    0.27 
  -1  -3   8    2.89    0.36 
  -1  -3   8    2.08    0.39 
  -1  -3   8    4.15    0.57 
  -1   3   8    3.07    0.46 
  -1   3   8    2.58    0.39 
  -1   3   8    2.52    0.40 
  -1   3   8    3.87    0.46 
   1  -3  -8    0.92    0.24 
   1  -3  -8    2.17    0.34 
   1  -3  -8    1.97    0.39 
   1   3  -8    0.62    0.21 
   1   3  -8    2.31    0.43 
  -1  -3   7   74.89    1.49 
  -1  -3   7   54.22    1.26 
  -1  -3   7   57.23    0.89 
  -1  -3   7   60.75    1.19 
  -1  -3   7   62.70    0.83 
  -1  -3   7   55.99    1.31 
  -1  -3   7   64.69    1.43 
  -1   3   7   74.08    1.43 
  -1   3   7   56.42    1.28 
  -1   3   7   61.65    1.23 
  -1   3   7   55.34    0.93 
  -1   3   7   57.76    1.33 
   1  -3  -7   54.55    1.24 
   1  -3  -7   57.19    1.18 
   1  -3  -7   59.33    1.09 
   1  -3  -7   58.21    1.35 
   1  -3  -7   64.02    1.41 
   1   3  -7   54.32    1.23 
   1   3  -7   62.05    1.39 
  -1  -3   6   17.67    0.68 
  -1  -3   6   12.75    0.58 
  -1  -3   6   13.23    0.53 
  -1  -3   6   12.61    0.39 
  -1  -3   6   13.51    0.61 
  -1  -3   6   13.42    0.62 
  -1   3   6   13.05    0.55 
  -1   3   6   12.48    0.44 
  -1   3   6   12.45    0.58 
  -1   3   6   13.84    0.63 
   1  -3  -6   11.96    0.55 
   1  -3  -6   12.52    0.53 
   1  -3  -6   12.76    0.48 
   1  -3  -6   12.56    0.60 
   1  -3  -6   15.76    0.63 
   1   3  -6   11.10    0.53 
   1   3  -6   12.51    0.59 
   1   3  -6   13.70    0.62 
  -1  -3   5   96.21    1.40 
  -1  -3   5   70.72    1.18 
  -1  -3   5   74.03    1.12 
  -1  -3   5   79.10    0.88 
  -1  -3   5   71.17    1.21 
  -1  -3   5   82.69    1.32 
  -1   3   5   69.27    1.16 
  -1   3   5   78.87    1.19 
  -1   3   5   73.61    0.97 
  -1   3   5   76.33    1.26 
  -1   3   5   80.67    1.29 
   1  -3  -5   70.88    1.15 
   1  -3  -5   72.50    1.13 
   1  -3  -5   76.11    0.97 
   1  -3  -5   74.33    1.24 
   1  -3  -5   80.92    1.29 
   1   3  -5   68.82    1.13 
   1   3  -5   74.98    1.24 
   1   3  -5   81.89    1.29 
  -1  -3   4    0.23    0.07 
  -1  -3   4    0.54    0.16 
  -1  -3   4    0.09    0.06 
  -1  -3   4    0.23    0.10 
  -1  -3   4    0.20    0.06 
  -1  -3   4    0.28    0.10 
  -1   3   4    0.17    0.07 
  -1   3   4    0.71    0.17 
  -1   3   4    0.61    0.17 
  -1   3   4    0.38    0.11 
   1  -3  -4    0.38    0.09 
   1  -3  -4    0.84    0.17 
   1  -3  -4    1.74    0.16 
   1  -3  -4    0.20    0.07 
   1  -3  -4    1.78    0.23 
   1   3  -4    0.54    0.15 
   1   3  -4    0.21    0.09 
   1   3  -4    0.18    0.06 
   1   3  -4    0.29    0.11 
  -1  -3   3  226.31    1.69 
  -1  -3   3  171.31    1.39 
  -1  -3   3  178.84    1.43 
  -1  -3   3  192.93    1.24 
  -1  -3   3  168.57    1.47 
  -1  -3   3  192.88    1.56 
  -1   3   3  166.38    1.37 
  -1   3   3  187.22    1.49 
  -1   3   3  182.52    1.48 
  -1   3   3  189.10    1.48 
   1  -3  -3  169.34    1.35 
   1  -3  -3  180.04    1.46 
   1  -3  -3  187.20    1.03 
   1  -3  -3  185.78    1.49 
   1  -3  -3  200.86    1.52 
   1   3  -3  166.70    1.33 
   1   3  -3  199.89    1.27 
   1   3  -3  186.11    1.23 
   1   3  -3  179.33    1.46 
   1   3  -3  196.04    1.57 
  -1  -3  -2  162.70    1.15 
  -1  -3  -2  171.02    1.26 
  -1  -3  -2  173.71    1.38 
  -1  -3  -2  171.31    1.23 
  -1   3  -2  215.09    1.44 
  -1   3  -2  168.76    1.19 
  -1   3  -2  177.31    1.27 
  -1   3  -2  199.50    1.27 
   1  -3   2  198.55    1.38 
   1  -3   2  162.05    1.11 
   1  -3   2  167.24    1.33 
   1  -3   2  170.53    1.24 
   1   3   2  206.65    0.99 
   1   3   2  166.65    1.10 
   1   3   2  166.99    1.25 
   1   3   2  197.82    1.04 
   1   3   2  166.99    1.21 
  -1  -3  -3  245.78    1.71 
  -1  -3  -3  253.23    1.69 
  -1  -3  -3  277.13    1.38 
  -1  -3  -3  264.29    1.94 
  -1  -3  -3  254.23    1.80 
  -1   3  -3  326.16    2.03 
  -1   3  -3  247.93    1.73 
  -1   3  -3  258.57    1.83 
  -1   3  -3  287.13    1.87 
   1  -3   3  245.19    1.64 
   1  -3   3  255.49    1.82 
   1  -3   3  250.58    1.79 
   1  -3   3  266.28    1.80 
   1   3   3  241.31    1.61 
   1   3   3  238.67    1.65 
   1   3   3  291.75    1.42 
   1   3   3  251.00    1.78 
  -1  -3  -4    1.87    0.23 
  -1  -3  -4    1.91    0.22 
  -1  -3  -4    2.09    0.17 
  -1  -3  -4    1.78    0.25 
  -1  -3  -4    1.91    0.24 
  -1  -3  -4    2.04    0.26 
  -1   3  -4    2.99    0.27 
  -1   3  -4    1.90    0.23 
  -1   3  -4    1.34    0.22 
  -1   3  -4    1.79    0.27 
   1  -3   4    2.69    0.25 
   1  -3   4    1.54    0.21 
   1  -3   4    1.50    0.23 
   1  -3   4    1.55    0.14 
   1  -3   4    1.46    0.21 
   1   3   4    2.29    0.20 
   1   3   4    1.46    0.21 
   1   3   4    1.66    0.21 
   1   3   4    2.38    0.18 
   1   3   4    1.81    0.22 
  -1  -3  -5  212.09    2.18 
  -1  -3  -5  225.40    1.57 
  -1  -3  -5  223.19    2.19 
  -1  -3  -5  218.65    2.16 
  -1  -3  -5  245.93    2.38 
  -1   3  -5  281.92    2.36 
  -1   3  -5  214.25    2.55 
  -1   3  -5  223.04    2.20 
  -1   3  -5  247.29    2.28 
   1  -3   5  267.55    2.29 
   1  -3   5  208.10    1.97 
   1  -3   5  213.04    1.97 
   1  -3   5  224.75    1.33 
   1  -3   5  214.53    2.14 
   1   3   5  273.34    2.06 
   1   3   5  215.50    1.99 
   1   3   5  211.64    1.83 
   1   3   5  251.00    1.66 
   1   3   5  221.76    2.17 
  -1  -3  -6   61.72    1.26 
  -1  -3  -6   65.32    0.93 
  -1  -3  -6   64.41    1.30 
  -1  -3  -6   69.52    1.37 
  -1  -3  -6   74.02    1.44 
  -1   3  -6   61.98    1.27 
  -1   3  -6   66.71    1.35 
  -1   3  -6   74.47    1.40 
   1  -3   6   83.02    1.41 
   1  -3   6   64.41    1.22 
   1  -3   6   65.34    1.18 
   1  -3   6   72.49    0.86 
   1  -3   6   64.27    1.31 
   1   3   6   83.71    1.29 
   1   3   6   64.11    1.21 
   1   3   6   65.23    1.10 
   1   3   6   77.01    1.05 
   1   3   6   64.59    1.30 
  -1  -3  -7  255.70    2.78 
  -1  -3  -7  270.54    2.03 
  -1  -3  -7  281.45    2.91 
  -1  -3  -7  266.11    3.06 
  -1  -3  -7  312.72    3.21 
  -1   3  -7  260.28    2.81 
  -1   3  -7  275.71    2.99 
  -1   3  -7  309.28    3.74 
   1  -3   7  324.67    3.02 
   1  -3   7  257.56    2.64 
   1  -3   7  267.85    2.53 
   1  -3   7  301.44    1.91 
   1  -3   7  254.30    2.95 
   1   3   7  335.49    2.83 
   1   3   7  261.61    2.65 
   1   3   7  272.96    2.36 
   1   3   7  320.78    2.22 
   1   3   7  269.60    3.43 
  -1  -3  -8    7.38    0.59 
  -1  -3  -8    9.39    0.64 
  -1  -3  -8    9.46    0.68 
  -1  -3  -8   16.34    0.64 
  -1   3  -8    7.35    0.56 
  -1   3  -8    8.28    0.64 
  -1   3  -8   18.84    0.61 
   1  -3   8    8.71    0.59 
   1  -3   8    7.81    0.62 
   1   3   8    9.33    0.57 
   1   3   8    7.43    0.54 
   1   3   8    8.47    0.52 
   1   3   8    7.31    0.71 
  -1  -3  -9  122.33    2.23 
  -1  -3  -9  121.44    2.33 
  -1   3  -9  122.91    2.34 
   1  -3   9  136.38    2.30 
   1  -3   9  114.68    2.06 
   1  -3   9  111.98    1.82 
   1   3   9  111.52    2.03 
  -1  -4   9  185.15    2.75 
  -1  -4   9  148.04    2.42 
  -1  -4   9  164.55    2.30 
  -1  -4   9  188.52    2.85 
  -1   4   9  197.61    2.71 
  -1   4   9  152.76    2.46 
  -1   4   9  174.01    2.34 
  -1   4   9  137.96    3.01 
   1  -4  -9  131.03    2.60 
   1  -4  -9  162.00    2.12 
   1   4  -9  130.42    2.33 
   1   4  -9  157.42    3.13 
  -1  -4   8    0.27    0.11 
  -1  -4   8    5.18    0.51 
  -1  -4   8    5.08    0.35 
  -1  -4   8    5.58    0.46 
  -1  -4   8    4.73    0.50 
  -1  -4   8    6.04    0.64 
  -1   4   8    6.10    0.51 
  -1   4   8    4.92    0.48 
  -1   4   8    6.01    0.49 
  -1   4   8    4.21    0.47 
   1  -4  -8    2.67    0.36 
   1  -4  -8    4.48    0.41 
   1  -4  -8    4.68    0.42 
   1  -4  -8    5.05    0.52 
   1   4  -8    2.34    0.33 
   1   4  -8    4.68    0.51 
   1   4  -8   11.58    0.51 
  -1  -4   7    3.66    0.41 
  -1  -4   7    2.48    0.40 
  -1  -4   7    2.70    0.27 
  -1  -4   7    2.36    0.32 
  -1  -4   7    2.15    0.22 
  -1  -4   7    1.91    0.33 
  -1  -4   7    2.69    0.43 
  -1   4   7    3.38    0.39 
  -1   4   7    2.47    0.41 
  -1   4   7    2.67    0.35 
  -1   4   7    2.06    0.25 
  -1   4   7    2.60    0.35 
   1  -4  -7    2.34    0.34 
   1  -4  -7    2.05    0.32 
   1  -4  -7    2.62    0.31 
   1  -4  -7    2.34    0.37 
   1  -4  -7    3.05    0.37 
   1   4  -7    2.06    0.32 
   1   4  -7    1.78    0.35 
   1   4  -7    4.69    0.41 
  -1  -4   6  103.69    1.62 
  -1  -4   6   79.73    1.39 
  -1  -4   6   83.00    1.29 
  -1  -4   6   92.08    0.98 
  -1  -4   6   80.56    1.44 
  -1  -4   6   87.10    1.51 
  -1   4   6   79.07    1.38 
  -1   4   6   87.42    1.37 
  -1   4   6   80.54    1.10 
  -1   4   6   83.63    1.47 
   1  -4  -6   77.77    1.35 
   1  -4  -6   81.59    1.31 
   1  -4  -6   83.08    1.15 
   1  -4  -6   83.80    1.47 
   1  -4  -6   92.11    1.50 
   1   4  -6   77.63    1.34 
   1   4  -6   81.72    1.45 
   1   4  -6   87.01    1.50 
  -1  -4   5   64.63    1.16 
  -1  -4   5   49.01    0.99 
  -1  -4   5   51.17    0.94 
  -1  -4   5   54.86    0.74 
  -1  -4   5   51.57    1.04 
  -1  -4   5   57.10    1.11 
  -1   4   5   48.93    0.99 
  -1   4   5   53.32    0.99 
  -1   4   5   53.18    1.06 
  -1   4   5   54.81    1.07 
   1  -4  -5   46.55    0.95 
   1  -4  -5   52.21    0.98 
   1  -4  -5   51.99    0.81 
   1  -4  -5   50.26    1.07 
   1  -4  -5   57.08    1.09 
   1   4  -5   46.19    0.94 
   1   4  -5   50.99    1.04 
   1   4  -5   56.05    1.09 
  -1  -4   3   37.95    0.71 
  -1  -4   3   32.39    0.54 
  -1  -4   3   30.23    0.62 
  -1   4   3   29.27    0.59 
  -1   4   3   29.23    0.61 
  -1   4   3   33.09    0.63 
   1  -4  -3   29.77    0.58 
   1  -4  -3   29.76    0.62 
   1  -4  -3   34.09    0.46 
   1  -4  -3   29.85    0.62 
   1  -4  -3   34.34    0.64 
   1   4  -3   27.23    0.56 
   1   4  -3   36.82    0.58 
   1   4  -3   29.60    0.50 
   1   4  -3   29.45    0.61 
   1   4  -3   31.65    0.66 
  -1  -4   2   41.27    0.63 
  -1  -4   2   29.77    0.50 
  -1  -4   2   33.85    0.49 
  -1  -4   2   37.19    0.54 
  -1  -4   2   30.22    0.52 
  -1  -4   2   33.12    0.58 
  -1   4   2   30.60    0.51 
  -1   4   2   33.70    0.58 
  -1   4   2   33.49    0.36 
  -1   4   2   32.58    0.55 
  -1   4   2   34.12    0.51 
   1  -4  -2   31.15    0.50 
   1  -4  -2   31.87    0.57 
   1  -4  -2   34.30    0.36 
   1  -4  -2   31.78    0.54 
   1  -4  -2   34.14    0.52 
   1   4  -2   28.79    0.47 
   1   4  -2   34.30    0.49 
   1   4  -2   32.38    0.51 
   1   4  -2   31.27    0.53 
   1   4  -2   32.63    0.59 
  -1  -4  -3  329.40    2.01 
  -1   4  -3  327.56    2.03 
  -1   4  -3  340.86    2.13 
   1   4   3  329.18    1.91 
  -1  -4  -5    2.10    0.26 
  -1  -4  -5    2.56    0.21 
  -1  -4  -5    2.72    0.32 
  -1  -4  -5    2.15    0.29 
  -1  -4  -5    2.24    0.32 
  -1   4  -5    3.30    0.32 
  -1   4  -5    3.10    0.42 
  -1   4  -5    2.27    0.29 
  -1   4  -5    2.43    0.31 
   1  -4   5    2.80    0.29 
   1  -4   5    2.11    0.26 
   1  -4   5    2.38    0.28 
   1  -4   5    3.00    0.18 
   1  -4   5    2.30    0.28 
   1   4   5    2.97    0.25 
   1   4   5    2.36    0.26 
   1   4   5    2.10    0.24 
   1   4   5    2.76    0.23 
   1   4   5    2.67    0.29 
  -1  -4  -6  121.14    1.76 
  -1  -4  -6  126.63    1.33 
  -1  -4  -6  128.17    1.82 
  -1  -4  -6  129.36    1.86 
  -1  -4  -6  138.77    1.98 
  -1   4  -6  120.39    1.76 
  -1   4  -6  126.43    1.85 
  -1   4  -6  139.39    1.90 
   1  -4   6  151.95    1.94 
   1  -4   6  118.97    1.66 
   1  -4   6  122.53    1.63 
   1  -4   6  133.10    1.16 
   1  -4   6  127.29    1.84 
   1   4   6  155.74    1.72 
   1   4   6  118.38    1.64 
   1   4   6  124.98    1.50 
   1   4   6  142.92    1.43 
   1   4   6  119.77    1.78 
  -1  -4  -7    6.12    0.52 
  -1  -4  -7    5.89    0.37 
  -1  -4  -7    6.71    0.55 
  -1  -4  -7    6.20    0.70 
  -1  -4  -7    8.30    0.60 
  -1   4  -7    5.92    0.50 
  -1   4  -7    6.88    0.59 
  -1   4  -7   10.76    0.77 
   1  -4   7    8.22    0.56 
   1  -4   7    6.32    0.51 
   1  -4   7    7.18    0.50 
   1  -4   7    6.49    0.35 
   1  -4   7    5.73    0.60 
   1   4   7    7.72    0.48 
   1   4   7    5.95    0.49 
   1   4   7    6.58    0.42 
   1   4   7    7.15    0.40 
  -1  -4  -8    3.09    0.44 
  -1  -4  -8    4.55    0.48 
  -1  -4  -8    4.20    0.53 
  -1  -4  -8   12.48    0.53 
  -1   4  -8    3.49    0.42 
  -1   4  -8    4.54    0.55 
  -1   4  -8   16.27    0.53 
   1  -4   8    0.20    0.08 
   1  -4   8    4.66    0.47 
   1  -4   8    4.49    0.43 
   1  -4   8    4.03    0.74 
   1   4   8    5.32    0.45 
   1   4   8    4.31    0.46 
   1   4   8    5.13    0.40 
  -1  -4  -9    0.07    0.13 
  -1  -4  -9    0.06    0.14 
  -1   4  -9    0.15    0.14 
   1  -4   9   -0.10    0.10 
   1  -4   9    0.01    0.11 
   1  -4   9    0.15    0.14 
   1   4   9   -0.01    0.13 
  -1  -5   9    5.86    0.60 
  -1  -5   9    5.52    0.56 
  -1  -5   9    6.24    0.62 
  -1  -5   9   15.34    0.81 
  -1   5   9    7.61    0.59 
  -1   5   9    6.35    0.59 
  -1   5   9    6.70    0.59 
   1  -5  -9    6.23    0.50 
   1   5  -9    5.96    1.04 
  -1  -5   8   16.10    0.78 
  -1  -5   8   19.77    0.87 
  -1  -5   8   19.29    0.62 
  -1  -5   8   19.86    0.77 
  -1  -5   8   19.34    0.88 
  -1  -5   8   23.49    1.02 
  -1   5   8   24.97    0.92 
  -1   5   8   19.95    0.87 
  -1   5   8   22.55    0.84 
  -1   5   8   20.20    0.90 
   1  -5  -8   17.33    0.81 
   1  -5  -8   20.10    0.78 
   1  -5  -8   20.49    0.74 
   1  -5  -8   20.73    0.92 
   1  -5  -8   15.59    0.73 
   1   5  -8   16.53    0.77 
   1   5  -8   20.82    0.91 
   1   5  -8   34.68    1.34 
  -1  -5   7   43.01    1.16 
  -1  -5   7   34.02    0.76 
  -1  -5   7   34.48    0.91 
  -1  -5   7   35.68    1.07 
  -1  -5   7   37.62    1.71 
  -1   5   7   44.76    1.12 
  -1   5   7   38.63    1.01 
  -1   5   7   33.03    0.77 
  -1   5   7   34.28    1.05 
   1  -5  -7   33.16    0.98 
   1  -5  -7   33.30    0.93 
   1  -5  -7   37.07    0.88 
   1  -5  -7   33.96    1.05 
   1  -5  -7   37.64    1.10 
   1   5  -7   29.71    0.93 
   1   5  -7   36.19    1.08 
   1   5  -7   40.05    1.19 
  -1  -5   6    2.09    0.29 
  -1  -5   6    1.80    0.29 
  -1  -5   6    1.61    0.25 
  -1  -5   6    1.43    0.27 
  -1  -5   6    2.19    0.33 
  -1   5   6    1.46    0.26 
  -1   5   6    2.06    0.28 
  -1   5   6    1.64    0.25 
  -1   5   6    0.96    0.25 
   1  -5  -6    1.32    0.26 
   1  -5  -6    1.05    0.22 
   1  -5  -6    1.32    0.22 
   1  -5  -6    1.71    0.31 
   1  -5  -6    4.80    0.29 
   1   5  -6    1.28    0.24 
   1   5  -6    0.96    0.26 
   1   5  -6    1.94    0.29 
  -1  -5   5  125.13    1.63 
  -1  -5   5   93.95    1.37 
  -1  -5   5   96.79    1.30 
  -1  -5   5  111.34    1.05 
  -1  -5   5   96.81    1.43 
  -1  -5   5  109.67    1.54 
  -1   5   5   92.02    1.36 
  -1   5   5  106.21    1.41 
  -1   5   5   96.86    1.44 
   1  -5  -5   94.54    1.35 
   1  -5  -5  101.41    1.38 
   1  -5  -5  103.12    1.14 
   1  -5  -5  108.68    1.50 
   1   5  -5   92.10    1.33 
   1   5  -5  107.12    1.30 
   1   5  -5  101.70    1.01 
   1   5  -5   98.73    1.45 
   1   5  -5  104.26    1.50 
  -1  -5   3    3.03    0.23 
  -1  -5   3    1.60    0.18 
  -1  -5   3    1.28    0.16 
  -1  -5   3    2.03    0.21 
  -1   5   3    1.00    0.17 
  -1   5   3    1.05    0.16 
  -1   5   3    1.39    0.18 
   1  -5  -3    1.41    0.17 
   1  -5  -3    1.74    0.19 
   1  -5  -3    1.54    0.13 
   1  -5  -3    1.44    0.18 
   1  -5  -3    1.51    0.18 
   1   5  -3    1.15    0.16 
   1   5  -3    1.43    0.16 
   1   5  -3    1.17    0.14 
   1   5  -3    1.29    0.17 
   1   5  -3    0.81    0.24 
  -1  -5  -2   18.87    0.43 
  -1  -5  -2   19.91    0.45 
  -1  -5  -2   24.17    0.44 
  -1  -5  -2   21.19    0.51 
  -1  -5  -2   20.52    0.46 
  -1   5  -2   24.87    0.54 
  -1   5  -2   19.61    0.44 
  -1   5  -2   21.48    0.48 
  -1   5  -2   22.60    0.43 
   1  -5   2   22.48    0.51 
   1  -5   2   17.91    0.41 
   1  -5   2   23.79    0.33 
   1  -5   2   20.61    0.47 
   1  -5   2   21.61    0.42 
   1   5   2   24.99    0.31 
   1   5   2   20.36    0.42 
   1   5   2   20.99    0.47 
   1   5   2   22.34    0.43 
   1   5   2   20.21    0.46 
  -1  -5  -3   79.32    1.01 
  -1  -5  -3   80.20    0.97 
  -1  -5  -3   92.29    0.92 
  -1  -5  -3   83.27    1.12 
  -1  -5  -3   80.75    1.05 
  -1   5  -3  108.00    1.25 
  -1   5  -3   80.20    1.03 
  -1   5  -3   79.37    1.06 
  -1   5  -3   91.88    1.05 
   1  -5   3   99.10    1.19 
   1  -5   3   78.11    1.04 
   1  -5   3   89.21    1.04 
   1   5   3  103.90    0.86 
   1   5   3   81.15    0.97 
   1   5   3   83.21    1.00 
   1   5   3   96.33    0.94 
   1   5   3   80.32    1.04 
  -1  -5  -5    0.09    0.07 
  -1  -5  -5    0.04    0.05 
  -1  -5  -5    0.01    0.06 
  -1  -5  -5   -0.01    0.06 
  -1  -5  -5   -0.07    0.08 
  -1   5  -5    0.16    0.09 
  -1   5  -5    0.01    0.06 
  -1   5  -5    0.07    0.06 
  -1   5  -5    0.06    0.10 
   1  -5   5    1.04    0.22 
   1  -5   5    0.90    0.21 
   1  -5   5    0.37    0.13 
   1  -5   5    0.35    0.12 
   1  -5   5    0.20    0.09 
   1  -5   5    0.33    0.11 
   1   5   5    0.21    0.07 
   1   5   5    0.07    0.07 
   1   5   5    0.19    0.09 
  -1  -5  -6   11.83    0.59 
  -1  -5  -6   12.40    0.45 
  -1  -5  -6   14.04    0.65 
  -1  -5  -6   12.58    0.63 
  -1  -5  -6   13.99    0.68 
  -1   5  -6   16.44    0.70 
  -1   5  -6   12.22    0.60 
  -1   5  -6   12.21    0.62 
  -1   5  -6   14.12    0.64 
   1  -5   6   14.56    0.65 
   1  -5   6   12.30    0.57 
   1  -5   6   12.73    0.58 
   1  -5   6   13.63    0.39 
   1  -5   6   13.17    0.62 
   1   5   6   16.53    0.58 
   1   5   6   12.20    0.57 
   1   5   6   13.34    0.52 
   1   5   6   15.14    0.51 
   1   5   6   13.12    0.63 
  -1  -5  -7  178.52    2.35 
  -1  -5  -7  187.83    1.80 
  -1  -5  -7  202.01    2.64 
  -1  -5  -7  214.74    2.69 
  -1   5  -7  178.18    2.35 
  -1   5  -7  220.10    3.51 
   1  -5   7  225.09    2.60 
   1  -5   7  179.74    2.24 
   1  -5   7  190.40    2.21 
   1  -5   7  206.74    1.58 
   1   5   7  234.43    2.31 
   1   5   7  187.00    2.27 
   1   5   7  193.45    1.97 
   1   5   7  220.69    1.96 
   1   5   7  194.75    3.25 
  -1  -5  -8   61.39    1.51 
  -1  -5  -8   69.34    1.57 
  -1  -5  -8   66.91    1.63 
  -1  -5  -8   86.21    1.77 
  -1   5  -8   60.69    1.51 
  -1   5  -8   65.89    1.62 
  -1   5  -8   85.05    1.65 
   1  -5   8   68.78    1.56 
   1  -5   8   62.03    1.44 
   1  -5   8   62.96    1.36 
   1   5   8   82.97    1.52 
   1   5   8   64.05    1.45 
   1   5   8   65.50    1.22 
   1   5   8   73.63    2.60 
  -1  -5  -9    8.17    0.66 
  -1  -5  -9    8.01    0.68 
  -1   5  -9    8.17    0.70 
   1  -5   9    9.63    0.68 
   1  -5   9    7.70    0.61 
   1  -5   9    7.28    0.56 
   1   5   9    8.03    0.63 
  -1  -6   9    6.75    0.93 
  -1  -6   9    3.92    0.52 
  -1  -6   9    9.38    0.71 
  -1   6   9    5.12    0.54 
  -1   6   9    3.41    0.50 
  -1   6   9    4.16    0.49 
   1  -6  -9    2.99    0.42 
   1  -6  -9    4.93    0.46 
  -1  -6   8    3.42    0.48 
  -1  -6   8    2.83    0.45 
  -1  -6   8    2.32    0.33 
  -1  -6   8    1.94    0.39 
  -1  -6   8    2.56    0.42 
  -1  -6   8    3.29    0.56 
  -1   6   8    3.85    0.45 
  -1   6   8    2.79    0.44 
  -1   6   8    2.89    0.43 
  -1   6   8    2.12    0.43 
   1  -6  -8    0.86    0.28 
   1  -6  -8    1.82    0.33 
   1  -6  -8    2.60    0.35 
   1  -6  -8    2.15    0.45 
   1   6  -8    1.97    0.43 
   1   6  -8    2.48    0.41 
   1   6  -8    2.64    0.43 
  -1  -6   7   55.24    1.57 
  -1  -6   7   36.88    1.59 
  -1  -6   7   42.47    1.01 
  -1  -6   7   42.14    1.16 
  -1  -6   7   38.84    1.80 
  -1   6   7   38.53    1.37 
  -1   6   7   47.86    1.12 
  -1   6   7   42.10    0.89 
  -1   6   7   41.59    1.20 
   1  -6  -7   41.57    1.29 
   1  -6  -7   40.84    1.04 
   1  -6  -7   44.26    0.96 
   1  -6  -7   42.23    1.18 
   1  -6  -7   48.62    1.31 
   1   6  -7   41.78    1.14 
   1   6  -7   46.80    1.07 
   1   6  -7   43.83    1.19 
  -1  -6   6   64.83    1.31 
  -1  -6   6   48.96    1.11 
  -1  -6   6   52.33    1.04 
  -1  -6   6   48.40    1.14 
  -1  -6   6   56.00    1.23 
  -1   6   6   47.85    1.09 
  -1   6   6   56.75    1.14 
  -1   6   6   50.20    1.16 
   1  -6  -6   48.46    1.09 
   1  -6  -6   52.96    1.34 
   1  -6  -6   54.57    0.95 
   1  -6  -6   52.44    1.19 
   1  -6  -6   59.94    1.22 
   1   6  -6   48.37    1.08 
   1   6  -6   55.16    1.06 
   1   6  -6   55.56    1.22 
  -1  -6   5   48.17    1.04 
  -1  -6   5   36.94    0.88 
  -1  -6   5   37.97    0.84 
  -1  -6   5   38.48    0.93 
  -1  -6   5   41.69    0.98 
  -1   6   5   34.23    0.85 
  -1   6   5   41.74    0.91 
  -1   6   5   37.06    0.92 
   1  -6  -5   37.04    0.87 
   1  -6  -5   38.84    0.88 
   1  -6  -5   38.10    0.94 
   1  -6  -5   43.49    0.98 
   1   6  -5   34.68    0.84 
   1   6  -5   41.83    0.84 
   1   6  -5   38.77    0.64 
   1   6  -5   40.18    0.96 
  -1  -6   4   74.74    1.16 
  -1  -6   4   55.39    0.96 
  -1  -6   4   55.83    0.99 
  -1  -6   4   63.15    1.07 
  -1   6   4   53.45    0.95 
  -1   6   4   62.24    1.03 
  -1   6   4   58.62    1.02 
   1  -6  -4   55.42    0.94 
   1  -6  -4   58.11    0.99 
   1  -6  -4   61.06    0.79 
   1  -6  -4   59.85    1.03 
   1  -6  -4   64.63    1.04 
   1   6  -4   53.06    0.92 
   1   6  -4   63.50    0.94 
   1   6  -4   57.57    0.76 
   1   6  -4   62.44    1.05 
   1   6  -4   78.51    1.19 
  -1  -6   2   63.37    0.81 
  -1  -6   2   44.88    0.66 
  -1  -6   2   53.60    0.71 
  -1  -6   2   47.35    0.70 
  -1  -6   2   51.64    0.77 
  -1   6   2   48.44    0.70 
  -1   6   2   55.18    0.80 
  -1   6   2   53.75    0.56 
  -1   6   2   50.68    0.74 
   1  -6  -2   45.82    0.66 
   1  -6  -2   55.22    0.57 
   1  -6  -2   50.73    0.74 
   1  -6  -2   55.87    0.67 
   1   6  -2   43.14    0.63 
   1   6  -2   54.31    0.71 
   1   6  -2   55.60    0.72 
   1   6  -2   49.18    0.72 
   1   6  -2   47.23    0.77 
  -1  -6   1    1.00    0.10 
  -1  -6   1    0.81    0.09 
  -1  -6   1    0.87    0.11 
  -1  -6   1    1.07    0.11 
  -1  -6   1    0.33    0.09 
  -1   6   1    0.95    0.12 
  -1   6   1    0.98    0.11 
  -1   6   1    1.05    0.10 
  -1   6   1    0.90    0.11 
   1  -6  -1    0.57    0.09 
   1  -6  -1    0.48    0.08 
   1  -6  -1    1.31    0.12 
   1  -6  -1    0.59    0.07 
   1   6  -1    0.74    0.10 
   1   6  -1    0.36    0.07 
   1   6  -1    0.63    0.10 
   1   6  -1    0.54    0.10 
   1   6  -1    0.51    0.09 
   1   6  -1    0.04    0.09 
  -1  -6   0   63.14    0.48 
  -1  -6   0   56.78    0.71 
  -1   6   0   55.66    0.72 
  -1   6   0   56.21    0.63 
  -1   6   0   45.40    0.57 
  -1   6   0   61.41    0.68 
  -1   6   0   58.30    0.66 
  -1   6   0   49.51    0.61 
  -1   6   0   48.79    0.61 
   1  -6   0   54.76    0.71 
   1  -6   0   53.88    0.59 
   1  -6   0   44.55    0.54 
   1  -6   0   57.98    0.66 
   1   6   0   68.34    0.50 
   1   6   0   54.95    0.70 
   1   6   0   49.53    0.59 
   1   6   0   47.24    0.60 
  -1  -6  -2    1.25    0.15 
  -1  -6  -2    1.61    0.15 
  -1  -6  -2    1.54    0.15 
  -1  -6  -2    1.93    0.19 
  -1  -6  -2    1.48    0.16 
  -1   6  -2    1.64    0.17 
  -1   6  -2    1.18    0.13 
  -1   6  -2    1.40    0.15 
  -1   6  -2    1.66    0.15 
   1  -6   2    1.49    0.17 
   1  -6   2    1.33    0.14 
   1  -6   2    1.54    0.13 
   1  -6   2    1.29    0.14 
   1  -6   2    1.51    0.15 
   1   6   2    1.85    0.15 
   1   6   2    1.64    0.15 
   1   6   2    1.32    0.15 
   1   6   2    1.10    0.14 
  -1  -6  -3  210.82    1.68 
  -1  -6  -3  210.68    1.60 
  -1  -6  -3  239.04    1.57 
  -1  -6  -3  224.80    1.87 
  -1  -6  -3  216.08    1.76 
  -1   6  -3  272.16    2.04 
  -1   6  -3  199.87    1.66 
  -1   6  -3  223.79    1.81 
  -1   6  -3  246.74    1.72 
   1  -6   3  250.22    1.95 
   1  -6   3  207.77    1.62 
   1  -6   3  210.23    1.74 
   1  -6   3  226.30    1.65 
   1   6   3  267.70    1.35 
   1   6   3  211.30    1.61 
   1   6   3  245.88    1.59 
   1   6   3  213.16    1.74 
  -1  -6  -4    0.05    0.06 
  -1  -6  -4   -0.10    0.08 
  -1  -6  -4    0.03    0.04 
  -1  -6  -4    0.02    0.06 
  -1  -6  -4   -0.02    0.05 
  -1  -6  -4    0.10    0.09 
  -1   6  -4    1.75    0.25 
  -1   6  -4   -0.07    0.05 
  -1   6  -4    0.22    0.09 
  -1   6  -4   -0.07    0.07 
   1  -6   4    0.19    0.08 
   1  -6   4    0.04    0.06 
   1  -6   4    0.01    0.08 
   1  -6   4    0.02    0.03 
   1  -6   4    0.13    0.07 
   1  -6   4    0.12    0.08 
   1   6   4    0.02    0.05 
   1   6   4    0.13    0.07 
   1   6   4   -0.10    0.07 
   1   6   4    0.08    0.05 
   1   6   4    0.09    0.06 
  -1  -6  -5   12.66    0.55 
  -1  -6  -5   14.08    0.46 
  -1  -6  -5   14.02    0.59 
  -1  -6  -5   13.72    0.59 
  -1  -6  -5   15.06    0.64 
  -1   6  -5   17.27    0.65 
  -1   6  -5   12.62    0.54 
  -1   6  -5   14.02    0.59 
  -1   6  -5   16.00    0.61 
   1  -6   5   12.51    0.52 
   1  -6   5   13.06    0.55 
   1  -6   5   13.95    0.37 
   1  -6   5   13.37    0.73 
   1  -6   5   14.48    0.58 
   1   6   5   16.82    0.50 
   1   6   5   12.97    0.53 
   1   6   5   13.24    0.48 
   1   6   5   15.59    0.49 
   1   6   5   13.35    0.58 
  -1  -6  -6    4.06    0.40 
  -1  -6  -6    3.40    0.32 
  -1  -6  -6    4.02    0.30 
  -1  -6  -6    4.68    0.44 
  -1  -6  -6    4.47    0.43 
  -1  -6  -6    5.80    0.48 
  -1   6  -6    5.91    0.47 
  -1   6  -6    3.74    0.38 
  -1   6  -6    4.04    0.42 
  -1   6  -6    5.32    0.43 
   1  -6   6    5.04    0.43 
   1  -6   6    4.19    0.38 
   1  -6   6    4.53    0.40 
   1  -6   6    4.65    0.27 
   1  -6   6    3.71    0.37 
   1  -6   6    4.26    0.43 
   1   6   6    6.81    0.40 
   1   6   6    4.81    0.40 
   1   6   6    5.00    0.37 
   1   6   6    5.35    0.35 
   1   6   6    4.42    0.41 
  -1  -6  -7  184.04    2.41 
  -1  -6  -7  198.16    1.90 
  -1  -6  -7  199.91    3.78 
  -1  -6  -7  218.06    4.16 
  -1   6  -7  186.28    2.42 
  -1   6  -7  237.38    3.68 
   1  -6   7  192.17    2.43 
   1  -6   7  193.75    2.26 
   1  -6   7  213.70    1.64 
   1  -6   7  187.36    2.99 
   1   6   7  251.39    2.45 
   1   6   7  197.60    2.34 
   1   6   7  207.27    2.04 
   1   6   7  233.62    2.07 
   1   6   7  204.70    2.58 
  -1  -6  -8   28.20    1.05 
  -1  -6  -8   30.56    1.08 
  -1  -6  -8   30.96    1.14 
  -1  -6  -8   45.94    1.21 
  -1   6  -8   27.15    1.03 
  -1   6  -8   31.77    1.15 
  -1   6  -8   46.98    1.14 
   1  -6   8   30.24    1.03 
   1  -6   8   30.62    0.99 
   1  -6   8   26.22    1.23 
   1   6   8   38.24    1.03 
   1   6   8   28.58    0.99 
   1   6   8   30.60    0.85 
   1   6   8   29.93    1.11 
  -1  -6  -9   30.85    1.17 
  -1  -6  -9   32.09    1.23 
  -1   6  -9   29.23    1.20 
   1  -6   9   28.70    1.08 
   1  -6   9   30.79    1.03 
   1   6   9   29.23    1.09 
  -1  -7   9    0.33    0.16 
  -1  -7   9    8.59    0.62 
  -1   7   9    0.86    0.20 
  -1   7   9    1.14    0.38 
  -1   7   9    0.56    0.15 
   1  -7  -9    0.29    0.11 
   1  -7  -9    1.04    0.32 
   1  -7  -9    0.36    0.17 
  -1  -7   8  181.46    3.23 
  -1  -7   8  161.90    1.84 
  -1  -7   8  164.84    2.10 
  -1  -7   8  148.88    2.37 
  -1  -7   8  188.58    2.84 
  -1   7   8  194.13    2.47 
  -1   7   8  160.50    3.47 
  -1   7   8  172.58    2.38 
  -1   7   8  159.43    2.45 
   1  -7  -8  148.91    2.73 
   1  -7  -8  153.12    2.15 
   1  -7  -8  166.24    1.99 
   1  -7  -8  166.30    2.52 
   1  -7  -8  173.37    3.84 
   1   7  -8  165.80    2.18 
   1   7  -8  158.92    2.45 
   1   7  -8  181.39    2.70 
  -1  -7   7    7.29    0.54 
  -1  -7   7    6.14    0.57 
  -1  -7   7    7.79    0.48 
  -1  -7   7    6.19    0.50 
  -1  -7   7    7.11    0.91 
  -1   7   7    5.80    0.58 
  -1   7   7    6.65    0.48 
  -1   7   7    5.68    0.38 
   1  -7  -7    6.25    0.74 
   1  -7  -7    6.24    0.45 
   1  -7  -7    6.87    0.42 
   1  -7  -7    6.96    0.54 
   1  -7  -7    7.64    0.84 
   1   7  -7    7.78    0.49 
   1   7  -7    6.40    0.51 
   1   7  -7   10.19    0.66 
  -1  -7   6    0.24    0.09 
  -1  -7   6    0.02    0.08 
  -1  -7   6    0.11    0.07 
  -1  -7   6    0.15    0.08 
  -1  -7   6    0.18    0.13 
  -1   7   6    0.18    0.08 
  -1   7   6    0.02    0.06 
  -1   7   6    0.05    0.06 
   1  -7  -6    0.00    0.08 
   1  -7  -6   -0.04    0.04 
   1  -7  -6    0.03    0.05 
   1  -7  -6    0.15    0.09 
   1  -7  -6    2.12    0.27 
   1   7  -6   -0.04    0.07 
   1   7  -6    0.04    0.06 
   1   7  -6   -0.01    0.06 
   1   7  -6    0.07    0.06 
  -1  -7   5  449.36    3.06 
  -1  -7   5  465.08    2.90 
  -1  -7   5  445.13    3.14 
  -1  -7   5  516.39    3.38 
  -1   7   5  429.33    2.99 
  -1   7   5  515.53    3.21 
  -1   7   5  476.52    3.25 
   1  -7  -5  442.26    3.00 
   1  -7  -5  486.61    3.11 
   1  -7  -5  491.97    2.57 
   1  -7  -5  464.06    3.21 
   1  -7  -5  523.96    3.31 
   1   7  -5  427.48    2.92 
   1   7  -5  506.65    2.97 
   1   7  -5  494.49    3.86 
   1   7  -5  516.59    3.90 
  -1  -7   4  129.39    1.54 
  -1  -7   4   99.14    1.30 
  -1  -7   4   99.27    1.34 
  -1  -7   4  113.01    1.44 
  -1   7   4  103.69    1.34 
  -1   7   4  115.54    1.42 
  -1   7   4  103.12    1.37 
   1  -7  -4  100.50    1.29 
   1  -7  -4  107.52    1.36 
   1  -7  -4  117.65    1.12 
   1  -7  -4  105.61    1.39 
   1  -7  -4  114.59    1.38 
   1   7  -4   94.82    1.24 
   1   7  -4  114.27    1.29 
   1   7  -4  106.44    1.06 
   1   7  -4  105.56    1.39 
   1   7  -4  114.25    1.45 
  -1  -7   3   53.18    0.88 
  -1  -7   3   58.76    0.94 
  -1   7   3   61.33    0.96 
  -1   7   3   55.51    0.68 
  -1   7   3   54.75    0.90 
   1  -7  -3   52.43    0.83 
   1  -7  -3   55.65    0.91 
   1  -7  -3   58.00    0.70 
   1  -7  -3   56.41    0.91 
   1  -7  -3   58.56    0.85 
   1   7  -3   47.84    0.79 
   1   7  -3   58.23    0.85 
   1   7  -3   57.24    0.77 
   1   7  -3   52.34    0.87 
   1   7  -3   54.07    0.91 
  -1  -7  -1  238.01    1.44 
  -1   7  -1  208.94    1.39 
   1  -7   1  211.25    1.34 
   1  -7   1  225.32    1.48 
   1   7   1  222.87    1.44 
  -1  -7  -3   32.50    0.68 
  -1  -7  -3   33.23    0.66 
  -1  -7  -3   35.65    0.65 
  -1  -7  -3   34.55    0.76 
  -1  -7  -3   31.86    0.70 
  -1   7  -3   41.76    0.83 
  -1   7  -3   30.88    0.68 
  -1   7  -3   33.60    0.73 
  -1   7  -3   36.45    0.67 
   1  -7   3   38.29    0.79 
   1  -7   3   31.79    0.66 
   1  -7   3   33.14    0.72 
   1  -7   3   36.14    0.67 
   1   7   3   41.18    0.52 
   1   7   3   32.15    0.65 
   1   7   3   37.70    0.67 
   1   7   3   33.21    0.71 
  -1  -7  -4    0.02    0.06 
  -1  -7  -4    0.13    0.09 
  -1  -7  -4    3.69    0.25 
  -1  -7  -4    0.16    0.07 
  -1  -7  -4    0.92    0.21 
  -1   7  -4    0.26    0.09 
  -1   7  -4    0.13    0.07 
  -1   7  -4    0.13    0.06 
  -1   7  -4    0.75    0.21 
   1  -7   4    0.31    0.09 
   1  -7   4    0.04    0.06 
   1  -7   4    0.11    0.06 
   1  -7   4    0.04    0.07 
   1   7   4    0.76    0.14 
   1   7   4    0.06    0.06 
   1   7   4    0.16    0.06 
   1   7   4    0.19    0.07 
  -1  -7  -5   10.19    0.51 
  -1  -7  -5   10.55    0.50 
  -1  -7  -5   12.02    0.44 
  -1  -7  -5   12.86    0.58 
  -1  -7  -5   11.21    0.55 
  -1  -7  -5   12.86    0.57 
  -1   7  -5   14.70    0.62 
  -1   7  -5   11.68    0.53 
  -1   7  -5   11.83    0.56 
  -1   7  -5   12.71    0.55 
   1  -7   5   13.62    0.59 
   1  -7   5   10.29    0.49 
   1  -7   5   12.18    0.54 
   1  -7   5   11.16    0.34 
   1  -7   5   10.71    0.53 
   1  -7   5   12.52    0.55 
   1   7   5   15.29    0.48 
   1   7   5   11.07    0.50 
   1   7   5   11.82    0.47 
   1   7   5   12.67    0.47 
   1   7   5   10.17    0.51 
  -1  -7  -6  284.14    2.75 
  -1  -7  -6  294.51    2.31 
  -1  -7  -6  305.55    2.29 
  -1  -7  -6  310.23    2.88 
  -1  -7  -6  297.23    2.88 
  -1  -7  -6  341.37    3.57 
  -1   7  -6  389.21    3.26 
  -1   7  -6  285.18    2.76 
  -1   7  -6  303.18    2.92 
  -1   7  -6  333.49    2.92 
   1  -7   6  353.02    3.10 
   1  -7   6  283.43    2.62 
   1  -7   6  300.61    2.70 
   1  -7   6  308.89    1.84 
   1  -7   6  293.86    2.86 
   1  -7   6  325.29    2.90 
   1   7   6  387.12    2.60 
   1   7   6  292.31    2.63 
   1   7   6  316.21    2.39 
   1   7   6  355.25    2.47 
   1   7   6  294.99    2.85 
  -1  -7  -7    6.12    0.51 
  -1  -7  -7    7.36    0.43 
  -1  -7  -7    6.60    0.70 
  -1  -7  -7    7.21    0.71 
  -1   7  -7    6.32    0.52 
  -1   7  -7   15.22    0.72 
   1  -7   7    8.91    0.58 
   1  -7   7    6.55    0.52 
   1   7   7    6.80    0.51 
   1   7   7    8.76    0.47 
   1   7   7    6.21    0.50 
  -1  -7  -8   37.37    1.21 
  -1  -7  -8   42.83    1.27 
  -1  -7  -8   41.61    1.57 
  -1  -7  -8   48.15    1.32 
  -1   7  -8   36.31    1.19 
  -1   7  -8   40.31    1.32 
  -1   7  -8   56.57    1.26 
   1  -7   8   45.86    1.31 
   1  -7   8   36.96    1.14 
   1  -7   8   39.11    1.12 
   1  -7   8   35.91    1.22 
   1   7   8   40.27    1.17 
   1   7   8   37.25    1.22 
  -1  -7  -9   84.73    1.88 
  -1  -7  -9   84.63    1.98 
  -1   7  -9   86.29    2.01 
   1  -7   9   78.14    1.75 
   1  -7   9   81.21    1.66 
   1   7   9   79.82    1.75 
  -1  -8   9    5.37    0.57 
  -1  -8   9   12.01    0.72 
  -1   8   9    6.42    0.53 
  -1   8   9    5.22    0.56 
  -1   8   9    7.32    0.61 
   1  -8  -9    5.10    0.50 
   1  -8  -9    6.36    0.62 
   1   8  -9    5.90    0.53 
   1   8  -9    5.65    0.75 
  -1  -8   8  154.27    2.41 
  -1  -8   8  115.01    2.14 
  -1  -8   8  131.64    1.72 
  -1  -8   8  127.36    1.86 
  -1  -8   8  117.30    2.12 
  -1  -8   8  143.65    3.46 
  -1   8   8  157.88    2.24 
  -1   8   8  120.89    2.52 
  -1   8   8  129.10    2.23 
   1  -8  -8  121.58    2.06 
   1  -8  -8  118.99    2.52 
   1  -8  -8  134.23    1.81 
   1  -8  -8  126.22    2.22 
   1  -8  -8  151.09    2.43 
   1   8  -8  113.32    2.00 
   1   8  -8  132.23    1.98 
   1   8  -8  128.73    2.22 
   1   8  -8  143.23    2.21 
  -1  -8   7    0.19    0.07 
  -1  -8   7   10.86    0.62 
  -1  -8   7   10.97    0.55 
  -1  -8   7   11.80    0.90 
  -1   8   7   10.90    0.62 
  -1   8   7   12.48    0.63 
  -1   8   7   10.66    0.62 
   1  -8  -7   10.07    0.58 
   1  -8  -7   10.51    0.57 
   1  -8  -7   11.40    0.52 
   1  -8  -7   11.76    0.68 
   1  -8  -7   12.70    0.96 
   1   8  -7   10.05    0.57 
   1   8  -7   12.35    0.59 
   1   8  -7   14.23    0.72 
   1   8  -7   15.41    0.68 
  -1  -8   6    4.09    0.37 
  -1  -8   6    4.07    0.38 
  -1  -8   6    3.23    0.32 
  -1  -8   6    3.14    0.33 
  -1  -8   6    3.47    0.41 
  -1   8   6    2.79    0.31 
  -1   8   6    4.50    0.39 
  -1   8   6    3.57    0.35 
   1  -8  -6    3.44    0.34 
   1  -8  -6    3.63    0.34 
   1  -8  -6    3.81    0.30 
   1  -8  -6    3.56    0.39 
   1  -8  -6    6.47    0.39 
   1   8  -6    3.11    0.33 
   1   8  -6    3.91    0.37 
   1   8  -6    3.16    0.22 
   1   8  -6    3.65    0.38 
   1   8  -6    4.56    0.38 
  -1  -8   5  399.09    3.03 
  -1  -8   5  328.13    2.48 
  -1  -8   5  357.85    2.85 
  -1   8   5  308.57    2.57 
  -1   8   5  362.20    2.75 
  -1   8   5  323.93    2.72 
   1  -8  -5  311.76    3.08 
   1  -8  -5  333.06    2.63 
   1  -8  -5  347.57    2.20 
   1  -8  -5  361.45    2.77 
   1   8  -5  350.63    2.54 
   1   8  -5  327.72    1.91 
   1   8  -5  333.62    2.76 
   1   8  -5  363.46    3.58 
  -1  -8   4  454.35    2.83 
  -1  -8   4  537.75    3.17 
   1   8  -4  448.14    2.74 
   1   8  -4  492.18    3.04 
  -1  -8   3    0.55    0.15 
  -1  -8   3    0.07    0.05 
  -1  -8   3    0.22    0.07 
  -1  -8   3    0.35    0.10 
  -1   8   3    0.23    0.07 
  -1   8   3    0.51    0.16 
  -1   8   3    0.16    0.05 
  -1   8   3    0.61    0.15 
   1  -8  -3    0.06    0.05 
   1  -8  -3    0.13    0.05 
   1  -8  -3    0.12    0.04 
   1  -8  -3    0.21    0.07 
   1  -8  -3    0.13    0.07 
   1   8  -3    0.16    0.06 
   1   8  -3    0.17    0.06 
   1   8  -3    0.12    0.05 
   1   8  -3    0.74    0.13 
   1   8  -3    0.21    0.07 
   1   8  -3   -0.01    0.08 
  -1  -8   2  215.40    1.58 
  -1  -8   2  236.40    1.84 
  -1   8   2  243.93    1.70 
  -1   8   2  242.26    1.76 
  -1   8   2  236.44    1.72 
   1  -8  -2  230.60    1.61 
   1  -8  -2  268.17    1.48 
   1  -8  -2  232.59    1.71 
   1  -8  -2  258.82    1.50 
   1   8  -2  213.74    1.52 
   1   8  -2  265.01    1.76 
   1   8  -2  233.56    1.69 
   1   8  -2  226.88    1.72 
  -1  -8   1    8.04    0.27 
  -1  -8   1    5.40    0.24 
  -1  -8   1    7.46    0.30 
  -1  -8   1    6.15    0.27 
  -1  -8   1    5.66    0.38 
  -1   8   1    6.89    0.27 
  -1   8   1    7.24    0.26 
  -1   8   1    6.69    0.28 
   1  -8  -1    6.41    0.27 
   1  -8  -1    6.48    0.26 
   1  -8  -1    6.08    0.25 
   1  -8  -1    8.08    0.31 
   1  -8  -1    7.50    0.26 
   1  -8  -1    6.58    0.27 
   1   8  -1    9.01    0.28 
   1   8  -1    5.66    0.23 
   1   8  -1    7.27    0.29 
   1   8  -1    6.52    0.27 
   1   8  -1    5.84    0.42 
  -1  -8  -1  302.87    1.73 
  -1   8  -1  265.82    1.65 
   1  -8   1  285.43    1.66 
  -1  -8  -2   39.57    0.69 
  -1  -8  -2   42.37    0.72 
  -1  -8  -2   48.32    0.76 
  -1  -8  -2   44.10    0.80 
  -1  -8  -2   39.91    0.72 
  -1   8  -2   51.06    0.87 
  -1   8  -2   37.64    0.69 
  -1   8  -2   45.60    0.62 
   1  -8   2   49.48    0.85 
   1  -8   2   39.89    0.68 
   1  -8   2   49.57    0.64 
   1  -8   2   41.19    0.74 
   1  -8   2   46.26    0.63 
   1   8   2   42.28    0.68 
   1   8   2   48.62    0.76 
   1   8   2   40.51    0.72 
  -1  -8  -3  193.45    1.70 
  -1  -8  -3  203.57    1.64 
  -1  -8  -3  224.79    1.69 
  -1  -8  -3  213.27    1.90 
  -1  -8  -3  198.48    1.77 
  -1   8  -3  255.27    2.10 
  -1   8  -3  190.27    1.71 
  -1   8  -3  197.05    1.79 
  -1   8  -3  223.82    1.65 
   1  -8   3  231.77    1.99 
   1  -8   3  193.84    1.66 
   1  -8   3  240.97    1.40 
   1  -8   3  201.34    1.80 
   1  -8   3  219.76    1.64 
   1   8   3  205.96    1.67 
   1   8   3  206.18    1.99 
   1   8   3  201.62    1.84 
   1   8   3  199.71    1.77 
  -1  -8  -4  269.32    2.23 
  -1  -8  -4  277.01    2.02 
  -1  -8  -4  299.65    2.07 
  -1  -8  -4  297.24    2.43 
  -1  -8  -4  284.38    2.36 
  -1   8  -4  365.73    2.74 
  -1   8  -4  261.11    2.22 
  -1   8  -4  282.31    2.37 
  -1   8  -4  308.25    2.25 
   1  -8   4  330.30    2.59 
   1  -8   4  261.92    2.13 
   1  -8   4  273.13    2.32 
   1  -8   4  301.61    2.23 
   1   8   4  353.50    1.85 
   1   8   4  282.38    2.17 
   1   8   4  321.27    2.15 
   1   8   4  268.61    2.28 
  -1  -8  -5   44.98    1.03 
  -1  -8  -5   46.45    0.89 
  -1  -8  -5   48.81    0.90 
  -1  -8  -5   50.98    1.11 
  -1  -8  -5   48.55    1.09 
  -1  -8  -5   55.14    1.18 
  -1   8  -5   63.85    1.26 
  -1   8  -5   44.76    1.02 
  -1   8  -5   50.04    1.12 
  -1   8  -5   52.97    1.06 
   1  -8   5   57.29    1.19 
   1  -8   5   46.75    1.01 
   1  -8   5   50.41    1.08 
   1  -8   5   47.40    0.71 
   1  -8   5   48.84    1.09 
   1  -8   5   50.92    1.06 
   1   8   5   62.34    0.92 
   1   8   5   46.89    0.99 
   1   8   5   57.44    0.98 
   1   8   5   48.09    1.08 
  -1  -8  -6  106.75    1.71 
  -1  -8  -6  107.53    1.41 
  -1  -8  -6  117.46    1.47 
  -1  -8  -6  115.99    1.79 
  -1  -8  -6  118.89    1.85 
  -1   8  -6  149.43    2.07 
  -1   8  -6  101.55    1.68 
  -1   8  -6  115.11    1.83 
  -1   8  -6  125.15    1.79 
   1  -8   6  132.91    1.95 
   1  -8   6  108.49    1.65 
   1  -8   6  112.67    1.70 
   1  -8   6  114.65    1.16 
   1  -8   6  107.47    1.76 
   1  -8   6  124.98    1.81 
   1   8   6  140.01    1.55 
   1   8   6  111.53    1.65 
   1   8   6  131.36    1.56 
   1   8   6  109.59    1.76 
  -1  -8  -7   24.34    0.92 
  -1  -8  -7   25.16    0.74 
  -1  -8  -7   26.09    0.98 
  -1   8  -7   22.80    0.89 
  -1   8  -7   23.62    1.09 
  -1   8  -7   38.17    1.08 
   1  -8   7   26.04    0.90 
   1  -8   7   27.24    0.73 
   1  -8   7   23.99    0.93 
   1   8   7   33.50    0.88 
   1   8   7   30.17    0.82 
   1   8   7   25.03    0.93 
  -1  -8  -8    0.03    0.11 
  -1  -8  -8    0.15    0.12 
  -1  -8  -8    8.30    0.31 
  -1   8  -8    0.13    0.13 
  -1   8  -8    0.18    0.23 
   1  -8   8    0.56    0.17 
   1  -8   8    0.23    0.15 
   1  -8   8    0.87    0.23 
   1  -8   8    0.08    0.12 
   1   8   8    0.28    0.14 
   1   8   8    0.25    0.13 
  -1  -8  -9    9.14    0.72 
  -1  -8  -9    9.48    0.76 
  -1   8  -9   10.49    0.80 
   1  -8   9    8.95    0.68 
   1  -8   9   10.80    0.68 
   1   8   9    9.38    0.69 
  -1  -9   9    0.17    0.14 
  -1  -9   9    0.01    0.14 
  -1  -9   9    7.15    0.53 
  -1   9   9    0.01    0.13 
  -1   9   9   -0.09    0.12 
  -1   9   9   -0.08    0.10 
   1  -9  -9    0.11    0.15 
   1  -9  -9    0.20    0.09 
   1   9  -9    0.11    0.10 
   1   9  -9   -0.11    0.11 
  -1  -9   8    3.40    0.46 
  -1  -9   8    1.90    0.44 
  -1  -9   8    2.92    0.39 
  -1  -9   8    0.81    0.20 
  -1  -9   8    3.12    0.74 
  -1   9   8    3.25    0.43 
  -1   9   8    2.27    0.42 
  -1   9   8    2.48    0.44 
  -1   9   8    2.48    0.42 
   1  -9  -8    2.31    0.38 
   1  -9  -8    1.61    0.35 
   1  -9  -8    1.94    0.36 
   1  -9  -8    2.86    0.49 
   1  -9  -8    7.21    0.42 
   1   9  -8    2.01    0.34 
   1   9  -8    2.39    0.43 
   1   9  -8   19.34    0.47 
  -1  -9   7   20.74    0.83 
  -1  -9   7   19.83    0.73 
  -1  -9   7   20.50    1.01 
  -1  -9   7   24.66    0.97 
  -1   9   7   21.27    0.85 
  -1   9   7   23.10    0.84 
  -1   9   7   19.66    0.83 
   1  -9  -7   19.03    0.76 
   1  -9  -7   22.19    0.70 
   1  -9  -7   21.83    0.89 
   1  -9  -7   22.42    0.90 
   1   9  -7   20.24    0.92 
   1   9  -7   22.33    0.79 
   1   9  -7   20.94    0.87 
   1   9  -7   27.60    0.87 
  -1  -9   6   32.49    0.97 
  -1  -9   6   25.59    0.84 
  -1  -9   6   25.33    0.76 
  -1  -9   6   24.85    0.86 
  -1  -9   6   29.25    0.94 
  -1   9   6   25.54    0.84 
  -1   9   6   29.94    0.89 
  -1   9   6   25.88    0.87 
   1  -9  -6   23.70    0.80 
   1  -9  -6   25.48    0.81 
   1  -9  -6   27.41    0.71 
   1  -9  -6   27.83    0.91 
   1  -9  -6   32.47    0.90 
   1   9  -6   22.23    0.77 
   1   9  -6   28.53    0.83 
   1   9  -6   25.16    0.55 
   1   9  -6   26.71    0.89 
   1   9  -6   29.97    0.94 
  -1  -9   5  240.06    2.39 
  -1  -9   5  184.43    2.02 
  -1  -9   5  190.78    2.12 
  -1  -9   5  218.52    2.25 
  -1   9   5  189.85    2.06 
  -1   9   5  219.96    2.19 
  -1   9   5  191.53    2.13 
   1  -9  -5  183.06    1.99 
   1  -9  -5  200.14    2.09 
   1  -9  -5  211.74    1.76 
   1  -9  -5  198.71    2.17 
   1  -9  -5  214.47    2.16 
   1   9  -5  182.37    1.97 
   1   9  -5  215.75    2.05 
   1   9  -5  192.27    1.51 
   1   9  -5  197.66    2.16 
   1   9  -5  212.09    2.21 
  -1  -9   4    2.97    0.28 
  -1  -9   4    2.09    0.26 
  -1  -9   4    2.10    0.27 
  -1  -9   4    3.15    0.32 
  -1   9   4    2.30    0.27 
  -1   9   4    2.79    0.28 
  -1   9   4    2.30    0.21 
  -1   9   4    2.31    0.27 
   1  -9  -4    2.50    0.26 
   1  -9  -4    2.18    0.26 
   1  -9  -4    2.09    0.21 
   1  -9  -4    2.72    0.29 
   1  -9  -4    1.91    0.25 
   1   9  -4    1.94    0.23 
   1   9  -4    2.28    0.24 
   1   9  -4    2.54    0.20 
   1   9  -4    2.37    0.28 
   1   9  -4    2.80    0.30 
  -1  -9   3   31.23    0.71 
  -1  -9   3   24.38    0.62 
  -1  -9   3   25.21    0.65 
  -1  -9   3   26.97    0.68 
  -1   9   3   24.75    0.63 
  -1   9   3   27.95    0.54 
   1  -9  -3   24.54    0.61 
   1  -9  -3   27.59    0.68 
   1  -9  -3   29.89    0.56 
   1  -9  -3   25.83    0.66 
   1  -9  -3   27.94    0.62 
   1   9  -3   33.08    0.74 
   1   9  -3   23.21    0.59 
   1   9  -3   29.24    0.66 
   1   9  -3   27.40    0.58 
   1   9  -3   25.49    0.65 
   1   9  -3   25.00    0.67 
  -1  -9   2   23.80    0.55 
  -1  -9   2   18.36    0.49 
  -1  -9   2   18.94    0.51 
  -1  -9   2   17.82    0.53 
  -1   9   2   19.52    0.50 
  -1   9   2   22.08    0.57 
  -1   9   2   20.66    0.45 
  -1   9   2   20.28    0.53 
   1  -9  -2   18.95    0.49 
   1  -9  -2   20.57    0.55 
   1  -9  -2   21.87    0.46 
   1  -9  -2   18.75    0.52 
   1  -9  -2   20.57    0.45 
   1   9  -2   25.02    0.57 
   1   9  -2   17.13    0.46 
   1   9  -2   21.62    0.54 
   1   9  -2   19.46    0.53 
   1   9  -2   16.99    0.56 
  -1  -9   1  196.36    1.33 
  -1  -9   1  143.78    1.25 
  -1  -9   1  180.43    1.49 
  -1  -9   1  157.00    1.35 
  -1  -9   1  151.99    1.39 
  -1   9   1  172.32    1.43 
  -1   9   1  193.88    1.55 
  -1   9   1  185.77    1.33 
   1  -9  -1  161.38    1.38 
   1  -9  -1  165.65    1.32 
   1  -9  -1  142.94    1.23 
   1  -9  -1  185.15    1.51 
   1  -9  -1  180.23    1.32 
   1  -9  -1  164.04    1.40 
   1   9  -1  208.79    1.38 
   1   9  -1  180.91    1.48 
   1   9  -1  159.87    1.36 
   1   9  -1  133.73    1.31 
  -1  -9  -3   70.58    1.06 
  -1  -9  -3   72.96    1.01 
  -1  -9  -3   81.39    1.07 
  -1  -9  -3   79.04    1.19 
  -1  -9  -3   75.39    1.13 
  -1   9  -3   93.78    1.31 
  -1   9  -3   69.28    1.06 
  -1   9  -3   76.13    1.15 
  -1   9  -3   80.79    1.01 
   1  -9   3   84.06    1.24 
   1  -9   3   70.84    1.04 
   1  -9   3   88.22    0.91 
   1  -9   3   72.10    1.11 
   1  -9   3   81.04    1.01 
   1   9   3   73.52    1.03 
   1   9   3   84.72    1.10 
   1   9   3   74.22    1.15 
   1   9   3   72.72    1.10 
  -1  -9  -4   80.65    1.25 
  -1  -9  -4   80.02    1.11 
  -1  -9  -4   92.86    1.21 
  -1  -9  -4   90.51    1.37 
  -1  -9  -4   82.93    1.31 
  -1   9  -4  110.85    1.55 
  -1   9  -4   76.69    1.23 
  -1   9  -4   85.79    1.34 
  -1   9  -4   94.01    1.25 
   1  -9   4   99.83    1.47 
   1  -9   4   82.87    1.23 
   1  -9   4   86.80    1.34 
   1  -9   4   90.19    1.23 
   1   9   4  105.01    1.00 
   1   9   4   85.62    1.23 
   1   9   4   99.25    1.25 
   1   9   4   82.17    1.29 
  -1  -9  -5  386.52    3.00 
  -1  -9  -5  389.29    2.56 
  -1  -9  -5  432.87    2.74 
  -1  -9  -5  425.64    3.19 
  -1  -9  -5  409.68    3.17 
  -1  -9  -5  440.13    3.38 
  -1   9  -5  509.85    3.58 
  -1   9  -5  373.74    2.96 
  -1   9  -5  418.37    3.22 
  -1   9  -5  443.59    3.05 
   1  -9   5  477.64    3.46 
   1  -9   5  386.99    2.89 
   1  -9   5  398.07    2.10 
   1  -9   5  386.00    3.08 
   1  -9   5  424.19    2.99 
   1   9   5  514.86    2.58 
   1   9   5  394.71    2.87 
   1   9   5  475.23    2.88 
   1   9   5  408.02    3.14 
  -1  -9  -6   21.09    0.80 
  -1  -9  -6   22.03    0.68 
  -1  -9  -6   24.25    0.71 
  -1  -9  -6   24.26    0.86 
  -1  -9  -6   23.14    0.86 
  -1   9  -6   29.98    0.97 
  -1   9  -6   21.92    0.82 
  -1   9  -6   23.36    0.87 
  -1   9  -6   29.00    0.84 
   1  -9   6   27.58    0.92 
   1  -9   6   22.53    0.79 
   1  -9   6   24.13    0.83 
   1  -9   6   23.95    0.57 
   1  -9   6   22.22    0.85 
   1  -9   6   25.77    0.85 
   1   9   6   28.56    0.71 
   1   9   6   25.25    0.82 
   1   9   6   28.02    0.77 
   1   9   6   23.23    0.84 
  -1  -9  -7  136.27    2.12 
  -1  -9  -7  152.61    1.92 
  -1  -9  -7  156.26    2.26 
  -1  -9  -7  153.40    2.31 
  -1   9  -7  188.26    2.53 
  -1   9  -7  139.14    2.15 
  -1   9  -7  149.99    2.29 
  -1   9  -7  171.83    2.29 
   1  -9   7  143.50    2.07 
   1  -9   7  145.66    2.08 
   1  -9   7  153.41    1.44 
   1  -9   7  141.54    2.22 
   1   9   7  184.72    1.96 
   1   9   7  175.22    1.96 
   1   9   7  147.78    2.24 
  -1  -9  -8    7.11    0.60 
  -1  -9  -8    9.07    0.77 
  -1  -9  -8    9.59    0.71 
  -1   9  -8    7.67    0.70 
  -1   9  -8    8.47    0.87 
  -1   9  -8   33.42    0.65 
   1  -9   8   10.69    0.71 
   1  -9   8    8.92    0.59 
   1  -9   8    8.13    0.64 
   1   9   8   10.38    0.65 
   1   9   8    7.99    0.61 
  -1 -10   9   -0.03    0.13 
  -1 -10   9    0.00    0.16 
  -1 -10   9   -0.02    0.10 
  -1 -10   9    8.05    0.51 
  -1  10   9   -0.08    0.10 
  -1  10   9   -0.10    0.13 
   1 -10  -9   -0.18    0.08 
   1 -10  -9   -0.16    0.09 
   1  10  -9   -0.20    0.09 
   1  10  -9   -0.11    0.12 
  -1 -10   8    4.11    0.48 
  -1 -10   8    2.54    0.45 
  -1 -10   8    3.68    0.41 
  -1 -10   8    2.91    0.48 
  -1 -10   8    6.05    0.58 
  -1  10   8    3.85    0.47 
  -1  10   8    3.93    0.47 
  -1  10   8    3.02    0.44 
   1 -10  -8    3.42    0.42 
   1 -10  -8    3.29    0.42 
   1 -10  -8    3.80    0.41 
   1 -10  -8    3.89    0.49 
   1 -10  -8    9.75    0.47 
   1  10  -8    3.05    0.40 
   1  10  -8    4.56    0.47 
   1  10  -8    3.39    0.48 
   1  10  -8   36.11    0.53 
  -1 -10   7   31.83    1.03 
  -1 -10   7   33.26    0.94 
  -1 -10   7   30.95    1.05 
  -1 -10   7   37.62    1.20 
  -1  10   7   31.37    1.02 
  -1  10   7   35.92    1.05 
  -1  10   7   32.88    1.07 
   1 -10  -7   34.23    1.01 
   1 -10  -7   33.97    0.88 
   1 -10  -7   32.74    1.08 
   1 -10  -7   36.66    1.14 
   1  10  -7   34.30    0.99 
   1  10  -7   33.57    1.10 
   1  10  -7   48.70    1.14 
  -1 -10   6   60.96    1.34 
  -1 -10   6   46.76    1.14 
  -1 -10   6   49.66    1.08 
  -1 -10   6   47.34    1.18 
  -1 -10   6   56.16    1.28 
  -1  10   6   48.84    1.16 
  -1  10   6   55.73    1.22 
  -1  10   6   50.97    1.22 
   1 -10  -6   48.59    1.14 
   1 -10  -6   51.56    1.16 
   1 -10  -6   53.70    1.00 
   1 -10  -6   49.09    1.21 
   1 -10  -6   56.49    1.20 
   1  10  -6   47.30    1.12 
   1  10  -6   51.06    1.12 
   1  10  -6   50.67    0.80 
   1  10  -6   50.69    1.23 
   1  10  -6   55.02    1.22 
  -1 -10   5   18.32    0.67 
  -1 -10   5   18.89    0.71 
  -1 -10   5   22.34    0.77 
  -1  10   5   18.18    0.67 
  -1  10   5   22.18    0.74 
  -1  10   5   20.47    0.73 
   1 -10  -5   18.36    0.66 
   1 -10  -5   21.30    0.72 
   1 -10  -5   21.25    0.60 
   1 -10  -5   19.67    0.73 
   1 -10  -5   23.95    0.90 
   1  10  -5   17.76    0.65 
   1  10  -5   20.92    0.68 
   1  10  -5   19.47    0.51 
   1  10  -5   21.51    0.75 
   1  10  -5   21.81    0.74 
  -1 -10   4   74.34    1.24 
  -1 -10   4   56.89    1.06 
  -1 -10   4   57.51    1.09 
  -1 -10   4   64.83    1.15 
  -1  10   4   59.43    1.08 
  -1  10   4   67.60    1.17 
  -1  10   4   61.46    0.90 
  -1  10   4   59.01    1.11 
   1 -10  -4   57.62    1.05 
   1 -10  -4   63.16    1.13 
   1 -10  -4   65.94    1.48 
   1 -10  -4   58.35    1.11 
   1 -10  -4   62.89    1.06 
   1  10  -4   77.09    1.27 
   1  10  -4   53.39    1.00 
   1  10  -4   62.38    1.06 
   1  10  -4   63.64    0.91 
   1  10  -4   60.19    1.12 
   1  10  -4   62.15    1.12 
  -1 -10   3    3.10    0.26 
  -1 -10   3    2.28    0.23 
  -1 -10   3    2.89    0.25 
  -1 -10   3    2.76    0.25 
  -1 -10   3    2.02    0.25 
  -1  10   3    2.52    0.23 
  -1  10   3    2.44    0.23 
  -1  10   3    3.24    0.28 
  -1  10   3    3.14    0.21 
  -1  10   3    2.28    0.24 
   1 -10  -3    2.49    0.22 
   1 -10  -3    2.23    0.24 
   1 -10  -3    2.59    0.20 
   1 -10  -3    2.62    0.24 
   1 -10  -3    3.13    0.24 
   1  10  -3    3.25    0.27 
   1  10  -3    2.33    0.22 
   1  10  -3    2.62    0.24 
   1  10  -3    2.77    0.22 
   1  10  -3    2.61    0.25 
   1  10  -3    1.90    0.28 
  -1 -10   1   45.03    0.67 
  -1 -10   1   38.38    0.73 
  -1  10   1   35.89    0.71 
  -1  10   1   37.31    0.70 
  -1  10   1   41.05    0.75 
  -1  10   1   40.49    0.67 
  -1  10   1   35.79    0.69 
   1 -10  -1   34.16    0.66 
   1 -10  -1   34.14    0.64 
   1 -10  -1   31.79    0.62 
   1 -10  -1   37.94    0.72 
   1 -10  -1   38.67    0.65 
   1 -10  -1   33.52    0.67 
   1  10  -1   43.88    0.67 
   1  10  -1   38.74    0.73 
   1  10  -1   34.78    0.67 
   1  10  -1   29.01    0.69 
  -1 -10  -2    2.17    0.20 
  -1 -10  -2    3.85    0.26 
  -1 -10  -2    3.22    0.24 
  -1 -10  -2    2.56    0.24 
  -1 -10  -2    2.63    0.22 
  -1  10  -2    2.77    0.25 
  -1  10  -2    1.98    0.19 
  -1  10  -2    2.70    0.24 
  -1  10  -2    3.09    0.25 
  -1  10  -2    2.56    0.18 
   1 -10   2    3.16    0.25 
   1 -10   2    2.35    0.21 
   1 -10   2    3.18    0.21 
   1 -10   2    2.49    0.22 
   1 -10   2    2.60    0.19 
   1  10   2    2.33    0.20 
   1  10   2    3.11    0.24 
   1  10   2    2.40    0.22 
   1  10   2    2.49    0.21 
  -1 -10  -3  107.68    1.35 
  -1 -10  -3  109.11    1.27 
  -1 -10  -3  127.60    1.40 
  -1 -10  -3  123.25    1.52 
  -1 -10  -3  117.71    1.45 
  -1  10  -3  148.10    1.69 
  -1  10  -3  101.55    1.32 
  -1  10  -3  124.54    1.55 
  -1  10  -3  117.25    1.46 
  -1  10  -3  123.68    1.26 
   1 -10   3  127.70    1.57 
   1 -10   3  108.23    1.32 
   1 -10   3  136.09    1.20 
   1 -10   3  109.91    1.41 
   1 -10   3  123.24    1.32 
   1  10   3  108.48    0.85 
   1  10   3  113.70    1.32 
   1  10   3  132.31    1.43 
   1  10   3  113.35    1.45 
   1  10   3  110.60    1.40 
  -1 -10  -4  121.09    1.57 
  -1 -10  -4  139.85    1.54 
  -1 -10  -4  137.02    1.72 
  -1 -10  -4  127.01    1.65 
  -1  10  -4  163.87    1.93 
  -1  10  -4  119.21    2.25 
  -1  10  -4  125.68    1.65 
  -1  10  -4  138.12    1.52 
   1 -10   4  140.25    2.19 
   1 -10   4  117.85    1.50 
   1 -10   4  121.48    1.62 
   1 -10   4  135.57    1.52 
   1  10   4  154.74    1.21 
   1  10   4  118.12    1.47 
   1  10   4  143.96    1.56 
   1  10   4  127.77    1.64 
  -1 -10  -5   41.02    1.01 
  -1 -10  -5   40.83    0.86 
  -1 -10  -5   45.15    0.94 
  -1 -10  -5   43.64    1.06 
  -1 -10  -5   43.43    1.07 
  -1 -10  -5   45.54    1.13 
  -1  10  -5   54.64    1.21 
  -1  10  -5   38.93    0.99 
  -1  10  -5   41.29    1.05 
  -1  10  -5   47.36    1.01 
   1 -10   5   51.36    1.17 
   1 -10   5   41.34    0.98 
   1 -10   5   39.81    1.02 
   1 -10   5   45.04    1.00 
   1  10   5   53.16    0.84 
   1  10   5   43.71    0.99 
   1  10   5   49.84    0.98 
   1  10   5   40.65    1.02 
  -1 -10  -6  100.03    1.99 
  -1 -10  -6  103.08    1.40 
  -1 -10  -6  110.72    1.52 
  -1 -10  -6  112.47    1.79 
  -1 -10  -6  107.14    1.81 
  -1  10  -6  136.41    2.16 
  -1  10  -6  107.42    1.81 
  -1  10  -6  126.55    1.78 
   1 -10   6  123.37    1.94 
   1 -10   6  102.93    1.65 
   1 -10   6  106.89    1.23 
   1 -10   6  105.74    1.79 
   1 -10   6  116.34    1.76 
   1  10   6  134.25    1.49 
   1  10   6  105.46    1.64 
   1  10   6  123.33    1.61 
   1  10   6  101.45    1.74 
  -1 -10  -7    2.72    0.49 
  -1 -10  -7    2.88    0.35 
  -1 -10  -7    3.61    0.46 
  -1 -10  -7    3.65    0.47 
  -1  10  -7    4.52    0.50 
  -1  10  -7    2.46    0.44 
  -1  10  -7   16.92    0.42 
   1 -10   7    0.74    0.20 
   1 -10   7    3.69    0.43 
   1 -10   7    3.53    0.44 
   1 -10   7    3.61    0.29 
   1 -10   7    2.81    0.43 
   1 -10   7    3.97    0.62 
   1  10   7    3.85    0.35 
   1  10   7    3.56    0.44 
   1  10   7    3.80    0.39 
   1  10   7    3.06    0.41 
  -1 -10  -8   21.93    1.00 
  -1  10  -8   22.35    0.99 
  -1  10  -8   45.36    0.94 
   1 -10   8   24.19    1.02 
   1 -10   8   21.57    0.90 
   1 -10   8   21.70    0.89 
   1 -10   8   20.45    0.96 
   1  10   8   19.92    0.93 
  -1 -11   9    0.12    0.13 
  -1 -11   9   -0.04    0.16 
  -1  11   9   -0.17    0.12 
  -1  11   9   -0.01    0.13 
  -1  11   9    0.01    0.08 
   1 -11  -9   -0.12    0.08 
   1 -11  -9    0.01    0.12 
   1  11  -9   -0.01    0.09 
  -1 -11   8    4.18    0.49 
  -1 -11   8    4.35    0.50 
  -1 -11   8    3.82    0.43 
  -1 -11   8    3.26    0.50 
  -1 -11   8    6.04    0.64 
  -1  11   8    3.29    0.46 
  -1  11   8    4.43    0.50 
  -1  11   8    2.88    0.43 
   1 -11  -8    3.92    0.48 
   1 -11  -8    3.28    0.42 
   1 -11  -8    4.16    0.40 
   1 -11  -8    3.75    0.51 
   1 -11  -8   11.40    0.54 
   1  11  -8    3.28    0.43 
   1  11  -8    4.43    0.53 
   1  11  -8   38.97    0.52 
  -1 -11   7    5.24    0.49 
  -1 -11   7    5.60    0.45 
  -1 -11   7    4.79    0.50 
  -1 -11   7    6.06    0.58 
  -1  11   7    5.19    0.48 
  -1  11   7    6.10    0.50 
  -1  11   7    4.87    0.45 
   1 -11  -7    5.43    0.46 
   1 -11  -7    5.67    0.42 
   1 -11  -7    5.90    0.52 
   1  11  -7    6.06    0.48 
   1  11  -7    5.41    0.51 
   1  11  -7   15.67    0.55 
  -1 -11   6   35.21    1.01 
  -1 -11   6   38.40    0.97 
  -1 -11   6   38.72    1.09 
  -1 -11   6   43.29    1.17 
  -1  11   6   36.98    1.02 
  -1  11   6   42.82    1.10 
  -1  11   6   37.83    1.07 
   1 -11  -6   35.11    0.99 
   1 -11  -6   40.04    1.04 
   1 -11  -6   40.27    0.89 
   1 -11  -6   37.30    1.08 
   1 -11  -6   43.93    1.09 
   1  11  -6   34.44    0.98 
   1  11  -6   41.89    1.04 
   1  11  -6   37.21    0.71 
   1  11  -6   38.25    1.09 
   1  11  -6   42.21    1.09 
  -1 -11   5   39.61    1.01 
  -1 -11   5   30.87    0.88 
  -1 -11   5   32.04    0.91 
  -1 -11   5   36.09    0.96 
  -1  11   5   32.31    0.89 
  -1  11   5   36.79    0.96 
  -1  11   5   33.72    0.94 
   1 -11  -5   30.65    0.86 
   1 -11  -5   33.34    0.91 
   1 -11  -5   37.24    0.79 
   1 -11  -5   32.36    0.93 
   1 -11  -5   37.22    1.11 
   1  11  -5   31.41    0.86 
   1  11  -5   37.45    0.95 
   1  11  -5   35.41    0.71 
   1  11  -5   32.86    0.93 
   1  11  -5   34.88    0.93 
  -1 -11   4   34.59    0.87 
  -1 -11   4   28.11    0.76 
  -1 -11   4   29.09    0.80 
  -1 -11   4   32.99    0.85 
  -1  11   4   29.32    0.78 
  -1  11   4   33.99    0.86 
  -1  11   4   30.36    0.66 
  -1  11   4   29.84    0.82 
   1 -11  -4   29.12    0.77 
   1 -11  -4   31.20    0.82 
   1 -11  -4   33.35    0.70 
   1 -11  -4   31.87    0.77 
   1  11  -4   37.99    0.91 
   1  11  -4   26.10    0.72 
   1  11  -4   33.00    0.81 
   1  11  -4   32.61    0.68 
   1  11  -4   31.58    0.84 
   1  11  -4   29.12    0.79 
  -1 -11   3    7.93    0.39 
  -1 -11   3    6.30    0.35 
  -1 -11   3    7.84    0.40 
  -1 -11   3    7.11    0.39 
  -1 -11   3    7.33    0.40 
  -1  11   3    7.15    0.36 
  -1  11   3    6.81    0.37 
  -1  11   3    8.04    0.41 
  -1  11   3    7.52    0.33 
  -1  11   3    7.15    0.38 
   1 -11  -3    7.31    0.37 
   1 -11  -3    7.96    0.40 
   1 -11  -3    8.13    0.34 
   1 -11  -3    6.39    0.37 
   1 -11  -3    8.02    0.36 
   1  11  -3    9.02    0.43 
   1  11  -3    6.16    0.33 
   1  11  -3    7.37    0.38 
   1  11  -3    7.74    0.35 
   1  11  -3    7.07    0.38 
   1  11  -3    5.69    0.39 
  -1 -11   2   41.90    0.77 
  -1 -11   2   31.17    0.69 
  -1 -11   2   32.48    0.73 
  -1 -11   2   33.40    0.76 
  -1  11   2   36.00    0.72 
  -1  11   2   35.12    0.74 
  -1  11   2   41.34    0.84 
  -1  11   2   37.06    0.67 
  -1  11   2   34.29    0.75 
   1 -11  -2   34.60    0.71 
   1 -11  -2   39.23    0.81 
   1 -11  -2   40.08    0.70 
   1 -11  -2   34.20    0.75 
   1  11  -2   44.16    0.80 
   1  11  -2   30.61    0.66 
   1  11  -2   39.37    0.79 
   1  11  -2   33.50    0.74 
   1  11  -2   31.70    0.77 
  -1 -11  -1   80.95    0.69 
  -1 -11  -1   79.55    1.04 
  -1 -11  -1   93.61    1.18 
  -1 -11  -1   88.35    1.18 
  -1 -11  -1   75.13    1.04 
  -1  11  -1   92.97    1.21 
  -1  11  -1   71.01    0.99 
  -1  11  -1   86.06    1.14 
  -1  11  -1   76.79    1.07 
  -1  11  -1   69.60    0.72 
   1 -11   1   84.79    1.15 
   1 -11   1   81.85    1.03 
   1 -11   1   73.80    0.98 
   1 -11   1   93.35    1.08 
   1 -11   1   78.02    1.07 
   1 -11   1   84.81    0.78 
   1  11   1   92.21    0.74 
   1  11   1   82.98    1.14 
   1  11   1   79.20    1.06 
  -1 -11  -2   21.23    0.58 
  -1 -11  -2   20.45    0.56 
  -1 -11  -2   23.24    0.61 
  -1 -11  -2   24.19    0.66 
  -1 -11  -2   20.13    0.58 
  -1  11  -2   18.18    0.54 
  -1  11  -2   25.19    0.67 
  -1  11  -2   20.31    0.59 
  -1  11  -2   19.91    0.45 
   1 -11   2   22.82    0.64 
   1 -11   2   18.31    0.53 
   1 -11   2   23.58    0.54 
   1 -11   2   18.84    0.57 
   1 -11   2   22.72    0.48 
   1  11   2   21.87    0.35 
   1  11   2   20.18    0.54 
   1  11   2   20.17    0.60 
   1  11   2   19.00    0.56 
  -1 -11  -3  345.57    2.47 
  -1 -11  -3  385.09    2.81 
  -1 -11  -3  402.71    2.59 
  -1 -11  -3  380.87    2.72 
  -1 -11  -3  355.38    2.58 
  -1  11  -3  452.93    3.04 
  -1  11  -3  329.39    2.44 
  -1  11  -3  392.22    2.82 
  -1  11  -3  364.20    2.65 
  -1  11  -3  391.14    2.26 
   1 -11   3  398.66    2.84 
   1 -11   3  340.18    2.39 
   1 -11   3  421.64    2.23 
   1 -11   3  356.32    2.60 
   1  11   3  360.98    1.58 
   1  11   3  364.02    2.42 
   1  11   3  419.53    2.65 
   1  11   3  361.96    2.65 
   1  11   3  349.33    2.54 
  -1 -11  -4  243.43    2.29 
  -1 -11  -4  251.93    2.05 
  -1 -11  -4  286.23    2.28 
  -1 -11  -4  279.63    2.49 
  -1 -11  -4  260.53    2.40 
  -1  11  -4  331.10    2.80 
  -1  11  -4  234.16    2.24 
  -1  11  -4  275.13    2.55 
  -1  11  -4  258.54    2.42 
  -1  11  -4  280.08    2.18 
   1 -11   4  299.96    2.65 
   1 -11   4  244.71    2.20 
   1 -11   4  308.65    1.94 
   1 -11   4  256.43    2.40 
   1 -11   4  284.58    2.21 
   1  11   4  262.67    2.23 
   1  11   4  305.72    2.36 
   1  11   4  249.91    3.71 
  -1 -11  -5    5.35    0.41 
  -1 -11  -5    5.27    0.36 
  -1 -11  -5    6.65    0.41 
  -1 -11  -5    6.05    0.46 
  -1 -11  -5    5.70    0.44 
  -1 -11  -5    6.69    0.50 
  -1  11  -5    7.62    0.52 
  -1  11  -5    5.28    0.41 
  -1  11  -5    6.27    0.46 
  -1  11  -5    8.10    0.43 
   1 -11   5    7.21    0.49 
   1 -11   5    5.61    0.40 
   1 -11   5    5.73    0.43 
   1 -11   5    6.71    0.43 
   1  11   5    7.38    0.34 
   1  11   5    4.97    0.39 
   1  11   5    6.83    0.42 
   1  11   5    5.85    0.43 
  -1 -11  -6    0.29    0.13 
  -1 -11  -6    0.55    0.19 
  -1 -11  -6    0.83    0.23 
  -1 -11  -6    0.38    0.13 
  -1 -11  -6    0.22    0.11 
  -1  11  -6    0.24    0.11 
  -1  11  -6    0.24    0.11 
  -1  11  -6    8.50    0.28 
   1 -11   6    0.42    0.17 
   1 -11   6    0.39    0.13 
   1 -11   6    0.83    0.21 
   1 -11   6    4.12    0.41 
   1 -11   6    1.13    0.33 
   1  11   6    0.82    0.22 
   1  11   6    0.28    0.13 
   1  11   6    0.30    0.10 
   1  11   6    0.40    0.12 
  -1 -11  -7   21.60    0.92 
  -1 -11  -7   23.45    0.78 
  -1 -11  -7   24.60    0.94 
  -1 -11  -7   23.27    0.97 
  -1  11  -7   29.75    1.07 
  -1  11  -7   21.12    0.88 
  -1  11  -7   24.48    0.99 
  -1  11  -7   41.73    0.93 
   1 -11   7   26.21    1.08 
   1 -11   7   23.80    0.90 
   1 -11   7   23.32    0.90 
   1 -11   7   22.16    0.69 
   1 -11   7   22.33    0.92 
   1 -11   7   25.46    0.99 
   1  11   7   29.61    0.79 
   1  11   7   24.19    0.90 
   1  11   7   27.91    0.85 
   1  11   7   20.97    0.89 
  -1 -11  -8    6.33    0.59 
  -1 -11  -8    6.09    0.58 
  -1  11  -8    6.00    0.58 
  -1  11  -8   33.77    0.54 
   1 -11   8    6.21    0.60 
   1 -11   8    5.54    0.52 
   1 -11   8    6.25    0.57 
   1 -11   8    5.49    0.53 
   1  11   8    6.26    0.56 
   1  11   8    4.36    0.50 
  -1 -12   9   49.58    1.53 
  -1 -12   9   51.04    1.28 
  -1 -12   9   69.47    1.71 
  -1  12   9   49.11    1.50 
  -1  12   9   58.83    1.54 
   1 -12  -9   43.83    1.36 
   1 -12  -9   48.54    1.70 
   1  12  -9   53.01    1.43 
  -1 -12   8   12.55    0.77 
  -1 -12   8   10.69    0.72 
  -1 -12   8   11.67    0.67 
  -1 -12   8   10.67    0.75 
  -1 -12   8   16.45    0.91 
  -1  12   8   12.05    0.74 
  -1  12   8   12.72    0.74 
  -1  12   8   11.24    0.72 
   1 -12  -8   10.29    0.66 
   1 -12  -8   10.82    0.65 
   1 -12  -8   12.02    0.62 
   1 -12  -8   11.76    0.78 
   1 -12  -8   19.35    0.72 
   1  12  -8    9.60    0.63 
   1  12  -8   10.88    0.74 
   1  12  -8   41.57    0.73 
  -1 -12   7    3.55    0.43 
  -1 -12   7    4.61    0.43 
  -1 -12   7    4.16    0.46 
  -1 -12   7    4.65    0.59 
  -1  12   7    4.25    0.44 
  -1  12   7    4.44    0.64 
  -1  12   7    3.32    0.41 
   1 -12  -7    0.07    0.05 
   1 -12  -7    4.19    0.51 
   1 -12  -7    3.95    0.38 
   1 -12  -7    3.81    0.45 
   1  12  -7    0.02    0.02 
   1  12  -7    4.26    0.42 
   1  12  -7    3.75    0.26 
   1  12  -7    3.51    0.45 
   1  12  -7   15.70    0.43 
  -1 -12   6   21.01    1.23 
  -1 -12   6   20.17    0.81 
  -1 -12   6   23.54    0.90 
  -1  12   6   22.66    1.22 
  -1  12   6   22.68    0.83 
  -1  12   6   19.73    0.80 
   1 -12  -6   18.70    0.75 
   1 -12  -6   21.22    0.79 
   1 -12  -6   22.38    0.69 
   1 -12  -6   19.99    0.82 
   1 -12  -6   21.59    0.81 
   1  12  -6   17.48    0.72 
   1  12  -6   23.59    0.81 
   1  12  -6   20.83    0.55 
   1  12  -6   20.76    0.84 
   1  12  -6   24.38    0.82 
  -1 -12   5  236.38    2.48 
  -1 -12   5  185.40    2.14 
  -1 -12   5  190.26    2.23 
  -1 -12   5  212.34    2.31 
  -1  12   5  190.19    2.17 
  -1  12   5  219.07    2.34 
  -1  12   5  195.66    2.27 
   1 -12  -5  184.69    2.11 
   1 -12  -5  201.85    2.24 
   1 -12  -5  214.25    1.92 
   1 -12  -5  197.04    2.28 
   1 -12  -5  219.55    2.24 
   1  12  -5  174.54    2.03 
   1  12  -5  213.51    2.21 
   1  12  -5  202.91    1.72 
   1  12  -5  198.54    2.28 
   1  12  -5  200.98    2.23 
  -1 -12   4   12.22    0.69 
  -1 -12   4    9.26    0.47 
  -1 -12   4    8.85    0.49 
  -1 -12   4    9.73    0.51 
  -1  12   4    9.51    0.45 
  -1  12   4    8.68    0.47 
  -1  12   4   10.68    0.52 
  -1  12   4    9.50    0.40 
  -1  12   4    8.74    0.48 
   1 -12  -4    9.82    0.73 
   1 -12  -4   11.72    0.45 
   1 -12  -4    9.74    0.46 
   1  12  -4   11.35    0.53 
   1  12  -4    8.29    0.43 
   1  12  -4   10.36    0.50 
   1  12  -4    9.28    0.40 
   1  12  -4    9.15    0.47 
  -1 -12   3  114.67    1.45 
  -1 -12   3   84.77    1.25 
  -1 -12   3  102.18    1.38 
  -1 -12   3   86.97    1.30 
  -1 -12   3   99.12    1.36 
  -1  12   3   96.51    1.26 
  -1  12   3   91.15    1.30 
  -1  12   3  102.61    1.43 
  -1  12   3   97.50    1.16 
  -1  12   3   89.63    1.33 
   1 -12  -3   88.37    1.25 
   1 -12  -3   98.78    1.40 
   1 -12  -3  101.42    1.19 
   1 -12  -3   93.69    1.36 
   1 -12  -3   98.86    1.21 
   1  12  -3  119.95    1.49 
   1  12  -3   84.23    1.21 
   1  12  -3  101.77    1.37 
   1  12  -3  101.84    1.24 
   1  12  -3   93.25    1.35 
   1  12  -3   85.38    1.26 
  -1 -12   2   57.55    0.93 
  -1 -12   2   48.76    0.92 
  -1 -12   2   44.74    0.88 
  -1 -12   2   44.67    0.89 
  -1  12   2   48.12    0.86 
  -1  12   2   47.02    0.88 
  -1  12   2   51.90    0.83 
  -1  12   2   47.95    0.91 
   1 -12  -2   45.55    0.85 
   1 -12  -2   51.50    0.96 
   1 -12  -2   52.87    1.02 
   1  12  -2   60.15    0.95 
   1  12  -2   41.89    0.79 
   1  12  -2   53.29    0.95 
   1  12  -2   46.56    0.89 
   1  12  -2   41.62    0.87 
  -1 -12   1  451.64    2.63 
  -1 -12   0   53.28    0.69 
  -1 -12   0   51.33    0.85 
  -1 -12   0   44.82    0.80 
  -1 -12   0   55.84    0.95 
  -1 -12   0   54.04    0.94 
  -1 -12   0   40.14    0.87 
  -1  12   0   55.98    0.93 
  -1  12   0   44.95    0.81 
  -1  12   0   60.10    0.95 
  -1  12   0   57.09    0.92 
  -1  12   0   49.24    0.87 
  -1  12   0   47.41    0.86 
   1 -12   0   51.18    0.89 
   1 -12   0   50.81    0.84 
   1 -12   0   44.54    0.79 
   1 -12   0   58.03    0.93 
   1 -12   0   55.49    0.91 
   1 -12   0   45.95    0.62 
   1  12   0   60.79    0.74 
   1  12   0   53.59    0.94 
   1  12   0   47.96    0.85 
   1  12   0   47.69    0.85 
  -1 -12  -1  259.76    1.33 
  -1 -12  -1  256.82    1.94 
  -1 -12  -1  298.10    2.20 
  -1 -12  -1  286.38    2.20 
  -1 -12  -1  232.97    1.91 
  -1  12  -1  299.73    2.24 
  -1  12  -1  227.89    1.85 
  -1  12  -1  288.53    2.16 
  -1  12  -1  249.19    2.00 
  -1  12  -1  213.91    1.29 
   1 -12   1  276.54    2.14 
   1 -12   1  265.47    1.94 
   1 -12   1  239.64    1.85 
   1 -12   1  298.54    2.02 
   1 -12   1  247.89    1.99 
   1 -12   1  275.09    1.46 
   1  12   1  297.53    1.43 
   1  12   1  270.04    2.13 
   1  12   1  253.45    1.98 
  -1 -12  -2   80.29    1.15 
  -1 -12  -2   95.22    1.27 
  -1 -12  -2   93.29    1.31 
  -1 -12  -2   83.84    1.21 
  -1  12  -2   75.72    1.13 
  -1  12  -2   95.29    1.33 
  -1  12  -2   82.55    1.22 
  -1  12  -2   79.77    0.90 
   1 -12   2   93.37    1.32 
   1 -12   2   79.54    1.12 
   1 -12   2   98.96    1.14 
   1 -12   2   86.61    1.24 
   1 -12   2   93.05    0.98 
   1  12   2   89.40    0.75 
   1  12   2   83.23    1.12 
   1  12   2   86.03    1.26 
   1  12   2   82.39    1.19 
  -1 -12  -3   59.58    1.07 
  -1 -12  -3   64.92    1.04 
  -1 -12  -3   71.70    1.15 
  -1 -12  -3   69.75    1.21 
  -1 -12  -3   61.75    1.11 
  -1  12  -3   80.14    1.32 
  -1  12  -3   55.91    1.04 
  -1  12  -3   68.64    1.22 
  -1  12  -3   60.39    1.12 
  -1  12  -3   65.50    0.94 
   1 -12   3   70.70    1.23 
   1 -12   3   59.52    1.04 
   1 -12   3   74.22    0.99 
   1 -12   3   62.54    1.13 
   1 -12   3   69.85    0.98 
   1  12   3   65.49    0.69 
   1  12   3   66.74    1.08 
   1  12   3   74.21    1.17 
   1  12   3   62.14    1.13 
   1  12   3   61.47    1.11 
  -1 -12  -4   25.34    0.76 
  -1 -12  -4   26.08    0.69 
  -1 -12  -4   31.02    0.79 
  -1 -12  -4   27.84    0.83 
  -1 -12  -4   27.21    0.81 
  -1  12  -4   34.11    0.94 
  -1  12  -4   25.53    0.77 
  -1  12  -4   31.04    0.89 
  -1  12  -4   26.04    0.80 
  -1  12  -4   30.93    0.72 
   1 -12   4   30.90    0.89 
   1 -12   4   24.68    0.73 
   1 -12   4   31.39    0.66 
   1 -12   4   24.86    0.97 
   1 -12   4   28.59    0.73 
   1  12   4   26.43    0.51 
   1  12   4   27.49    0.76 
   1  12   4   30.80    0.80 
   1  12   4   25.71    0.79 
   1  12   4   24.95    0.77 
  -1 -12  -5    5.64    0.43 
  -1 -12  -5    5.43    0.37 
  -1 -12  -5    6.34    0.42 
  -1 -12  -5    5.79    0.45 
  -1 -12  -5    6.28    0.47 
  -1  12  -5    8.08    0.55 
  -1  12  -5    5.19    0.41 
  -1  12  -5    7.13    0.50 
  -1  12  -5    5.67    0.46 
  -1  12  -5    9.17    0.50 
   1 -12   5    6.45    0.49 
   1 -12   5    5.55    0.42 
   1 -12   5    5.86    0.44 
   1 -12   5    6.20    0.43 
   1  12   5    7.10    0.33 
   1  12   5    5.86    0.42 
   1  12   5    7.36    0.45 
   1  12   5    5.80    0.45 
  -1 -12  -6   24.91    0.90 
  -1 -12  -6   27.76    0.82 
  -1 -12  -6   28.20    0.95 
  -1 -12  -6   27.86    1.01 
  -1  12  -6   36.65    1.13 
  -1  12  -6   25.36    0.90 
  -1  12  -6   34.13    1.59 
  -1  12  -6   27.60    0.97 
  -1  12  -6   38.75    0.93 
   1 -12   6   26.21    0.88 
   1 -12   6   28.11    0.67 
   1 -12   6   26.25    0.93 
   1 -12   6   29.79    0.93 
   1  12   6   34.52    0.76 
   1  12   6   27.19    0.89 
   1  12   6   33.16    0.91 
   1  12   6   27.01    0.97 
  -1 -12  -7   13.69    0.74 
  -1 -12  -7   16.18    0.68 
  -1 -12  -7   17.55    0.84 
  -1 -12  -7   15.57    0.82 
  -1  12  -7   13.80    0.72 
  -1  12  -7   16.44    0.85 
  -1  12  -7   16.52    0.85 
  -1  12  -7   32.88    0.76 
   1 -12   7   18.42    0.87 
   1 -12   7   15.58    0.76 
   1 -12   7   16.19    0.79 
   1 -12   7   15.35    0.78 
   1 -12   7   17.57    0.81 
   1  12   7   15.22    0.73 
   1  12   7   20.30    0.76 
   1  12   7   14.94    0.77 
  -1 -12  -8    0.47    0.15 
  -1 -12  -8    0.59    0.18 
  -1  12  -8    0.60    0.18 
   1 -12   8    0.43    0.16 
   1 -12   8    0.89    0.25 
   1 -12   8    0.96    0.29 
   1 -12   8    2.96    0.47 
   1  12   8    0.69    0.19 
   1  12   8    0.46    0.13 
  -1 -13   9    4.01    0.93 
  -1 -13   9   15.13    0.74 
  -1  13   9    5.08    0.57 
   1 -13  -9    2.29    0.60 
   1  13  -9    3.44    0.46 
  -1 -13   8   68.07    2.21 
  -1 -13   8   48.90    1.41 
  -1 -13   8   66.16    1.65 
  -1  13   8   53.37    1.47 
  -1  13   8   63.53    1.53 
   1 -13  -8   45.48    1.33 
   1 -13  -8   58.13    1.27 
   1 -13  -8   51.36    1.57 
   1 -13  -8   69.15    1.56 
   1  13  -8   44.97    1.32 
   1  13  -8   58.88    1.45 
   1  13  -8   55.32    1.55 
   1  13  -8   81.96    1.48 
  -1 -13   7    9.03    0.60 
  -1 -13   7    9.45    0.57 
  -1 -13   7    9.34    0.63 
  -1 -13   7   12.33    0.77 
  -1  13   7   10.35    0.65 
  -1  13   7   12.11    0.68 
  -1  13   7    9.04    0.63 
   1 -13  -7    7.89    0.56 
   1 -13  -7    9.41    0.59 
   1 -13  -7   10.87    0.56 
   1 -13  -7    9.67    0.65 
   1  13  -7    4.65    0.42 
   1  13  -7    8.71    0.38 
   1  13  -7    9.91    0.69 
   1  13  -7   25.48    0.64 
  -1 -13   6    0.13    0.09 
  -1 -13   6    1.32    0.41 
  -1  13   6    0.20    0.10 
  -1  13   6    0.04    0.08 
   1 -13  -6   -0.05    0.14 
   1 -13  -6   -0.02    0.06 
   1 -13  -6    0.75    0.23 
   1 -13  -6    0.03    0.09 
   1 -13  -6    0.58    0.18 
   1  13  -6    0.12    0.08 
   1  13  -6   -0.06    0.07 
   1  13  -6    0.23    0.12 
   1  13  -6    0.07    0.10 
   1  13  -6    4.55    0.26 
  -1 -13   5   57.61    1.26 
  -1 -13   5   44.87    1.09 
  -1 -13   5   45.43    1.13 
  -1 -13   5   55.14    1.22 
  -1  13   5   48.63    1.13 
  -1  13   5   56.08    1.23 
  -1  13   5   48.38    0.94 
  -1  13   5   50.40    1.19 
   1 -13  -5   44.21    1.06 
   1 -13  -5   51.74    1.17 
   1 -13  -5   55.63    1.02 
   1 -13  -5   47.51    1.16 
   1 -13  -5   53.83    1.12 
   1  13  -5   62.34    1.32 
   1  13  -5   43.61    1.05 
   1  13  -5   55.52    1.17 
   1  13  -5   51.02    0.90 
   1  13  -5   50.08    1.18 
   1  13  -5   50.87    1.13 
  -1 -13   4  550.36    3.54 
  -1 -13   4  425.44    3.07 
  -1 -13   4  446.66    3.24 
  -1 -13   4  490.99    3.29 
  -1  13   4  450.32    2.91 
  -1  13   4  454.06    3.18 
  -1  13   4  519.67    3.48 
  -1  13   4  455.81    2.72 
  -1  13   4  452.85    3.27 
   1 -13  -4  434.43    3.05 
   1 -13  -4  486.87    3.36 
   1 -13  -4  518.76    2.90 
   1 -13  -4  442.30    3.24 
   1 -13  -4  491.94    3.07 
   1  13  -4  570.98    3.62 
   1  13  -4  408.85    2.93 
   1  13  -4  502.66    3.30 
   1  13  -4  505.08    2.83 
   1  13  -4  454.06    3.27 
   1  13  -4  437.10    3.75 
  -1 -13   3   80.98    1.25 
  -1 -13   3   60.12    1.09 
  -1 -13   3   73.13    1.21 
  -1 -13   3   63.75    1.15 
  -1 -13   3   70.52    1.18 
  -1  13   3   64.89    1.06 
  -1  13   3   75.38    1.27 
  -1  13   3   69.87    1.03 
  -1  13   3   66.47    1.18 
   1 -13  -3   61.98    1.08 
   1 -13  -3   68.79    1.20 
   1 -13  -3   73.85    1.06 
   1 -13  -3   65.67    1.18 
   1 -13  -3   69.49    1.04 
   1  13  -3   84.49    1.28 
   1  13  -3   59.52    1.05 
   1  13  -3   73.65    1.21 
   1  13  -3   74.77    1.11 
   1  13  -3   68.03    1.19 
   1  13  -3   60.54    1.09 
  -1 -13   2  176.46    1.66 
  -1 -13   2  129.93    1.49 
  -1 -13   2  142.05    1.61 
  -1 -13   2  145.80    1.60 
  -1  13   2  155.51    1.58 
  -1  13   2  148.33    1.61 
  -1  13   2  162.39    1.53 
  -1  13   2  150.11    1.66 
   1 -13  -2  146.52    1.56 
   1 -13  -2  166.50    1.77 
   1 -13  -2  162.69    1.54 
   1 -13  -2  141.07    1.62 
   1  13  -2  191.80    1.74 
   1  13  -2  130.99    1.45 
   1  13  -2  166.98    1.74 
   1  13  -2  145.59    1.63 
   1  13  -2  126.40    1.49 
  -1 -13   1    9.85    0.37 
  -1 -13   1    6.64    0.34 
  -1 -13   1    8.32    0.41 
  -1 -13   1    7.42    0.37 
  -1 -13   1    6.26    0.49 
  -1  13   1    8.53    0.39 
  -1  13   1    8.67    0.39 
  -1  13   1    9.10    0.39 
  -1  13   1    7.55    0.38 
  -1  13   1    7.42    0.39 
   1 -13  -1    7.71    0.36 
   1 -13  -1    8.14    0.37 
   1 -13  -1    6.86    0.34 
   1 -13  -1    8.51    0.40 
   1 -13  -1    8.96    0.39 
   1  13  -1    9.63    0.37 
   1  13  -1    8.88    0.42 
   1  13  -1    7.05    0.37 
  -1 -13   0   23.36    0.49 
  -1 -13   0   22.24    0.59 
  -1 -13   0   19.37    0.56 
  -1 -13   0   26.32    0.69 
  -1 -13   0   24.58    0.67 
  -1 -13   0   17.63    0.67 
  -1  13   0   23.50    0.63 
  -1  13   0   26.07    0.66 
  -1  13   0   23.71    0.62 
  -1  13   0   21.08    0.60 
  -1  13   0   20.75    0.60 
   1 -13   0   23.54    0.63 
   1 -13   0   22.43    0.59 
   1 -13   0   19.57    0.55 
   1 -13   0   25.31    0.64 
   1 -13   0   23.40    0.62 
   1 -13   0   19.32    0.47 
   1  13   0   27.40    0.53 
   1  13   0   24.03    0.66 
   1  13   0   19.96    0.58 
   1  13   0   21.63    0.61 
  -1 -13  -1   37.01    0.54 
  -1 -13  -1   36.68    0.77 
  -1 -13  -1   42.73    0.87 
  -1 -13  -1   40.60    0.87 
  -1 -13  -1   34.94    0.78 
  -1  13  -1   42.24    0.87 
  -1  13  -1   33.28    0.74 
  -1  13  -1   40.46    0.85 
  -1  13  -1   37.83    0.82 
   1 -13   1   39.67    0.84 
   1 -13   1   38.26    0.77 
   1 -13   1   33.54    0.73 
   1 -13   1   41.45    0.79 
   1 -13   1   35.18    0.79 
   1 -13   1   39.25    0.59 
   1  13   1   42.79    0.58 
   1  13   1   37.39    0.83 
   1  13   1   35.95    0.78 
   1  13   1   35.81    0.79 
  -1 -13  -2  204.40    1.89 
  -1 -13  -2  238.84    2.09 
  -1 -13  -2  226.68    2.11 
  -1 -13  -2  195.87    1.91 
  -1  13  -2  253.39    2.25 
  -1  13  -2  190.22    1.85 
  -1  13  -2  235.12    2.15 
  -1  13  -2  201.45    1.96 
  -1  13  -2  190.69    1.43 
   1 -13   2  225.28    2.11 
   1 -13   2  190.37    1.79 
   1 -13   2  246.50    1.89 
   1 -13   2  203.01    1.96 
   1 -13   2  227.62    1.57 
   1  13   2  232.22    1.28 
   1  13   2  213.11    1.85 
   1  13   2  213.43    2.04 
   1  13   2  204.82    1.94 
  -1 -13  -3  276.62    2.34 
  -1 -13  -3  295.32    2.28 
  -1 -13  -3  331.31    2.53 
  -1 -13  -3  320.84    2.63 
  -1 -13  -3  291.70    2.48 
  -1  13  -3  366.21    2.88 
  -1  13  -3  253.86    2.37 
  -1  13  -3  307.33    3.19 
  -1  13  -3  289.08    2.50 
  -1  13  -3  293.88    2.02 
   1 -13   3  317.95    3.18 
   1 -13   3  277.59    2.29 
   1 -13   3  347.04    2.23 
   1 -13   3  295.19    2.51 
   1 -13   3  324.67    2.13 
   1  13   3  304.68    1.54 
   1  13   3  299.10    2.33 
   1  13   3  339.42    2.57 
   1  13   3  290.73    2.50 
   1  13   3  284.37    2.43 
  -1 -13  -4   59.10    1.17 
  -1 -13  -4   57.69    1.04 
  -1 -13  -4   68.91    1.21 
  -1 -13  -4   65.44    1.27 
  -1 -13  -4   59.48    1.21 
  -1  13  -4   81.82    1.47 
  -1  13  -4   56.10    1.15 
  -1  13  -4   68.24    1.33 
  -1  13  -4   62.15    1.25 
  -1  13  -4   68.22    1.09 
   1 -13   4   73.21    1.38 
   1 -13   4   60.63    1.16 
   1 -13   4   75.32    1.06 
   1 -13   4   61.63    1.24 
   1 -13   4   67.90    1.11 
   1  13   4   61.88    0.78 
   1  13   4   63.75    1.16 
   1  13   4   74.93    1.26 
   1  13   4   61.71    1.23 
   1  13   4   64.15    1.24 
  -1 -13  -5   74.64    1.42 
  -1 -13  -5   76.04    1.24 
  -1 -13  -5   87.02    1.41 
  -1 -13  -5   85.75    1.54 
  -1 -13  -5   78.76    1.50 
  -1  13  -5  104.66    1.77 
  -1  13  -5   72.30    1.41 
  -1  13  -5   83.20    1.57 
  -1  13  -5   77.93    1.51 
   1 -13   5   91.03    1.65 
   1 -13   5   74.11    1.37 
   1 -13   5   95.08    1.21 
   1 -13   5   81.16    1.52 
   1 -13   5   86.43    1.40 
   1  13   5  100.31    1.12 
   1  13   5   79.91    1.39 
   1  13   5   92.82    1.47 
   1  13   5   78.94    1.49 
  -1 -13  -6   86.60    1.66 
  -1 -13  -6   97.98    1.57 
  -1 -13  -6   89.90    2.50 
  -1  13  -6  121.68    2.04 
  -1  13  -6   82.99    1.62 
  -1  13  -6   94.60    1.98 
  -1  13  -6  108.78    1.62 
   1 -13   6   95.31    1.25 
   1 -13   6  110.19    1.34 
   1 -13   6   88.91    2.18 
   1 -13   6  103.34    1.69 
   1  13   6  118.83    1.37 
   1  13   6   93.39    1.62 
   1  13   6  111.29    1.68 
   1  13   6   95.11    1.92 
  -1 -13  -7   83.33    1.75 
  -1 -13  -7   87.20    1.55 
  -1 -13  -7   96.55    1.84 
  -1 -13  -7   90.22    1.87 
  -1 -13  -7   92.64    1.87 
  -1  13  -7  112.51    2.10 
  -1  13  -7   76.28    1.67 
  -1  13  -7   92.61    1.90 
  -1  13  -7   92.36    1.89 
  -1  13  -7  111.57    1.72 
   1 -13   7   98.07    1.95 
   1 -13   7   81.86    1.65 
   1 -13   7   93.56    1.80 
   1 -13   7   84.53    1.79 
   1 -13   7   96.34    1.78 
   1  13   7   90.98    1.71 
   1  13   7  107.74    1.72 
   1  13   7   80.80    2.27 
  -1 -13  -8   11.00    0.74 
  -1 -13  -8   10.44    0.75 
  -1  13  -8    9.06    0.71 
  -1  13  -8   45.59    0.66 
   1 -13   8    9.73    0.67 
   1 -13   8    9.83    0.71 
   1 -13   8   10.76    0.71 
   1 -13   8   14.72    0.77 
   1  13   8   11.14    0.69 
   1  13   8    8.99    0.74 
  -1 -14   8   21.22    0.96 
  -1 -14   8   18.54    0.82 
  -1 -14   8   30.51    1.11 
  -1  14   8   21.21    0.97 
  -1  14   8   23.60    1.32 
   1 -14  -8   17.75    0.84 
   1 -14  -8   20.78    0.80 
   1 -14  -8   33.30    0.99 
   1  14  -8   16.13    0.97 
   1  14  -8   22.18    0.98 
   1  14  -8   20.09    0.98 
   1  14  -8   60.31    0.95 
  -1 -14   7   46.17    1.40 
  -1 -14   7  123.47    1.88 
  -1 -14   7  117.86    2.11 
  -1 -14   7  147.05    2.30 
  -1  14   7  145.58    2.22 
  -1  14   7  117.43    2.11 
   1 -14  -7  113.52    2.36 
   1 -14  -7  125.21    2.05 
   1 -14  -7  137.98    1.84 
   1 -14  -7  126.88    2.20 
   1  14  -7  106.48    2.94 
   1  14  -7  122.94    1.40 
   1  14  -7  125.85    2.18 
   1  14  -7  138.96    2.06 
  -1 -14   6   56.43    1.37 
  -1 -14   6   45.44    1.19 
  -1 -14   6   45.89    1.24 
  -1 -14   6   55.72    1.47 
  -1  14   6   48.11    1.23 
  -1  14   6   55.35    1.32 
  -1  14   6   45.16    1.23 
   1 -14  -6   43.57    1.16 
   1 -14  -6   48.24    1.22 
   1 -14  -6   49.56    1.05 
   1 -14  -6   44.37    1.23 
   1 -14  -6   53.28    1.27 
   1  14  -6   40.12    1.13 
   1  14  -6   51.02    1.22 
   1  14  -6   47.34    0.88 
   1  14  -6   47.73    1.27 
   1  14  -6   52.12    1.22 
  -1 -14   5    5.60    0.44 
  -1 -14   5    4.32    0.40 
  -1 -14   5    4.97    0.43 
  -1 -14   5    4.17    0.45 
  -1  14   5    5.49    0.39 
  -1  14   5    4.79    0.40 
  -1  14   5    5.31    0.45 
  -1  14   5    5.14    0.35 
  -1  14   5    4.84    0.42 
   1 -14  -5    4.02    0.38 
   1 -14  -5    4.65    0.25 
   1 -14  -5    4.95    0.43 
   1 -14  -5    5.40    0.36 
   1 -14  -5    3.67    0.39 
   1 -14  -5    6.70    0.40 
   1  14  -5    6.31    0.49 
   1  14  -5    4.86    0.38 
   1  14  -5    4.56    0.39 
   1  14  -5    5.06    0.34 
   1  14  -5    4.57    0.43 
   1  14  -5    5.98    0.42 
  -1 -14   4  285.39    2.61 
  -1 -14   4  218.40    2.26 
  -1 -14   4  231.45    2.39 
  -1 -14   4  259.25    2.44 
  -1  14   4  244.23    2.18 
  -1  14   4  243.41    2.39 
  -1  14   4  281.11    2.63 
  -1  14   4  247.59    2.08 
  -1  14   4  238.55    2.44 
   1 -14  -4  232.35    2.29 
   1 -14  -4  255.49    2.50 
   1 -14  -4  266.69    2.16 
   1 -14  -4  243.24    2.47 
   1 -14  -4  260.89    2.28 
   1  14  -4  305.60    2.71 
   1  14  -4  213.42    2.17 
   1  14  -4  265.80    2.47 
   1  14  -4  261.08    2.11 
   1  14  -4  240.30    2.44 
   1  14  -4  223.26    2.25 
  -1 -14   3    4.77    0.35 
  -1 -14   3    4.24    0.33 
  -1 -14   3    4.86    0.37 
  -1 -14   3    4.01    0.35 
  -1 -14   3    4.56    0.38 
  -1  14   3    4.26    0.32 
  -1  14   3    4.23    0.34 
  -1  14   3    4.13    0.37 
  -1  14   3    4.63    0.31 
  -1  14   3    4.27    0.35 
   1 -14  -3    3.53    0.30 
   1 -14  -3    5.01    0.59 
   1 -14  -3    5.07    0.32 
   1  14  -3    5.82    0.39 
   1  14  -3    3.86    0.31 
   1  14  -3    4.71    0.35 
   1  14  -3    4.62    0.38 
   1  14  -3    4.10    0.35 
  -1 -14   2  188.41    1.77 
  -1 -14   2  139.20    1.60 
  -1 -14   2  167.00    1.82 
  -1 -14   2  153.27    1.73 
  -1 -14   2  159.60    1.72 
  -1  14   2  167.37    1.68 
  -1  14   2  161.86    1.74 
  -1  14   2  186.82    1.95 
  -1  14   2  172.64    1.65 
  -1  14   2  154.62    1.75 
   1 -14  -2  157.46    1.68 
   1 -14  -2  180.01    1.91 
   1 -14  -2  175.25    1.67 
   1 -14  -2  157.98    1.77 
   1  14  -2  201.79    1.84 
   1  14  -2  134.93    1.52 
   1  14  -2  176.20    1.86 
   1  14  -2  156.24    1.75 
   1  14  -2  136.10    1.58 
  -1 -14   1   18.23    0.51 
  -1 -14   1   14.29    0.51 
  -1 -14   1   17.94    0.60 
  -1 -14   1   15.42    0.54 
  -1 -14   1   13.59    0.60 
  -1  14   1   17.93    0.56 
  -1  14   1   16.41    0.55 
  -1  14   1   19.45    0.62 
  -1  14   1   19.32    0.57 
  -1  14   1   15.01    0.54 
  -1  14   1   15.55    0.56 
   1 -14  -1   15.65    0.52 
   1 -14  -1   16.18    0.53 
   1 -14  -1   15.28    0.52 
   1 -14  -1   18.51    0.60 
   1 -14  -1   18.16    0.55 
   1  14  -1   20.52    0.54 
   1  14  -1   17.16    0.57 
   1  14  -1   15.96    0.56 
  -1 -14   0    0.10    0.04 
  -1 -14   0    0.03    0.05 
  -1 -14   0    0.54    0.15 
  -1 -14   0    0.10    0.05 
  -1 -14   0   -0.01    0.05 
  -1 -14   0    0.06    0.17 
  -1  14   0    0.13    0.07 
  -1  14   0   -0.01    0.04 
  -1  14   0    0.17    0.06 
  -1  14   0    0.05    0.05 
  -1  14   0    0.13    0.07 
   1 -14   0    0.16    0.07 
   1 -14   0    0.62    0.15 
   1 -14   0    0.05    0.05 
   1 -14   0    0.09    0.05 
   1 -14   0    0.11    0.06 
   1 -14   0   -0.11    0.10 
   1  14   0    0.10    0.05 
   1  14   0    0.08    0.05 
   1  14   0    0.05    0.04 
  -1 -14  -1   40.40    0.60 
  -1 -14  -1   40.47    0.84 
  -1 -14  -1   45.51    0.94 
  -1 -14  -1   42.96    0.93 
  -1  14  -1   47.21    0.96 
  -1  14  -1   33.95    0.78 
  -1  14  -1   44.63    0.93 
  -1  14  -1   39.32    0.87 
   1 -14   1   43.38    0.91 
   1 -14   1   41.71    0.84 
   1 -14   1   37.14    0.80 
   1 -14   1   47.96    0.89 
   1 -14   1   42.61    0.65 
   1  14   1   46.27    0.65 
   1  14   1   40.88    0.90 
   1  14   1   39.73    0.86 
   1  14   1   39.71    0.87 
  -1 -14  -2  228.69    2.07 
  -1 -14  -2  275.15    2.33 
  -1 -14  -2  256.01    2.31 
  -1 -14  -2  222.18    2.10 
  -1  14  -2  287.63    2.46 
  -1  14  -2  209.00    2.00 
  -1  14  -2  254.27    2.31 
  -1  14  -2  231.71    2.17 
  -1  14  -2  215.14    1.56 
   1 -14   2  256.67    2.32 
   1 -14   2  217.67    1.98 
   1 -14   2  273.86    2.08 
   1 -14   2  228.30    2.15 
   1 -14   2  251.51    1.70 
   1  14   2  264.35    1.44 
   1  14   2  241.97    2.24 
   1  14   2  229.70    2.12 
  -1 -14  -3   55.07    1.09 
  -1 -14  -3   58.96    1.06 
  -1 -14  -3   64.40    1.17 
  -1 -14  -3   61.77    1.19 
  -1 -14  -3   53.35    1.10 
  -1  14  -3   68.60    1.29 
  -1  14  -3   48.28    1.03 
  -1  14  -3   61.59    1.22 
  -1  14  -3   53.86    1.12 
  -1  14  -3   55.90    0.90 
   1 -14   3   62.33    1.22 
   1 -14   3   53.61    1.05 
   1 -14   3   67.72    1.04 
   1 -14   3   57.74    1.15 
   1 -14   3   62.90    0.97 
   1  14   3   61.21    0.72 
   1  14   3   56.61    1.05 
   1  14   3   66.99    1.19 
   1  14   3   56.43    1.18 
   1  14   3   58.21    1.19 
  -1 -14  -4    0.18    0.09 
  -1 -14  -4    0.18    0.12 
  -1 -14  -4    0.99    0.28 
  -1 -14  -4    0.18    0.09 
  -1 -14  -4    0.18    0.09 
  -1  14  -4    0.27    0.11 
  -1  14  -4    0.13    0.07 
  -1  14  -4    2.01    0.30 
  -1  14  -4    0.16    0.09 
  -1  14  -4    2.14    0.19 
   1 -14   4    2.02    0.29 
   1 -14   4    0.27    0.11 
   1 -14   4    0.16    0.06 
   1 -14   4    0.89    0.24 
   1 -14   4    0.26    0.10 
   1  14   4    0.41    0.13 
   1  14   4    0.14    0.09 
   1  14   4    0.19    0.07 
   1  14   4    0.07    0.07 
   1  14   4    0.13    0.08 
  -1 -14  -5   93.81    1.63 
  -1 -14  -5   99.11    1.46 
  -1 -14  -5  103.96    1.59 
  -1 -14  -5  106.23    1.74 
  -1 -14  -5   96.38    1.69 
  -1  14  -5  139.52    3.02 
  -1  14  -5   90.06    1.60 
  -1  14  -5  107.05    1.82 
  -1  14  -5  101.35    1.74 
  -1  14  -5  111.06    1.54 
   1 -14   5  104.54    1.83 
   1 -14   5   97.03    1.59 
   1 -14   5  118.61    1.41 
   1 -14   5  104.31    1.76 
   1 -14   5  111.87    1.60 
   1  14   5  102.15    1.29 
   1  14   5  104.59    1.62 
   1  14   5  120.18    1.72 
   1  14   5   98.48    1.70 
  -1 -14  -6  250.10    2.84 
  -1 -14  -6  289.82    2.75 
  -1 -14  -6  278.51    3.21 
  -1 -14  -6    0.95    0.10 
  -1  14  -6  346.65    3.48 
  -1  14  -6  245.26    2.82 
  -1  14  -6   -0.05    0.05 
  -1  14  -6  268.24    3.98 
  -1  14  -6  303.17    2.79 
   1 -14   6   -0.05    0.03 
   1 -14   6  253.08    2.88 
   1 -14   6  325.29    2.36 
   1 -14   6  275.99    3.12 
   1 -14   6  302.00    2.87 
   1  14   6  350.18    2.32 
   1  14   6  319.12    2.90 
   1  14   6  275.26    3.02 
  -1 -14  -7   41.32    1.26 
  -1 -14  -7   47.16    1.18 
  -1 -14  -7   52.00    1.39 
  -1 -14  -7   45.41    1.37 
  -1 -14  -7   55.01    1.44 
  -1  14  -7   58.34    1.55 
  -1  14  -7   40.56    1.25 
  -1  14  -7   47.82    1.40 
  -1  14  -7   49.21    1.42 
  -1  14  -7   74.69    1.26 
   1 -14   7   53.48    1.48 
   1 -14   7   45.82    1.28 
   1 -14   7   49.23    1.35 
   1 -14   7   50.14    1.30 
   1  14   7   47.90    1.28 
   1  14   7   55.16    1.28 
   1  14   7   46.55    1.38 
  -1 -14  -8   27.48    1.09 
  -1 -14  -8   26.45    1.11 
  -1  14  -8   26.49    1.15 
  -1  14  -8   73.57    1.06 
   1 -14   8   22.78    0.97 
   1 -14   8   25.57    1.07 
   1 -14   8   31.38    1.11 
   1  14   8   25.11    1.00 
  -1 -15   8    4.55    0.54 
  -1 -15   8    3.72    0.46 
  -1 -15   8   11.17    0.76 
  -1  15   8    4.46    0.55 
  -1  15   8    5.18    0.59 
   1 -15  -8    3.43    0.46 
   1 -15  -8    4.02    0.45 
   1 -15  -8    4.77    0.58 
   1 -15  -8   17.04    0.50 
   1  15  -8    3.47    0.47 
   1  15  -8   30.06    0.47 
  -1 -15   7   26.56    1.05 
  -1 -15   7   19.96    0.90 
  -1 -15   7   21.90    0.85 
  -1 -15   7   20.49    0.93 
  -1 -15   7   27.36    1.06 
  -1  15   7   22.49    0.94 
  -1  15   7   25.59    0.99 
  -1  15   7   21.36    0.93 
   1 -15  -7   20.36    0.87 
   1 -15  -7   21.05    0.89 
   1 -15  -7   24.49    0.83 
   1 -15  -7   20.43    0.94 
   1 -15  -7   13.58    0.61 
   1  15  -7   18.77    0.83 
   1  15  -7   22.77    1.00 
   1  15  -7   38.57    1.01 
  -1 -15   6    7.78    0.56 
  -1 -15   6    5.98    0.50 
  -1 -15   6    7.26    0.81 
  -1  15   6    7.02    0.47 
  -1  15   6    5.91    0.50 
  -1  15   6    6.37    0.52 
   1 -15  -6    6.55    0.52 
   1 -15  -6    7.82    0.47 
   1 -15  -6    7.73    0.57 
   1 -15  -6    7.14    0.52 
   1  15  -6    6.91    0.50 
   1  15  -6    7.05    0.38 
   1  15  -6    7.22    0.56 
   1  15  -6   14.77    0.72 
  -1 -15   5   13.78    0.66 
  -1 -15   5   11.37    0.60 
  -1 -15   5   10.60    0.60 
  -1 -15   5   11.43    0.63 
  -1  15   5   11.05    0.54 
  -1  15   5   11.39    0.59 
  -1  15   5   13.76    0.68 
  -1  15   5   11.83    0.52 
  -1  15   5   11.08    0.60 
   1 -15  -5   11.11    0.58 
   1 -15  -5   11.24    0.39 
   1 -15  -5   11.98    0.62 
   1 -15  -5   13.35    0.56 
   1 -15  -5   11.03    0.62 
   1 -15  -5   13.96    0.58 
   1  15  -5   15.83    0.72 
   1  15  -5   10.57    0.56 
   1  15  -5   13.34    0.63 
   1  15  -5   11.68    0.49 
   1  15  -5   10.98    0.62 
   1  15  -5   13.22    0.60 
  -1 -15   4   27.35    0.84 
  -1 -15   4   19.34    0.72 
  -1 -15   4   19.48    0.74 
  -1 -15   4   22.83    0.79 
  -1  15   4   21.31    0.68 
  -1  15   4   22.46    0.77 
  -1  15   4   25.32    0.84 
  -1  15   4   22.60    0.67 
  -1  15   4   21.26    0.77 
   1 -15  -4   20.49    0.72 
   1 -15  -4   23.51    0.80 
   1 -15  -4   24.53    0.69 
   1 -15  -4   21.75    0.79 
   1 -15  -4   21.94    0.70 
   1  15  -4   28.41    0.87 
   1  15  -4   19.31    0.69 
   1  15  -4   23.47    0.78 
   1  15  -4   24.22    0.69 
   1  15  -4   23.28    0.80 
   1  15  -4   20.28    0.72 
  -1 -15   3  287.57    2.45 
  -1 -15   3  215.25    2.16 
  -1 -15   3  259.86    2.42 
  -1 -15   3  233.68    2.32 
  -1 -15   3  257.98    2.34 
  -1  15   3  246.77    2.15 
  -1  15   3  245.39    2.32 
  -1  15   3  280.10    2.57 
  -1  15   3  261.23    2.14 
  -1  15   3  238.17    2.35 
   1 -15  -3  235.42    2.23 
   1 -15  -3  260.28    2.47 
   1 -15  -3  271.23    2.19 
   1  15  -3  305.17    2.54 
   1  15  -3  216.97    2.56 
   1  15  -3  264.98    3.45 
   1  15  -3  227.56    2.73 
   1  15  -3  215.43    2.13 
  -1 -15   2    0.13    0.07 
  -1 -15   2    0.03    0.06 
  -1 -15   2    0.05    0.05 
  -1 -15   2    0.09    0.06 
  -1 -15   2   -0.05    0.10 
  -1  15   2    0.10    0.07 
  -1  15   2   -0.01    0.06 
  -1  15   2    0.03    0.05 
  -1  15   2    0.09    0.05 
  -1  15   2    0.01    0.05 
   1 -15  -2    0.01    0.06 
   1 -15  -2    0.54    0.17 
   1 -15  -2    0.00    0.05 
   1 -15  -2    0.11    0.07 
   1 -15  -2   -0.06    0.05 
   1  15  -2   -0.04    0.06 
   1  15  -2    0.24    0.08 
   1  15  -2   -0.06    0.04 
   1  15  -2    0.09    0.07 
   1  15  -2   -0.05    0.10 
  -1 -15   1    6.66    0.33 
  -1 -15   1    4.83    0.32 
  -1 -15   1    6.31    0.39 
  -1 -15   1    6.38    0.40 
  -1 -15   1    6.40    0.39 
  -1 -15   1    7.05    0.48 
  -1  15   1    6.15    0.36 
  -1  15   1    7.20    0.41 
  -1  15   1    6.31    0.36 
  -1  15   1    5.70    0.36 
  -1  15   1    5.75    0.38 
   1 -15  -1    5.85    0.35 
   1 -15  -1    6.11    0.36 
   1 -15  -1    4.78    0.32 
   1 -15  -1    6.45    0.38 
   1 -15  -1    6.28    0.36 
   1  15  -1    7.32    0.35 
   1  15  -1    6.23    0.38 
   1  15  -1    5.24    0.34 
   1  15  -1    6.02    0.38 
  -1 -15   0   25.23    0.56 
  -1 -15   0   23.99    0.67 
  -1 -15   0   22.33    0.65 
  -1 -15   0   28.09    0.76 
  -1 -15   0   27.45    0.76 
  -1 -15   0   20.87    0.71 
  -1  15   0   31.73    0.78 
  -1  15   0   27.83    0.74 
  -1  15   0   26.75    0.71 
  -1  15   0   24.06    0.70 
  -1  15   0   24.78    0.72 
   1 -15   0   26.02    0.70 
   1 -15   0   24.16    0.66 
   1 -15   0   21.61    0.63 
   1 -15   0   27.13    0.72 
   1 -15   0   27.90    0.73 
   1 -15   0   22.47    0.53 
   1  15   0   29.23    0.60 
   1  15   0   26.33    0.74 
   1  15   0   23.81    0.68 
   1  15   0   25.09    0.71 
  -1 -15  -1  338.60    1.82 
  -1 -15  -1  335.33    2.49 
  -1 -15  -1  384.10    2.80 
  -1 -15  -1  362.18    2.74 
  -1  15  -1  388.11    2.79 
  -1  15  -1  289.54    2.34 
  -1  15  -1  372.75    2.73 
  -1  15  -1  320.01    2.54 
   1 -15   1  342.52    2.62 
   1 -15   1  343.45    2.48 
   1 -15   1  299.20    2.32 
   1 -15   1  372.91    2.57 
   1 -15   1  319.69    2.53 
   1 -15   1  349.58    1.89 
   1  15   1  391.88    1.96 
   1  15   1  342.60    2.66 
   1  15   1  318.23    2.49 
   1  15   1  321.92    2.51 
  -1 -15  -2    1.21    0.21 
  -1 -15  -2    1.25    0.24 
  -1 -15  -2    1.21    0.24 
  -1 -15  -2    0.85    0.22 
  -1  15  -2    1.27    0.23 
  -1  15  -2    0.91    0.23 
  -1  15  -2    0.78    0.21 
  -1  15  -2    0.92    0.19 
   1 -15   2    0.79    0.20 
   1 -15   2    1.04    0.19 
   1 -15   2    0.35    0.10 
   1 -15   2    0.79    0.18 
   1  15   2    1.11    0.14 
   1  15   2    1.37    0.28 
   1  15   2    0.72    0.19 
  -1 -15  -3   27.46    0.80 
  -1 -15  -3   30.03    0.79 
  -1 -15  -3   30.68    0.88 
  -1 -15  -3   27.00    0.82 
  -1  15  -3   36.68    0.98 
  -1  15  -3   25.16    0.77 
  -1  15  -3   31.22    0.90 
  -1  15  -3   28.39    0.85 
  -1  15  -3   28.14    0.65 
   1 -15   3   33.99    0.93 
   1 -15   3   28.13    0.79 
   1 -15   3   33.42    0.77 
   1 -15   3   32.14    0.72 
   1  15   3   32.09    0.55 
   1  15   3   29.89    0.79 
   1  15   3   34.79    0.90 
   1  15   3   32.47    0.89 
   1  15   3   29.84    0.84 
  -1 -15  -4    9.62    0.53 
  -1 -15  -4    9.32    0.52 
  -1 -15  -4   11.20    0.55 
  -1 -15  -4   10.74    0.58 
  -1 -15  -4    9.71    0.56 
  -1  15  -4   13.46    0.66 
  -1  15  -4    8.43    0.49 
  -1  15  -4   10.34    0.57 
  -1  15  -4    9.30    0.55 
  -1  15  -4   12.97    0.46 
   1 -15   4   12.31    0.61 
   1 -15   4    9.43    0.51 
   1 -15   4   12.14    0.49 
   1 -15   4   10.61    0.56 
   1 -15   4   10.96    0.50 
   1  15   4   10.18    0.35 
   1  15   4    9.95    0.51 
   1  15   4   12.52    0.59 
   1  15   4    9.56    0.54 
   1  15   4   10.21    0.56 
  -1 -15  -5  187.00    2.00 
  -1 -15  -5  212.64    2.33 
  -1 -15  -5  215.15    2.51 
  -1 -15  -5  190.72    2.42 
  -1  15  -5  237.38    3.39 
  -1  15  -5  179.61    2.38 
  -1  15  -5  140.26    2.12 
  -1  15  -5  198.77    2.48 
  -1  15  -5  208.33    2.13 
   1 -15   5  189.56    2.26 
   1 -15   5  231.39    2.03 
   1 -15   5  191.39    2.42 
   1 -15   5  221.50    2.26 
   1  15   5  187.39    2.32 
   1  15   5  199.32    2.27 
   1  15   5  231.77    2.44 
   1  15   5  193.41    2.41 
  -1 -15  -6  177.41    2.43 
  -1 -15  -6  196.47    2.34 
  -1 -15  -6  207.32    2.60 
  -1 -15  -6  191.16    2.59 
  -1 -15  -6  164.68    2.42 
  -1  15  -6  244.25    2.98 
  -1  15  -6  165.79    2.53 
  -1  15  -6  163.35    2.42 
  -1  15  -6  192.94    2.63 
  -1  15  -6  211.39    2.32 
   1 -15   6  186.52    2.39 
   1 -15   6  230.60    2.06 
   1 -15   6  183.52    2.54 
   1 -15   6  211.89    2.42 
   1  15   6  194.36    1.73 
   1  15   6  227.07    2.82 
   1  15   6  186.05    2.80 
   1  15   6  229.52    2.53 
   1  15   6  186.35    2.53 
  -1 -15  -7   68.18    1.63 
  -1 -15  -7   69.40    1.95 
  -1 -15  -7   82.60    1.86 
  -1 -15  -7   75.97    2.77 
  -1 -15  -7   80.25    1.78 
  -1  15  -7   99.61    2.04 
  -1  15  -7   67.14    1.62 
  -1  15  -7   79.17    1.81 
  -1  15  -7   77.11    1.86 
  -1  15  -7  109.22    1.63 
   1 -15   7   81.85    1.85 
   1 -15   7   72.96    1.72 
   1 -15   7   79.61    1.63 
   1  15   7   78.59    1.64 
   1  15   7   84.95    2.16 
   1  15   7   73.90    1.72 
  -1 -15  -8   63.99    1.65 
  -1 -15  -8   61.64    1.69 
  -1  15  -8   77.71    1.93 
  -1  15  -8   63.50    1.74 
  -1  15  -8  105.12    1.69 
   1 -15   8   59.27    1.54 
   1 -15   8   61.36    1.61 
   1 -15   8   72.96    1.67 
   1  15   8   62.88    1.56 
  -1 -16   8   49.89    1.47 
  -1 -16   8   53.88    1.36 
  -1 -16   8   69.53    1.71 
  -1  16   8   52.63    1.51 
  -1  16   8   60.84    1.58 
   1 -16  -8   48.94    1.41 
   1 -16  -8   53.37    1.55 
   1 -16  -8   69.55    2.25 
   1  16  -8   56.42    1.51 
  -1 -16   7   46.97    1.38 
  -1 -16   7   34.87    1.17 
  -1 -16   7   36.07    1.48 
  -1 -16   7   40.23    1.29 
  -1 -16   7   49.32    1.43 
  -1  16   7   40.94    1.12 
  -1  16   7   40.08    1.25 
  -1  16   7   45.35    1.31 
  -1  16   7   36.48    1.23 
   1 -16  -7   35.93    1.16 
   1 -16  -7   44.75    1.11 
   1 -16  -7   40.06    1.29 
   1 -16  -7   48.48    1.34 
   1  16  -7   34.66    1.13 
   1  16  -7   30.92    1.05 
   1  16  -7   39.32    1.29 
   1  16  -7   53.80    1.38 
  -1 -16   6    4.14    0.45 
  -1 -16   6    2.92    0.38 
  -1 -16   6    3.07    0.40 
  -1 -16   6    4.34    0.55 
  -1  16   6    2.99    0.36 
  -1  16   6    3.92    0.44 
  -1  16   6    3.29    0.43 
  -1  16   6    3.82    0.43 
   1 -16  -6    3.29    0.40 
   1 -16  -6    3.55    0.36 
   1 -16  -6    3.73    0.42 
   1 -16  -6    3.54    0.38 
   1  16  -6    3.22    0.41 
   1  16  -6    3.34    0.30 
   1  16  -6    4.07    0.48 
   1  16  -6   11.65    0.35 
  -1 -16   5   19.34    0.79 
  -1 -16   5   14.75    0.71 
  -1 -16   5   15.30    0.73 
  -1  16   5   15.76    0.63 
  -1  16   5   18.00    0.78 
  -1  16   5   15.60    0.73 
  -1  16   5   14.79    0.70 
   1 -16  -5   14.59    0.67 
   1 -16  -5   16.21    0.48 
   1 -16  -5   14.50    0.68 
   1 -16  -5   18.60    0.66 
   1 -16  -5   15.70    0.73 
   1 -16  -5   19.22    0.70 
   1  16  -5   19.61    0.81 
   1  16  -5   13.34    0.62 
   1  16  -5   17.22    0.73 
   1  16  -5   17.59    0.60 
   1  16  -5   15.94    0.75 
   1  16  -5   17.46    0.67 
  -1 -16   4   33.49    0.95 
  -1 -16   4   27.93    0.87 
  -1 -16   4   28.95    0.91 
  -1 -16   4   32.94    0.94 
  -1  16   4   29.89    0.81 
  -1  16   4   29.82    0.90 
  -1  16   4   34.66    0.99 
  -1  16   4   31.32    0.81 
  -1  16   4   29.84    0.92 
   1 -16  -4   27.42    0.85 
   1 -16  -4   30.82    0.93 
   1 -16  -4   33.11    0.83 
   1 -16  -4   28.83    0.92 
   1 -16  -4   31.27    0.84 
   1  16  -4   37.15    1.01 
   1  16  -4   25.44    0.80 
   1  16  -4   33.92    0.95 
   1  16  -4   30.95    0.80 
   1  16  -4   29.84    0.92 
   1  16  -4   28.06    0.84 
  -1 -16   3  308.22    4.07 
  -1 -16   3  235.61    2.33 
  -1 -16   3  275.17    2.57 
  -1 -16   3  246.86    2.45 
  -1 -16   3  274.54    2.47 
  -1  16   3  263.95    2.27 
  -1  16   3  254.98    2.43 
  -1  16   3  302.49    2.75 
  -1  16   3  276.09    2.28 
  -1  16   3  249.83    2.48 
   1 -16  -3  252.16    2.37 
   1 -16  -3  278.88    2.63 
   1 -16  -3  288.22    2.34 
   1 -16  -3  250.78    2.49 
   1  16  -3  334.03    2.72 
   1  16  -3  222.92    2.19 
   1  16  -3  283.00    2.60 
   1  16  -3  250.64    2.47 
   1  16  -3  229.01    2.71 
  -1 -16   2  316.82    2.42 
  -1 -16   2  251.92    2.30 
  -1 -16   2  307.71    2.64 
  -1 -16   2  260.37    2.41 
  -1 -16   2  271.40    2.35 
  -1  16   2  290.43    2.34 
  -1  16   2  280.35    2.44 
  -1  16   2  324.80    2.73 
  -1  16   2  303.34    2.37 
  -1  16   2  264.53    2.44 
   1 -16  -2  273.55    2.71 
   1 -16  -2  237.37    2.20 
   1 -16  -2  298.35    2.61 
   1 -16  -2  311.41    2.41 
   1 -16  -2  263.87    2.96 
   1  16  -2  350.66    2.56 
   1  16  -2  244.05    2.19 
   1  16  -2  299.42    3.19 
   1  16  -2  272.23    2.46 
   1  16  -2  221.36    2.12 
  -1 -16   1    2.39    0.23 
  -1 -16   1    1.80    0.23 
  -1 -16   1    2.14    0.27 
  -1 -16   1    2.10    0.27 
  -1 -16   1    1.78    0.35 
  -1  16   1    1.93    0.25 
  -1  16   1    2.21    0.28 
  -1  16   1    2.26    0.25 
  -1  16   1    1.63    0.24 
  -1  16   1    1.77    0.27 
   1 -16  -1    2.05    0.23 
   1 -16  -1    1.67    0.23 
   1 -16  -1    1.71    0.23 
   1 -16  -1    2.33    0.27 
   1 -16  -1    2.16    0.25 
   1  16  -1    3.42    0.27 
   1  16  -1    2.04    0.26 
   1  16  -1    1.94    0.24 
   1  16  -1    1.64    0.25 
  -1 -16   0  397.68    2.26 
  -1 -16   0  377.56    2.70 
  -1 -16   0  342.84    2.58 
  -1 -16   0  447.16    3.10 
  -1 -16   0  417.96    3.01 
  -1 -16   0  322.15    2.51 
  -1  16   0  442.27    2.96 
  -1  16   0  459.13    3.04 
  -1  16   0  425.46    2.90 
  -1  16   0  368.90    2.78 
  -1  16   0  388.07    2.86 
   1 -16   0  397.70    2.80 
   1 -16   0  395.28    2.72 
   1 -16   0  344.62    2.55 
   1 -16   0  429.25    2.93 
   1 -16   0  414.28    2.87 
   1 -16   0  353.60    1.96 
   1  16   0  394.88    2.91 
   1  16   0  369.36    2.74 
   1  16   0  378.07    2.78 
  -1 -16  -1    0.08    0.05 
  -1 -16  -1    0.14    0.07 
  -1 -16  -1    0.00    0.05 
  -1 -16  -1    0.03    0.06 
  -1  16  -1    0.12    0.08 
  -1  16  -1    0.06    0.05 
  -1  16  -1    0.25    0.08 
  -1  16  -1    0.08    0.07 
  -1  16  -1    0.13    0.07 
   1 -16   1   -0.01    0.06 
   1 -16   1    0.06    0.06 
   1 -16   1    0.00    0.05 
   1 -16   1    0.17    0.06 
   1 -16   1    0.08    0.06 
   1 -16   1    0.01    0.06 
   1 -16   1   -0.03    0.07 
   1  16   1    0.12    0.05 
   1  16   1    0.07    0.06 
   1  16   1    0.06    0.07 
  -1 -16  -2   61.29    1.15 
  -1 -16  -2   71.07    1.30 
  -1 -16  -2   69.28    1.28 
  -1 -16  -2   62.33    1.19 
  -1  16  -2   78.19    1.37 
  -1  16  -2   54.53    1.09 
  -1  16  -2   70.04    1.29 
  -1  16  -2   62.57    1.21 
  -1  16  -2   53.79    0.84 
   1 -16   2   65.96    1.25 
   1 -16   2   57.74    1.09 
   1 -16   2   72.48    1.17 
   1 -16   2   58.62    1.17 
   1  16   2   70.62    0.83 
   1  16   2   62.84    1.22 
   1  16   2   60.28    1.21 
  -1 -16  -3   16.79    0.65 
  -1 -16  -3   18.66    0.65 
  -1 -16  -3   19.37    0.70 
  -1 -16  -3   19.16    0.73 
  -1 -16  -3   16.31    0.67 
  -1  16  -3   21.85    0.78 
  -1  16  -3   16.59    0.65 
  -1  16  -3   19.08    0.73 
  -1  16  -3   17.59    0.70 
  -1  16  -3   16.25    0.50 
   1 -16   3   20.26    0.75 
   1 -16   3   17.03    0.64 
   1 -16   3   21.63    0.65 
   1 -16   3   18.02    0.70 
   1 -16   3   18.82    0.58 
   1  16   3   19.36    0.44 
   1  16   3   18.51    0.65 
   1  16   3   17.90    0.69 
   1  16   3   17.14    0.67 
  -1 -16  -4  141.71    1.94 
  -1 -16  -4  143.30    1.76 
  -1 -16  -4  163.81    2.04 
  -1 -16  -4  163.46    2.12 
  -1 -16  -4  145.77    2.02 
  -1  16  -4  190.43    2.37 
  -1  16  -4  135.72    1.91 
  -1  16  -4  164.30    2.25 
  -1  16  -4  148.60    2.06 
  -1  16  -4  150.66    1.67 
   1 -16   4  168.92    2.33 
   1 -16   4  136.92    1.85 
   1 -16   4  178.40    1.83 
   1 -16   4  146.44    2.04 
   1 -16   4  166.83    1.79 
   1  16   4  157.22    1.30 
   1  16   4  154.41    1.92 
   1  16   4  175.96    2.12 
   1  16   4  148.48    2.02 
   1  16   4  152.47    2.05 
  -1 -16  -5   -0.01    0.10 
  -1 -16  -5   -0.10    0.10 
  -1 -16  -5    0.03    0.07 
  -1 -16  -5   -0.01    0.08 
  -1 -16  -5    0.08    0.11 
  -1  16  -5    0.24    0.13 
  -1  16  -5    0.08    0.09 
  -1  16  -5    0.00    0.10 
   1 -16   5   -0.04    0.08 
   1 -16   5    0.08    0.07 
   1 -16   5    0.42    0.13 
   1 -16   5   -0.05    0.12 
   1  16   5    0.08    0.11 
   1  16   5    0.12    0.10 
   1  16   5   -0.11    0.06 
   1  16   5   -0.03    0.07 
  -1 -16  -6   60.94    1.53 
  -1 -16  -6   66.53    1.41 
  -1 -16  -6   69.33    1.55 
  -1 -16  -6   65.59    1.56 
  -1 -16  -6   72.69    2.22 
  -1  16  -6   57.88    1.43 
  -1  16  -6   68.95    1.70 
  -1  16  -6   65.82    1.58 
  -1  16  -6   83.01    1.36 
   1 -16   6   -0.03    0.03 
   1 -16   6   61.35    1.41 
   1 -16   6   75.85    1.24 
   1 -16   6   61.10    1.51 
   1 -16   6   68.83    1.41 
   1  16   6   62.76    1.02 
   1  16   6   66.28    1.44 
   1  16   6   75.27    1.51 
   1  16   6   61.47    1.50 
  -1 -16  -7   30.47    1.01 
  -1 -16  -7   36.25    1.26 
  -1 -16  -7   31.93    1.18 
  -1  16  -7   38.57    1.32 
  -1  16  -7   31.52    1.29 
  -1  16  -7   29.10    1.40 
  -1  16  -7   55.26    1.01 
   1 -16   7   31.39    1.09 
   1 -16   7   30.29    1.15 
   1 -16   7   36.12    1.13 
   1  16   7   37.01    1.12 
   1  16   7   30.62    1.13 
  -1 -17   8    0.77    0.22 
  -1 -17   8    1.45    0.40 
  -1 -17   8   12.02    0.65 
  -1  17   8    0.65    0.18 
  -1  17   8    0.85    0.21 
  -1  17   8    1.38    0.44 
   1 -17  -8    0.74    0.19 
   1  17  -8    0.59    0.17 
  -1 -17   7   10.32    0.70 
  -1 -17   7    9.33    0.67 
  -1 -17   7   13.88    1.04 
  -1  17   7    8.81    0.59 
  -1  17   7    9.18    0.65 
  -1  17   7   11.09    0.90 
  -1  17   7    8.50    0.65 
   1 -17  -7    8.55    0.61 
   1 -17  -7    9.57    0.65 
   1 -17  -7    9.78    0.58 
   1 -17  -7   10.02    0.71 
   1 -17  -7   16.04    0.95 
   1  17  -7    8.41    0.59 
   1  17  -7    9.27    0.77 
   1  17  -7    8.67    0.69 
   1  17  -7   28.03    0.63 
  -1 -17   6    2.47    0.39 
  -1 -17   6    1.71    0.34 
  -1 -17   6    2.25    0.39 
  -1 -17   6    3.70    0.54 
  -1  17   6    1.57    0.32 
  -1  17   6    1.57    0.35 
  -1  17   6    1.57    0.37 
  -1  17   6    1.98    0.37 
   1 -17  -6    0.92    0.26 
   1 -17  -6    1.74    0.34 
   1 -17  -6    2.33    0.32 
   1 -17  -6    2.06    0.38 
   1 -17  -6    2.56    0.47 
   1  17  -6    0.03    0.04 
   1  17  -6    2.07    0.27 
   1  17  -6    2.22    0.42 
   1  17  -6    9.91    0.33 
  -1 -17   5    1.26    0.30 
  -1 -17   5    0.85    0.28 
  -1 -17   5    0.69    0.21 
  -1  17   5    0.36    0.11 
  -1  17   5    0.35    0.12 
  -1  17   5    0.40    0.14 
  -1  17   5    0.95    0.22 
  -1  17   5    0.49    0.16 
   1 -17  -5    0.39    0.12 
   1 -17  -5    1.08    0.26 
   1 -17  -5    1.10    0.32 
   1 -17  -5    2.92    0.27 
   1  17  -5    1.11    0.36 
   1  17  -5    0.35    0.13 
   1  17  -5    1.70    0.33 
   1  17  -5    1.30    0.25 
   1  17  -5    0.56    0.15 
   1  17  -5    4.49    0.28 
  -1 -17   4   13.31    0.63 
  -1 -17   4    9.80    0.56 
  -1 -17   4   11.11    0.61 
  -1 -17   4   10.50    0.64 
  -1  17   4   11.24    0.53 
  -1  17   4    9.72    0.56 
  -1  17   4   11.54    0.63 
  -1  17   4   10.69    0.51 
  -1  17   4   10.10    0.56 
   1 -17  -4    9.86    0.55 
   1 -17  -4   10.86    0.60 
   1 -17  -4   12.80    0.56 
   1 -17  -4   10.33    0.60 
   1  17  -4   13.02    0.64 
   1  17  -4    9.01    0.51 
   1  17  -4   11.24    0.60 
   1  17  -4   11.54    0.52 
   1  17  -4   10.54    0.59 
   1  17  -4   10.44    0.55 
  -1 -17   3   14.51    0.62 
  -1 -17   3   11.44    0.57 
  -1 -17   3   13.91    0.64 
  -1 -17   3   11.24    0.59 
  -1 -17   3   13.05    0.63 
  -1  17   3   12.92    0.55 
  -1  17   3   12.34    0.60 
  -1  17   3   14.41    0.66 
  -1  17   3   13.72    0.56 
  -1  17   3   10.92    0.58 
   1 -17  -3   11.75    0.57 
   1 -17  -3   13.60    0.64 
   1 -17  -3   14.45    0.58 
   1 -17  -3   12.85    0.63 
   1  17  -3   16.14    0.65 
   1  17  -3   10.86    0.52 
   1  17  -3   14.88    0.66 
   1  17  -3   12.49    0.62 
   1  17  -3    9.71    0.54 
  -1 -17   2  629.02    3.75 
  -1 -17   2  656.47    3.94 
  -1 -17   2  695.46    3.84 
   1 -17  -2  618.87    3.67 
   1 -17  -2  652.53    3.96 
   1  17  -2  707.22    4.88 
  -1 -17   1   52.70    0.94 
  -1 -17   1   39.87    0.93 
  -1 -17   1   53.97    1.13 
  -1 -17   1   50.59    1.10 
  -1 -17   1   42.51    0.97 
  -1  17   1   50.32    1.02 
  -1  17   1   53.75    1.12 
  -1  17   1   51.05    1.03 
  -1  17   1   45.62    1.03 
  -1  17   1   45.58    1.04 
   1 -17  -1   45.40    0.96 
   1 -17  -1   50.51    1.60 
   1 -17  -1   39.27    0.91 
   1 -17  -1   50.00    1.10 
   1 -17  -1   49.95    1.02 
   1  17  -1   57.37    0.99 
   1  17  -1   49.91    1.08 
   1  17  -1   43.54    1.00 
   1  17  -1   46.57    1.04 
  -1 -17   0    0.48    0.15 
  -1 -17   0    0.12    0.08 
  -1 -17   0    0.16    0.08 
  -1 -17   0    0.14    0.06 
  -1 -17   0    5.43    0.39 
  -1 -17   0    0.20    0.16 
  -1  17   0    0.22    0.09 
  -1  17   0    0.65    0.21 
  -1  17   0    0.18    0.08 
  -1  17   0    0.23    0.09 
   1 -17   0    0.12    0.07 
   1 -17   0    0.12    0.07 
   1 -17   0    0.15    0.07 
   1 -17   0    0.20    0.07 
   1 -17   0    0.17    0.08 
   1 -17   0    0.04    0.10 
   1  17   0    0.58    0.16 
   1  17   0    0.10    0.06 
   1  17   0    0.09    0.06 
   1  17   0    0.12    0.08 
  -1 -17  -1   66.66    0.89 
  -1 -17  -1   68.55    1.22 
  -1 -17  -1   57.62    1.12 
  -1 -17  -1   75.76    1.34 
  -1 -17  -1   74.92    1.34 
  -1  17  -1   78.49    1.34 
  -1  17  -1   59.62    1.14 
  -1  17  -1   77.45    1.33 
  -1  17  -1   63.69    1.22 
  -1  17  -1   66.93    1.25 
   1 -17   1   63.09    1.47 
   1 -17   1   58.81    1.11 
   1 -17   1   76.13    1.26 
   1 -17   1   70.43    1.28 
   1 -17   1   68.56    0.92 
   1  17   1   78.61    0.97 
   1  17   1   70.94    1.30 
   1  17   1   65.95    1.22 
   1  17   1   67.08    1.24 
  -1 -17  -2   96.00    1.48 
  -1 -17  -2  112.86    1.66 
  -1 -17  -2  106.43    1.63 
  -1 -17  -2   93.43    1.50 
  -1  17  -2  115.69    1.70 
  -1  17  -2   83.35    1.39 
  -1  17  -2  106.12    1.63 
  -1  17  -2   93.54    1.52 
  -1  17  -2   79.85    1.05 
   1 -17   2  105.66    1.62 
   1 -17   2  100.82    1.48 
   1 -17   2   88.44    1.39 
   1 -17   2  112.19    1.51 
   1 -17   2  105.17    1.20 
   1  17   2  113.19    1.10 
   1  17   2   99.99    1.57 
   1  17   2   94.76    1.51 
  -1 -17  -3  345.45    2.93 
  -1 -17  -3  359.81    2.82 
  -1 -17  -3  407.08    3.21 
  -1 -17  -3  388.90    3.20 
  -1 -17  -3  336.27    2.97 
  -1  17  -3  443.03    3.49 
  -1  17  -3  318.03    2.83 
  -1  17  -3  399.12    3.31 
  -1  17  -3  357.79    3.10 
  -1  17  -3  318.44    2.26 
   1 -17   3  394.34    3.28 
   1 -17   3  331.60    2.80 
   1 -17   3  419.82    2.89 
   1 -17   3  349.98    3.05 
   1 -17   3  385.39    2.50 
   1  17   3  392.14    2.01 
   1  17   3  360.57    2.85 
   1  17   3  367.54    3.11 
   1  17   3  347.24    3.00 
  -1 -17  -4   12.23    0.62 
  -1 -17  -4   11.35    0.54 
  -1 -17  -4   13.24    0.63 
  -1 -17  -4   12.91    0.67 
  -1 -17  -4   12.09    0.64 
  -1  17  -4   15.97    0.89 
  -1  17  -4   10.90    0.58 
  -1  17  -4   11.56    0.63 
  -1  17  -4   14.35    0.50 
   1 -17   4   11.10    0.57 
   1 -17   4   14.13    0.57 
   1 -17   4   10.97    0.62 
   1 -17   4   12.28    0.55 
   1  17   4   13.39    0.41 
   1  17   4   11.87    0.58 
   1  17   4   14.08    0.65 
   1  17   4   12.50    0.65 
   1  17   4   12.06    0.62 
  -1 -17  -5   81.62    1.61 
  -1 -17  -5   91.46    1.63 
  -1  17  -5  109.49    1.96 
  -1  17  -5   75.15    1.55 
  -1  17  -5   85.07    1.70 
  -1  17  -5   92.30    1.40 
   1 -17   5   86.68    2.43 
   1 -17   5  101.03    1.45 
   1 -17   5   79.70    1.65 
   1 -17   5   94.86    1.52 
   1  17   5   86.26    1.57 
   1  17   5   99.71    1.71 
   1  17   5   81.73    1.67 
   1  17   5   79.43    1.95 
  -1 -17  -6   37.11    1.17 
  -1 -17  -6   42.27    1.20 
  -1 -17  -6   44.76    1.29 
  -1 -17  -6   41.28    1.28 
  -1 -17  -6   46.93    1.32 
  -1  17  -6   53.98    1.48 
  -1  17  -6   33.79    1.12 
  -1  17  -6   43.43    1.32 
  -1  17  -6   41.02    1.28 
  -1  17  -6   55.51    1.09 
   1 -17   6   39.09    1.16 
   1 -17   6   38.31    1.23 
   1 -17   6   46.28    1.19 
   1  17   6   42.24    1.18 
   1  17   6   39.61    1.23 
  -1 -17  -7    4.07    0.46 
  -1 -17  -7    4.83    0.54 
  -1 -17  -7    3.62    0.51 
  -1  17  -7    6.33    0.62 
  -1  17  -7    3.76    0.54 
  -1  17  -7   33.42    0.47 
   1 -17   7    4.16    0.48 
   1 -17   7    3.17    0.47 
   1 -17   7    5.89    0.51 
   1  17   7    4.06    0.49 
   1  17   7    5.04    0.50 
   1  17   7    3.64    0.47 
  -1 -18   8    4.77    0.97 
  -1 -18   8    3.77    0.51 
  -1 -18   8   18.31    0.73 
  -1  18   8    4.62    0.63 
  -1  18   8    4.70    0.61 
  -1 -18   7    0.13    0.23 
  -1 -18   7    1.16    0.36 
  -1 -18   7    5.97    0.60 
  -1  18   7    0.10    0.13 
  -1  18   7    0.48    0.17 
  -1  18   7    0.15    0.11 
   1 -18  -7    0.44    0.16 
   1 -18  -7    0.22    0.12 
   1 -18  -7    0.23    0.11 
   1 -18  -7    0.07    0.14 
   1 -18  -7    6.29    0.36 
   1  18  -7    0.23    0.11 
   1  18  -7    0.24    0.13 
   1  18  -7    0.05    0.11 
   1  18  -7   19.42    0.28 
  -1 -18   6   17.25    0.92 
  -1 -18   6   13.87    0.77 
  -1 -18   6   17.62    0.86 
  -1  18   6   14.32    0.66 
  -1  18   6   16.93    0.83 
  -1  18   6   13.16    0.62 
  -1  18   6   12.89    0.73 
   1 -18  -6   12.24    0.81 
   1 -18  -6   13.99    0.74 
   1 -18  -6   14.99    0.68 
   1 -18  -6   14.23    0.78 
   1 -18  -6   15.92    0.79 
   1  18  -6   18.62    0.91 
   1  18  -6   10.92    0.77 
   1  18  -6   15.00    0.59 
   1  18  -6   15.47    0.81 
   1  18  -6   22.38    0.68 
  -1 -18   5   28.35    0.98 
  -1 -18   5   24.83    0.91 
  -1 -18   5   27.63    0.99 
  -1 -18   5   30.00    1.00 
  -1  18   5   25.82    0.81 
  -1  18   5   25.53    0.92 
  -1  18   5   31.96    1.06 
  -1  18   5   24.71    0.78 
  -1  18   5   24.78    0.93 
   1 -18  -5   27.25    0.97 
   1 -18  -5   29.63    0.87 
   1 -18  -5   28.13    1.01 
   1 -18  -5   28.25    0.88 
   1  18  -5   32.46    1.05 
   1  18  -5   23.24    0.88 
   1  18  -5   28.16    1.14 
   1  18  -5   27.50    0.79 
   1  18  -5   26.24    0.97 
   1  18  -5   29.16    0.88 
  -1 -18   4   44.95    1.14 
  -1 -18   4   35.74    1.03 
  -1 -18   4   39.05    1.10 
  -1 -18   4   43.46    1.13 
  -1  18   4   40.16    0.97 
  -1  18   4   40.26    1.09 
  -1  18   4   45.96    1.20 
  -1  18   4   41.76    0.99 
  -1  18   4   37.98    1.09 
   1 -18  -4   36.50    1.01 
   1 -18  -4   41.32    1.13 
   1 -18  -4   43.14    1.01 
   1 -18  -4   39.40    1.12 
   1 -18  -4   40.67    0.98 
   1  18  -4   49.00    1.19 
   1  18  -4   34.07    0.96 
   1  18  -4   43.83    1.14 
   1  18  -4   45.10    1.02 
   1  18  -4   37.62    1.08 
   1  18  -4   35.17    0.99 
  -1 -18   3  594.65    3.78 
  -1 -18   3  471.15    3.47 
  -1 -18   3  543.89    3.83 
  -1 -18   3  496.55    3.67 
  -1 -18   3  554.47    3.66 
  -1  18   3  550.61    3.44 
  -1  18   3  521.11    3.67 
  -1  18   3  605.56    4.09 
  -1  18   3  536.43    4.10 
  -1  18   3  505.17    3.72 
   1 -18  -3  499.49    3.52 
   1 -18  -3  572.77    3.98 
   1 -18  -3  570.02    3.52 
   1 -18  -3  507.15    3.73 
   1  18  -3  669.86    4.03 
   1  18  -3  454.16    3.30 
   1  18  -3  575.49    3.93 
   1  18  -3  510.18    3.72 
   1  18  -3  434.92    3.23 
  -1 -18   2  164.03    1.85 
  -1 -18   2  134.92    1.80 
  -1 -18   2  169.26    2.06 
  -1 -18   2  142.27    1.90 
  -1 -18   2  145.20    1.82 
  -1  18   2  158.09    1.83 
  -1  18   2  147.81    1.89 
  -1  18   2  172.06    2.12 
  -1  18   2  160.87    1.86 
  -1  18   2  140.02    1.89 
  -1  18   2  139.06    1.90 
   1 -18  -2  145.96    1.83 
   1 -18  -2  127.92    1.72 
   1 -18  -2  154.12    2.00 
   1 -18  -2  162.01    1.87 
   1 -18  -2  138.40    1.89 
   1  18  -2  184.97    1.97 
   1  18  -2  166.54    2.06 
   1  18  -2  138.78    1.88 
  -1 -18   1   39.06    0.84 
  -1 -18   1   35.44    0.91 
  -1 -18   1   32.06    0.87 
  -1 -18   1   42.39    1.04 
  -1 -18   1   41.79    1.04 
  -1 -18   1   32.79    0.90 
  -1  18   1   41.17    0.96 
  -1  18   1   44.73    1.06 
  -1  18   1   43.25    1.03 
  -1  18   1   35.61    0.95 
  -1  18   1   35.35    0.95 
   1 -18  -1   36.43    0.89 
   1 -18  -1   35.30    0.89 
   1 -18  -1   32.24    0.86 
   1 -18  -1   39.84    1.00 
   1 -18  -1   47.53    1.04 
   1 -18  -1   30.41    0.72 
   1  18  -1   45.18    0.91 
   1  18  -1   40.04    1.01 
   1  18  -1   34.58    0.96 
   1  18  -1   37.43    0.97 
  -1 -18   0    3.30    0.26 
  -1 -18   0    2.80    0.29 
  -1 -18   0    2.77    0.30 
  -1 -18   0    4.74    0.40 
  -1 -18   0    3.42    0.34 
  -1 -18   0    2.99    0.44 
  -1  18   0    4.00    0.34 
  -1  18   0    2.88    0.31 
  -1  18   0    3.36    0.33 
  -1  18   0    3.35    0.36 
   1 -18   0    3.34    0.32 
   1 -18   0    2.83    0.29 
   1 -18   0    3.90    0.35 
   1 -18   0    3.31    0.34 
   1 -18   0    3.01    0.37 
   1  18   0    3.50    0.28 
   1  18   0    3.56    0.34 
   1  18   0    2.59    0.32 
   1  18   0    3.21    0.35 
  -1 -18  -1    0.16    0.06 
  -1 -18  -1    0.26    0.09 
  -1 -18  -1    0.02    0.06 
  -1 -18  -1    0.16    0.07 
  -1 -18  -1    0.24    0.09 
  -1 -18  -1    0.34    0.19 
  -1  18  -1    0.81    0.26 
  -1  18  -1    0.21    0.09 
  -1  18  -1    0.79    0.23 
  -1  18  -1    1.14    0.24 
  -1  18  -1    0.00    0.06 
   1 -18   1    0.10    0.08 
   1 -18   1    0.27    0.10 
   1 -18   1    0.05    0.07 
   1 -18   1    0.20    0.13 
   1 -18   1    0.18    0.09 
   1  18   1    0.09    0.06 
   1  18   1    0.07    0.08 
   1  18   1    0.20    0.10 
  -1 -18  -2   22.72    0.76 
  -1 -18  -2   24.45    0.82 
  -1 -18  -2   24.11    0.82 
  -1 -18  -2   21.39    0.76 
  -1  18  -2   27.60    0.87 
  -1  18  -2   19.31    0.70 
  -1  18  -2   25.62    0.84 
  -1  18  -2   21.37    0.77 
   1 -18   2   24.41    0.81 
   1 -18   2   22.78    0.74 
   1 -18   2   20.85    0.71 
   1 -18   2   25.16    0.76 
   1 -18   2   22.96    0.79 
   1 -18   2   23.96    0.61 
   1  18   2   25.63    0.56 
   1  18   2   23.40    0.80 
   1  18   2   21.61    0.76 
   1  18   2   22.63    0.79 
  -1 -18  -3    0.41    0.12 
  -1 -18  -3    0.66    0.18 
  -1 -18  -3    1.26    0.29 
  -1 -18  -3    0.32    0.11 
  -1 -18  -3    1.11    0.28 
  -1  18  -3    0.32    0.12 
  -1  18  -3    1.02    0.23 
  -1  18  -3    0.96    0.28 
  -1  18  -3    1.37    0.31 
  -1  18  -3    1.22    0.21 
   1 -18   3    1.20    0.27 
   1 -18   3    0.90    0.25 
   1 -18   3    1.00    0.25 
   1 -18   3    0.50    0.13 
   1 -18   3    0.44    0.14 
   1  18   3    0.89    0.17 
   1  18   3    0.32    0.10 
   1  18   3    1.16    0.26 
  -1 -18  -4   33.30    1.25 
  -1 -18  -4   30.61    0.85 
  -1 -18  -4   34.23    1.01 
  -1 -18  -4   34.27    1.04 
  -1 -18  -4   31.29    1.01 
  -1  18  -4   42.98    1.34 
  -1  18  -4   28.81    0.95 
  -1  18  -4   31.92    1.03 
  -1  18  -4   31.16    0.77 
   1 -18   4   29.22    0.92 
   1 -18   4   35.21    1.04 
   1 -18   4   32.36    1.03 
   1 -18   4   34.13    0.87 
   1  18   4   35.56    0.66 
   1  18   4   33.78    0.96 
   1  18   4   32.65    1.01 
   1  18   4   32.39    1.00 
  -1 -18  -5    1.45    0.33 
  -1 -18  -5    2.13    0.44 
  -1 -18  -5    1.91    0.37 
  -1 -18  -5    1.71    0.38 
  -1  18  -5    3.73    0.47 
  -1  18  -5    1.80    0.30 
  -1  18  -5   -0.05    0.05 
  -1  18  -5    2.11    0.58 
  -1  18  -5   12.62    0.30 
   1 -18   5    2.03    0.35 
   1 -18   5    2.65    0.41 
   1 -18   5    1.72    0.38 
   1 -18   5    2.17    0.35 
   1  18   5    2.32    0.25 
   1  18   5    2.63    0.60 
   1  18   5    1.69    0.33 
   1  18   5    1.93    0.34 
  -1 -18  -6   57.88    1.47 
  -1 -18  -6   62.38    1.44 
  -1 -18  -6   68.62    1.60 
  -1 -18  -6   60.28    1.56 
  -1 -18  -6   70.12    1.65 
  -1  18  -6   80.06    1.81 
  -1  18  -6   51.90    1.39 
  -1  18  -6   70.49    1.69 
  -1  18  -6   64.92    1.61 
  -1  18  -6   80.09    1.34 
   1 -18   6   62.81    1.60 
   1 -18   6   57.83    1.41 
   1 -18   6   59.12    1.52 
   1 -18   6   69.19    1.43 
   1  18   6   63.34    1.45 
   1  18   6   74.12    1.57 
  -1 -18  -7    0.54    0.15 
  -1 -18  -7    1.60    0.46 
  -1  18  -7    1.72    0.44 
  -1  18  -7    1.62    0.43 
   1 -18   7    1.32    0.36 
   1 -18   7    0.27    0.15 
   1 -18   7    3.33    0.39 
   1  18   7    1.24    0.37 
   1  18   7    1.57    0.42 
   1  18   7    0.24    0.12 
  -1 -19   7    0.74    0.19 
  -1 -19   7   14.05    0.59 
  -1  19   7    0.83    0.22 
  -1  19   7    1.88    0.41 
  -1  19   7    1.48    0.44 
   1 -19  -7    0.36    0.13 
   1 -19  -7    7.17    0.40 
   1  19  -7    0.51    0.14 
   1  19  -7    0.62    0.18 
  -1 -19   6   29.78    1.10 
  -1 -19   6   24.79    0.98 
  -1 -19   6   25.02    1.01 
  -1 -19   6   32.53    1.13 
  -1  19   6   25.83    0.87 
  -1  19   6   25.89    1.01 
  -1  19   6   31.83    1.48 
  -1  19   6   23.82    0.83 
  -1  19   6   25.06    1.01 
   1 -19  -6   25.19    0.97 
   1 -19  -6   26.88    1.02 
   1 -19  -6   29.32    0.92 
   1 -19  -6   28.38    1.09 
   1  19  -6   33.92    1.19 
   1  19  -6   22.54    0.91 
   1  19  -6   28.69    1.24 
   1  19  -6   27.97    0.80 
   1  19  -6   26.87    1.07 
   1  19  -6   34.73    0.94 
  -1 -19   5    6.20    0.52 
  -1 -19   5    6.02    0.50 
  -1 -19   5    5.96    0.54 
  -1 -19   5    6.30    0.91 
  -1  19   5    6.28    0.45 
  -1  19   5    5.50    0.50 
  -1  19   5    6.93    0.57 
  -1  19   5    5.66    0.43 
  -1  19   5    6.00    0.48 
   1 -19  -5    5.25    0.50 
   1 -19  -5    6.21    0.46 
   1 -19  -5    5.32    0.51 
   1 -19  -5    5.32    0.46 
   1  19  -5    6.43    0.54 
   1  19  -5    5.39    0.41 
   1  19  -5    5.40    0.51 
   1  19  -5    8.51    0.64 
  -1 -19   4    0.27    0.11 
  -1 -19   4    0.31    0.15 
  -1 -19   4    0.14    0.10 
  -1 -19   4    0.45    0.17 
  -1  19   4    0.34    0.11 
  -1  19   4    0.22    0.18 
  -1  19   4    0.22    0.08 
  -1  19   4    0.07    0.09 
   1 -19  -4    0.28    0.14 
   1 -19  -4    0.24    0.12 
   1 -19  -4    0.73    0.24 
   1 -19  -4    0.20    0.11 
   1 -19  -4    1.88    0.24 
   1  19  -4    0.93    0.29 
   1  19  -4    0.22    0.09 
   1  19  -4    0.81    0.27 
   1  19  -4    0.42    0.17 
   1  19  -4    0.29    0.10 
   1  19  -4    1.00    0.25 
  -1 -19   3  409.51    3.21 
  -1 -19   3  326.97    2.97 
  -1 -19   3  383.05    3.31 
  -1 -19   3  340.32    3.12 
  -1 -19   3  383.74    3.11 
  -1  19   3  377.65    2.91 
  -1  19   3  359.43    3.12 
  -1  19   3  417.55    3.49 
  -1  19   3  377.92    2.96 
  -1  19   3  351.69    3.19 
   1 -19  -3  340.95    2.99 
   1 -19  -3  389.50    3.37 
   1 -19  -3  402.96    3.06 
   1 -19  -3  346.36    3.17 
   1  19  -3  457.43    3.40 
   1  19  -3  305.07    2.78 
   1  19  -3  389.93    3.33 
   1  19  -3  353.02    3.18 
   1  19  -3  290.91    2.70 
  -1 -19   2   56.43    1.33 
  -1 -19   2   44.55    1.09 
  -1 -19   2   59.82    1.29 
  -1 -19   2   53.73    1.23 
  -1 -19   2   48.77    1.17 
  -1 -19   2   50.80    1.13 
  -1  19   2   53.73    1.12 
  -1  19   2   50.00    1.16 
  -1  19   2   59.60    1.30 
  -1  19   2   56.55    1.15 
  -1  19   2   50.32    1.18 
  -1  19   2   48.95    1.18 
   1 -19  -2   45.80    1.08 
   1 -19  -2   51.94    1.21 
   1 -19  -2   55.85    1.16 
   1  19  -2   62.70    1.20 
   1  19  -2   56.36    1.25 
   1  19  -2   51.12    1.19 
  -1 -19   1  152.20    1.69 
  -1 -19   1  147.07    1.88 
  -1 -19   1  123.85    1.74 
  -1 -19   1  161.83    2.06 
  -1 -19   1  152.84    2.01 
  -1 -19   1  133.16    1.76 
  -1  19   1  159.55    1.90 
  -1  19   1  163.56    2.06 
  -1  19   1  156.51    1.91 
  -1  19   1  138.50    1.90 
  -1  19   1  131.83    1.86 
   1 -19  -1  136.75    1.84 
   1 -19  -1  143.89    1.83 
   1 -19  -1  123.95    1.71 
   1 -19  -1  156.81    2.01 
   1 -19  -1  157.78    1.93 
   1 -19  -1  119.14    1.37 
   1  19  -1  174.34    1.81 
   1  19  -1  151.55    2.00 
   1  19  -1  132.62    1.84 
   1  19  -1  138.84    1.89 
  -1 -19   0  230.41    1.92 
  -1 -19   0  225.76    2.32 
  -1 -19   0  191.84    2.14 
  -1 -19   0  261.15    2.61 
  -1 -19   0  253.78    2.58 
  -1 -19   0  201.64    2.17 
  -1  19   0  257.96    2.46 
  -1  19   0  252.43    2.47 
  -1  19   0  215.38    2.35 
  -1  19   0  214.11    2.35 
   1 -19   0  226.22    2.30 
   1 -19   0  229.00    2.29 
   1 -19   0  195.38    2.12 
   1 -19   0  256.29    2.50 
   1 -19   0  246.15    2.45 
   1 -19   0  216.97    1.74 
   1  19   0  279.38    2.12 
   1  19   0  240.15    2.50 
   1  19   0  218.76    2.34 
  -1 -19  -1    1.51    0.19 
  -1 -19  -1    1.84    0.28 
  -1 -19  -1    1.42    0.25 
  -1 -19  -1    1.97    0.29 
  -1 -19  -1    2.11    0.32 
  -1 -19  -1    0.75    0.22 
  -1  19  -1    1.97    0.29 
  -1  19  -1    1.49    0.24 
  -1  19  -1    1.68    0.30 
  -1  19  -1    1.96    0.28 
  -1  19  -1    2.14    0.33 
   1 -19   1    2.18    0.30 
   1 -19   1    1.65    0.25 
   1 -19   1    1.85    0.27 
   1 -19   1    1.77    0.28 
   1 -19   1    2.12    0.31 
   1 -19   1    1.25    0.23 
   1  19   1    1.94    0.22 
   1  19   1    1.55    0.27 
   1  19   1    1.69    0.28 
   1  19   1    1.61    0.35 
  -1 -19  -2   34.16    0.95 
  -1 -19  -2   41.43    1.08 
  -1 -19  -2   38.54    1.05 
  -1 -19  -2   31.55    0.94 
  -1  19  -2   45.46    1.13 
  -1  19  -2   30.57    0.90 
  -1  19  -2   41.74    1.09 
  -1  19  -2   34.29    0.99 
   1 -19   2   36.29    1.01 
   1 -19   2   36.67    0.96 
   1 -19   2   31.01    0.89 
   1 -19   2   40.87    0.99 
   1 -19   2   34.62    0.99 
   1 -19   2   37.49    0.78 
   1  19   2   39.98    0.75 
   1  19   2   36.17    1.01 
   1  19   2   36.03    1.00 
   1  19   2   34.00    1.17 
  -1 -19  -3   33.98    0.99 
  -1 -19  -3   37.53    1.06 
  -1 -19  -3   36.01    1.05 
  -1 -19  -3   33.39    1.01 
  -1  19  -3   43.73    1.17 
  -1  19  -3   28.81    0.91 
  -1  19  -3   37.93    1.25 
  -1  19  -3   33.58    1.02 
  -1  19  -3   29.27    0.73 
   1 -19   3   36.28    1.06 
   1 -19   3   31.23    0.93 
   1 -19   3   38.93    0.96 
   1 -19   3   31.48    0.99 
   1 -19   3   36.97    0.84 
   1  19   3   37.99    0.68 
   1  19   3   33.30    1.00 
   1  19   3   30.80    0.96 
  -1 -19  -4  156.05    2.19 
  -1 -19  -4  173.05    2.28 
  -1 -19  -4  172.21    3.02 
  -1 -19  -4  153.66    2.23 
  -1  19  -4  198.95    2.59 
  -1  19  -4  140.06    2.10 
  -1  19  -4  158.18    2.28 
  -1  19  -4  146.98    1.73 
   1 -19   4  195.68    3.33 
   1 -19   4  189.44    2.09 
   1 -19   4  155.60    2.25 
   1 -19   4  176.38    1.93 
   1  19   4  179.61    1.48 
   1  19   4  161.41    2.11 
   1  19   4  157.19    2.61 
   1  19   4  153.80    2.21 
  -1 -19  -5    5.68    0.50 
  -1 -19  -5    6.21    0.54 
  -1 -19  -5    5.61    0.54 
  -1  19  -5    7.26    0.73 
  -1  19  -5    5.17    0.52 
  -1  19  -5    5.95    0.56 
  -1  19  -5   13.26    0.39 
   1 -19   5    5.57    0.49 
   1 -19   5    6.75    0.45 
   1 -19   5    4.81    0.51 
   1 -19   5    6.68    0.47 
   1  19   5    5.90    0.45 
   1  19   5    6.12    0.49 
   1  19   5    6.61    0.55 
   1  19   5    6.17    0.52 
   1  19   5    5.61    0.51 
  -1 -19  -6    2.34    0.39 
  -1 -19  -6    1.17    0.36 
  -1 -19  -6    5.81    0.45 
  -1  19  -6    2.77    0.46 
  -1  19  -6    2.23    0.35 
  -1  19  -6    2.08    0.41 
  -1  19  -6    2.93    0.47 
  -1  19  -6   19.63    0.34 
   1 -19   6    1.88    0.39 
   1 -19   6    1.33    0.38 
   1 -19   6    2.34    0.39 
   1 -19   6    3.14    0.43 
   1  19   6    2.03    0.39 
   1  19   6    2.49    0.43 
   1  19   6    1.93    0.38 
  -1 -19  -7    5.07    0.59 
  -1 -19  -7    5.09    0.57 
  -1  19  -7    6.88    0.68 
  -1  19  -7    4.63    0.55 
   1 -19   7    4.62    0.51 
   1 -19   7    4.26    0.80 
   1 -19   7    8.53    0.57 
   1  19   7    4.84    0.51 
   1  19   7    5.93    0.57 
  -1 -20   7   31.17    1.18 
  -1 -20   7   54.98    1.41 
  -1  20   7   32.70    1.03 
  -1  20   7   34.58    1.24 
  -1  20   7   37.70    1.31 
   1 -20  -7   37.78    1.11 
   1 -20  -7   33.07    1.26 
   1 -20  -7   45.25    1.24 
   1  20  -7   33.86    1.31 
   1  20  -7   50.02    1.10 
  -1 -20   6   13.82    0.79 
  -1 -20   6   11.12    0.72 
  -1 -20   6   19.91    0.86 
  -1  20   6   12.40    0.64 
  -1  20   6   11.55    0.71 
  -1  20   6   14.24    0.81 
  -1  20   6   11.94    0.63 
  -1  20   6   11.24    0.73 
   1 -20  -6   11.26    0.69 
   1 -20  -6   13.02    0.75 
   1 -20  -6   14.19    0.69 
   1 -20  -6   11.35    0.75 
   1  20  -6   15.39    0.84 
   1  20  -6   10.94    0.65 
   1  20  -6   13.06    0.76 
   1  20  -6   12.05    0.57 
   1  20  -6   10.48    0.71 
   1  20  -6   19.65    0.71 
  -1 -20   5   -0.05    0.10 
  -1 -20   5    0.05    0.09 
  -1 -20   5    0.01    0.10 
  -1 -20   5    0.23    0.17 
  -1  20   5    0.06    0.09 
  -1  20   5    0.01    0.10 
  -1  20   5    0.03    0.10 
  -1  20   5   -0.02    0.06 
  -1  20   5    0.09    0.11 
   1 -20  -5   -0.02    0.09 
   1 -20  -5   -0.16    0.06 
   1 -20  -5    0.13    0.09 
   1 -20  -5   -0.05    0.08 
   1 -20  -5    0.26    0.12 
   1  20  -5    0.13    0.12 
   1  20  -5    0.01    0.05 
   1  20  -5   -0.06    0.03 
   1  20  -5   -0.01    0.15 
   1  20  -5    0.06    0.09 
   1  20  -5    3.82    0.23 
  -1 -20   4    5.55    0.46 
  -1 -20   4    3.81    0.42 
  -1 -20   4    4.90    0.47 
  -1 -20   4    5.78    0.53 
  -1  20   4    5.78    0.42 
  -1  20   4    5.48    0.47 
  -1  20   4    6.00    0.53 
  -1  20   4    5.58    0.42 
  -1  20   4    4.96    0.56 
   1 -20  -4    5.13    0.52 
   1 -20  -4    5.61    0.49 
   1 -20  -4    6.42    0.46 
   1 -20  -4    5.09    0.49 
   1 -20  -4    8.35    0.42 
   1  20  -4    6.94    0.53 
   1  20  -4    4.13    0.40 
   1  20  -4    6.42    0.51 
   1  20  -4    5.91    0.45 
   1  20  -4    5.67    0.50 
   1  20  -4    4.87    0.44 
  -1 -20   3  100.94    1.64 
  -1 -20   3   82.37    2.30 
  -1 -20   3  106.89    1.77 
  -1 -20   3   96.51    1.73 
  -1 -20   3   87.15    1.64 
  -1 -20   3   98.48    1.64 
  -1  20   3   97.07    1.53 
  -1  20   3   78.29    2.25 
  -1  20   3  109.90    2.39 
  -1  20   3   94.96    1.54 
  -1  20   3   85.76    1.63 
   1 -20  -3   87.70    1.57 
   1 -20  -3   83.03    1.53 
   1 -20  -3  105.35    1.63 
   1 -20  -3   87.61    1.65 
   1  20  -3  117.60    1.78 
   1  20  -3   78.29    1.45 
   1  20  -3  100.58    1.75 
   1  20  -3   91.19    1.68 
   1  20  -3   70.84    1.39 
  -1 -20   2  623.35    3.78 
  -1 -20   2  495.74    3.64 
  -1 -20   2  647.81    4.26 
  -1 -20   2  597.62    4.15 
  -1 -20   2  537.62    3.89 
  -1 -20   2  560.67    3.71 
  -1  20   2  604.82    3.75 
  -1  20   2  650.10    4.33 
  -1  20   2  604.11    3.84 
  -1  20   2  554.84    3.98 
  -1  20   2  541.18    3.94 
   1 -20  -2  537.28    3.72 
   1 -20  -2  497.60    3.59 
   1 -20  -2  596.24    4.14 
   1 -20  -2  605.42    3.85 
   1  20  -2  705.30    4.03 
   1  20  -2  622.70    4.22 
   1  20  -2  528.18    3.85 
   1  20  -2  546.75    3.93 
  -1 -20   1    2.52    0.28 
  -1 -20   1    2.00    0.31 
  -1 -20   1    2.23    0.32 
  -1 -20   1    2.75    0.36 
  -1 -20   1    3.12    0.38 
  -1 -20   1    2.28    0.38 
  -1  20   1    2.42    0.33 
  -1  20   1    2.93    0.36 
  -1  20   1    2.63    0.33 
  -1  20   1    2.84    0.33 
  -1  20   1    2.42    0.36 
   1 -20  -1    2.34    0.30 
   1 -20  -1    2.10    0.29 
   1 -20  -1    1.97    0.29 
   1 -20  -1    2.56    0.33 
   1 -20  -1    2.54    0.34 
   1 -20  -1    2.36    0.40 
   1  20  -1    2.09    0.29 
   1  20  -1    2.30    0.32 
   1  20  -1    2.24    0.33 
   1  20  -1    1.93    0.35 
  -1 -20   0    0.06    0.07 
  -1 -20   0    0.18    0.09 
  -1 -20   0    0.07    0.07 
  -1 -20   0    0.02    0.07 
  -1 -20   0    0.08    0.07 
  -1 -20   0    0.23    0.16 
  -1  20   0    0.11    0.08 
  -1  20   0   -0.01    0.06 
  -1  20   0    0.09    0.07 
  -1  20   0    0.15    0.09 
   1 -20   0   -0.07    0.06 
   1 -20   0   -0.01    0.07 
   1 -20   0   -0.01    0.08 
   1 -20   0    0.03    0.07 
   1 -20   0    0.00    0.07 
   1 -20   0    0.02    0.11 
   1  20   0    0.11    0.08 
   1  20   0    0.00    0.06 
   1  20   0    0.07    0.07 
   1  20   0    0.09    0.09 
  -1 -20  -1    8.76    0.38 
  -1 -20  -1    8.48    0.50 
  -1 -20  -1    7.56    0.48 
  -1 -20  -1    9.35    0.55 
  -1 -20  -1    9.39    0.56 
  -1 -20  -1    7.61    0.59 
  -1  20  -1    9.86    0.55 
  -1  20  -1    8.68    0.53 
  -1  20  -1    8.50    0.52 
  -1  20  -1    7.77    0.51 
   1 -20   1    9.28    0.52 
   1 -20   1    8.74    0.50 
   1 -20   1    7.26    0.46 
   1 -20   1    9.86    0.53 
   1 -20   1    9.01    0.54 
   1 -20   1    8.95    0.41 
   1  20   1   10.32    0.43 
   1  20   1    9.23    0.54 
   1  20   1    8.14    0.51 
   1  20   1    8.81    0.54 
  -1 -20  -2    2.32    0.32 
  -1 -20  -2    3.32    0.38 
  -1 -20  -2    2.92    0.38 
  -1  20  -2    3.17    0.38 
  -1  20  -2    2.26    0.30 
  -1  20  -2    2.64    0.35 
  -1  20  -2    2.38    0.34 
   1 -20   2    2.25    0.33 
   1 -20   2    2.30    0.31 
   1 -20   2    2.37    0.33 
   1 -20   2    3.60    0.35 
   1 -20   2    2.15    0.32 
   1 -20   2    2.39    0.29 
   1  20   2    2.93    0.24 
   1  20   2    3.38    0.38 
   1  20   2    2.67    0.32 
   1  20   2    2.69    0.36 
  -1 -20  -3   61.03    1.50 
  -1 -20  -3   73.22    1.50 
  -1 -20  -3   71.32    1.83 
  -1 -20  -3   60.06    1.37 
  -1  20  -3   49.95    1.55 
  -1  20  -3   60.42    1.40 
  -1  20  -3   49.10    0.96 
   1 -20   3   63.34    1.75 
   1 -20   3   55.67    1.26 
   1 -20   3   73.54    1.35 
   1 -20   3   68.71    1.14 
   1  20   3   60.79    1.42 
   1  20   3   61.10    1.37 
  -1 -20  -4   41.19    1.17 
  -1 -20  -4   49.76    1.27 
  -1 -20  -4   49.85    1.31 
  -1 -20  -4   44.16    1.61 
  -1  20  -4   56.37    1.43 
  -1  20  -4   39.43    1.52 
  -1  20  -4   44.79    1.27 
   1 -20   4   48.12    1.31 
   1 -20   4   42.88    1.15 
   1 -20   4   50.44    1.13 
   1 -20   4   42.01    1.27 
   1 -20   4   50.38    1.08 
   1  20   4   43.06    1.21 
   1  20   4   45.45    1.25 
  -1 -20  -5    2.55    0.39 
  -1 -20  -5    2.97    0.40 
  -1 -20  -5    3.78    0.47 
  -1 -20  -5    2.84    0.47 
  -1  20  -5    3.73    0.49 
  -1  20  -5    2.64    0.38 
  -1  20  -5    3.29    0.45 
  -1  20  -5   10.29    0.33 
   1 -20   5    3.00    0.44 
   1 -20   5    3.28    0.43 
   1 -20   5    3.87    0.38 
   1 -20   5    2.09    0.40 
   1 -20   5    4.00    0.41 
   1  20   5    2.62    0.40 
   1  20   5    2.49    0.41 
   1  20   5    2.25    0.40 
  -1 -20  -6    0.20    0.14 
  -1 -20  -6    0.56    0.16 
  -1 -20  -6    0.29    0.13 
  -1 -20  -6    5.72    0.40 
  -1  20  -6    1.20    0.40 
  -1  20  -6    0.29    0.23 
   1 -20   6    0.48    0.16 
   1 -20   6    0.18    0.15 
   1 -20   6    1.96    0.39 
   1  20   6    0.45    0.15 
   1  20   6    0.35    0.13 
   1  20   6    0.22    0.12 
  -1 -20  -7    1.87    0.47 
  -1 -20  -7    2.29    0.54 
  -1  20  -7    3.75    0.67 
  -1  20  -7    1.63    0.47 
   1 -20   7    1.17    0.22 
   1 -20   7    5.90    0.49 
   1  20   7    1.88    0.44 
   1  20   7    2.54    0.46 
  -1 -21   7   11.53    0.78 
  -1 -21   7   32.49    1.01 
  -1  21   7   13.08    0.82 
  -1  21   7   13.44    0.84 
   1 -21  -7   14.14    0.87 
   1 -21  -7   13.33    1.04 
   1 -21  -7   22.39    0.75 
  -1 -21   6    3.31    0.48 
  -1 -21   6    3.40    0.46 
  -1 -21   6    8.19    0.72 
  -1  21   6    3.68    0.42 
  -1  21   6    2.88    0.45 
  -1  21   6    4.43    0.53 
  -1  21   6    2.96    0.44 
   1 -21  -6    2.40    0.40 
   1 -21  -6    2.88    0.45 
   1 -21  -6    3.83    0.61 
   1 -21  -6    2.64    0.45 
   1 -21  -6    7.12    0.42 
   1  21  -6    4.50    0.53 
   1  21  -6    2.87    0.41 
   1  21  -6    3.22    0.47 
   1  21  -6    3.99    0.40 
   1  21  -6    3.79    0.52 
   1  21  -6   12.12    0.38 
  -1 -21   5   33.90    1.17 
  -1 -21   5   31.75    1.11 
  -1 -21   5   30.57    1.11 
  -1 -21   5   38.92    1.16 
  -1  21   5   31.98    0.96 
  -1  21   5   33.39    1.24 
  -1  21   5   38.95    1.60 
  -1  21   5   31.32    0.95 
  -1  21   5   28.64    1.06 
   1 -21  -5   30.47    1.05 
   1 -21  -5   34.02    1.15 
   1 -21  -5   35.87    1.03 
   1 -21  -5   32.36    1.14 
   1 -21  -5   34.19    1.01 
   1  21  -5   40.66    1.24 
   1  21  -5   36.24    0.99 
   1  21  -5   31.48    1.12 
   1  21  -5   29.83    0.94 
  -1 -21   4   54.75    1.33 
  -1 -21   4   44.49    1.22 
  -1 -21   4   44.66    1.31 
  -1 -21   4   55.38    1.33 
  -1  21   4   49.14    1.14 
  -1  21   4   45.38    1.24 
  -1  21   4   56.43    1.42 
  -1  21   4   47.93    1.15 
  -1  21   4   45.02    1.26 
   1 -21  -4   48.59    1.31 
   1 -21  -4   52.65    1.21 
   1 -21  -4   43.50    1.25 
   1 -21  -4   51.24    1.12 
   1  21  -4   56.61    2.15 
   1  21  -4   52.96    1.23 
   1  21  -4   45.73    1.27 
   1  21  -4   39.44    1.09 
  -1 -21   3   31.70    0.96 
  -1 -21   3   25.05    0.90 
  -1 -21   3   32.32    1.02 
  -1 -21   3   28.83    1.24 
  -1 -21   3   26.01    0.94 
  -1 -21   3   30.68    0.98 
  -1  21   3   31.48    0.91 
  -1  21   3   29.09    0.96 
  -1  21   3   33.20    1.07 
  -1  21   3   28.15    0.88 
  -1  21   3   28.32    0.98 
   1 -21  -3   27.51    1.27 
   1 -21  -3   22.94    1.07 
   1 -21  -3   30.37    0.92 
   1 -21  -3   26.64    0.96 
   1  21  -3   36.27    1.04 
   1  21  -3   26.36    0.88 
   1  21  -3   31.90    1.03 
   1  21  -3   27.66    0.99 
  -1 -21   2   76.94    1.38 
  -1 -21   2   63.89    1.42 
  -1 -21   2   83.37    1.59 
  -1 -21   2   79.98    1.60 
  -1 -21   2   68.61    1.46 
  -1 -21   2   74.77    1.42 
  -1  21   2   78.93    1.41 
  -1  21   2   87.71    1.74 
  -1  21   2   77.45    1.43 
  -1  21   2   69.00    1.46 
  -1  21   2   73.26    1.52 
   1 -21  -2   70.30    1.40 
   1 -21  -2   62.54    1.33 
   1 -21  -2   73.73    1.51 
   1 -21  -2   80.50    1.46 
   1  21  -2   92.99    1.52 
   1  21  -2   78.04    1.55 
   1  21  -2   69.49    1.45 
   1  21  -2   70.89    1.48 
  -1 -21   1   84.39    1.34 
  -1 -21   1   81.32    1.49 
  -1 -21   1   71.53    1.41 
  -1 -21   1   94.26    1.68 
  -1 -21   1   92.96    1.68 
  -1 -21   1   77.96    1.43 
  -1  21   1   90.59    1.52 
  -1  21   1   93.22    1.66 
  -1  21   1   89.14    1.54 
  -1  21   1   77.07    1.51 
  -1  21   1   78.67    1.54 
   1 -21  -1   81.84    1.43 
   1 -21  -1   78.90    1.45 
   1 -21  -1   70.41    1.38 
   1 -21  -1   89.19    1.62 
   1 -21  -1   88.90    1.56 
   1 -21  -1   71.78    1.15 
   1  21  -1   99.80    1.46 
   1  21  -1   92.13    2.50 
   1  21  -1   77.89    1.51 
   1  21  -1   76.79    1.51 
  -1 -21   0  127.90    1.53 
  -1 -21   0  123.63    1.83 
  -1 -21   0  107.54    1.71 
  -1 -21   0  145.64    2.27 
  -1 -21   0  139.42    2.03 
  -1 -21   0  116.60    1.76 
  -1  21   0  149.88    1.98 
  -1  21   0  138.83    1.95 
  -1  21   0  124.58    1.90 
  -1  21   0  120.55    1.88 
   1 -21   0  124.40    1.80 
   1 -21   0  123.85    1.79 
   1 -21   0  108.84    1.69 
   1 -21   0  140.55    1.98 
   1 -21   0  135.86    1.94 
   1 -21   0  115.41    1.37 
   1  21   0  153.49    1.69 
   1  21   0  127.69    1.93 
   1  21   0  123.36    1.87 
   1  21   0  119.85    1.86 
  -1 -21  -1   14.17    0.49 
  -1 -21  -1   15.21    0.67 
  -1 -21  -1   13.43    0.63 
  -1 -21  -1   17.43    0.74 
  -1 -21  -1   16.45    0.73 
  -1 -21  -1   12.65    0.69 
  -1  21  -1   17.97    0.74 
  -1  21  -1   18.02    0.76 
  -1  21  -1   13.94    0.67 
  -1  21  -1   15.26    0.71 
   1 -21   1   15.99    0.69 
   1 -21   1   16.43    0.68 
   1 -21   1   12.64    0.61 
   1 -21   1   15.12    0.66 
   1 -21   1   16.42    0.73 
   1 -21   1   14.62    0.52 
   1  21   1   17.92    0.56 
   1  21   1   15.16    0.70 
   1  21   1   14.14    0.67 
   1  21   1   14.89    0.70 
  -1 -21  -2   49.57    1.75 
  -1 -21  -2   43.07    1.76 
  -1 -21  -2   56.68    1.40 
  -1 -21  -2   54.70    1.60 
  -1  21  -2   62.95    1.39 
  -1  21  -2   60.30    1.78 
  -1  21  -2   49.48    1.24 
  -1  21  -2   47.90    1.23 
   1 -21   2   58.74    1.33 
   1 -21   2   53.71    1.22 
   1 -21   2   45.87    1.14 
   1 -21   2   59.34    1.26 
   1 -21   2   49.92    1.25 
   1 -21   2   55.56    0.99 
   1  21   2   59.48    0.94 
   1  21   2   52.99    1.31 
   1  21   2   51.90    1.26 
   1  21   2   51.35    1.26 
  -1 -21  -3    5.90    0.48 
  -1 -21  -3    7.70    0.56 
  -1 -21  -3    7.14    0.54 
  -1 -21  -3    5.60    0.49 
  -1  21  -3    7.17    0.56 
  -1  21  -3    6.03    0.53 
  -1  21  -3    4.15    0.38 
   1 -21   3    7.40    0.54 
   1 -21   3    5.39    0.52 
   1 -21   3    5.74    0.59 
   1 -21   3    7.03    0.48 
   1 -21   3    5.58    0.50 
   1 -21   3    5.39    0.41 
   1  21   3    7.00    0.35 
   1  21   3    5.03    0.47 
   1  21   3    5.89    0.48 
  -1 -21  -4   32.71    1.11 
  -1 -21  -4   39.27    1.17 
  -1 -21  -4   39.66    1.20 
  -1 -21  -4   35.11    1.15 
  -1  21  -4   46.29    1.33 
  -1  21  -4   34.34    1.63 
  -1  21  -4   33.00    0.85 
   1 -21   4   40.81    1.42 
   1 -21   4   33.31    1.05 
   1 -21   4   41.24    1.07 
   1 -21   4   33.49    1.11 
   1 -21   4   40.93    0.99 
   1  21   4   40.84    0.75 
   1  21   4   34.57    1.11 
   1  21   4   33.50    1.11 
  -1 -21  -5  115.93    2.08 
  -1 -21  -5  129.07    2.24 
  -1 -21  -5  138.37    2.68 
  -1 -21  -5  120.59    2.17 
  -1  21  -5  159.52    2.54 
  -1  21  -5  109.70    2.03 
  -1  21  -5  110.47    2.12 
  -1  21  -5  124.39    2.22 
  -1  21  -5  111.49    2.06 
   1 -21   5  135.79    2.34 
   1 -21   5  116.65    2.35 
   1 -21   5  149.86    1.99 
   1 -21   5  120.36    2.18 
   1 -21   5  137.91    1.90 
   1  21   5  128.12    2.05 
   1  21   5  121.62    2.14 
  -1 -21  -6    0.11    0.11 
  -1 -21  -6    0.22    0.13 
  -1 -21  -6    0.02    0.12 
  -1  21  -6    0.27    0.18 
  -1  21  -6    0.01    0.12 
   1 -21   6    0.38    0.16 
   1 -21   6   -0.18    0.11 
   1 -21   6    3.63    0.42 
   1  21   6    0.16    0.14 
   1  21   6    0.17    0.13 
  -1 -22   7    0.03    0.13 
  -1 -22   7   21.34    0.61 
  -1  22   7    0.23    0.14 
   1 -22  -7   10.83    0.37 
  -1 -22   6    2.93    0.47 
  -1 -22   6   11.11    0.65 
  -1  22   6    3.26    0.53 
  -1  22   6    3.87    0.51 
  -1  22   6    2.79    0.51 
   1 -22  -6    3.75    0.46 
   1 -22  -6    7.15    0.52 
   1  22  -6    4.58    0.56 
   1  22  -6    3.49    0.56 
   1  22  -6    2.51    0.46 
   1  22  -6    2.54    0.47 
   1  22  -6   11.87    0.39 
  -1 -22   5    6.39    0.55 
  -1 -22   5    4.60    0.50 
  -1 -22   5    4.00    0.59 
  -1 -22   5   10.73    0.62 
  -1  22   5    5.42    0.46 
  -1  22   5    4.95    0.52 
  -1  22   5    6.72    0.61 
  -1  22   5    5.40    0.56 
  -1  22   5    4.52    0.50 
   1 -22  -5    4.51    0.48 
   1 -22  -5    4.94    0.53 
   1 -22  -5    4.66    0.53 
   1 -22  -5    6.90    0.75 
   1  22  -5    6.67    0.90 
   1  22  -5    4.52    0.43 
   1  22  -5    5.46    0.54 
   1  22  -5    6.37    0.48 
   1  22  -5    4.93    0.52 
   1  22  -5    7.41    0.45 
  -1 -22   4   19.89    0.84 
  -1 -22   4   17.12    0.80 
  -1 -22   4   16.90    0.82 
  -1 -22   4   17.24    1.16 
  -1  22   4   19.10    0.75 
  -1  22   4   19.05    0.84 
  -1  22   4   20.34    0.91 
  -1  22   4   18.47    0.75 
  -1  22   4   18.13    0.85 
   1 -22  -4   11.46    0.64 
   1 -22  -4   17.55    1.00 
   1 -22  -4   20.46    0.81 
   1 -22  -4   17.94    0.85 
   1 -22  -4   21.30    0.73 
   1  22  -4   23.38    0.92 
   1  22  -4    0.02    0.04 
   1  22  -4   11.15    0.66 
   1  22  -4   19.88    0.79 
   1  22  -4   19.33    0.87 
   1  22  -4   13.18    1.06 
  -1 -22   3  124.51    1.89 
  -1 -22   3   99.86    1.79 
  -1 -22   3  129.55    2.10 
  -1 -22   3  118.09    2.01 
  -1 -22   3  106.83    1.90 
  -1 -22   3  123.57    1.91 
  -1  22   3  123.79    1.79 
  -1  22   3  115.44    1.92 
  -1  22   3  128.02    2.10 
  -1  22   3  119.33    1.83 
  -1  22   3  116.30    2.07 
  -1  22   3  108.16    1.94 
   1 -22  -3  100.04    1.76 
   1 -22  -3  127.35    1.89 
   1 -22  -3  110.96    1.95 
   1  22  -3  143.72    2.05 
   1  22  -3  112.78    1.96 
  -1 -22   2  104.96    1.64 
  -1 -22   2   83.76    1.61 
  -1 -22   2  108.30    2.31 
  -1 -22   2  103.04    1.85 
  -1 -22   2   99.78    1.66 
  -1  22   2  109.17    1.69 
  -1  22   2  112.26    1.93 
  -1  22   2  104.42    1.71 
  -1  22   2   93.63    1.76 
   1 -22  -2   73.38    1.94 
   1 -22  -2  105.29    1.73 
   1  22  -2  121.79    1.77 
   1  22  -2   90.20    1.70 
   1  22  -2   97.34    1.77 
  -1 -22   1  487.16    3.42 
  -1 -22   1  339.04    4.13 
  -1 -22   1  550.21    6.46 
  -1 -22   1  501.07    5.00 
  -1 -22   1  441.19    3.40 
  -1  22   1  527.11    3.71 
  -1  22   1  495.38    3.72 
  -1  22   1  446.09    3.71 
  -1  22   1  457.52    3.77 
   1 -22  -1  452.09    3.43 
   1 -22  -1  453.50    3.54 
   1 -22  -1  400.78    3.34 
   1 -22  -1  493.72    3.88 
   1 -22  -1  495.45    3.73 
   1 -22  -1  411.12    2.72 
   1  22  -1  570.36    3.56 
   1  22  -1  445.00    3.67 
   1  22  -1  458.02    3.73 
  -1 -22   0   75.10    1.22 
  -1 -22   0   74.42    1.60 
  -1 -22   0   65.10    1.36 
  -1  22   0   80.28    1.49 
  -1  22   0   79.88    1.54 
  -1  22   0   71.90    1.49 
  -1  22   0   71.59    1.50 
   1 -22   0   71.10    1.40 
   1 -22   0   73.76    1.43 
   1 -22   0   63.86    1.34 
   1 -22   0   80.09    1.55 
   1 -22   0   78.48    1.53 
   1 -22   0   66.21    1.08 
   1  22   0   91.38    1.35 
   1  22   0   70.46    1.47 
   1  22   0   69.39    1.47 
  -1 -22  -1    9.47    0.42 
  -1 -22  -1   11.28    0.97 
  -1 -22  -1   11.59    0.84 
  -1 -22  -1   10.68    0.80 
  -1 -22  -1    7.95    0.61 
  -1  22  -1   11.66    0.63 
  -1  22  -1   10.47    0.61 
  -1  22  -1    9.97    0.59 
  -1  22  -1    9.31    0.59 
   1 -22   1    9.78    0.56 
   1 -22   1    9.87    0.55 
   1 -22   1    9.28    0.55 
   1 -22   1   12.01    0.62 
   1 -22   1   10.09    0.71 
   1 -22   1    9.82    0.45 
   1  22   1   11.96    0.48 
   1  22   1    9.24    0.93 
   1  22   1    9.43    0.57 
   1  22   1    9.00    0.59 
  -1 -22  -2   30.93    0.98 
  -1 -22  -2   29.28    0.96 
  -1 -22  -2   36.86    1.12 
  -1 -22  -2   36.07    1.11 
  -1  22  -2   36.36    1.11 
  -1  22  -2   31.04    1.02 
  -1  22  -2   33.06    1.06 
   1 -22   2   35.41    1.12 
   1 -22   2   27.54    1.21 
   1 -22   2   38.74    1.06 
   1 -22   2   35.37    0.83 
   1  22   2   38.78    0.79 
   1  22   2   32.67    1.05 
   1  22   2   32.06    1.03 
   1  22   2   30.38    1.02 
  -1 -22  -3   -0.08    0.08 
  -1 -22  -3    0.07    0.09 
  -1 -22  -3   -0.04    0.09 
  -1 -22  -3   -0.18    0.07 
  -1  22  -3    0.32    0.15 
  -1  22  -3    0.02    0.08 
  -1  22  -3   -0.07    0.10 
   1 -22   3    0.03    0.09 
   1 -22   3    0.01    0.10 
   1 -22   3    0.06    0.08 
   1 -22   3   -0.04    0.09 
   1 -22   3   -0.14    0.10 
   1  22   3    0.00    0.06 
   1  22   3   -0.04    0.09 
   1  22   3   -0.03    0.08 
   1  22   3   -0.03    0.10 
  -1 -22  -4  218.26    2.76 
  -1 -22  -4  243.86    2.94 
  -1 -22  -4  248.05    2.98 
  -1 -22  -4  218.48    2.84 
  -1  22  -4  287.20    4.30 
  -1  22  -4  192.06    2.61 
  -1  22  -4  226.49    2.92 
  -1  22  -4  190.82    2.08 
   1 -22   4  235.46    2.98 
   1 -22   4  211.40    2.64 
   1 -22   4  267.36    2.73 
   1 -22   4  221.23    2.87 
   1 -22   4  256.34    2.43 
   1  22   4  228.80    2.92 
   1  22   4  215.09    2.80 
  -1 -22  -5    0.40    0.16 
  -1 -22  -5    0.24    0.13 
  -1 -22  -5    0.37    0.15 
  -1  22  -5    1.50    0.42 
  -1  22  -5    0.29    0.15 
  -1  22  -5    0.16    0.10 
  -1  22  -5    0.13    0.11 
   1 -22   5    0.43    0.16 
   1 -22   5    0.31    0.15 
   1 -22   5    0.41    0.18 
   1 -22   5    0.10    0.18 
   1 -22   5    2.05    0.32 
   1  22   5    0.28    0.15 
   1  22   5    0.11    0.11 
   1  22   5    0.52    0.14 
  -1 -22  -6    0.42    0.14 
  -1 -22  -6    0.53    0.15 
  -1 -22  -6    0.26    0.15 
  -1  22  -6    0.94    0.23 
  -1  22  -6    1.58    0.44 
   1 -22   6    1.20    0.38 
   1 -22   6    0.33    0.16 
   1  22   6    0.61    0.18 
  -1 -23   6    1.25    0.37 
  -1 -23   6   15.45    0.53 
  -1  23   6    1.20    0.37 
  -1  23   6    0.60    0.19 
  -1  23   6    1.79    0.47 
   1 -23  -6    1.58    0.39 
   1 -23  -6    0.68    0.20 
   1 -23  -6    7.57    0.35 
   1  23  -6    1.02    0.24 
   1  23  -6    1.19    0.34 
   1  23  -6    7.92    0.30 
  -1 -23   5    2.71    0.45 
  -1 -23   5    2.36    0.40 
  -1 -23   5    2.74    0.69 
  -1 -23   5    7.80    0.59 
  -1  23   5    2.41    0.38 
  -1  23   5    2.46    0.44 
  -1  23   5    2.74    0.47 
  -1  23   5    1.80    0.34 
  -1  23   5    1.77    0.41 
   1 -23  -5    1.41    0.36 
   1 -23  -5    1.97    0.42 
   1 -23  -5    2.63    0.40 
   1 -23  -5    2.16    0.44 
   1 -23  -5    3.48    0.42 
   1  23  -5    2.89    0.46 
   1  23  -5    1.97    0.34 
   1  23  -5    2.00    0.43 
   1  23  -5    2.47    0.38 
   1  23  -5    1.79    0.39 
   1  23  -5    4.46    0.31 
  -1 -23   4    1.16    0.31 
  -1 -23   4    0.24    0.14 
  -1 -23   4   -0.04    0.06 
  -1 -23   4    0.45    0.17 
  -1 -23   4    5.94    0.46 
  -1  23   4    0.52    0.14 
  -1  23   4    0.43    0.16 
  -1  23   4    0.22    0.11 
  -1  23   4    0.25    0.17 
  -1  23   4    0.23    0.11 
   1 -23  -4    0.29    0.13 
   1 -23  -4    0.54    0.19 
   1 -23  -4    0.17    0.11 
   1 -23  -4    0.18    0.11 
   1 -23  -4    0.40    0.13 
   1  23  -4    0.48    0.16 
   1  23  -4    0.17    0.14 
   1  23  -4    0.20    0.11 
   1  23  -4    0.92    0.30 
   1  23  -4    0.37    0.15 
   1  23  -4    0.17    0.15 
  -1 -23   3    3.53    0.42 
  -1 -23   3    3.24    0.41 
  -1 -23   3    3.47    0.47 
  -1 -23   3    2.69    0.47 
  -1 -23   3    5.68    0.50 
  -1  23   3    3.53    0.41 
  -1  23   3    3.02    0.44 
  -1  23   3    3.19    0.37 
  -1  23   3    2.70    0.40 
  -1  23   3    2.88    0.45 
   1 -23  -3    0.01    0.04 
   1 -23  -3    3.14    0.39 
   1 -23  -3    2.88    0.40 
   1  23  -3    4.37    0.52 
   1  23  -3    3.47    0.49 
  -1 -23   2  378.96    3.16 
  -1 -23   2  319.89    3.17 
  -1 -23   2  385.78    3.62 
  -1 -23   2  378.65    3.26 
  -1  23   2  403.93    3.29 
  -1  23   2  413.78    3.75 
  -1  23   2  381.81    3.34 
  -1  23   2  352.37    3.46 
   1 -23  -2  315.23    3.10 
   1 -23  -2  396.47    3.41 
   1 -23  -2  292.72    2.49 
   1  23  -2  452.77    3.47 
   1  23  -2  335.61    3.34 
   1  23  -2  354.04    3.44 
  -1 -23   1  358.43    2.89 
  -1 -23   1  357.01    4.02 
  -1 -23   1  299.94    3.03 
  -1 -23   1  367.38    3.48 
  -1 -23   1  336.90    3.04 
  -1  23   1  393.58    3.29 
  -1  23   1  376.47    3.34 
  -1  23   1  329.74    3.28 
  -1  23   1  335.69    3.32 
   1 -23  -1  328.09    3.00 
   1 -23  -1  333.23    3.13 
   1 -23  -1  252.23    4.24 
   1 -23  -1  360.56    3.56 
   1 -23  -1  370.56    3.33 
   1 -23  -1  306.11    2.41 
   1  23  -1  423.69    3.15 
   1  23  -1  323.65    3.22 
   1  23  -1  327.83    3.25 
  -1 -23   0    5.72    0.39 
  -1 -23   0    4.95    0.43 
  -1 -23   0    4.63    0.44 
  -1 -23   0    6.15    0.51 
  -1 -23   0    6.75    0.54 
  -1  23   0    6.55    0.52 
  -1  23   0    5.15    0.61 
  -1  23   0    5.59    0.48 
  -1  23   0    5.40    0.49 
   1 -23   0    5.39    0.45 
   1 -23   0    5.25    0.54 
   1 -23   0    5.48    0.56 
   1 -23   0    5.91    0.41 
   1  23   0    7.25    0.43 
   1  23   0    5.76    0.49 
   1  23   0    5.39    0.50 
  -1 -23  -1    6.72    0.38 
  -1 -23  -1    7.01    0.52 
  -1 -23  -1    5.09    0.44 
  -1 -23  -1    7.87    0.57 
  -1 -23  -1    7.49    0.59 
  -1  23  -1    8.98    0.68 
  -1  23  -1    7.04    0.53 
  -1  23  -1    6.66    0.51 
  -1  23  -1    7.35    0.56 
   1 -23   1    7.30    0.54 
   1 -23   1    6.88    0.49 
   1 -23   1   10.83    0.61 
   1 -23   1    7.15    0.55 
   1 -23   1    7.66    0.40 
   1  23   1    8.92    0.44 
   1  23   1    7.10    0.53 
   1  23   1    6.02    0.49 
   1  23   1    6.86    0.54 
  -1 -23  -2   42.56    1.18 
  -1 -23  -2   35.63    1.09 
  -1 -23  -2   46.57    1.28 
  -1 -23  -2   45.46    1.26 
  -1  23  -2   53.79    1.35 
  -1  23  -2   46.26    1.28 
  -1  23  -2   42.02    1.21 
  -1  23  -2   42.61    1.23 
   1 -23   2   43.85    1.21 
   1 -23   2   37.73    1.09 
   1 -23   2   49.06    1.22 
   1 -23   2   44.98    0.94 
   1  23   2   51.73    0.94 
   1  23   2   45.17    1.26 
   1  23   2   41.63    1.22 
  -1 -23  -3   48.43    1.33 
  -1 -23  -3   47.84    1.33 
  -1  23  -3   53.58    1.41 
  -1  23  -3   48.50    2.14 
   1 -23   3   44.85    1.29 
   1 -23   3   37.45    1.11 
   1 -23   3   48.11    1.21 
   1 -23   3   39.41    1.22 
   1 -23   3   47.98    1.02 
   1  23   3   50.97    0.89 
   1  23   3   42.80    1.25 
   1  23   3   39.79    1.20 
   1  23   3   41.72    1.24 
  -1 -23  -4    8.93    0.63 
  -1 -23  -4   10.48    0.69 
  -1 -23  -4    9.91    0.67 
  -1  23  -4   12.88    0.78 
  -1  23  -4    9.25    0.63 
  -1  23  -4   10.73    0.70 
  -1  23  -4   10.30    0.69 
   1 -23   4   10.23    0.68 
   1 -23   4    9.64    0.71 
   1 -23   4   11.69    0.64 
   1 -23   4    9.40    0.67 
   1 -23   4   11.66    0.54 
   1  23   4    8.96    0.65 
   1  23   4   10.95    0.70 
  -1 -23  -5    2.26    0.41 
  -1 -23  -5    3.38    0.50 
  -1 -23  -5    2.60    0.46 
  -1  23  -5    3.91    0.51 
  -1  23  -5    3.23    0.77 
   1 -23   5    2.48    0.42 
   1 -23   5    2.08    0.41 
   1 -23   5    4.01    0.40 
   1  23   5    2.34    0.43 
   1  23   5    2.93    0.43 
  -1 -23  -6    7.57    0.64 
  -1 -23  -6    7.15    0.70 
  -1  23  -6    8.67    1.09 
  -1  23  -6    7.97    0.71 
   1 -23   6    6.05    0.58 
   1  23   6    6.54    0.60 
  -1 -24   6   16.33    0.91 
  -1 -24   6   19.68    0.92 
  -1 -24   6   38.70    1.03 
  -1  24   6   17.93    0.94 
  -1  24   6   21.93    1.07 
   1 -24  -6   21.51    0.91 
   1 -24  -6   23.94    0.97 
   1  24  -6   22.40    1.07 
   1  24  -6   18.57    0.87 
   1  24  -6   22.16    0.80 
  -1 -24   5   59.67    1.56 
  -1 -24   5   48.16    1.42 
  -1 -24   5   62.59    1.56 
  -1 -24   5   73.57    1.65 
  -1  24   5   53.63    1.48 
  -1  24   5   61.71    1.65 
  -1  24   5   51.69    1.32 
   1 -24  -5   58.68    1.41 
   1 -24  -5   50.19    1.55 
   1  24  -5   68.55    1.68 
   1  24  -5   44.49    1.30 
   1  24  -5   56.28    1.80 
   1  24  -5   59.46    1.36 
   1  24  -5   53.70    1.59 
   1  24  -5   46.82    1.42 
  -1 -24   4    7.66    0.58 
  -1 -24   4    6.64    0.56 
  -1 -24   4    7.98    0.77 
  -1 -24   4   13.88    0.70 
  -1  24   4    8.36    0.55 
  -1  24   4    6.85    0.57 
  -1  24   4    7.81    0.64 
  -1  24   4    6.71    0.51 
  -1  24   4    6.63    0.57 
   1 -24  -4    6.47    0.54 
   1 -24  -4    6.27    0.54 
   1 -24  -4    6.57    0.58 
   1 -24  -4    7.44    0.58 
   1 -24  -4    6.20    0.58 
   1 -24  -4    7.67    0.49 
   1  24  -4    8.95    0.65 
   1  24  -4    5.51    0.48 
   1  24  -4    5.81    0.56 
   1  24  -4    8.96    0.59 
   1  24  -4    5.88    0.56 
  -1 -24   3    0.70    0.16 
  -1 -24   3    1.16    0.29 
  -1 -24   3    0.57    0.19 
  -1 -24   3    1.10    0.34 
  -1 -24   3    3.51    0.59 
  -1  24   3    1.56    0.33 
  -1  24   3    0.47    0.12 
  -1  24   3    1.07    0.32 
  -1  24   3    1.38    0.43 
   1 -24  -3    0.51    0.21 
   1 -24  -3    0.93    0.31 
   1  24  -3    0.52    0.20 
   1  24  -3    0.16    0.10 
   1  24  -3    0.46    0.16 
  -1 -24   2    8.05    0.51 
  -1 -24   2    7.21    0.55 
  -1 -24   2    9.35    0.65 
  -1 -24   2   14.85    0.67 
  -1  24   2    9.55    0.58 
  -1  24   2   10.60    0.69 
  -1  24   2    8.49    0.59 
  -1  24   2    6.55    0.54 
  -1  24   2    8.12    0.62 
   1 -24  -2    0.04    0.03 
   1 -24  -2    7.29    0.55 
   1 -24  -2    6.64    0.53 
   1  24  -2    9.35    0.58 
   1  24  -2    6.83    0.57 
   1  24  -2    9.16    0.63 
  -1 -24   1   29.71    0.88 
  -1 -24   1   25.41    0.94 
  -1 -24   1   -0.08    0.04 
  -1 -24   1   31.06    1.07 
  -1 -24   1   31.14    0.99 
  -1  24   1   33.38    1.02 
  -1  24   1   31.23    1.02 
  -1  24   1   31.30    1.57 
  -1  24   1   28.37    1.03 
   1 -24  -1   27.72    0.92 
   1 -24  -1   22.98    0.87 
   1 -24  -1   30.23    1.56 
   1 -24  -1   26.78    0.78 
   1  24  -1   36.09    0.98 
   1  24  -1   28.03    1.01 
   1  24  -1   27.55    1.01 
  -1 -24   0   13.18    0.68 
  -1 -24   0   12.93    0.67 
  -1 -24   0   10.88    0.63 
  -1 -24   0   15.23    0.78 
  -1 -24   0   14.47    0.71 
  -1  24   0   15.40    0.75 
  -1  24   0   14.34    0.72 
  -1  24   0   11.13    0.67 
  -1  24   0   13.17    0.71 
   1 -24   0   13.11    0.66 
   1 -24   0   11.72    0.63 
   1 -24   0   14.52    0.74 
   1 -24   0   13.50    0.54 
   1  24   0   16.27    0.63 
   1  24   0   11.74    0.67 
   1  24   0   12.56    0.71 
  -1 -24  -1    1.60    0.24 
  -1 -24  -1    1.63    0.32 
  -1 -24  -1    2.11    0.33 
  -1 -24  -1    2.29    0.40 
  -1 -24  -1    2.05    0.44 
  -1  24  -1    2.10    0.35 
  -1  24  -1    2.13    0.36 
  -1  24  -1    1.33    0.32 
  -1  24  -1    2.18    0.40 
   1 -24   1    1.33    0.29 
   1 -24   1    1.06    0.29 
   1 -24   1    1.84    0.33 
   1 -24   1    1.93    0.38 
   1 -24   1    2.76    0.27 
   1  24   1    2.14    0.27 
   1  24   1    1.89    0.35 
   1  24   1    2.23    0.40 
  -1 -24  -2   13.42    0.88 
  -1 -24  -2   11.14    0.66 
  -1 -24  -2   14.28    0.80 
  -1 -24  -2   13.46    0.75 
  -1 -24  -2   11.43    0.74 
  -1  24  -2   15.76    0.79 
  -1  24  -2   14.77    0.79 
   1 -24   2   13.46    0.71 
   1 -24   2    0.06    0.04 
   1 -24   2   11.05    0.64 
   1 -24   2   14.33    0.71 
   1 -24   2   13.98    0.56 
   1  24   2   13.98    0.73 
   1  24   2   13.84    0.74 
   1  24   2   13.09    0.71 
   1  24   2   12.61    0.73 
  -1 -24  -3   16.47    0.79 
  -1 -24  -3   19.76    0.90 
  -1 -24  -3   18.28    1.06 
  -1  24  -3   22.57    1.52 
  -1  24  -3   13.72    0.73 
  -1  24  -3   18.36    0.87 
  -1  24  -3   17.01    0.87 
   1 -24   3   17.70    0.85 
   1 -24   3   18.36    1.26 
   1 -24   3   15.70    0.77 
   1 -24   3   20.00    0.83 
   1 -24   3   16.25    0.81 
   1 -24   3   20.18    0.70 
   1  24   3   16.02    0.81 
   1  24   3   16.64    0.82 
   1  24   3   16.23    0.85 
  -1 -24  -4   -0.06    0.11 
  -1 -24  -4   -0.17    0.09 
  -1 -24  -4    0.05    0.11 
  -1 -24  -4   -0.09    0.12 
  -1  24  -4   -0.05    0.12 
  -1  24  -4   -0.09    0.08 
  -1  24  -4   -0.09    0.08 
  -1  24  -4   -0.02    0.12 
   1 -24   4    0.11    0.12 
   1 -24   4    0.03    0.11 
   1 -24   4    0.08    0.12 
   1 -24   4   -0.13    0.08 
   1 -24   4    0.02    0.13 
   1  24   4   -0.14    0.10 
   1  24   4   -0.12    0.08 
  -1 -24  -5   13.58    0.92 
  -1 -24  -5   15.07    0.86 
  -1 -24  -5   13.78    0.83 
  -1  24  -5   18.32    0.96 
  -1  24  -5   15.04    0.87 
   1 -24   5   12.78    0.75 
   1 -24   5   12.00    0.80 
   1  24   5   11.74    0.76 
  -1 -25   5   43.26    2.03 
  -1 -25   5   36.16    1.26 
  -1 -25   5   42.35    1.32 
  -1 -25   5   59.27    1.36 
  -1  25   5   42.03    1.17 
  -1  25   5   36.70    1.27 
  -1  25   5   42.26    1.41 
  -1  25   5   37.38    1.78 
   1 -25  -5   42.00    1.24 
   1 -25  -5   36.28    1.75 
   1  25  -5   46.34    1.43 
   1  25  -5   42.63    1.19 
   1  25  -5   30.02    1.06 
  -1 -25   4   47.01    1.33 
  -1 -25   4   38.98    1.26 
  -1 -25   4   49.86    1.40 
  -1 -25   4   61.41    1.39 
  -1  25   4   43.91    1.34 
  -1  25   4   48.84    1.45 
  -1  25   4   41.22    1.19 
  -1  25   4   45.22    1.42 
   1 -25  -4   40.73    1.25 
   1 -25  -4   37.01    1.20 
   1 -25  -4   43.09    1.41 
   1 -25  -4   49.39    1.32 
   1 -25  -4   40.97    1.33 
   1 -25  -4   46.57    1.15 
   1  25  -4   60.36    2.39 
   1  25  -4   36.53    1.16 
   1  25  -4   45.57    1.39 
   1  25  -4   51.17    1.32 
   1  25  -4   42.52    1.36 
  -1 -25   3   11.98    0.67 
  -1 -25   3   10.38    0.67 
  -1 -25   3   14.38    0.77 
  -1 -25   3   13.30    0.79 
  -1 -25   3   21.42    0.80 
  -1  25   3   13.68    0.68 
  -1  25   3   13.72    0.79 
  -1  25   3   13.43    0.70 
  -1  25   3   12.24    0.74 
  -1  25   3   11.94    1.18 
   1 -25  -3   11.21    0.67 
   1 -25  -3   10.73    0.65 
   1 -25  -3    2.93    0.37 
   1 -25  -3   13.21    0.71 
   1  25  -3   16.30    0.78 
   1  25  -3   12.88    0.76 
   1  25  -3   10.91    0.70 
   1  25  -3   10.98    0.76 
  -1 -25   2   27.21    0.91 
  -1 -25   2   17.77    0.80 
  -1 -25   2   30.68    1.56 
  -1  25   2   30.93    1.00 
  -1  25   2   26.29    0.96 
  -1  25   2   22.35    0.94 
  -1  25   2   27.64    1.08 
   1 -25  -2   23.24    0.91 
   1 -25  -2   -0.01    0.04 
   1 -25  -2   29.16    1.02 
   1 -25  -2   22.10    0.79 
   1  25  -2   33.00    1.02 
   1  25  -2    0.01    0.03 
   1  25  -2   24.74    0.98 
   1  25  -2   26.64    1.04 
  -1 -25   1    9.86    0.54 
  -1 -25   1    8.29    0.60 
  -1 -25   1    0.06    0.09 
  -1 -25   1   10.04    0.67 
  -1 -25   1   13.51    0.75 
  -1  25   1   10.11    0.80 
  -1  25   1   10.38    0.64 
  -1  25   1    9.18    0.63 
  -1  25   1    8.97    0.66 
   1 -25  -1   10.19    0.70 
   1 -25  -1    4.03    0.39 
   1 -25  -1    8.73    0.57 
   1 -25  -1    9.61    0.64 
   1 -25  -1   10.61    0.65 
   1 -25  -1   10.37    0.53 
   1  25  -1   11.66    0.60 
   1  25  -1    9.38    0.62 
   1  25  -1    8.96    0.63 
  -1 -25   0   27.11    0.81 
  -1 -25   0   26.96    1.46 
  -1 -25   0   24.33    0.94 
  -1 -25   0   31.07    1.10 
  -1 -25   0   29.36    1.57 
  -1  25   0   32.31    1.28 
  -1  25   0   30.12    1.04 
  -1  25   0   25.99    0.99 
  -1  25   0   27.94    1.03 
   1 -25   0   27.66    0.96 
   1 -25   0   24.95    0.92 
   1 -25   0    0.09    0.05 
   1 -25   0   28.71    1.02 
   1 -25   0   28.60    0.76 
   1  25   0   34.44    0.92 
   1  25   0   31.55    1.40 
   1  25   0   27.72    1.01 
   1  25   0   27.02    1.01 
  -1 -25  -1    8.12    0.44 
  -1 -25  -1    8.91    0.73 
  -1 -25  -1    8.26    0.60 
  -1 -25  -1   10.04    0.69 
  -1 -25  -1    9.32    0.65 
  -1  25  -1   11.64    0.68 
  -1  25  -1   10.09    0.66 
  -1  25  -1    8.72    0.61 
   1 -25   1   10.51    0.63 
   1 -25   1    4.55    0.39 
   1 -25   1    7.79    0.55 
   1 -25   1   12.84    0.50 
   1  25   1   11.83    0.54 
   1  25   1    8.61    0.60 
   1  25   1    9.11    0.67 
  -1 -25  -2   -0.08    0.09 
  -1 -25  -2    0.10    0.10 
  -1 -25  -2    0.02    0.09 
  -1 -25  -2    0.13    0.18 
  -1  25  -2    0.12    0.14 
  -1  25  -2    0.03    0.10 
  -1  25  -2    0.00    0.09 
  -1  25  -2    0.12    0.11 
   1 -25   2    0.03    0.11 
   1 -25   2    0.03    0.16 
   1 -25   2   -0.01    0.09 
   1  25   2   -0.08    0.09 
   1  25   2   -0.03    0.09 
   1  25   2    0.04    0.09 
   1  25   2    0.02    0.11 
  -1 -25  -3   27.31    1.03 
  -1 -25  -3   24.76    0.98 
  -1 -25  -3   31.03    1.13 
  -1 -25  -3   30.21    1.12 
  -1  25  -3   34.57    1.20 
  -1  25  -3   22.53    0.94 
  -1  25  -3   29.77    1.13 
  -1  25  -3   25.30    1.06 
   1 -25   3   27.90    1.07 
   1 -25   3   28.61    1.03 
   1 -25   3   26.11    0.98 
   1 -25   3   24.52    1.02 
   1 -25   3   33.22    0.88 
   1  25   3   26.97    1.05 
  -1 -25  -4   45.83    1.40 
  -1 -25  -4   49.07    1.44 
  -1 -25  -4   44.82    1.41 
  -1  25  -4   57.14    1.59 
  -1  25  -4   48.46    1.87 
   1 -25   4   46.48    1.33 
   1 -25   4   43.03    1.29 
   1 -25   4   47.30    1.44 
   1  25   4   43.62    1.36 
   1  25   4   42.74    1.35 
  -1 -25  -5    0.44    0.17 
  -1 -25  -5    0.81    0.21 
  -1  25  -5    1.42    0.46 
  -1  25  -5    0.45    0.17 
   1 -25   5    1.40    0.41 
   1 -25   5    0.32    0.17 
  -1 -26   5   26.74    1.13 
  -1 -26   5   47.20    1.13 
  -1  26   5   27.07    1.12 
  -1  26   5   32.07    1.27 
   1 -26  -5   22.49    1.01 
   1 -26  -5   28.41    1.11 
   1  26  -5   32.43    1.23 
   1  26  -5   28.93    1.03 
   1  26  -5   16.88    0.93 
  -1 -26   4    5.55    0.55 
  -1 -26   4    6.88    0.61 
  -1 -26   4    7.90    0.60 
  -1 -26   4   24.71    0.69 
  -1  26   4    7.44    0.55 
  -1  26   4    8.41    0.70 
  -1  26   4    5.80    0.60 
   1 -26  -4    6.36    0.56 
   1 -26  -4    6.61    0.57 
   1  26  -4    8.06    0.65 
   1  26  -4    7.21    0.58 
  -1 -26   3   26.68    0.98 
  -1 -26   3   25.19    1.01 
  -1 -26   3   23.15    0.97 
  -1 -26   3   30.37    1.13 
  -1 -26   3   26.58    1.09 
  -1 -26   3   40.37    1.08 
  -1  26   3   31.97    1.19 
  -1  26   3   27.63    1.00 
  -1  26   3   26.30    1.09 
   1 -26  -3   26.16    1.02 
   1 -26  -3   23.05    0.96 
   1 -26  -3   26.63    1.09 
   1 -26  -3   30.00    1.06 
   1  26  -3   36.44    1.15 
   1  26  -3   26.22    1.08 
   1  26  -3   24.87    1.03 
   1  26  -3   26.87    1.10 
  -1 -26   2   80.58    1.93 
  -1 -26   2   72.93    1.64 
  -1 -26   2   65.00    1.57 
  -1 -26   2   87.33    1.85 
  -1 -26   2   81.18    1.82 
  -1 -26   2   88.30    1.63 
  -1  26   2   77.30    1.65 
  -1  26   2   67.94    1.65 
   1 -26  -2   71.54    1.60 
   1 -26  -2   64.15    1.53 
   1 -26  -2   76.11    1.75 
   1 -26  -2   81.10    1.69 
   1 -26  -2   65.15    1.27 
   1  26  -2   85.96    2.40 
   1  26  -2   72.15    1.68 
   1  26  -2   71.58    1.69 
  -1 -26   1    2.77    0.35 
  -1 -26   1    3.43    0.43 
  -1 -26   1    3.77    0.44 
  -1 -26   1    3.28    0.45 
  -1 -26   1    4.22    0.48 
  -1 -26   1    9.04    0.56 
  -1  26   1    3.90    0.44 
  -1  26   1    3.83    0.45 
  -1  26   1    3.49    0.45 
  -1  26   1    3.42    0.61 
   1 -26  -1    2.81    0.37 
   1 -26  -1    3.53    0.42 
   1 -26  -1    2.96    0.47 
   1 -26  -1    3.78    0.46 
   1 -26  -1    4.13    0.47 
   1 -26  -1    5.60    0.37 
   1  26  -1    4.29    0.43 
   1  26  -1    1.33    0.32 
   1  26  -1    2.36    0.38 
   1  26  -1    2.91    0.49 
  -1 -26   0   13.78    0.61 
  -1 -26   0   16.23    0.79 
  -1 -26   0   14.39    0.75 
  -1 -26   0   16.71    0.86 
  -1 -26   0   18.77    0.78 
  -1  26   0   18.41    0.82 
  -1  26   0   16.85    1.15 
  -1  26   0   14.83    0.79 
   1 -26   0   14.03    0.71 
   1 -26   0   14.74    0.91 
   1 -26   0   13.76    0.73 
   1 -26   0   17.64    0.84 
   1 -26   0   18.20    0.62 
   1  26   0   19.11    0.71 
   1  26   0   15.07    0.80 
   1  26   0   12.81    0.72 
   1  26   0   15.20    0.81 
  -1 -26  -1   22.82    0.93 
  -1 -26  -1   19.50    0.87 
  -1 -26  -1   25.65    1.04 
  -1 -26  -1   24.62    1.02 
  -1 -26  -1   22.47    0.92 
  -1  26  -1   26.42    1.01 
  -1  26  -1   24.78    1.01 
  -1  26  -1   24.22    1.13 
  -1  26  -1   23.05    1.00 
   1 -26   1   23.25    0.93 
   1 -26   1   21.75    0.89 
   1 -26   1   21.42    1.07 
   1 -26   1   24.50    0.99 
   1 -26   1   28.59    0.75 
   1  26   1   28.51    0.82 
   1  26   1   22.40    0.96 
   1  26   1   19.71    0.89 
   1  26   1   21.53    0.97 
  -1 -26  -2   15.45    0.79 
  -1 -26  -2   13.70    0.75 
  -1 -26  -2   17.23    0.89 
  -1 -26  -2   16.98    0.87 
  -1 -26  -2   13.88    0.77 
  -1  26  -2   21.05    1.46 
  -1  26  -2   16.96    0.86 
  -1  26  -2   15.71    0.85 
   1 -26   2   14.91    0.79 
   1 -26   2   15.38    0.77 
   1 -26   2   14.68    0.76 
   1 -26   2   17.30    0.82 
   1 -26   2   21.67    0.67 
   1  26   2   15.69    0.84 
   1  26   2   14.27    0.85 
   1  26   2   13.95    1.18 
  -1 -26  -3    2.57    0.41 
  -1 -26  -3    2.93    0.46 
  -1 -26  -3    3.24    0.48 
  -1  26  -3    3.56    0.49 
  -1  26  -3    2.55    0.50 
   1 -26   3    2.24    0.40 
   1 -26   3    2.08    0.38 
   1 -26   3    3.36    0.44 
   1 -26   3    2.96    0.42 
   1  26   3    2.65    0.43 
   1  26   3    2.55    0.43 
  -1 -26  -4    0.18    0.13 
  -1  26  -4    0.31    0.17 
  -1  26  -4    0.09    0.13 
   1 -26   4    0.17    0.14 
   1 -26   4    0.14    0.12 
   1 -26   4   -0.09    0.11 
  -1 -27   4   10.17    0.71 
  -1 -27   4   10.64    0.74 
  -1 -27   4   35.52    0.95 
  -1  27   4   13.09    0.68 
  -1  27   4   14.48    0.88 
  -1  27   4   10.06    0.66 
  -1  27   4   10.48    0.77 
   1 -27  -4   10.91    0.72 
   1 -27  -4   11.48    0.73 
   1  27  -4   13.53    0.82 
   1  27  -4   13.46    0.77 
  -1 -27   3    1.18    0.38 
  -1 -27   3    1.26    0.40 
  -1 -27   3    0.57    0.16 
  -1 -27   3   25.60    0.53 
  -1  27   3    1.54    0.37 
  -1  27   3    1.77    0.45 
  -1  27   3    0.55    0.15 
  -1  27   3    0.65    0.20 
   1 -27  -3    0.48    0.19 
   1 -27  -3    0.62    0.18 
   1 -27  -3    0.73    0.21 
   1  27  -3    1.96    0.43 
   1  27  -3    1.30    0.43 
  -1 -27   2   20.25    0.82 
  -1 -27   2   18.67    0.88 
  -1 -27   2   17.15    0.85 
  -1 -27   2   21.23    0.96 
  -1 -27   2   21.38    0.99 
  -1 -27   2   37.80    0.97 
  -1  27   2   23.96    0.93 
  -1  27   2   20.85    0.91 
  -1  27   2   18.94    0.96 
   1 -27  -2   18.72    0.86 
   1 -27  -2   17.13    0.83 
   1 -27  -2   19.52    0.95 
   1 -27  -2   22.56    1.15 
   1 -27  -2   19.80    0.74 
   1  27  -2   24.69    0.93 
   1  27  -2   20.93    0.97 
   1  27  -2   16.14    0.85 
   1  27  -2   19.64    0.93 
  -1 -27   1   11.23    0.61 
  -1 -27   1    9.34    0.64 
  -1 -27   1    9.53    0.65 
  -1 -27   1   11.42    0.73 
  -1 -27   1   12.19    0.75 
  -1 -27   1   21.63    0.77 
  -1  27   1   12.80    0.70 
  -1  27   1   10.26    0.68 
  -1  27   1   10.22    0.73 
   1 -27  -1    9.22    0.59 
   1 -27  -1   10.02    0.65 
   1 -27  -1    8.64    0.61 
   1 -27  -1   10.38    0.70 
   1 -27  -1   12.84    0.54 
   1  27  -1   12.82    0.66 
   1  27  -1    9.34    0.67 
   1  27  -1   10.40    0.68 
   1  27  -1   10.45    0.73 
  -1 -27   0    4.12    0.49 
  -1 -27   0    3.27    0.44 
  -1 -27   0    3.77    0.47 
  -1 -27   0    4.16    0.52 
  -1 -27   0   11.26    0.57 
  -1  27   0    5.05    0.50 
  -1  27   0    3.51    0.45 
  -1  27   0    3.23    0.49 
   1 -27   0    3.43    0.41 
   1 -27   0    3.67    0.45 
   1 -27   0    3.41    0.43 
   1 -27   0    3.92    0.49 
   1 -27   0    4.60    0.50 
   1 -27   0    8.91    0.38 
   1  27   0    4.05    0.40 
   1  27   0    3.81    0.47 
   1  27   0    3.01    0.42 
   1  27   0    4.20    0.51 
  -1 -27  -1   -0.16    0.09 
  -1 -27  -1    0.17    0.12 
  -1 -27  -1    0.07    0.10 
  -1 -27  -1    0.14    0.13 
  -1 -27  -1    4.49    0.51 
  -1  27  -1    1.38    0.39 
  -1  27  -1    0.24    0.13 
  -1  27  -1    0.28    0.13 
   1 -27   1    0.09    0.11 
   1 -27   1    0.17    0.13 
   1 -27   1    0.26    0.12 
   1 -27   1    0.05    0.09 
   1  27   1    0.33    0.12 
   1  27   1    0.15    0.12 
   1  27   1   -0.06    0.12 
  -1 -27  -2    4.01    0.47 
  -1 -27  -2    5.34    0.81 
  -1 -27  -2    5.39    0.56 
  -1 -27  -2    5.25    0.53 
  -1  27  -2    5.70    0.56 
  -1  27  -2    3.70    0.49 
  -1  27  -2    4.08    0.51 
   1 -27   2    4.59    0.52 
   1 -27   2    3.84    0.46 
   1 -27   2    4.27    0.48 
   1 -27   2    4.48    0.49 
   1  27   2    3.16    0.48 
   1  27   2    4.49    0.50 
  -1 -27  -3   31.82    1.17 
  -1 -27  -3   38.78    1.31 
  -1 -27  -3   26.18    1.16 
  -1  27  -3   45.47    1.42 
  -1  27  -3   34.69    1.95 
   1 -27   3   32.94    1.37 
   1 -27   3   33.00    1.16 
   1 -27   3   41.16    1.25 
   1  27   3   34.03    1.23 
  -1 -27  -4   11.17    0.88 
  -1 -27  -4   14.59    0.88 
  -1  27  -4   16.70    0.95 
  -1  27  -4   13.49    0.86 
   1 -27   4   12.02    0.77 
   1 -27   4   12.05    0.79 
  -1 -28   4   89.65    1.46 
  -1  28   4   40.24    1.28 
  -1  28   4   45.69    2.31 
   1 -28  -4   37.04    1.29 
   1 -28  -4   45.30    1.36 
   1  28  -4   54.00    1.53 
   1  28  -4   49.45    1.41 
   1  28  -4   36.23    1.34 
  -1 -28   3    0.77    0.18 
  -1 -28   3    0.75    0.20 
  -1 -28   3    0.67    0.19 
  -1 -28   3   25.74    0.70 
  -1  28   3    1.24    0.37 
  -1  28   3    0.48    0.16 
  -1  28   3    0.60    0.20 
   1 -28  -3    1.23    0.36 
   1 -28  -3    1.52    0.39 
   1  28  -3    1.51    0.42 
   1  28  -3    0.37    0.15 
  -1 -28   2   13.70    0.72 
  -1 -28   2   13.01    0.78 
  -1 -28   2   16.33    0.91 
  -1 -28   2   37.62    0.87 
  -1  28   2   16.97    0.82 
  -1  28   2   14.97    0.81 
  -1  28   2   14.10    0.87 
   1 -28  -2   12.27    0.75 
   1 -28  -2   14.96    0.81 
   1  28  -2   18.37    0.83 
   1  28  -2   11.30    0.75 
  -1 -28   1   15.01    0.81 
  -1 -28   1   16.90    0.92 
  -1 -28   1   32.95    0.86 
  -1  28   1   19.96    0.87 
  -1  28   1   18.12    0.89 
  -1  28   1   16.54    0.92 
   1 -28  -1   14.77    0.73 
   1 -28  -1   15.38    0.81 
   1 -28  -1   14.16    0.77 
   1 -28  -1   17.68    0.98 
   1 -28  -1   16.65    0.86 
   1  28  -1   14.65    0.84 
  -1 -28   0  112.63    2.12 
  -1 -28   0  130.54    2.36 
  -1 -28   0  132.09    2.06 
  -1  28   0  145.92    2.33 
  -1  28   0  127.80    2.27 
  -1  28   0  126.71    2.33 
   1 -28   0  120.09    2.29 
   1 -28   0  117.27    2.10 
   1 -28   0  109.21    2.04 
   1 -28   0  131.81    2.32 
   1 -28   0  130.32    2.29 
   1  28   0  157.86    2.06 
   1  28   0  115.16    2.20 
  -1 -28  -1   25.37    1.03 
  -1 -28  -1   34.81    1.25 
  -1 -28  -1   35.89    1.14 
  -1  28  -1   36.26    1.21 
  -1  28  -1   30.26    1.27 
  -1  28  -1   31.12    1.18 
   1 -28   1   28.74    1.07 
   1 -28   1   27.19    1.04 
   1 -28   1   26.94    1.04 
   1 -28   1   33.02    1.17 
   1  28   1   26.62    1.08 
  -1 -28  -2    0.06    0.13 
  -1 -28  -2    0.07    0.10 
  -1  28  -2   -0.15    0.12 
  -1  28  -2    0.00    0.15 
   1 -28   2   -0.18    0.09 
   1 -28   2   -0.02    0.10 
   1 -28   2   -0.07    0.08 
   1  28   2   -0.20    0.09 
  -1 -28  -3    8.55    0.67 
  -1 -28  -3   10.33    0.77 
  -1 -28  -3    7.89    0.69 
  -1  28  -3   11.91    0.80 
  -1  28  -3    9.35    0.77 
   1 -28   3    8.56    0.64 
   1 -28   3    8.54    0.66 
   1  28   3    9.45    1.03 
  -1 -29   3   -0.11    0.10 
  -1 -29   3   -0.11    0.18 
  -1 -29   3   -0.11    0.11 
  -1 -29   3   40.40    0.51 
  -1  29   3    0.19    0.15 
  -1  29   3   -0.22    0.09 
  -1  29   3   -0.12    0.19 
   1 -29  -3   -0.07    0.12 
   1 -29  -3   -0.04    0.10 
   1  29  -3   -0.13    0.13 
   1  29  -3   -0.23    0.11 
  -1 -29   2   18.69    0.93 
  -1 -29   2   22.29    1.07 
  -1 -29   2   63.42    1.41 
  -1  29   2   21.33    0.92 
  -1  29   2   18.70    0.91 
  -1  29   2   19.77    1.04 
   1 -29  -2   17.84    0.90 
   1 -29  -2   22.31    1.00 
   1  29  -2   26.29    0.99 
   1  29  -2   17.42    0.93 
  -1 -29   1    1.49    0.39 
  -1 -29   1    1.66    0.43 
  -1 -29   1   22.16    0.59 
  -1  29   1    1.62    0.51 
  -1  29   1    0.32    0.15 
  -1  29   1    0.51    0.19 
   1 -29  -1    0.47    0.15 
   1 -29  -1    1.21    0.36 
   1 -29  -1    1.40    0.41 
   1  29  -1    1.56    0.36 
   1  29  -1    0.57    0.18 
  -1 -29   0   43.36    1.36 
  -1 -29   0   50.79    1.53 
  -1 -29   0   58.69    1.55 
  -1  29   0   57.52    1.50 
  -1  29   0   45.65    1.47 
   1 -29   0   44.66    1.32 
   1 -29   0   41.08    1.30 
   1 -29   0   50.63    1.49 
   1  29   0   40.56    1.35 
  -1 -29  -1  111.67    2.17 
  -1 -29  -1  146.11    2.56 
  -1 -29  -1  136.98    2.28 
  -1  29  -1  165.09    2.57 
  -1  29  -1  137.32    3.91 
   1 -29   1  120.21    2.19 
   1 -29   1  119.42    2.19 
   1  29   1  116.72    2.28 
  -1 -29  -2    8.18    0.65 
  -1 -29  -2    9.43    0.73 
  -1 -29  -2   11.33    0.72 
  -1  29  -2   10.19    0.74 
  -1  29  -2    9.23    0.72 
   1 -29   2    7.87    0.63 
   1 -29   2    6.98    0.79 
   1  29   2    7.34    0.65 
  -1 -30   2    0.11    0.16 
  -1 -30   2   -0.04    0.17 
  -1  30   2    0.24    0.16 
  -1  30   2   -0.08    0.14 
   1 -30  -2    0.18    0.14 
   1 -30  -2    0.15    0.13 
   1  30  -2    0.34    0.17 
   1  30  -2    0.07    0.15 
  -1 -30   1   12.23    0.82 
  -1 -30   1   14.81    0.91 
  -1 -30   1   57.84    0.90 
  -1  30   1   14.60    0.80 
  -1  30   1   13.87    0.88 
   1 -30  -1   11.93    0.90 
   1 -30  -1   11.76    0.75 
   1 -30  -1   14.84    0.87 
   1  30  -1   11.87    0.76 
  -1 -30   0    7.04    0.64 
  -1 -30   0    9.95    0.78 
  -1 -30   0   34.21    0.69 
  -1  30   0   10.24    0.74 
  -1  30   0    8.63    0.73 
   1 -30   0    6.66    0.58 
   1 -30   0    7.44    0.63 
   1 -30   0   10.88    0.77 
   1  30   0    6.38    0.62 
  -1 -30  -1   32.75    1.78 
  -1 -30  -1   38.63    1.39 
  -1 -30  -1   51.41    1.23 
  -1  30  -1   43.74    1.40 
  -1  30  -1   38.89    1.39 
   1 -30   1   32.15    1.19 
  -2   0   9   -0.05    0.13 
  -2   0   9    0.06    0.13 
  -2   0   9   -0.12    0.09 
  -2   0   9    5.34    0.54 
   2   0  -9   -0.12    0.09 
  -2   0   8    1.79    0.31 
  -2   0   8    6.01    0.54 
  -2   0   8    6.19    0.73 
  -2   0   8    5.09    0.53 
  -2   0   8    7.58    0.68 
   2   0  -8    5.81    0.39 
   2   0  -8    6.01    0.58 
   2   0  -8   10.70    0.32 
  -2   0   7    0.00    0.09 
  -2   0   7   -0.10    0.07 
  -2   0   7   -0.07    0.06 
  -2   0   7   -0.12    0.11 
  -2   0   7   -0.05    0.07 
  -2   0   7   -0.14    0.12 
   2   0  -7    0.04    0.09 
   2   0  -7   -0.03    0.09 
   2   0  -7    0.11    0.12 
  -2   0   6   82.41    1.41 
  -2   0   6   89.56    1.48 
  -2   0   6   86.57    1.23 
  -2   0   6   83.94    1.45 
  -2   0   6   97.38    1.59 
   2   0  -6   79.81    1.31 
   2   0  -6   88.96    1.49 
   2   0  -6  101.03    1.56 
  -2   0   5   -0.04    0.08 
  -2   0   5   -0.05    0.06 
  -2   0   5    0.35    0.10 
  -2   0   5    0.31    0.12 
   2   0  -5   -0.11    0.06 
   2   0  -5    0.00    0.03 
   2   0  -5    0.04    0.07 
   2   0  -5    0.03    0.10 
  -2   0   4  113.36    1.29 
  -2   0   4  118.00    1.45 
  -2   0   4  118.00    1.31 
  -2   0   4  116.24    1.34 
  -2   0   4  130.60    1.48 
   2   0  -4  106.84    1.17 
   2   0  -4  117.74    1.44 
   2   0  -4  136.62    1.32 
   2   0  -4  117.97    1.34 
   2   0  -4  125.89    1.45 
  -2   0   3   -0.03    0.04 
  -2   0   3    0.08    0.04 
  -2   0   3    0.03    0.04 
  -2   0   3   -0.08    0.06 
  -2   0   3    0.04    0.04 
  -2   0   3   -0.05    0.08 
   2   0  -3   -0.02    0.03 
   2   0  -3    0.04    0.04 
   2   0  -3   -0.08    0.06 
   2   0  -3   -0.01    0.03 
   2   0  -3   -0.08    0.05 
  -2   0   2   23.16    0.39 
  -2   0   2   23.43    0.41 
  -2   0   2   25.12    0.56 
  -2   0   2   23.31    0.54 
  -2   0   2   24.30    0.42 
  -2   0   2   27.32    0.54 
   2   0  -2   22.02    0.30 
   2   0  -2   26.58    0.44 
   2   0  -2   25.75    0.58 
  -2   0   1    3.15    0.19 
  -2   0   1    0.05    0.02 
  -2   0   1    0.03    0.05 
  -2   0   1    0.31    0.10 
   2   0  -1    0.13    0.05 
   2   0  -1    0.16    0.06 
   2   0  -1   -0.18    0.10 
  -2   0   0   58.76    0.67 
  -2   0   0   61.95    0.80 
  -2   0   0   62.49    0.66 
  -2   0   0   61.10    0.70 
  -2   0   0   61.63    0.78 
  -2   0   0   46.40    0.58 
   2   0   0   55.46    0.76 
   2   0   0   56.57    0.75 
  -2   0  -1    0.11    0.04 
  -2   0  -1    0.12    0.06 
  -2   0  -1    0.02    0.02 
  -2   0  -1    0.14    0.06 
  -2   0  -1    0.03    0.02 
   2   0   1    0.26    0.08 
   2   0   1    0.02    0.05 
   2   0   1    0.03    0.04 
   2   0   1    0.05    0.02 
  -2   0  -2  161.83    1.21 
  -2   0  -2  127.74    1.01 
  -2   0  -2  141.51    1.44 
  -2   0  -2  155.29    1.12 
  -2   0  -2  140.25    1.10 
   2   0   2  138.96    1.12 
   2   0   2  138.01    1.07 
   2   0   2  131.38    1.04 
  -2   0  -3    0.15    0.06 
  -2   0  -3   -0.11    0.04 
  -2   0  -3   -0.21    0.07 
  -2   0  -3   -0.04    0.04 
  -2   0  -3   -0.05    0.06 
   2   0   3   -0.02    0.04 
   2   0   3   -0.05    0.04 
   2   0   3   -0.04    0.08 
   2   0   3   -0.09    0.06 
   2   0   3    0.38    0.12 
  -2   0  -4   28.24    0.65 
  -2   0  -4   20.17    0.59 
  -2   0  -4   21.97    0.63 
  -2   0  -4   22.75    0.68 
   2   0   4   24.52    0.60 
   2   0   4   20.74    0.52 
   2   0   4   21.16    0.67 
   2   0   4   22.47    0.75 
  -2   0  -5    0.07    0.07 
  -2   0  -5   -0.06    0.06 
  -2   0  -5    0.00    0.07 
  -2   0  -5    0.12    0.11 
   2   0   5    0.05    0.06 
   2   0   5   -0.01    0.07 
   2   0   5    0.02    0.10 
   2   0   5    0.03    0.05 
  -2   0  -6   34.67    0.97 
  -2   0  -6   37.11    1.31 
  -2   0  -6   39.51    1.08 
   2   0   6   42.25    1.17 
   2   0   6   34.39    0.86 
   2   0   6   33.81    0.95 
   2   0   6   33.96    1.13 
  -2   0  -7   -0.22    0.08 
  -2   0  -7   -0.03    0.09 
   2   0   7    0.06    0.09 
   2   0   7    0.00    0.09 
   2   0   7   -0.15    0.11 
   2   0   7   -0.04    0.08 
  -2   0  -8    6.21    0.55 
  -2   0  -8    7.02    0.61 
  -2   0  -8    6.74    0.60 
  -2   0  -8   19.12    0.62 
   2   0   8    7.54    0.55 
   2   0   8    6.91    0.52 
   2   0   8    6.16    0.50 
   2   0   8    5.28    0.51 
  -2  -1   9    1.46    0.41 
  -2  -1   9    0.69    0.20 
  -2  -1   9    0.62    0.15 
  -2  -1   9    6.88    0.62 
  -2   1   9    0.78    0.19 
  -2   1   9    1.50    0.42 
  -2   1   9    0.54    0.15 
  -2   1   9    4.81    0.56 
   2  -1  -9    1.15    0.32 
   2  -1  -9   17.75    0.47 
   2   1  -9    1.03    0.32 
  -2  -1   8   30.17    1.05 
  -2  -1   8   42.72    1.23 
  -2  -1   8   43.25    1.27 
  -2  -1   8   50.84    1.42 
  -2   1   8   40.74    1.20 
  -2   1   8   43.38    1.27 
  -2   1   8   50.58    1.40 
   2  -1  -8   47.64    0.95 
   2  -1  -8   44.06    1.29 
   2  -1  -8   38.41    1.06 
   2   1  -8   47.22    0.97 
   2   1  -8   44.97    1.30 
  -2  -1   7    3.47    0.40 
  -2  -1   7    2.63    0.38 
  -2  -1   7    2.23    0.35 
  -2  -1   7    1.52    0.25 
  -2  -1   7    2.07    0.35 
  -2  -1   7    3.08    0.52 
  -2   1   7    3.70    0.40 
  -2   1   7    1.70    0.39 
  -2   1   7    2.57    0.36 
  -2   1   7    2.67    0.28 
  -2   1   7    2.14    0.35 
  -2   1   7    2.39    0.41 
   2  -1  -7    1.82    0.31 
   2  -1  -7    2.54    0.25 
   2  -1  -7    2.28    0.37 
   2  -1  -7    2.63    0.38 
   2   1  -7    2.50    0.32 
   2   1  -7    2.55    0.27 
   2   1  -7    2.68    0.38 
   2   1  -7    3.88    0.34 
  -2  -1   6   35.38    0.95 
  -2  -1   6   37.40    0.98 
  -2  -1   6   38.16    0.83 
  -2  -1   6   36.61    0.98 
  -2  -1   6   40.66    1.06 
  -2   1   6   34.26    0.93 
  -2   1   6   38.98    1.00 
  -2   1   6   37.38    0.83 
  -2   1   6   37.05    0.98 
  -2   1   6   38.64    1.02 
   2  -1  -6   35.32    0.89 
   2  -1  -6   38.87    1.00 
   2  -1  -6   45.06    1.03 
   2   1  -6   35.29    0.89 
   2   1  -6   39.40    0.72 
   2   1  -6   37.65    1.00 
   2   1  -6   43.72    1.06 
  -2  -1   5  152.86    1.71 
  -2  -1   5  158.19    1.81 
  -2  -1   5  163.09    1.65 
  -2  -1   5  158.53    1.77 
  -2  -1   5  177.34    1.94 
  -2   1   5  151.86    1.70 
  -2   1   5  164.57    1.85 
  -2   1   5  157.30    1.65 
  -2   1   5  155.51    1.76 
  -2   1   5  173.09    1.89 
   2  -1  -5  149.44    1.59 
   2  -1  -5  157.91    1.81 
   2  -1  -5  160.13    1.78 
   2  -1  -5  171.83    1.88 
   2   1  -5  144.93    1.56 
   2   1  -5  171.16    1.25 
   2   1  -5  170.50    1.83 
   2   1  -5  166.22    1.88 
  -2  -1   4   12.40    0.46 
  -2  -1   4   12.52    0.51 
  -2  -1   4   11.82    0.44 
  -2  -1   4   13.14    0.48 
  -2  -1   4   13.53    0.53 
  -2   1   4   11.55    0.46 
  -2   1   4   12.87    0.52 
  -2   1   4   12.50    0.45 
  -2   1   4   12.42    0.47 
  -2   1   4   15.37    0.54 
   2  -1  -4   11.21    0.41 
   2  -1  -4   12.96    0.51 
   2  -1  -4   12.79    0.48 
   2  -1  -4   13.53    0.51 
   2   1  -4   11.78    0.41 
   2   1  -4   13.88    0.31 
   2   1  -4   11.92    0.46 
   2   1  -4   12.76    0.47 
   2   1  -4   12.45    0.50 
  -2  -1   3  274.53    1.69 
  -2  -1   3  300.17    1.41 
  -2  -1   3  297.41    1.96 
  -2  -1   3  290.53    1.79 
  -2  -1   3  321.34    2.09 
  -2   1   3  308.68    2.02 
   2  -1  -3  270.17    1.53 
   2  -1  -3  290.03    2.06 
   2  -1  -3  268.09    1.72 
   2   1  -3  263.02    1.50 
   2   1  -3  290.04    1.95 
   2   1  -3  171.93    1.43 
   2   1  -3  310.54    2.05 
  -2  -1   1  186.27    1.29 
  -2  -1   1  180.31    1.32 
  -2  -1   1  200.15    1.06 
  -2  -1   1  182.39    1.40 
  -2  -1   1  179.03    0.74 
  -2  -1   1  173.16    1.22 
  -2   1   1  189.17    1.45 
  -2   1   1  186.46    1.32 
  -2   1   1  184.64    0.93 
  -2   1   1  188.40    1.42 
  -2   1   1  183.24    0.79 
  -2   1   1  186.36    1.13 
   2  -1  -1  174.62    1.21 
   2  -1  -1  183.69    1.31 
   2  -1  -1  171.13    1.37 
   2  -1  -1  173.67    0.86 
   2  -1  -1  159.81    1.07 
   2   1  -1  179.05    1.27 
   2   1  -1  179.21    1.05 
   2   1  -1  180.09    1.41 
   2   1  -1  154.58    1.18 
  -2  -1  -1  101.03    0.82 
  -2  -1  -1   89.56    1.05 
  -2  -1  -1   91.62    1.03 
  -2  -1  -1  100.93    0.97 
  -2  -1  -1   93.52    0.65 
  -2   1  -1  101.60    0.94 
  -2   1  -1   87.70    0.59 
  -2   1  -1   87.89    1.04 
  -2   1  -1   91.66    0.62 
  -2   1  -1  100.98    1.13 
  -2   1  -1   92.39    0.66 
   2  -1   1   93.62    0.90 
   2  -1   1   94.68    1.09 
   2  -1   1   90.64    0.89 
   2  -1   1   90.60    0.64 
   2   1   1   93.46    0.79 
   2   1   1   86.99    1.05 
   2   1   1  100.64    0.97 
   2   1   1   93.09    0.63 
  -2  -1  -4   73.73    1.00 
  -2  -1  -4   52.20    0.93 
  -2  -1  -4   56.10    1.04 
  -2  -1  -4   58.89    1.01 
  -2  -1  -4   62.44    1.12 
  -2   1  -4   75.09    1.08 
  -2   1  -4   52.67    0.94 
  -2   1  -4   58.07    1.01 
  -2   1  -4   60.74    1.08 
   2  -1   4   64.88    1.00 
   2  -1   4   53.53    0.83 
   2  -1   4   54.45    1.05 
   2  -1   4   57.88    1.20 
   2   1   4   63.96    0.93 
   2   1   4   52.86    0.82 
   2   1   4   55.73    1.05 
   2   1   4   57.97    0.66 
   2   1   4   54.57    1.17 
  -2  -1  -5  102.32    1.48 
  -2  -1  -5  113.24    1.57 
  -2  -1  -5  119.66    1.71 
  -2   1  -5  139.32    1.62 
  -2   1  -5  103.48    1.49 
  -2   1  -5  111.44    1.57 
  -2   1  -5  119.21    1.67 
   2  -1   5  122.05    1.52 
   2  -1   5  102.09    1.31 
   2  -1   5  103.66    1.55 
   2  -1   5  103.74    1.49 
   2   1   5  125.05    1.46 
   2   1   5  103.48    1.31 
   2   1   5   99.81    1.50 
   2   1   5  107.33    1.52 
  -2  -1  -6    0.19    0.08 
  -2  -1  -6   -0.12    0.06 
  -2  -1  -6    0.04    0.09 
  -2  -1  -6    0.05    0.11 
  -2   1  -6    0.09    0.08 
  -2   1  -6   -0.10    0.08 
  -2   1  -6    0.24    0.11 
   2  -1   6    0.17    0.10 
   2  -1   6    0.00    0.07 
   2  -1   6    0.24    0.13 
   2  -1   6   -0.02    0.07 
   2   1   6    0.04    0.08 
   2   1   6   -0.08    0.06 
   2   1   6    0.10    0.12 
   2   1   6   -0.05    0.07 
  -2  -1  -7   26.51    0.94 
  -2  -1  -7   29.37    1.05 
  -2  -1  -7   28.84    1.00 
  -2  -1  -7   36.28    1.07 
  -2   1  -7   26.52    0.93 
  -2   1  -7   30.18    1.03 
  -2   1  -7   39.66    1.09 
   2  -1   7   34.06    0.98 
   2  -1   7   28.04    0.86 
   2  -1   7   25.77    0.90 
   2  -1   7   28.25    0.99 
   2   1   7   33.92    0.94 
   2   1   7   26.86    0.85 
   2   1   7   27.35    0.90 
   2   1   7   26.10    0.96 
  -2  -1  -8   10.05    0.67 
  -2  -1  -8   13.37    0.80 
  -2  -1  -8   12.48    0.77 
  -2  -1  -8   24.88    0.76 
  -2   1  -8   10.75    0.69 
  -2   1  -8   13.63    0.81 
  -2   1  -8   13.71    0.79 
  -2   1  -8   26.82    0.80 
   2  -1   8   11.75    0.64 
   2  -1   8   12.45    0.68 
   2  -1   8   10.71    0.72 
   2   1   8   12.04    0.65 
   2   1   8   11.73    0.65 
   2   1   8   10.82    0.77 
  -2  -2   9    5.40    0.59 
  -2  -2   9    4.69    0.53 
  -2  -2   9    4.56    0.52 
  -2  -2   9   10.17    0.72 
  -2   2   9    6.25    0.59 
  -2   2   9    5.43    0.58 
  -2   2   9    4.70    0.52 
  -2   2   9   10.08    0.68 
   2  -2  -9    4.24    0.47 
   2  -2  -9   19.53    0.57 
   2   2  -9    4.28    0.46 
  -2  -2   8   16.92    0.82 
  -2  -2   8   16.67    0.82 
  -2  -2   8   15.58    0.81 
  -2  -2   8   21.81    1.02 
  -2   2   8   15.85    0.79 
  -2   2   8   15.68    0.81 
  -2   2   8   20.68    0.99 
   2  -2  -8   16.76    0.73 
   2  -2  -8   18.00    0.86 
   2  -2  -8   19.36    0.72 
   2   2  -8   16.73    0.62 
   2   2  -8   17.02    0.86 
  -2  -2   7   26.66    0.96 
  -2  -2   7   21.02    0.97 
  -2  -2   7   22.65    0.83 
  -2  -2   7   20.63    0.63 
  -2  -2   7   20.48    0.82 
  -2  -2   7   23.19    1.39 
  -2   2   7   18.87    1.00 
  -2   2   7   21.55    0.81 
  -2   2   7   20.44    0.68 
  -2   2   7   19.35    0.80 
  -2   2   7   23.41    0.90 
   2  -2  -7   19.32    0.73 
   2  -2  -7   21.90    0.58 
   2  -2  -7   21.91    0.85 
   2  -2  -7   25.79    0.92 
   2   2  -7   19.22    0.73 
   2   2  -7   22.13    0.63 
   2   2  -7   21.94    0.85 
   2   2  -7   22.72    0.88 
  -2  -2   6  466.80    3.48 
  -2  -2   6  344.83    2.85 
  -2  -2   6  381.34    3.01 
  -2  -2   6  381.45    2.52 
  -2  -2   6  363.03    2.99 
  -2  -2   6  409.36    3.26 
  -2   2   6  353.01    2.89 
  -2   2   6  388.37    3.06 
  -2   2   6  358.58    2.54 
  -2   2   6  365.60    3.00 
  -2   2   6  411.25    3.21 
   2  -2  -6  355.13    2.75 
   2  -2  -6  372.88    2.99 
   2  -2  -6  373.74    2.00 
   2  -2  -6  376.35    3.04 
   2  -2  -6  406.09    3.16 
   2   2  -6  342.99    2.69 
   2   2  -6  398.08    2.27 
   2   2  -6  376.01    3.04 
   2   2  -6  403.60    3.23 
  -2  -2   5  228.91    2.09 
  -2  -2   5  234.39    2.20 
  -2  -2   5  232.55    1.89 
  -2  -2   5  235.34    2.17 
  -2  -2   5  266.64    2.40 
  -2   2   5  226.95    2.08 
  -2   2   5  244.23    2.26 
  -2   2   5  226.03    1.94 
  -2   2   5  236.83    2.17 
  -2   2   5  261.77    2.31 
   2  -2  -5  221.26    1.94 
   2  -2  -5  236.83    2.22 
   2  -2  -5  239.77    1.32 
   2  -2  -5  243.99    2.20 
   2  -2  -5  249.50    2.25 
   2   2  -5  213.35    1.90 
   2   2  -5  254.71    1.59 
   2   2  -5  239.43    2.18 
   2   2  -5  251.89    2.32 
  -2  -2   4  272.90    2.01 
  -2  -2   4  281.43    2.23 
  -2  -2   4  281.36    2.00 
  -2  -2   4  286.75    2.11 
  -2  -2   4  312.51    2.34 
  -2   2   4  270.42    2.01 
  -2   2   4  292.10    2.28 
  -2   2   4  279.85    2.05 
  -2   2   4  281.83    2.09 
  -2   2   4  306.19    2.22 
   2  -2  -4  265.15    1.85 
   2  -2  -4  283.17    2.24 
   2  -2  -4  285.48    2.10 
   2  -2  -4  303.64    2.21 
   2   2  -4  256.29    1.81 
   2   2  -4  306.11    1.49 
   2   2  -4  275.69    1.99 
   2   2  -4  287.71    2.10 
   2   2  -4  294.75    2.28 
  -2  -2   3   21.49    0.49 
  -2  -2   3   23.42    0.60 
  -2  -2   3   22.01    0.54 
  -2  -2   3   23.93    0.53 
  -2  -2   3   25.95    0.61 
  -2   2   3   23.18    0.51 
  -2   2   3   23.17    0.57 
  -2   2   3   23.64    0.52 
  -2   2   3   26.76    0.58 
   2  -2  -3   21.93    0.45 
   2  -2  -3   24.33    0.53 
   2  -2  -3   26.68    0.58 
   2   2  -3   21.76    0.44 
   2   2  -3   23.01    0.56 
   2   2  -3   19.26    0.49 
   2   2  -3   22.62    0.60 
  -2  -2   1    0.52    0.10 
  -2  -2   1    0.34    0.07 
  -2  -2   1    0.41    0.10 
  -2  -2   1    0.49    0.06 
  -2  -2   1   -0.05    0.08 
  -2   2   1    0.40    0.05 
  -2   2   1    0.59    0.10 
  -2   2   1    0.31    0.09 
  -2   2   1    0.60    0.10 
  -2   2   1    0.41    0.06 
  -2   2   1    0.55    0.08 
   2  -2  -1    0.14    0.06 
   2  -2  -1    0.14    0.04 
   2  -2  -1    0.20    0.07 
   2  -2  -1    0.32    0.06 
   2  -2  -1   -0.07    0.09 
   2   2  -1    0.18    0.06 
   2   2  -1    0.40    0.08 
   2   2  -1    0.36    0.09 
   2   2  -1    0.35    0.05 
   2   2  -1   -0.02    0.12 
  -2  -2   0   21.93    0.37 
  -2  -2   0   23.05    0.50 
  -2  -2   0   22.00    0.45 
  -2  -2   0   22.21    0.48 
  -2  -2   0   18.51    0.48 
  -2   2   0   22.84    0.47 
  -2   2   0   22.42    0.49 
  -2   2   0   23.52    0.41 
  -2   2   0   22.61    0.47 
  -2   2   0   10.30    0.27 
   2  -2   0   21.82    0.45 
   2  -2   0   22.50    0.40 
   2  -2   0   22.58    0.48 
   2   2   0   23.01    0.51 
   2   2   0   20.55    0.47 
  -2  -2  -1  263.70    1.21 
  -2  -2  -1  229.13    0.96 
  -2  -2  -1  227.36    1.69 
  -2  -2  -1  241.32    1.69 
  -2  -2  -1  264.75    1.61 
  -2   2  -1  257.40    1.57 
  -2   2  -1  230.01    1.03 
  -2   2  -1  238.45    1.73 
  -2   2  -1  242.86    1.00 
  -2   2  -1  219.59    1.68 
  -2   2  -1  236.95    1.12 
   2  -2   1  237.18    1.51 
   2  -2   1  214.65    1.65 
   2  -2   1  231.11    1.42 
   2  -2   1  224.82    1.07 
   2   2   1  224.32    1.17 
   2   2   1  228.85    1.71 
   2   2   1  244.39    1.55 
   2   2   1  239.57    1.05 
  -2  -2  -2   34.52    0.49 
  -2  -2  -2   26.19    0.47 
  -2  -2  -2   26.18    0.63 
  -2  -2  -2   32.71    0.40 
  -2  -2  -2   26.43    0.64 
  -2  -2  -2   27.53    0.50 
  -2   2  -2   33.00    0.61 
  -2   2  -2   24.56    0.46 
  -2   2  -2   28.75    0.67 
  -2   2  -2   29.25    0.48 
  -2   2  -2   28.13    0.51 
   2  -2   2   29.34    0.58 
   2  -2   2   26.08    0.36 
   2  -2   2   26.97    0.65 
   2  -2   2   29.41    0.48 
   2  -2   2   27.72    0.50 
   2   2   2   29.62    0.46 
   2   2   2   28.38    0.53 
   2   2   2   27.58    0.49 
  -2  -2  -3  181.72    1.31 
  -2  -2  -3  133.60    1.28 
  -2  -2  -3  135.87    1.51 
  -2  -2  -3  141.05    1.62 
  -2  -2  -3  139.03    1.34 
  -2   2  -3  176.51    1.54 
  -2   2  -3  135.52    1.30 
  -2   2  -3  142.47    1.37 
  -2   2  -3  148.34    1.45 
   2  -2   3  156.34    1.45 
   2  -2   3  132.76    1.09 
   2  -2   3  137.94    1.56 
   2  -2   3  141.67    0.94 
   2  -2   3  138.04    1.33 
   2   2   3  153.56    1.20 
   2   2   3  135.19    1.08 
   2   2   3  130.63    1.50 
   2   2   3  148.45    1.16 
   2   2   3  140.25    1.33 
  -2  -2  -4   15.23    0.46 
  -2  -2  -4   11.44    0.46 
  -2  -2  -4   11.47    0.49 
  -2  -2  -4   11.55    0.54 
  -2  -2  -4   11.94    0.48 
  -2  -2  -4   12.93    0.55 
  -2   2  -4   16.18    0.54 
  -2   2  -4   11.66    0.47 
  -2   2  -4   12.01    0.48 
  -2   2  -4   12.72    0.52 
   2  -2   4   13.73    0.49 
   2  -2   4   12.24    0.42 
   2  -2   4   11.45    0.52 
   2   2   4   13.19    0.43 
   2   2   4   10.88    0.40 
   2   2   4   11.95    0.51 
   2   2   4   12.35    0.34 
  -2  -2  -5  139.62    1.72 
  -2  -2  -5  147.29    1.80 
  -2  -2  -5  144.91    1.96 
  -2  -2  -5  147.64    1.80 
  -2  -2  -5  157.18    1.97 
  -2   2  -5  188.11    1.93 
  -2   2  -5  138.58    1.72 
  -2   2  -5  144.54    1.79 
  -2   2  -5  161.35    1.92 
   2  -2   5  164.52    1.80 
   2  -2   5  136.80    1.52 
   2  -2   5  137.61    1.79 
   2  -2   5  140.09    1.74 
   2   2   5  171.01    1.66 
   2   2   5  142.35    1.54 
   2   2   5  142.72    1.78 
   2   2   5  136.88    1.71 
  -2  -2  -6    1.32    0.27 
  -2  -2  -6    0.70    0.21 
  -2  -2  -6    2.08    0.52 
  -2  -2  -6    1.72    0.34 
  -2   2  -6    1.44    0.28 
  -2   2  -6    1.62    0.52 
  -2   2  -6    2.19    0.35 
   2  -2   6    1.96    0.29 
   2  -2   6    1.44    0.26 
   2  -2   6    1.58    0.31 
   2  -2   6    2.03    0.38 
   2   2   6    2.31    0.28 
   2   2   6    1.46    0.26 
   2   2   6    1.76    0.29 
   2   2   6    1.43    0.46 
  -2  -2  -7   61.19    1.40 
  -2  -2  -7   69.21    1.58 
  -2  -2  -7   71.02    1.54 
  -2  -2  -7   78.33    1.62 
  -2   2  -7   62.44    1.41 
  -2   2  -7   69.76    1.53 
  -2   2  -7   76.73    1.55 
   2  -2   7   78.07    1.49 
   2  -2   7   64.30    1.28 
   2  -2   7   65.71    1.40 
   2  -2   7   67.27    1.53 
   2   2   7   77.90    1.37 
   2   2   7   65.66    1.29 
   2   2   7   68.25    1.39 
   2   2   7   61.46    1.46 
  -2  -2  -8    1.61    0.39 
  -2  -2  -8    2.42    0.46 
  -2  -2  -8    2.26    0.47 
  -2  -2  -8   16.98    0.46 
  -2   2  -8    1.81    0.38 
  -2   2  -8    2.73    0.45 
  -2   2  -8   15.54    0.43 
   2  -2   8    2.49    0.39 
   2  -2   8    3.10    0.42 
   2  -2   8    1.93    0.41 
   2   2   8    2.49    0.39 
   2   2   8    2.64    0.39 
   2   2   8    1.33    0.39 
  -2  -3   9    9.43    0.79 
  -2  -3   9    8.27    0.65 
  -2  -3   9    9.36    0.66 
  -2  -3   9   13.73    0.86 
  -2   3   9   10.18    0.70 
  -2   3   9    8.36    0.68 
  -2   3   9    8.80    0.65 
   2  -3  -9    6.87    0.58 
   2  -3  -9   24.58    0.73 
   2   3  -9    7.02    0.56 
  -2  -3   8  150.81    2.46 
  -2  -3   8  123.29    2.06 
  -2  -3   8  118.96    2.75 
  -2  -3   8  123.47    2.11 
  -2  -3   8  153.33    2.41 
  -2   3   8  124.83    2.07 
  -2   3   8  138.46    2.23 
  -2   3   8  125.19    2.13 
  -2   3   8  153.51    2.37 
   2  -3  -8  139.83    1.95 
   2  -3  -8  133.86    2.20 
   2  -3  -8  101.17    1.85 
   2   3  -8  141.32    1.72 
   2   3  -8  130.83    2.18 
  -2  -3   7  118.07    2.45 
  -2  -3   7   94.76    1.62 
  -2  -3   7   92.73    1.28 
  -2  -3   7   87.43    1.63 
  -2  -3   7   74.16    2.21 
  -2   3   7   93.50    1.63 
  -2   3   7   94.12    1.44 
  -2   3   7   87.87    1.64 
  -2   3   7   99.59    1.76 
   2  -3  -7   82.91    1.48 
   2  -3  -7   91.89    1.61 
   2  -3  -7   94.23    1.15 
   2  -3  -7   91.58    1.67 
   2  -3  -7   95.33    1.70 
   2   3  -7   81.62    1.46 
   2   3  -7   97.76    1.31 
   2   3  -7   91.23    1.67 
  -2  -3   6   71.92    1.39 
  -2  -3   6   53.08    1.15 
  -2  -3   6   58.74    1.21 
  -2  -3   6   58.50    0.99 
  -2  -3   6   58.68    1.23 
  -2  -3   6   64.64    1.34 
  -2   3   6   54.85    1.16 
  -2   3   6   59.76    1.23 
  -2   3   6   53.17    1.01 
  -2   3   6   58.11    1.22 
  -2   3   6   65.37    1.31 
   2  -3  -6   54.11    1.10 
   2  -3  -6   56.93    1.20 
   2  -3  -6   58.65    0.80 
   2  -3  -6   61.14    1.25 
   2  -3  -6   69.37    1.28 
   2   3  -6   53.04    1.08 
   2   3  -6   63.55    0.95 
   2   3  -6   55.94    1.20 
   2   3  -6   64.90    1.33 
  -2  -3   5   72.89    1.52 
  -2  -3   5   51.95    1.02 
  -2  -3   5   55.06    1.08 
  -2  -3   5   57.17    0.94 
  -2  -3   5   54.71    1.06 
  -2  -3   5   63.18    1.20 
  -2   3   5   53.29    1.03 
  -2   3   5   59.68    1.14 
  -2   3   5   56.39    0.99 
  -2   3   5   56.72    1.08 
  -2   3   5   64.95    1.16 
   2  -3  -5   53.56    0.98 
   2  -3  -5   54.40    1.09 
   2  -3  -5   58.21    0.65 
   2  -3  -5   61.58    1.12 
   2  -3  -5   61.23    1.13 
   2   3  -5   51.15    0.95 
   2   3  -5   60.87    0.82 
   2   3  -5   57.45    0.95 
   2   3  -5   57.74    1.09 
   2   3  -5   58.37    1.14 
  -2  -3   3   30.44    0.59 
  -2  -3   3   31.65    0.70 
  -2  -3   3   32.19    0.66 
  -2  -3   3   30.49    0.60 
  -2  -3   3   34.44    0.73 
  -2   3   3   30.69    0.60 
  -2   3   3   32.90    0.72 
  -2   3   3   31.13    0.67 
  -2   3   3   31.13    0.61 
  -2   3   3   35.63    0.66 
   2  -3  -3   29.94    0.54 
   2  -3  -3   31.16    0.70 
   2  -3  -3   31.48    0.62 
   2  -3  -3   33.88    0.65 
   2   3  -3   27.95    0.51 
   2   3  -3   35.54    0.49 
   2   3  -3   31.72    0.66 
   2   3  -3   29.46    0.59 
   2   3  -3   30.87    0.74 
  -2  -3   2   29.69    0.47 
  -2  -3   2   34.62    0.57 
  -2  -3   2   37.03    0.48 
  -2  -3   2   36.86    0.67 
  -2  -3   2   30.85    0.49 
  -2  -3   2   33.56    0.64 
  -2   3   2   32.06    0.50 
  -2   3   2   34.63    0.46 
  -2   3   2   33.97    0.66 
  -2   3   2   32.27    0.64 
  -2   3   2   33.42    0.52 
  -2   3   2   36.95    0.55 
   2  -3  -2   31.12    0.41 
   2  -3  -2   31.58    0.45 
   2  -3  -2   31.78    0.64 
   2  -3  -2   32.41    0.51 
   2  -3  -2   33.60    0.54 
   2   3  -2   27.36    0.36 
   2   3  -2   36.05    0.48 
   2   3  -2   33.94    0.51 
   2   3  -2   29.07    0.65 
  -2  -3   1   52.96    0.73 
  -2  -3   1   57.68    0.65 
  -2  -3   1   48.43    0.74 
  -2   3   1   53.98    0.77 
  -2   3   1   52.09    0.48 
  -2   3   1   62.27    0.84 
  -2   3   1   55.67    0.74 
  -2   3   1   54.91    0.79 
  -2   3   1   54.63    0.53 
  -2   3   1   58.59    0.56 
   2  -3  -1   53.14    0.67 
   2  -3  -1   54.15    0.73 
   2  -3  -1   54.06    0.52 
   2   3  -1   57.04    0.65 
   2   3  -1   52.71    0.47 
   2   3  -1   43.39    0.74 
  -2  -3  -1  121.70    0.75 
  -2  -3  -1  110.64    0.74 
  -2  -3  -1  104.83    1.16 
  -2  -3  -1  107.21    1.15 
  -2  -3  -1  108.35    0.77 
  -2   3  -1  121.01    1.13 
  -2   3  -1  104.90    0.76 
  -2   3  -1  115.81    1.22 
  -2   3  -1  117.97    0.72 
  -2   3  -1  107.64    1.00 
  -2   3  -1  107.69    0.81 
   2  -3   1  113.35    1.09 
   2  -3   1  105.10    1.17 
   2  -3   1  110.32    0.70 
   2  -3   1  102.00    0.78 
   2   3   1  106.03    1.18 
   2   3   1  115.52    1.10 
   2   3   1  112.36    0.77 
  -2  -3  -3   24.84    0.46 
  -2  -3  -3   18.07    0.49 
  -2  -3  -3   18.71    0.58 
  -2  -3  -3   20.88    0.36 
  -2  -3  -3   19.28    0.62 
  -2  -3  -3   19.37    0.52 
  -2   3  -3   24.59    0.61 
  -2   3  -3   17.81    0.49 
  -2   3  -3   21.50    0.36 
  -2   3  -3   20.70    0.54 
  -2   3  -3   21.74    0.56 
   2  -3   3   20.96    0.56 
   2  -3   3   17.94    0.42 
   2  -3   3   18.81    0.51 
   2   3   3   21.85    0.44 
   2   3   3   18.83    0.42 
   2   3   3   17.85    0.57 
   2   3   3   20.16    0.46 
   2   3   3   18.84    0.50 
  -2  -3  -4  581.19    3.12 
  -2  -3  -4  613.00    3.43 
  -2  -3  -4  619.28    3.73 
  -2   3  -4  592.59    3.18 
   2  -3   4  580.80    2.76 
   2   3   4  592.42    2.74 
  -2  -3  -5    0.01    0.08 
  -2  -3  -5   -0.10    0.10 
  -2  -3  -5   -0.01    0.07 
  -2  -3  -5    0.02    0.07 
  -2  -3  -5   -0.02    0.09 
  -2   3  -5    0.15    0.09 
  -2   3  -5    0.21    0.09 
  -2   3  -5    0.00    0.07 
  -2   3  -5   -0.05    0.09 
   2  -3   5    0.10    0.08 
   2  -3   5    0.10    0.07 
   2  -3   5   -0.15    0.10 
   2  -3   5    0.04    0.06 
   2   3   5    0.13    0.07 
   2   3   5    0.01    0.07 
   2   3   5    0.07    0.12 
   2   3   5    0.07    0.08 
   2   3   5   -0.02    0.05 
  -2  -3  -6  143.43    1.95 
  -2  -3  -6  168.19    2.25 
  -2   3  -6  191.86    2.17 
  -2   3  -6  139.83    1.93 
  -2   3  -6  170.53    2.15 
   2  -3   6  172.25    2.06 
   2  -3   6  141.42    1.73 
   2  -3   6  145.02    2.00 
   2   3   6  176.84    1.83 
   2   3   6  148.88    1.76 
   2   3   6  151.01    1.93 
  -2  -3  -7   20.15    0.83 
  -2  -3  -7   22.30    0.93 
  -2  -3  -7   21.17    0.88 
  -2  -3  -7   28.81    0.98 
  -2   3  -7   18.99    0.80 
  -2   3  -7   22.09    0.90 
  -2   3  -7   29.67    0.91 
   2  -3   7   25.03    0.87 
   2  -3   7   20.16    0.75 
   2  -3   7   19.70    0.81 
   2  -3   7   19.61    0.97 
   2   3   7   25.25    0.79 
   2   3   7   21.15    0.76 
   2   3   7   21.63    0.82 
   2   3   7   18.70    0.97 
  -2  -3  -8    3.04    0.45 
  -2  -3  -8    3.00    0.47 
  -2  -3  -8    4.55    0.55 
  -2  -3  -8   17.28    0.57 
  -2   3  -8    2.70    0.41 
  -2   3  -8    3.75    0.49 
  -2   3  -8   20.32    0.48 
   2  -3   8    3.56    0.52 
   2  -3   8    2.79    0.39 
   2  -3   8    3.39    0.44 
   2  -3   8    3.30    0.65 
   2   3   8    3.49    0.42 
   2   3   8    4.16    0.44 
  -2  -4   9   49.48    1.43 
  -2  -4   9   58.21    1.44 
  -2  -4   9   66.76    1.73 
  -2   4   9   64.64    1.63 
  -2   4   9   50.53    1.45 
  -2   4   9   56.31    1.51 
   2  -4  -9   47.13    1.34 
   2  -4  -9   65.22    1.79 
   2   4  -9   45.34    1.29 
  -2  -4   8   12.43    0.73 
  -2  -4   8   12.82    1.03 
  -2  -4   8   13.24    0.75 
  -2  -4   8   18.46    0.94 
  -2   4   8   14.20    0.77 
  -2   4   8   14.87    0.77 
  -2   4   8   13.04    0.74 
  -2   4   8   18.39    0.91 
   2  -4  -8   13.97    0.72 
   2  -4  -8   14.43    0.54 
   2  -4  -8   14.41    0.78 
   2  -4  -8   18.77    0.68 
   2   4  -8   14.51    0.81 
  -2  -4   7   21.34    1.15 
  -2  -4   7   30.47    0.94 
  -2  -4   7   30.64    0.76 
  -2  -4   7   27.26    0.95 
  -2  -4   7   34.00    1.54 
  -2   4   7   25.51    1.16 
  -2   4   7   28.79    0.95 
  -2   4   7   28.02    0.78 
  -2   4   7   28.58    0.97 
  -2   4   7   32.65    1.05 
   2  -4  -7   28.03    0.89 
   2  -4  -7   27.32    0.92 
   2  -4  -7   30.30    0.67 
   2  -4  -7   29.20    0.99 
   2  -4  -7   31.09    1.01 
   2   4  -7   25.47    0.84 
   2   4  -7   30.51    0.78 
   2   4  -7   29.32    0.98 
  -2  -4   6   47.05    1.13 
  -2  -4   6   34.86    0.95 
  -2  -4   6   37.53    0.98 
  -2  -4   6   38.49    0.81 
  -2  -4   6   36.42    0.99 
  -2  -4   6   43.81    1.11 
  -2   4   6   35.81    0.95 
  -2   4   6   38.18    1.00 
  -2   4   6   36.59    0.86 
  -2   4   6   37.21    0.99 
  -2   4   6   40.33    1.04 
   2  -4  -6   35.98    0.91 
   2  -4  -6   36.62    0.98 
   2  -4  -6   38.42    0.65 
   2  -4  -6   38.26    1.00 
   2  -4  -6   43.02    1.02 
   2   4  -6   33.28    0.87 
   2   4  -6   40.55    0.79 
   2   4  -6   36.10    0.98 
   2   4  -6   38.41    1.03 
  -2  -4   5   28.53    0.77 
  -2  -4   5   27.57    0.78 
  -2  -4   5   30.82    0.69 
  -2  -4   5   30.36    0.81 
  -2  -4   5   32.00    0.87 
  -2   4   5   28.73    0.77 
  -2   4   5   31.93    0.85 
  -2   4   5   29.91    0.74 
  -2   4   5   29.84    0.80 
  -2   4   5   32.12    0.83 
   2  -4  -5   28.09    0.72 
   2  -4  -5   28.71    0.81 
   2  -4  -5   30.99    0.48 
   2  -4  -5   30.43    0.81 
   2  -4  -5   32.77    0.84 
   2   4  -5   26.10    0.69 
   2   4  -5   32.00    0.63 
   2   4  -5   29.56    0.69 
   2   4  -5   30.00    0.80 
   2   4  -5   35.28    1.36 
  -2  -4   3  234.88    1.63 
  -2  -4   3  252.28    1.98 
  -2  -4   3  263.87    1.44 
  -2  -4   3  258.52    1.86 
  -2  -4   3  246.05    1.72 
  -2  -4   3  267.81    2.02 
  -2   4   3  229.60    1.69 
  -2   4   3  256.97    2.00 
  -2   4   3  249.90    1.90 
  -2   4   3  259.31    1.79 
  -2   4   3  315.96    1.91 
   2  -4  -3  235.83    1.52 
   2  -4  -3  257.54    2.00 
   2  -4  -3  249.78    1.75 
   2  -4  -3  272.36    1.78 
   2   4  -3  221.74    1.44 
   2   4  -3  275.78    1.47 
   2   4  -3  241.31    1.81 
   2   4  -3  247.32    1.72 
   2   4  -3  250.64    1.96 
  -2  -4   2   36.49    0.54 
  -2  -4   2   45.27    0.58 
  -2  -4   2   40.36    0.72 
  -2  -4   2   39.02    0.58 
  -2  -4   2   39.41    0.72 
  -2   4   2   38.09    0.57 
  -2   4   2   41.89    0.74 
  -2   4   2   41.57    0.61 
  -2   4   2   46.28    0.60 
   2  -4  -2   38.29    0.49 
   2  -4  -2   40.21    0.51 
   2  -4  -2   40.77    0.73 
   2  -4  -2   39.32    0.64 
   2  -4  -2   42.47    0.58 
   2   4  -2   35.29    0.44 
   2   4  -2   45.42    0.58 
   2   4  -2   41.03    0.73 
   2   4  -2   41.43    0.59 
   2   4  -2   36.85    0.75 
  -2  -4   0   21.06    0.50 
  -2  -4   0   21.49    0.48 
  -2  -4   0   21.48    0.50 
  -2  -4   0   15.87    0.51 
  -2   4   0   21.28    0.49 
  -2   4   0   20.48    0.31 
  -2   4   0   18.42    0.29 
  -2   4   0   22.18    0.42 
  -2   4   0   21.66    0.48 
  -2   4   0   19.90    0.33 
  -2   4   0   19.49    0.33 
   2  -4   0   19.97    0.48 
   2  -4   0   21.17    0.49 
   2  -4   0   21.47    0.41 
   2   4   0   22.11    0.48 
   2   4   0   20.30    0.49 
   2   4   0   14.47    0.25 
   2   4   0   19.86    0.29 
  -2  -4  -2  248.27    1.07 
  -2  -4  -2  193.88    1.32 
  -2  -4  -2  196.30    1.72 
  -2  -4  -2  230.29    1.30 
  -2  -4  -2  199.19    1.77 
  -2  -4  -2  191.27    1.36 
  -2   4  -2  241.75    2.16 
  -2   4  -2  189.72    1.35 
  -2   4  -2  202.14    1.24 
  -2   4  -2  202.59    1.44 
  -2   4  -2  222.66    1.44 
   2  -4   2  213.57    1.67 
   2  -4   2  188.86    1.09 
   2  -4   2  199.14    1.41 
   2   4   2  205.03    0.97 
   2   4   2  196.83    1.02 
   2   4   2  191.34    1.71 
   2   4   2  215.77    1.55 
   2   4   2  198.88    1.37 
  -2  -4  -3    0.31    0.08 
  -2  -4  -3    0.27    0.11 
  -2  -4  -3    1.17    0.13 
  -2  -4  -3    0.26    0.07 
  -2  -4  -3    0.28    0.07 
  -2   4  -3    0.75    0.18 
  -2   4  -3    0.28    0.07 
  -2   4  -3    0.63    0.10 
  -2   4  -3    0.61    0.14 
  -2   4  -3    0.37    0.10 
   2  -4   3    0.74    0.16 
   2  -4   3    0.69    0.13 
   2  -4   3    1.23    0.22 
   2  -4   3    0.72    0.15 
   2   4   3    0.83    0.12 
   2   4   3    1.02    0.13 
   2   4   3    0.57    0.17 
   2   4   3    0.91    0.13 
   2   4   3    0.62    0.13 
  -2  -4  -4   19.13    0.59 
  -2  -4  -4   18.69    0.63 
  -2  -4  -4   20.97    0.42 
  -2  -4  -4   20.03    0.71 
  -2  -4  -4   19.40    0.61 
  -2   4  -4   26.13    0.71 
  -2   4  -4   18.46    0.59 
  -2   4  -4   19.61    0.62 
  -2   4  -4   21.30    0.64 
   2  -4   4   22.20    0.65 
   2  -4   4   18.83    0.53 
   2  -4   4   18.94    0.67 
   2  -4   4   17.96    0.59 
   2   4   4   22.10    0.50 
   2   4   4   18.59    0.51 
   2   4   4   18.65    0.63 
   2   4   4   21.57    0.50 
   2   4   4   17.94    0.58 
  -2  -4  -5   89.12    1.40 
  -2  -4  -5   93.91    1.44 
  -2  -4  -5   94.80    0.91 
  -2  -4  -5   94.75    1.60 
  -2  -4  -5   95.71    1.47 
  -2  -4  -5  101.73    1.63 
  -2   4  -5  120.93    1.63 
  -2   4  -5   88.17    1.40 
  -2   4  -5   95.71    1.48 
   2  -4   5  106.31    1.59 
   2  -4   5   88.44    1.25 
   2  -4   5   91.25    1.50 
   2  -4   5   89.10    1.41 
   2   4   5  107.29    1.24 
   2   4   5   90.46    1.24 
   2   4   5   92.11    1.43 
   2   4   5  102.82    1.05 
   2   4   5   94.25    1.44 
  -2  -4  -6   28.68    0.89 
  -2  -4  -6   28.99    0.54 
  -2  -4  -6   23.40    1.33 
  -2  -4  -6   28.75    1.38 
  -2  -4  -6   32.49    1.12 
  -2   4  -6   37.93    1.01 
  -2   4  -6   29.38    0.90 
  -2   4  -6   25.56    1.17 
  -2   4  -6   34.44    0.97 
   2  -4   6   33.47    0.94 
   2  -4   6   28.06    0.80 
   2   4   6   35.95    0.83 
   2   4   6   28.34    0.79 
   2   4   6   28.54    0.86 
   2   4   6   26.45    1.04 
  -2  -4  -7    6.52    0.52 
  -2  -4  -7    6.90    0.59 
  -2  -4  -7    6.68    0.56 
  -2  -4  -7   11.06    0.68 
  -2   4  -7    5.88    0.48 
  -2   4  -7    6.83    0.56 
  -2   4  -7   15.18    0.54 
   2  -4   7    8.14    0.54 
   2  -4   7    6.45    0.47 
   2  -4   7    6.86    0.56 
   2   4   7    7.73    0.46 
   2   4   7    5.72    0.46 
   2   4   7    6.73    0.51 
  -2  -4  -8   14.39    0.82 
  -2  -4  -8   18.00    0.90 
  -2  -4  -8   17.20    0.88 
  -2   4  -8   13.55    0.88 
  -2   4  -8   17.16    0.86 
  -2   4  -8   33.88    0.85 
   2  -4   8   18.91    0.84 
   2  -4   8   15.65    0.73 
   2  -4   8   16.16    0.79 
   2   4   8   17.05    0.76 
   2   4   8   17.42    0.77 
  -2  -5   9   33.15    1.19 
  -2  -5   9   35.87    1.15 
  -2  -5   9   48.23    1.46 
  -2   5   9   42.87    1.32 
  -2   5   9   33.44    1.20 
   2  -5  -9   30.79    1.09 
   2   5  -9   29.65    1.04 
  -2  -5   8   -0.09    0.03 
  -2  -5   8   45.27    1.36 
  -2  -5   8   42.19    1.29 
  -2  -5   8   58.54    1.91 
  -2   5   8   45.27    1.49 
  -2   5   8   50.51    1.31 
  -2   5   8   44.95    1.30 
   2  -5  -8   45.49    1.24 
   2  -5  -8   50.52    0.95 
   2  -5  -8   48.68    1.36 
   2  -5  -8   52.01    1.28 
   2   5  -8   50.19    1.07 
   2   5  -8   45.74    1.32 
  -2  -5   7  160.33    3.39 
  -2  -5   7  169.99    2.17 
  -2  -5   7  179.15    1.77 
  -2  -5   7  159.39    2.21 
  -2  -5   7  189.21    3.66 
  -2   5   7  180.25    2.29 
  -2   5   7  162.05    1.88 
  -2   5   7  164.03    2.25 
  -2   5   7  185.41    2.38 
   2  -5  -7  159.78    2.07 
   2  -5  -7  165.77    2.19 
   2  -5  -7  179.91    1.57 
   2  -5  -7  175.41    2.33 
   2  -5  -7  183.65    2.36 
   2   5  -7  156.97    2.04 
   2   5  -7  180.78    1.85 
   2   5  -7  171.09    2.29 
  -2  -5   6  153.74    2.04 
  -2  -5   6  113.23    1.67 
  -2  -5   6  116.43    1.69 
  -2  -5   6  128.64    1.46 
  -2  -5   6  116.17    1.73 
  -2  -5   6  136.29    1.94 
  -2   5   6  115.64    1.69 
  -2   5   6  128.96    1.82 
  -2   5   6  117.85    1.74 
  -2   5   6  137.93    1.87 
   2  -5  -6  113.92    1.59 
   2  -5  -6  121.23    1.76 
   2  -5  -6  127.17    1.15 
   2  -5  -6  121.52    1.77 
   2  -5  -6  134.55    1.80 
   2   5  -6  110.19    1.56 
   2   5  -6  130.59    1.44 
   2   5  -6  125.81    1.45 
   2   5  -6  121.30    1.77 
   2   5  -6  125.69    1.83 
  -2  -5   5   54.94    1.17 
  -2  -5   5   42.32    0.93 
  -2  -5   5   44.27    0.98 
  -2  -5   5   48.57    1.05 
  -2  -5   5   43.53    0.96 
  -2  -5   5   46.97    1.06 
  -2   5   5   42.81    0.94 
  -2   5   5   45.29    1.01 
  -2   5   5   43.36    0.90 
  -2   5   5   41.59    0.95 
  -2   5   5   46.35    0.98 
   2  -5  -5   42.66    0.89 
   2  -5  -5   44.88    1.10 
   2  -5  -5   47.20    0.59 
   2  -5  -5   46.52    1.00 
   2  -5  -5   47.11    0.99 
   2   5  -5   40.16    0.85 
   2   5  -5   47.35    0.79 
   2   5  -5   44.34    0.85 
   2   5  -5   43.85    0.97 
   2   5  -5   55.04    1.14 
  -2  -5   4  208.70    1.97 
  -2  -5   4  150.73    1.55 
  -2  -5   4  163.61    1.75 
  -2  -5   4  178.57    1.62 
  -2  -5   4  162.41    1.71 
  -2  -5   4  173.29    1.83 
  -2   5   4  157.33    1.59 
  -2   5   4  172.34    1.82 
  -2   5   4  164.30    1.66 
  -2   5   4  167.75    1.74 
  -2   5   4  179.47    1.69 
   2  -5  -4  152.75    1.47 
   2  -5  -4  165.83    1.77 
   2  -5  -4  169.28    1.69 
   2  -5  -4  173.41    1.66 
   2   5  -4  147.70    1.42 
   2   5  -4  179.96    1.39 
   2   5  -4  159.45    1.54 
   2   5  -4  163.04    1.64 
   2   5  -4  172.22    1.81 
  -2  -5   1   45.62    0.51 
  -2  -5   1   52.79    0.78 
  -2  -5   1   58.69    0.75 
  -2  -5   1   59.16    0.86 
  -2  -5   1   49.89    0.57 
  -2  -5   1   46.78    0.81 
  -2   5   1   52.12    0.81 
  -2   5   1   51.41    0.59 
  -2   5   1   56.15    0.78 
  -2   5   1   55.55    0.58 
  -2   5   1   53.50    0.81 
  -2   5   1   52.74    0.62 
  -2   5   1   58.25    0.47 
   2  -5  -1   49.26    0.44 
   2  -5  -1   45.27    0.43 
   2  -5  -1   51.24    0.69 
   2  -5  -1   50.84    0.74 
   2  -5  -1   49.76    0.60 
   2  -5  -1   46.67    0.45 
   2   5  -1   56.02    0.73 
   2   5  -1   49.93    0.57 
   2   5  -1   40.79    0.79 
  -2  -5  -1   15.33    0.33 
  -2  -5  -1   16.11    0.48 
  -2  -5  -1   15.32    0.34 
  -2   5  -1   19.29    0.51 
  -2   5  -1   13.61    0.33 
  -2   5  -1   18.26    0.33 
  -2   5  -1   16.88    0.41 
  -2   5  -1   15.68    0.36 
  -2   5  -1   16.93    0.30 
   2  -5   1   15.33    0.45 
   2  -5   1   14.70    0.25 
   2  -5   1   15.08    0.30 
   2  -5   1   14.35    0.35 
   2   5   1   15.53    0.48 
   2   5   1   14.66    0.45 
   2   5   1   15.72    0.45 
   2   5   1   14.52    0.33 
  -2  -5  -2  173.03    1.30 
  -2  -5  -2  173.63    1.65 
  -2  -5  -2  206.68    1.33 
  -2  -5  -2  175.17    1.35 
  -2   5  -2  212.66    1.74 
  -2   5  -2  172.05    1.34 
  -2   5  -2  184.62    1.21 
  -2   5  -2  169.87    1.36 
  -2   5  -2  198.70    1.32 
   2  -5   2  189.28    1.64 
   2  -5   2  167.01    1.10 
   2  -5   2  167.83    1.66 
   2  -5   2  172.89    1.36 
   2   5   2  173.82    1.02 
   2   5   2  169.56    1.63 
   2   5   2  191.25    1.52 
   2   5   2  175.81    1.33 
  -2  -5  -3   94.01    1.13 
  -2  -5  -3   93.72    1.28 
  -2  -5  -3  112.16    0.99 
  -2  -5  -3   99.08    1.39 
  -2  -5  -3   96.73    1.17 
  -2   5  -3  122.58    1.43 
  -2   5  -3   93.16    1.14 
  -2   5  -3  104.25    0.79 
  -2   5  -3  100.69    1.21 
  -2   5  -3  111.72    1.20 
   2  -5   3  108.58    1.34 
   2  -5   3   94.34    1.00 
   2  -5   3   94.49    1.35 
   2  -5   3   96.63    1.18 
   2   5   3  108.36    0.83 
   2   5   3   98.59    0.98 
   2   5   3   93.70    1.29 
   2   5   3  102.53    1.12 
   2   5   3   96.46    1.15 
  -2  -5  -4  161.01    1.68 
  -2  -5  -4  157.35    1.76 
  -2  -5  -4  180.74    1.29 
  -2  -5  -4  169.87    1.98 
  -2  -5  -4  166.98    1.74 
  -2   5  -4  212.10    2.03 
  -2   5  -4  160.89    1.70 
  -2   5  -4  173.11    1.80 
  -2   5  -4  188.79    1.80 
   2  -5   4  189.44    1.91 
   2  -5   4  161.06    1.51 
   2  -5   4  165.22    1.91 
   2  -5   4  159.55    1.71 
   2   5   4  193.84    1.37 
   2   5   4  165.01    1.49 
   2   5   4  161.96    1.79 
   2   5   4  186.40    1.51 
   2   5   4  162.85    1.70 
  -2  -5  -5  130.88    1.70 
  -2  -5  -5  134.39    1.72 
  -2  -5  -5  139.19    1.19 
  -2  -5  -5  135.00    1.92 
  -2  -5  -5  134.93    1.76 
  -2  -5  -5  144.97    1.97 
  -2   5  -5  170.27    1.97 
  -2   5  -5  124.49    1.68 
  -2   5  -5  128.04    1.72 
  -2   5  -5  151.54    2.18 
   2  -5   5  148.94    1.84 
   2  -5   5  123.20    1.48 
   2  -5   5  125.36    1.78 
   2  -5   5  123.30    1.67 
   2   5   5  151.90    1.43 
   2   5   5  130.13    1.50 
   2   5   5  132.39    1.72 
   2   5   5  143.41    1.32 
   2   5   5  128.78    1.70 
  -2  -5  -6   10.68    0.57 
  -2  -5  -6   11.55    0.38 
  -2  -5  -6   11.09    0.80 
  -2  -5  -6   12.26    0.83 
  -2   5  -6   13.96    0.65 
  -2   5  -6   10.60    0.56 
  -2   5  -6   15.28    0.62 
   2  -5   6   12.70    0.62 
   2  -5   6   10.56    0.52 
   2  -5   6   10.60    0.60 
   2  -5   6   10.13    0.58 
   2   5   6   13.70    0.51 
   2   5   6   10.52    0.51 
   2   5   6   10.25    0.55 
   2   5   6   11.55    0.39 
   2   5   6   10.24    0.56 
  -2  -5  -7  235.61    2.77 
  -2  -5  -7  257.88    3.05 
  -2  -5  -7  253.70    2.90 
  -2  -5  -7  294.05    4.56 
  -2   5  -7  227.01    2.72 
  -2   5  -7  252.86    2.91 
  -2   5  -7  284.85    2.98 
   2  -5   7  290.34    3.14 
   2  -5   7  237.64    2.48 
   2  -5   7  240.33    2.75 
   2   5   7  291.69    3.21 
   2   5   7  237.41    2.45 
   2   5   7  252.86    2.67 
   2   5   7  226.18    3.30 
  -2  -5  -8   16.65    1.27 
  -2  -5  -8   16.88    0.88 
  -2  -5  -8   17.34    0.88 
  -2   5  -8   17.09    0.87 
  -2   5  -8   36.35    0.86 
   2  -5   8   18.30    1.07 
   2  -5   8   17.17    0.75 
   2  -5   8   16.37    0.79 
   2   5   8   16.72    0.74 
   2   5   8   16.09    0.74 
  -2  -6   9    0.08    0.13 
  -2  -6   9    0.26    0.12 
  -2  -6   9    6.62    0.60 
  -2   6   9    0.29    0.16 
  -2   6   9    0.32    0.15 
  -2   6   9    0.29    0.14 
   2  -6  -9    0.30    0.15 
   2  -6  -9    0.04    0.10 
   2   6  -9    0.78    0.26 
  -2  -6   8   10.42    1.10 
  -2  -6   8   14.28    1.31 
  -2   6   8   10.50    0.67 
  -2   6   8    9.16    0.68 
   2  -6  -8    0.16    0.06 
   2  -6  -8    8.93    0.61 
   2  -6  -8   10.54    0.48 
   2  -6  -8   10.59    0.71 
   2  -6  -8   17.65    0.69 
   2   6  -8    0.03    0.05 
   2   6  -8   10.95    0.55 
   2   6  -8   10.68    0.70 
  -2  -6   7   49.73    1.47 
  -2  -6   7   54.50    1.26 
  -2  -6   7   50.88    1.27 
  -2  -6   7   59.76    1.42 
  -2   6   7   50.78    1.30 
  -2   6   7   60.43    1.36 
  -2   6   7   51.13    1.09 
  -2   6   7   53.11    1.30 
   2  -6  -7   52.14    1.21 
   2  -6  -7   53.52    1.27 
   2  -6  -7   58.10    0.91 
   2  -6  -7   54.27    1.33 
   2  -6  -7   59.29    1.36 
   2   6  -7   47.69    1.15 
   2   6  -7   56.90    1.08 
   2   6  -7   52.93    1.30 
  -2  -6   6   28.43    0.91 
  -2  -6   6   20.32    0.75 
  -2  -6   6   20.48    0.73 
  -2  -6   6   23.77    0.65 
  -2  -6   6   21.29    0.78 
  -2  -6   6   22.95    0.86 
  -2   6   6   21.59    0.76 
  -2   6   6   22.73    0.81 
  -2   6   6   19.97    0.66 
  -2   6   6   21.90    0.78 
  -2   6   6   23.71    0.82 
   2  -6  -6   20.21    0.70 
   2  -6  -6   29.91    0.91 
   2  -6  -6   21.85    0.50 
   2  -6  -6   23.29    0.81 
   2  -6  -6   28.86    0.81 
   2   6  -6   19.25    0.68 
   2   6  -6   22.89    0.64 
   2   6  -6   22.45    0.64 
   2   6  -6   21.52    0.78 
   2   6  -6   25.11    0.86 
  -2  -6   5   42.73    1.01 
  -2  -6   5   30.21    0.80 
  -2  -6   5   33.08    0.87 
  -2  -6   5   32.53    0.85 
  -2  -6   5   36.54    0.95 
  -2   6   5   30.93    0.81 
  -2   6   5   36.15    0.92 
  -2   6   5   32.28    0.80 
  -2   6   5   33.62    0.87 
  -2   6   5   36.89    0.89 
   2  -6  -5   31.00    0.77 
   2  -6  -5   31.62    1.03 
   2  -6  -5   36.20    0.53 
   2  -6  -5   34.24    0.87 
   2  -6  -5   35.96    0.87 
   2   6  -5   29.15    0.74 
   2   6  -5   36.90    0.73 
   2   6  -5   31.81    0.73 
   2   6  -5   32.68    0.84 
   2   6  -5   40.76    0.92 
  -2  -6   4  233.46    2.10 
  -2  -6   4  175.10    1.69 
  -2  -6   4  183.51    1.87 
  -2  -6   4  201.23    1.74 
  -2  -6   4  199.79    1.99 
  -2   6   4  184.87    1.76 
  -2   6   4  197.14    1.97 
  -2   6   4  183.35    1.79 
  -2   6   4  193.54    1.84 
  -2   6   4  205.13    1.79 
   2  -6  -4  177.06    1.61 
   2  -6  -4  191.32    1.93 
   2  -6  -4  190.92    1.82 
   2  -6  -4  205.28    1.79 
   2   6  -4  166.60    1.54 
   2   6  -4  206.13    1.56 
   2   6  -4  177.94    1.65 
   2   6  -4  193.41    1.81 
   2   6  -4  191.92    1.93 
  -2  -6   3  329.37    2.23 
  -2  -6   3  245.18    1.76 
  -2  -6   3  281.10    1.71 
  -2  -6   3  288.08    2.03 
  -2  -6   3  250.22    1.82 
  -2  -6   3  266.01    2.10 
  -2   6   3  251.81    1.81 
  -2   6   3  275.17    2.14 
  -2   6   3  266.44    1.91 
  -2   6   3  284.38    1.80 
   2  -6  -3  246.61    1.66 
   2  -6  -3  262.54    2.09 
   2  -6  -3  266.12    1.90 
   2  -6  -3  273.19    1.76 
   2   6  -3  229.69    1.55 
   2   6  -3  289.90    1.73 
   2   6  -3  263.18    1.95 
   2   6  -3  255.31    1.83 
   2   6  -3  248.46    2.04 
  -2  -6   2   27.48    0.57 
  -2  -6   2   20.11    0.44 
  -2  -6   2   25.55    0.51 
  -2  -6   2   25.73    0.60 
  -2  -6   2   21.47    0.47 
  -2  -6   2   22.87    0.60 
  -2   6   2   23.42    0.59 
  -2   6   2   22.19    0.48 
  -2   6   2   24.83    0.60 
  -2   6   2   26.17    0.35 
  -2   6   2   22.22    0.49 
  -2   6   2   24.35    0.43 
   2  -6  -2   22.68    0.44 
   2  -6  -2   21.27    0.41 
   2  -6  -2   24.70    0.60 
   2  -6  -2   25.36    0.44 
   2   6  -2   20.36    0.38 
   2   6  -2   26.67    0.52 
   2   6  -2   22.10    0.57 
   2   6  -2   19.49    0.63 
  -2  -6   1    0.39    0.08 
  -2  -6   1    0.41    0.11 
  -2  -6   1    0.45    0.11 
  -2   6   1    0.21    0.07 
  -2   6   1    0.41    0.10 
  -2   6   1    0.38    0.11 
  -2   6   1    0.15    0.04 
  -2   6   1    0.09    0.03 
   2  -6  -1    0.44    0.08 
   2  -6  -1    0.26    0.07 
   2  -6  -1    0.10    0.06 
   2  -6  -1    0.41    0.12 
   2  -6  -1    0.08    0.03 
   2   6  -1    0.45    0.12 
   2   6  -1    0.10    0.08 
   2   6  -1    0.10    0.04 
   2   6  -1    1.36    0.39 
  -2  -6   0    5.67    0.29 
  -2  -6   0    5.82    0.28 
  -2   6   0    5.18    0.21 
  -2   6   0    5.34    0.21 
  -2   6   0    6.96    0.27 
  -2   6   0    5.78    0.22 
  -2   6   0    5.67    0.27 
   2  -6   0    5.36    0.28 
   2  -6   0    5.02    0.16 
   2  -6   0    5.26    0.16 
   2  -6   0    5.37    0.28 
   2  -6   0    5.31    0.23 
   2   6   0    5.15    0.26 
   2   6   0    5.45    0.28 
   2   6   0    4.61    0.19 
   2   6   0    4.81    0.20 
  -2  -6  -1  222.48    1.30 
  -2  -6  -1  213.32    1.75 
  -2  -6  -1  217.36    1.34 
  -2   6  -1  256.07    1.87 
  -2   6  -1  206.35    1.33 
  -2   6  -1  262.30    1.33 
  -2   6  -1  233.95    1.53 
  -2   6  -1  225.65    1.44 
   2  -6   1  232.32    1.78 
   2  -6   1  225.41    1.12 
   2  -6   1  212.83    1.09 
   2  -6   1  214.78    1.76 
   2  -6   1  232.97    1.25 
   2  -6   1  220.38    1.40 
   2   6   1  220.63    1.76 
   2   6   1  240.59    1.77 
   2   6   1  220.24    1.33 
  -2   6  -2  407.57    2.13 
  -2  -6  -3  132.43    1.36 
  -2  -6  -3  134.73    1.54 
  -2  -6  -3  152.25    1.24 
  -2  -6  -3  134.57    1.40 
  -2   6  -3  166.44    1.71 
  -2   6  -3  130.98    1.38 
  -2   6  -3  139.09    0.95 
  -2   6  -3  137.20    1.44 
  -2   6  -3  153.14    1.39 
   2  -6   3  157.46    1.66 
   2  -6   3  129.76    1.21 
   2  -6   3  133.13    1.62 
   2  -6   3  133.74    1.42 
   2   6   3  135.17    1.18 
   2   6   3  139.62    1.59 
   2   6   3  150.34    1.42 
   2   6   3  134.98    1.39 
  -2  -6  -4   56.42    1.02 
  -2  -6  -4   57.15    1.09 
  -2  -6  -4   65.96    0.85 
  -2  -6  -4   60.55    1.20 
  -2  -6  -4   61.43    1.08 
  -2   6  -4   77.80    1.27 
  -2   6  -4   59.47    1.06 
  -2   6  -4   61.24    1.09 
  -2   6  -4   66.98    1.08 
   2  -6   4   66.27    1.17 
   2  -6   4   57.45    0.92 
   2  -6   4   59.96    1.18 
   2  -6   4   59.81    1.07 
   2   6   4   66.94    0.77 
   2   6   4   60.14    0.92 
   2   6   4   59.13    1.10 
   2   6   4   64.20    0.94 
   2   6   4   56.73    1.02 
  -2  -6  -5   62.36    1.20 
  -2  -6  -5   63.16    1.20 
  -2  -6  -5   66.61    0.89 
  -2  -6  -5   65.20    1.36 
  -2  -6  -5   65.41    1.25 
  -2  -6  -5   69.85    1.40 
  -2   6  -5   83.06    1.42 
  -2   6  -5   61.22    1.19 
  -2   6  -5   66.85    1.27 
  -2   6  -5   73.81    1.29 
   2  -6   5   74.32    1.34 
   2  -6   5   62.60    1.08 
   2  -6   5   65.81    1.32 
   2  -6   5   62.26    1.21 
   2   6   5   76.48    0.99 
   2   6   5   67.32    1.10 
   2   6   5   67.07    1.24 
   2   6   5   73.42    1.01 
   2   6   5   61.33    1.19 
  -2  -6  -6    6.34    0.47 
  -2  -6  -6    6.64    0.32 
  -2  -6  -6    6.30    0.51 
  -2  -6  -6    7.15    0.54 
  -2   6  -6    9.42    0.56 
  -2   6  -6    7.08    0.48 
  -2   6  -6    6.67    0.62 
  -2   6  -6   12.32    0.51 
   2  -6   6    8.31    0.52 
   2  -6   6    6.99    0.43 
   2  -6   6    6.82    0.51 
   2  -6   6    6.38    0.48 
   2   6   6    8.78    0.41 
   2   6   6    6.86    0.44 
   2   6   6    7.97    0.50 
   2   6   6    8.08    0.36 
   2   6   6    6.98    0.49 
  -2  -6  -7    2.77    0.40 
  -2  -6  -7    2.05    0.43 
  -2  -6  -7    4.00    0.51 
  -2  -6  -7    8.54    0.48 
  -2   6  -7    4.47    0.48 
  -2   6  -7    2.65    0.38 
  -2   6  -7    3.01    0.41 
  -2   6  -7   13.99    0.41 
   2  -6   7    2.34    0.35 
   2  -6   7    2.34    0.41 
   2  -6   7    1.86    0.38 
   2   6   7    3.40    0.53 
   2   6   7    2.83    0.35 
   2   6   7    3.30    0.39 
   2   6   7    2.59    0.39 
  -2  -6  -8   10.19    0.73 
  -2  -6  -8   10.69    0.71 
  -2   6  -8    9.97    0.71 
  -2   6  -8   30.50    0.67 
   2  -6   8   10.07    0.65 
   2  -6   8   10.61    0.61 
   2  -6   8    9.92    0.67 
   2   6   8    9.44    0.58 
   2   6   8   10.17    0.62 
  -2  -7   9    2.70    0.47 
  -2  -7   9    3.78    0.49 
  -2  -7   9   11.32    0.71 
  -2   7   9    3.53    0.50 
  -2   7   9    2.70    0.45 
  -2   7   9    4.04    0.53 
   2  -7  -9    2.88    0.39 
   2  -7  -9    2.16    0.43 
   2   7  -9    3.08    0.37 
  -2  -7   8   -0.07    0.03 
  -2  -7   8   34.48    1.18 
  -2  -7   8   38.10    1.15 
  -2  -7   8   47.97    1.47 
  -2   7   8   38.14    1.22 
  -2   7   8   41.20    1.22 
   2  -7  -8   23.66    0.89 
   2  -7  -8   37.44    1.15 
   2  -7  -8   40.66    0.86 
   2  -7  -8   42.49    1.30 
   2  -7  -8   44.23    1.25 
   2   7  -8   40.52    1.01 
   2   7  -8   36.76    1.20 
   2   7  -8   53.95    0.99 
  -2  -7   7    2.03    0.37 
  -2  -7   7    3.10    0.39 
  -2  -7   7    2.13    0.35 
  -2  -7   7    2.74    0.49 
  -2   7   7    2.07    0.34 
  -2   7   7    2.68    0.39 
  -2   7   7    1.57    0.28 
  -2   7   7    2.13    0.34 
   2  -7  -7    2.01    0.32 
   2  -7  -7    2.29    0.34 
   2  -7  -7    2.53    0.26 
   2  -7  -7    2.17    0.38 
   2  -7  -7    3.15    0.41 
   2   7  -7    2.13    0.32 
   2   7  -7    2.90    0.32 
   2   7  -7    2.36    0.37 
  -2  -7   6   71.43    1.42 
  -2  -7   6   54.44    1.19 
  -2  -7   6   58.24    1.22 
  -2  -7   6   62.17    1.04 
  -2  -7   6   54.19    1.22 
  -2  -7   6   63.29    1.37 
  -2   7   6   52.67    1.17 
  -2   7   6   62.73    1.31 
  -2   7   6   55.65    1.11 
  -2   7   6   52.88    1.20 
   2  -7  -6   54.98    1.13 
   2  -7  -6   55.81    1.23 
   2  -7  -6   60.42    0.82 
   2  -7  -6   58.40    1.95 
   2  -7  -6   69.85    1.28 
   2   7  -6   52.02    1.10 
   2   7  -6   62.19    1.06 
   2   7  -6   55.25    0.98 
   2   7  -6   57.80    1.25 
   2   7  -6   63.86    1.34 
  -2  -7   5   95.92    1.51 
  -2  -7   5   73.18    1.25 
  -2  -7   5   74.06    1.29 
  -2  -7   5   85.43    1.19 
  -2  -7   5   71.28    1.25 
  -2  -7   5   82.62    1.42 
  -2   7   5   75.10    1.27 
  -2   7   5   79.41    1.37 
  -2   7   5   75.91    1.30 
  -2   7   5   83.45    1.31 
   2  -7  -5   70.50    1.17 
   2  -7  -5   76.27    1.33 
   2  -7  -5   85.56    0.84 
   2  -7  -5   79.45    1.33 
   2  -7  -5   83.56    1.31 
   2   7  -5   67.24    1.12 
   2   7  -5   83.75    1.13 
   2   7  -5   79.33    1.15 
   2   7  -5   77.08    1.30 
   2   7  -5   85.71    1.39 
  -2  -7   4  261.56    2.25 
  -2  -7   4  195.18    1.82 
  -2  -7   4  240.38    2.00 
  -2  -7   4  198.12    1.87 
  -2  -7   4  213.30    2.09 
  -2   7   4  199.46    1.86 
  -2   7   4  213.47    2.08 
  -2   7   4  212.39    1.96 
  -2   7   4  219.29    1.85 
   2  -7  -4  194.85    1.73 
   2  -7  -4  203.65    2.02 
   2  -7  -4  221.75    1.15 
   2  -7  -4  210.48    1.95 
   2  -7  -4  221.55    1.86 
   2   7  -4  176.34    1.61 
   2   7  -4  220.09    1.70 
   2   7  -4  195.92    1.75 
   2   7  -4  210.88    1.93 
   2   7  -4  210.20    2.04 
  -2  -7   3   34.20    0.74 
  -2  -7   3   25.86    0.60 
  -2  -7   3   29.08    0.59 
  -2  -7   3   32.19    0.70 
  -2  -7   3   27.26    0.63 
  -2  -7   3   28.97    0.73 
  -2   7   3   26.60    0.62 
  -2   7   3   28.66    0.72 
  -2   7   3   28.22    0.65 
  -2   7   3   30.82    0.60 
   2  -7  -3   26.62    0.57 
   2  -7  -3   25.97    0.68 
   2  -7  -3   27.22    0.64 
   2  -7  -3   28.65    0.58 
   2   7  -3   22.99    0.52 
   2   7  -3   29.31    0.59 
   2   7  -3   26.95    0.65 
   2   7  -3   27.36    0.63 
   2   7  -3   23.95    0.72 
  -2  -7   1  289.28    1.54 
  -2  -7   1  195.41    1.26 
  -2  -7   1  242.63    1.68 
  -2  -7   1  207.37    1.35 
  -2  -7   1  199.29    1.70 
  -2   7   1  228.99    1.80 
  -2   7   1  230.31    1.44 
  -2   7   1  246.67    1.74 
  -2   7   1  249.03    1.39 
  -2   7   1  225.53    1.47 
   2  -7  -1  214.75    1.21 
   2  -7  -1  198.31    1.16 
   2  -7  -1  252.46    1.62 
   2  -7  -1  238.10    1.70 
   2   7  -1  227.99    1.62 
   2   7  -1  216.59    1.75 
   2   7  -1  211.71    1.35 
  -2  -7   0   70.92    0.56 
  -2  -7   0   59.69    0.92 
  -2  -7   0   46.32    0.87 
  -2   7   0   56.43    0.70 
  -2   7   0   49.56    0.65 
  -2   7   0   60.59    0.78 
  -2   7   0   53.74    0.70 
  -2   7   0   53.16    0.70 
   2  -7   0   55.18    0.88 
   2  -7   0   54.39    0.57 
   2  -7   0   51.02    0.55 
   2  -7   0   59.39    0.88 
   2  -7   0   58.91    0.77 
   2   7   0   56.63    0.86 
   2   7   0   53.84    0.66 
   2   7   0   53.84    0.66 
  -2  -7  -1  135.55    1.09 
  -2  -7  -1  124.44    1.37 
  -2  -7  -1  144.29    1.47 
  -2  -7  -1  127.99    1.10 
  -2   7  -1  154.67    1.51 
  -2   7  -1  123.78    1.10 
  -2   7  -1  158.24    1.11 
  -2   7  -1  136.92    1.19 
   2  -7   1  138.15    1.42 
   2  -7   1  134.49    0.96 
   2  -7   1  125.97    0.94 
   2  -7   1  139.30    1.46 
   2  -7   1  139.89    1.04 
   2  -7   1  132.51    1.16 
   2   7   1  133.84    1.41 
   2   7   1  143.78    1.42 
   2   7   1  131.24    1.10 
  -2  -7  -2  137.80    1.25 
  -2  -7  -2  142.23    1.53 
  -2  -7  -2  169.78    1.38 
  -2  -7  -2  152.82    1.64 
  -2  -7  -2  145.17    1.32 
  -2   7  -2  176.41    1.70 
  -2   7  -2  133.10    1.27 
  -2   7  -2  144.64    1.15 
  -2   7  -2  142.30    1.35 
  -2   7  -2  164.24    1.15 
   2  -7   2  153.50    1.58 
   2  -7   2  134.56    1.11 
   2  -7   2  146.44    1.61 
   2  -7   2  154.40    0.94 
   2  -7   2  141.69    1.33 
   2   7   2  142.32    1.58 
   2   7   2  155.37    1.48 
   2   7   2  146.58    1.31 
  -2  -7  -3   14.90    0.49 
  -2  -7  -3   15.26    0.54 
  -2  -7  -3   18.41    0.47 
  -2  -7  -3   16.62    0.60 
  -2  -7  -3   16.15    0.52 
  -2   7  -3   20.17    0.64 
  -2   7  -3   14.30    0.49 
  -2   7  -3   15.52    0.34 
  -2   7  -3   15.77    0.52 
  -2   7  -3   17.64    0.49 
   2  -7   3   16.45    0.57 
   2  -7   3   16.37    0.61 
   2  -7   3   15.12    0.50 
   2   7   3   14.61    0.42 
   2   7   3   16.28    0.57 
   2   7   3   14.59    0.49 
  -2  -7  -4   97.42    1.35 
  -2  -7  -4  113.41    1.17 
  -2  -7  -4  110.09    1.64 
  -2  -7  -4  106.52    1.44 
  -2   7  -4  134.20    1.70 
  -2   7  -4  100.37    1.39 
  -2   7  -4  107.07    1.46 
  -2   7  -4  119.39    1.42 
   2  -7   4  115.07    1.58 
   2  -7   4   98.01    1.23 
   2  -7   4  109.52    1.60 
   2  -7   4  103.89    1.43 
   2   7   4  119.87    0.97 
   2   7   4  103.87    1.23 
   2   7   4  111.00    1.51 
   2   7   4  103.89    1.41 
  -2  -7  -5  562.99    3.60 
  -2  -7  -5  562.76    3.55 
  -2  -7  -5  600.65    2.79 
  -2  -7  -5  601.40    4.09 
  -2  -7  -5  590.72    3.74 
  -2  -7  -5  638.68    4.22 
  -2   7  -5  761.45    4.35 
  -2   7  -5  552.59    3.60 
  -2   7  -5  589.30    3.78 
  -2   7  -5  655.09    3.73 
   2  -7   5  660.94    4.05 
   2  -7   5  554.01    3.23 
   2  -7   5  569.83    3.87 
   2  -7   5  562.66    3.66 
   2   7   5  670.35    2.78 
   2   7   5  563.62    3.18 
   2   7   5  594.39    3.66 
   2   7   5  651.87    3.12 
   2   7   5  563.66    3.62 
  -2  -7  -6   18.31    0.75 
  -2  -7  -6   17.67    0.52 
  -2  -7  -6   18.66    0.84 
  -2  -7  -6   18.21    0.77 
  -2  -7  -6   20.29    0.84 
  -2   7  -6   23.73    0.87 
  -2   7  -6   16.55    0.84 
  -2   7  -6   18.42    0.77 
  -2   7  -6   25.90    0.79 
   2  -7   6   20.74    0.81 
   2  -7   6   17.93    0.66 
   2  -7   6   18.90    0.80 
   2  -7   6   17.35    0.73 
   2   7   6   21.54    0.59 
   2   7   6   17.34    0.66 
   2   7   6   17.49    0.70 
   2   7   6   21.71    0.59 
   2   7   6   18.10    0.74 
  -2  -7  -7    3.85    0.68 
  -2  -7  -7    4.29    0.54 
  -2  -7  -7   10.12    0.53 
  -2   7  -7    6.86    0.56 
  -2   7  -7    3.59    0.68 
  -2   7  -7    4.91    0.58 
  -2   7  -7   17.08    0.49 
   2  -7   7    6.33    0.48 
   2  -7   7    5.19    0.53 
   2  -7   7    4.07    0.48 
   2   7   7    4.75    0.42 
   2   7   7    5.35    0.47 
   2   7   7    4.15    0.45 
  -2  -7  -8    9.15    0.72 
  -2  -7  -8    9.51    0.69 
  -2   7  -8   10.98    0.72 
  -2   7  -8   32.56    0.68 
   2  -7   8   11.16    0.69 
   2  -7   8    9.25    0.59 
   2  -7   8   10.47    0.67 
   2   7   8   10.22    0.61 
  -2  -8   9   10.92    0.75 
  -2  -8   9   12.82    0.76 
  -2  -8   9   21.06    0.92 
  -2   8   9   12.70    0.77 
  -2   8   9   12.38    0.77 
  -2   8   9   12.83    0.78 
   2  -8  -9   11.16    1.07 
   2  -8  -9   10.06    0.69 
   2   8  -9   11.24    0.66 
  -2  -8   8    0.40    0.16 
  -2  -8   8    0.18    0.11 
  -2  -8   8    2.41    0.57 
  -2   8   8    0.19    0.13 
  -2   8   8    0.36    0.13 
   2  -8  -8    0.33    0.15 
   2  -8  -8    0.19    0.11 
   2  -8  -8    0.28    0.10 
   2  -8  -8    0.26    0.14 
   2  -8  -8    5.90    0.48 
   2   8  -8    0.36    0.12 
   2   8  -8    0.38    0.11 
   2   8  -8    0.33    0.15 
  -2  -8   7   20.01    0.82 
  -2  -8   7   19.71    0.79 
  -2  -8   7   19.82    0.83 
  -2  -8   7   25.51    1.00 
  -2   8   7   19.39    0.81 
  -2   8   7   20.74    0.84 
   2  -8  -7   19.63    0.76 
   2  -8  -7   18.08    0.93 
   2  -8  -7   23.08    0.59 
   2  -8  -7   21.24    0.86 
   2  -8  -7   24.57    0.87 
   2   8  -7   18.78    0.74 
   2   8  -7   24.68    0.93 
   2   8  -7   22.37    0.65 
   2   8  -7   22.22    0.88 
  -2  -8   6    0.52    0.14 
  -2  -8   6    0.32    0.12 
  -2  -8   6    0.36    0.10 
  -2  -8   6    0.27    0.11 
  -2  -8   6    0.33    0.13 
  -2   8   6    0.30    0.11 
  -2   8   6    0.26    0.11 
  -2   8   6    0.26    0.15 
  -2   8   6    0.23    0.09 
   2  -8  -6    0.33    0.11 
   2  -8  -6    0.22    0.10 
   2  -8  -6    0.30    0.07 
   2  -8  -6    0.20    0.10 
   2  -8  -6    4.58    0.26 
   2   8  -6    0.67    0.22 
   2   8  -6    0.71    0.23 
   2   8  -6    0.64    0.21 
   2   8  -6    0.37    0.12 
   2   8  -6    2.15    0.29 
  -2  -8   5   77.06    1.37 
  -2  -8   5   55.23    1.10 
  -2  -8   5   60.33    1.19 
  -2  -8   5   56.99    1.14 
  -2  -8   5   65.73    1.29 
  -2   8   5   54.83    1.11 
  -2   8   5   62.98    1.24 
  -2   8   5   57.19    1.15 
   2  -8  -5   54.32    1.04 
   2  -8  -5   61.02    1.21 
   2  -8  -5   65.30    0.77 
   2  -8  -5   59.69    1.18 
   2  -8  -5   64.02    1.15 
   2   8  -5   51.01    1.00 
   2   8  -5   63.49    1.03 
   2   8  -5   60.42    1.02 
   2   8  -5   60.16    1.18 
   2   8  -5   64.43    1.21 
  -2  -8   4  182.00    1.90 
  -2  -8   4  136.15    1.55 
  -2  -8   4  137.96    1.60 
  -2  -8   4  155.28    1.81 
  -2   8   4  136.34    1.57 
  -2   8   4  152.03    1.79 
  -2   8   4  148.74    1.68 
   2  -8  -4  135.41    1.48 
   2  -8  -4  144.93    1.74 
   2  -8  -4  158.41    1.05 
   2  -8  -4  144.79    1.65 
   2  -8  -4  158.70    1.58 
   2   8  -4  125.38    1.39 
   2   8  -4  159.19    1.51 
   2   8  -4  135.23    1.49 
   2   8  -4  139.65    1.61 
   2   8  -4  141.87    1.71 
  -2  -8   3    0.98    0.19 
  -2  -8   3    0.23    0.07 
  -2  -8   3    0.55    0.16 
  -2  -8   3    0.14    0.10 
  -2   8   3    0.59    0.17 
  -2   8   3    1.21    0.22 
  -2   8   3    0.37    0.09 
  -2   8   3    0.13    0.06 
   2  -8  -3    0.04    0.04 
   2  -8  -3    0.16    0.05 
   2  -8  -3    0.09    0.05 
   2  -8  -3    0.52    0.10 
   2  -8  -3    0.09    0.05 
   2  -8  -3    0.07    0.06 
   2   8  -3    0.12    0.05 
   2   8  -3    0.15    0.05 
   2   8  -3    0.25    0.10 
   2   8  -3    0.15    0.06 
   2   8  -3   -0.18    0.11 
  -2   8   2  396.32    2.51 
   2  -8  -2  379.10    2.18 
   2   8  -2  331.90    1.72 
   2   8  -2  330.69    2.32 
  -2  -8   1  258.67    1.55 
  -2  -8   1  276.11    1.66 
  -2  -8   1  262.70    2.00 
  -2   8   1  286.80    1.76 
   2  -8  -1  260.32    1.45 
   2  -8  -1  310.76    2.01 
   2   8  -1  308.15    1.98 
   2   8  -1  302.23    2.13 
   2   8  -1  256.40    1.63 
  -2  -8   0  208.67    0.98 
  -2  -8   0  191.72    1.69 
  -2  -8   0  177.49    1.58 
  -2  -8   0  133.00    1.45 
  -2   8   0  178.61    1.63 
  -2   8   0  171.24    1.30 
  -2   8   0  150.47    1.21 
  -2   8   0  190.45    1.44 
  -2   8   0  184.20    1.45 
  -2   8   0  155.80    1.27 
  -2   8   0  159.68    1.29 
   2  -8   0  170.31    1.59 
   2  -8   0  166.96    1.11 
   2  -8   0  158.97    1.09 
   2  -8   0  179.93    1.40 
   2   8   0  174.27    1.56 
   2   8   0  191.59    1.69 
   2   8   0  161.62    1.22 
   2   8   0  159.79    1.22 
  -2  -8  -1  119.54    1.09 
  -2  -8  -1  124.82    1.41 
  -2  -8  -1  109.04    1.08 
  -2   8  -1  133.05    1.45 
  -2   8  -1  106.26    1.08 
  -2   8  -1  137.69    1.11 
  -2   8  -1  110.70    1.13 
   2  -8   1  120.92    1.38 
   2  -8   1  118.57    0.98 
   2  -8   1  111.42    0.96 
   2  -8   1  126.96    1.06 
   2  -8   1  114.64    1.14 
   2   8   1  116.19    1.36 
   2   8   1  114.48    1.09 
  -2  -8  -2   17.49    0.48 
  -2  -8  -2   20.97    0.53 
  -2  -8  -2   18.91    0.61 
  -2  -8  -2   18.38    0.50 
  -2   8  -2   20.50    0.62 
  -2   8  -2   16.74    0.48 
  -2   8  -2   18.62    0.44 
  -2   8  -2   16.76    0.49 
  -2   8  -2   20.05    0.41 
   2  -8   2   19.92    0.60 
   2  -8   2   17.67    0.43 
   2  -8   2   20.21    0.39 
   2  -8   2   17.19    0.49 
   2   8   2   17.77    0.58 
   2   8   2   18.23    0.49 
  -2  -8  -4  109.88    1.46 
  -2  -8  -4  115.82    1.56 
  -2  -8  -4  133.02    1.34 
  -2  -8  -4  125.20    1.77 
  -2  -8  -4  118.80    1.55 
  -2   8  -4  153.80    1.87 
  -2   8  -4  112.95    1.51 
  -2   8  -4  122.23    1.60 
  -2   8  -4  131.85    1.48 
   2  -8   4  137.30    1.84 
   2  -8   4  116.53    1.37 
   2  -8   4  116.50    1.69 
   2  -8   4  118.39    1.55 
   2   8   4  118.20    1.34 
   2   8   4  131.13    1.66 
   2   8   4  117.82    1.53 
  -2  -8  -5  124.61    1.73 
  -2  -8  -5  124.73    1.69 
  -2  -8  -5  140.23    1.43 
  -2  -8  -5  133.68    1.96 
  -2  -8  -5  133.45    1.81 
  -2   8  -5  173.05    2.13 
  -2   8  -5  122.71    1.73 
  -2   8  -5  136.07    1.85 
  -2   8  -5  150.07    1.78 
   2  -8   5  148.23    1.97 
   2  -8   5  127.57    1.59 
   2  -8   5  123.69    1.88 
   2  -8   5  129.28    1.79 
   2   8   5  152.48    1.28 
   2   8   5  133.22    1.58 
   2   8   5  137.16    1.78 
   2   8   5  127.43    1.75 
  -2  -8  -6  226.27    1.88 
  -2  -8  -6  229.58    2.74 
  -2  -8  -6  219.80    2.54 
  -2  -8  -6  234.91    2.80 
  -2   8  -6  284.43    2.95 
  -2   8  -6  208.86    2.62 
  -2   8  -6  226.81    2.60 
  -2   8  -6  247.23    2.51 
   2  -8   6  247.95    2.72 
   2  -8   6  211.18    2.22 
   2  -8   6  219.23    2.59 
   2  -8   6  207.78    2.47 
   2   8   6  253.33    1.91 
   2   8   6  217.05    2.20 
   2   8   6  232.91    2.42 
   2   8   6  251.43    2.03 
   2   8   6  214.00    2.48 
  -2  -8  -7  265.70    3.34 
  -2  -8  -7  287.96    4.84 
  -2  -8  -7  279.83    3.27 
  -2  -8  -7  307.22    3.42 
  -2   8  -7  362.96    3.52 
  -2   8  -7  261.71    3.01 
  -2   8  -7  278.65    4.02 
  -2   8  -7  311.74    3.08 
   2  -8   7  263.33    2.68 
   2  -8   7  272.07    3.03 
   2  -8   7  271.78    3.07 
   2   8   7  285.85    2.74 
   2   8   7  309.29    2.76 
   2   8   7  271.80    3.04 
  -2  -8  -8    7.16    0.65 
  -2  -8  -8    7.82    0.64 
  -2   8  -8    5.78    0.57 
  -2   8  -8   28.91    0.54 
   2  -8   8    6.63    0.60 
   2  -8   8    6.67    0.52 
   2  -8   8    6.70    0.61 
   2   8   8    7.01    0.53 
  -2  -9   9    3.37    0.53 
  -2  -9   9   13.57    0.70 
  -2   9   9    3.16    0.50 
  -2   9   9    4.07    0.54 
   2  -9  -9    2.10    0.43 
  -2  -9   8   19.75    0.89 
  -2  -9   8   49.19    1.37 
  -2  -9   8   51.42    1.32 
  -2  -9   8   62.33    1.62 
  -2   9   8   47.62    1.35 
  -2   9   8   54.91    1.42 
   2  -9  -8   50.66    1.36 
   2  -9  -8   47.45    1.38 
   2   9  -8   42.18    1.23 
   2   9  -8   55.06    1.23 
   2   9  -8   51.92    1.43 
   2   9  -8   78.40    1.44 
  -2  -9   7    2.65    0.39 
  -2  -9   7    2.44    0.37 
  -2  -9   7    2.70    0.40 
  -2  -9   7    4.33    0.58 
  -2   9   7    2.33    0.37 
  -2   9   7    2.59    0.35 
   2  -9  -7    2.26    0.36 
   2  -9  -7    3.02    0.28 
   2  -9  -7    2.47    0.39 
   2  -9  -7    3.04    0.41 
   2   9  -7    2.49    0.33 
   2   9  -7    3.36    0.35 
   2   9  -7    3.22    0.30 
   2   9  -7    2.87    0.40 
  -2  -9   6  201.75    2.42 
  -2  -9   6  151.98    2.01 
  -2  -9   6  159.10    2.05 
  -2  -9   6  154.34    2.08 
  -2  -9   6  182.43    2.32 
  -2   9   6  153.29    2.03 
  -2   9   6  180.82    2.26 
  -2   9   6  156.47    2.09 
   2  -9  -6  156.43    1.95 
   2  -9  -6  164.99    2.15 
   2  -9  -6  180.09    1.47 
   2  -9  -6  160.98    2.13 
   2  -9  -6  177.82    2.10 
   2   9  -6  147.51    1.87 
   2   9  -6  177.51    1.89 
   2   9  -6  167.00    1.73 
   2   9  -6  167.03    2.19 
  -2  -9   5   11.92    0.57 
  -2  -9   5    9.01    0.49 
  -2  -9   5    8.67    0.49 
  -2  -9   5   10.03    0.56 
  -2   9   5    8.69    0.48 
  -2   9   5   10.32    0.54 
  -2   9   5    9.79    0.52 
   2  -9  -5    9.36    0.56 
   2  -9  -5    9.24    0.51 
   2  -9  -5    9.96    0.33 
   2  -9  -5    9.81    0.52 
   2  -9  -5   10.44    0.51 
   2   9  -5    8.24    0.43 
   2   9  -5    9.96    0.45 
   2   9  -5    8.58    0.41 
   2   9  -5   10.26    0.53 
   2   9  -5    9.99    0.52 
  -2  -9   4  221.59    2.12 
  -2  -9   4  156.53    1.70 
  -2  -9   4  168.75    1.80 
  -2  -9   4  184.05    2.01 
  -2   9   4  169.72    1.79 
  -2   9   4  188.04    2.02 
  -2   9   4  175.14    1.19 
  -2   9   4  177.57    1.87 
   2  -9  -4  162.95    1.66 
   2  -9  -4  176.54    1.95 
   2  -9  -4  192.19    1.25 
   2  -9  -4  175.91    1.86 
   2  -9  -4  193.64    1.75 
   2   9  -4  152.55    1.56 
   2   9  -4  191.36    1.73 
   2   9  -4  168.26    1.69 
   2   9  -4  172.91    1.82 
   2   9  -4  163.88    1.87 
  -2  -9   3   32.92    0.75 
  -2  -9   3   24.12    0.62 
  -2  -9   3   29.12    0.66 
  -2  -9   3   26.27    0.66 
  -2  -9   3   28.13    0.75 
  -2   9   3   28.02    0.73 
  -2   9   3   27.19    0.67 
  -2   9   3   29.22    0.76 
  -2   9   3   29.34    0.48 
  -2   9   3   26.19    0.79 
   2  -9  -3   25.57    0.60 
   2  -9  -3   28.33    0.74 
   2  -9  -3   31.72    0.50 
   2  -9  -3   25.83    0.66 
   2  -9  -3   30.17    0.60 
   2   9  -3   23.23    0.55 
   2   9  -3   29.27    0.66 
   2   9  -3   27.42    0.68 
   2   9  -3   26.58    0.66 
   2   9  -3   23.43    0.72 
  -2  -9   1   42.73    0.62 
  -2  -9   1   29.98    0.57 
  -2  -9   1   36.83    0.73 
  -2  -9   1   31.62    0.61 
  -2  -9   1   28.38    0.75 
  -2   9   1   34.94    0.64 
  -2   9   1   36.12    0.72 
  -2   9   1   36.00    0.61 
  -2   9   1   31.41    0.62 
  -2   9   1   31.51    0.63 
   2  -9  -1   32.76    0.73 
   2  -9  -1   33.72    0.57 
   2  -9  -1   29.35    0.53 
   2  -9  -1   34.81    0.71 
   2   9  -1   36.88    0.72 
   2   9  -1   35.00    0.76 
  -2  -9   0   36.16    0.43 
  -2  -9   0   33.62    0.72 
  -2  -9   0   24.09    0.72 
  -2   9   0   32.43    0.73 
  -2   9   0   30.89    0.59 
  -2   9   0   26.84    0.55 
  -2   9   0   34.61    0.65 
  -2   9   0   33.38    0.65 
  -2   9   0   30.58    0.60 
  -2   9   0   29.85    0.60 
   2  -9   0   30.38    0.52 
   2  -9   0   28.70    0.51 
   2  -9   0   33.02    0.63 
   2   9   0   31.45    0.70 
   2   9   0   33.50    0.74 
   2   9   0   28.39    0.55 
   2   9   0   26.45    0.65 
  -2  -9  -1   54.21    0.78 
  -2  -9  -1   53.27    0.95 
  -2  -9  -1   63.40    0.94 
  -2  -9  -1   59.95    1.01 
  -2  -9  -1   53.04    0.80 
  -2   9  -1   62.86    1.03 
  -2   9  -1   50.64    0.79 
  -2   9  -1   67.71    0.83 
  -2   9  -1   53.14    0.83 
   2  -9   1   55.81    0.97 
   2  -9   1   56.94    0.73 
   2  -9   1   52.75    0.71 
   2  -9   1   60.28    0.78 
   2  -9   1   53.49    0.82 
   2   9   1   56.02    0.97 
   2   9   1   53.82    0.79 
  -2  -9  -3   34.32    0.76 
  -2  -9  -3   35.28    0.83 
  -2  -9  -3   41.52    0.78 
  -2  -9  -3   36.45    0.91 
  -2  -9  -3   33.89    0.77 
  -2   9  -3   42.78    0.96 
  -2   9  -3   33.08    0.77 
  -2   9  -3   35.09    0.57 
  -2   9  -3   35.07    0.80 
  -2   9  -3   38.91    0.70 
   2  -9   3   37.99    0.90 
   2  -9   3   32.83    0.68 
   2  -9   3   36.71    0.92 
   2  -9   3   38.73    0.52 
   2  -9   3   34.45    0.82 
   2   9   3   34.25    0.67 
   2   9   3   33.62    0.84 
  -2  -9  -4  568.95    3.51 
  -2  -9  -4  566.51    3.45 
  -2  -9  -4  660.80    3.13 
  -2  -9  -4  617.41    3.95 
  -2  -9  -4  592.63    3.51 
  -2   9  -4  753.55    4.23 
  -2   9  -4  538.72    3.98 
  -2   9  -4  593.59    3.57 
  -2   9  -4  672.50    3.31 
   2  -9   4  660.29    3.95 
   2  -9   4  575.73    3.11 
   2  -9   4  590.98    3.84 
   2  -9   4  579.91    3.50 
   2   9   4  608.91    3.08 
   2   9   4  569.22    3.41 
  -2  -9  -5    0.06    0.09 
  -2  -9  -5   -0.13    0.11 
  -2  -9  -5    0.12    0.06 
  -2  -9  -5    0.15    0.10 
  -2  -9  -5    0.15    0.10 
  -2   9  -5    0.24    0.12 
  -2   9  -5    0.12    0.09 
  -2   9  -5    0.02    0.08 
  -2   9  -5    3.23    0.25 
   2  -9   5    0.17    0.10 
   2  -9   5    0.08    0.09 
   2  -9   5    0.02    0.16 
   2  -9   5    0.01    0.06 
   2   9   5    0.08    0.05 
   2   9   5    0.14    0.10 
   2   9   5    0.08    0.07 
  -2  -9  -6    1.98    0.31 
  -2  -9  -6    2.40    0.27 
  -2  -9  -6    2.47    0.40 
  -2  -9  -6    2.79    0.39 
  -2  -9  -6    2.90    0.37 
  -2   9  -6    3.49    0.71 
  -2   9  -6    1.67    0.31 
  -2   9  -6    2.18    0.36 
  -2   9  -6   10.72    0.35 
   2  -9   6    2.01    0.56 
   2  -9   6    2.36    0.33 
   2  -9   6    3.10    0.43 
   2  -9   6    2.77    0.37 
   2   9   6    2.64    0.25 
   2   9   6    2.58    0.33 
   2   9   6    2.63    0.36 
  -2  -9  -7    1.96    0.39 
  -2  -9  -7    1.43    0.43 
  -2  -9  -7    2.15    0.42 
  -2  -9  -7    7.61    0.41 
  -2   9  -7    3.07    0.44 
  -2   9  -7    1.78    0.35 
  -2   9  -7    1.80    0.40 
  -2   9  -7   16.20    0.36 
   2  -9   7    2.77    0.41 
   2  -9   7    2.07    0.42 
   2  -9   7    1.26    0.36 
   2   9   7    1.86    0.35 
   2   9   7    2.16    0.31 
   2   9   7    2.24    0.36 
  -2  -9  -8   28.22    1.14 
  -2  -9  -8   27.18    1.11 
  -2   9  -8   27.20    1.10 
  -2   9  -8   53.38    1.04 
   2  -9   8   27.30    1.07 
   2  -9   8   25.66    0.94 
   2  -9   8   26.87    1.08 
   2   9   8   26.36    0.93 
  -2 -10   9    5.38    0.60 
  -2 -10   9    5.70    0.61 
  -2 -10   9   18.08    0.73 
  -2  10   9    4.57    0.54 
  -2  10   9    7.22    0.65 
   2 -10  -9    4.09    0.49 
  -2 -10   8    4.20    0.48 
  -2 -10   8    2.66    0.44 
  -2 -10   8    2.92    0.43 
  -2 -10   8    8.36    0.60 
  -2  10   8    2.48    0.43 
  -2  10   8    4.44    0.51 
   2 -10  -8    2.82    0.41 
   2 -10  -8    2.14    0.42 
   2 -10  -8   11.41    0.53 
   2  10  -8    3.44    0.39 
   2  10  -8    2.40    0.43 
   2  10  -8   25.14    0.45 
  -2 -10   7   26.11    0.94 
  -2 -10   7   26.26    0.91 
  -2 -10   7   26.11    0.97 
  -2 -10   7   31.12    1.09 
  -2  10   7   25.69    0.94 
  -2  10   7   32.20    1.06 
  -2  10   7   26.76    0.97 
   2 -10  -7   26.36    0.90 
   2 -10  -7   27.49    0.96 
   2 -10  -7   28.34    0.68 
   2 -10  -7   27.78    1.00 
   2  10  -7   29.85    0.88 
   2  10  -7   26.93    0.73 
   2  10  -7   27.95    1.00 
   2  10  -7   38.13    1.01 
  -2 -10   6   -0.05    0.09 
  -2 -10   6    0.07    0.09 
  -2 -10   6    0.09    0.08 
  -2 -10   6   -0.01    0.08 
  -2 -10   6    0.16    0.15 
  -2  10   6    0.13    0.09 
  -2  10   6    0.03    0.08 
  -2  10   6   -0.01    0.07 
   2 -10  -6    0.12    0.09 
   2 -10  -6    0.09    0.07 
   2 -10  -6    0.06    0.09 
   2  10  -6    0.07    0.09 
   2  10  -6    0.22    0.08 
   2  10  -6    0.09    0.13 
   2  10  -6   -0.07    0.07 
   2  10  -6    3.22    0.26 
  -2 -10   5  118.71    1.73 
  -2 -10   5   89.31    1.44 
  -2 -10   5   93.64    1.51 
  -2 -10   5  102.83    1.65 
  -2  10   5   90.12    1.46 
  -2  10   5  101.92    1.62 
  -2  10   5   96.95    1.55 
   2 -10  -5   88.77    1.37 
   2 -10  -5   92.85    1.54 
   2 -10  -5  102.57    1.05 
   2 -10  -5   93.45    1.52 
   2 -10  -5  101.81    1.46 
   2  10  -5   81.42    1.55 
   2  10  -5  100.95    1.39 
   2  10  -5   89.65    1.28 
   2  10  -5   96.66    1.53 
   2  10  -5   91.26    1.54 
  -2 -10   4  203.91    2.06 
  -2 -10   4  149.17    1.70 
  -2 -10   4  154.83    1.77 
  -2 -10   4  167.86    1.96 
  -2  10   4  157.18    1.77 
  -2  10   4  176.33    2.00 
  -2  10   4  159.54    1.21 
  -2  10   4  163.44    1.84 
   2 -10  -4  152.06    1.64 
   2 -10  -4  162.87    2.37 
   2 -10  -4  176.33    1.28 
   2 -10  -4  161.28    1.82 
   2 -10  -4  175.13    1.68 
   2  10  -4  140.44    1.54 
   2  10  -4  175.54    1.72 
   2  10  -4  161.92    1.70 
   2  10  -4  158.02    1.78 
   2  10  -4  153.69    2.47 
  -2 -10   3  401.63    2.60 
  -2 -10   3  284.69    2.14 
  -2 -10   3  344.27    2.32 
  -2 -10   3  304.53    2.26 
  -2 -10   3  328.02    2.55 
  -2  10   3  319.35    2.47 
  -2  10   3  314.64    2.29 
  -2  10   3  349.76    2.63 
  -2  10   3  342.64    1.73 
  -2  10   3  319.54    2.36 
   2 -10  -3  303.86    2.11 
   2 -10  -3  323.35    2.52 
   2 -10  -3  350.69    1.75 
   2 -10  -3  315.06    2.34 
   2 -10  -3  354.21    2.03 
   2  10  -3  275.04    1.93 
   2  10  -3  348.26    2.33 
   2  10  -3  331.58    2.40 
   2  10  -3  313.73    2.29 
   2  10  -3  294.55    2.42 
  -2 -10   2  193.32    1.59 
  -2 -10   2  139.07    1.37 
  -2 -10   2  169.24    1.60 
  -2 -10   2  151.78    1.47 
  -2 -10   2  145.52    1.63 
  -2  10   2  155.42    1.66 
  -2  10   2  159.58    1.51 
  -2  10   2  177.39    1.76 
  -2  10   2  177.34    1.30 
  -2  10   2  156.83    1.53 
   2 -10  -2  149.60    1.35 
   2 -10  -2  137.75    1.59 
   2 -10  -2  161.92    1.67 
   2 -10  -2  164.36    1.25 
   2 -10  -2  154.71    1.52 
   2 -10  -2  168.04    1.12 
   2  10  -2  169.63    1.60 
   2  10  -2  158.78    1.65 
   2  10  -2  150.87    1.46 
   2  10  -2  130.94    1.57 
  -2 -10   1   74.04    0.84 
  -2 -10   1   65.36    1.00 
  -2 -10   1   59.05    0.87 
  -2 -10   1   52.76    1.01 
  -2  10   1   64.10    0.91 
  -2  10   1   68.46    1.02 
  -2  10   1   68.32    0.88 
  -2  10   1   59.12    0.89 
  -2  10   1   58.82    0.89 
   2 -10  -1   57.58    0.99 
   2 -10  -1   58.71    0.79 
   2 -10  -1   51.75    0.75 
   2 -10  -1   64.92    0.99 
   2  10  -1   62.93    0.98 
   2  10  -1   60.78    1.02 
  -2 -10   0  281.41    2.22 
  -2  10   0  310.81    1.96 
  -2  10   0  387.48    2.27 
  -2  10   0  355.19    2.15 
  -2  10   0  356.06    2.15 
   2 -10   0  351.72    2.73 
   2 -10   0  359.14    1.90 
   2 -10   0  313.59    1.78 
   2  10   0  339.24    2.07 
  -2 -10  -2    2.82    0.24 
  -2 -10  -2    2.62    0.25 
  -2 -10  -2    3.44    0.26 
  -2 -10  -2    2.80    0.30 
  -2 -10  -2    2.75    0.24 
  -2  10  -2    3.10    0.29 
  -2  10  -2    2.34    0.22 
  -2  10  -2    2.47    0.24 
  -2  10  -2    3.10    0.19 
   2 -10   2    3.46    0.30 
   2 -10   2    3.07    0.22 
   2 -10   2    2.52    0.22 
   2 -10   2    3.23    0.20 
   2 -10   2    2.81    0.25 
   2  10   2    2.18    0.24 
   2  10   2    2.96    0.24 
  -2 -10  -3   10.03    0.44 
  -2 -10  -3   10.66    0.77 
  -2 -10  -3   11.94    0.45 
  -2 -10  -3   10.73    0.53 
  -2 -10  -3   10.27    0.46 
  -2  10  -3   11.84    0.54 
  -2  10  -3    9.44    0.44 
  -2  10  -3   10.76    0.33 
  -2  10  -3   10.45    0.47 
  -2  10  -3   11.59    0.39 
   2 -10   3   12.32    0.56 
   2 -10   3   11.09    0.42 
   2 -10   3   11.37    0.32 
   2 -10   3   11.01    0.49 
   2  10   3   10.53    0.40 
   2  10   3   10.45    0.51 
   2  10   3   10.14    0.44 
  -2 -10  -4   90.08    1.39 
  -2 -10  -4   91.29    1.42 
  -2 -10  -4  102.84    1.30 
  -2 -10  -4   98.57    1.62 
  -2 -10  -4   94.32    1.44 
  -2  10  -4  117.71    1.72 
  -2  10  -4   85.73    1.37 
  -2  10  -4   93.46    1.46 
  -2  10  -4  103.02    1.30 
   2 -10   4  103.60    1.61 
   2 -10   4   87.27    1.25 
   2 -10   4   97.19    1.60 
   2 -10   4   91.62    1.43 
   2  10   4   93.80    1.25 
   2  10   4   93.88    1.42 
  -2 -10  -5  271.41    2.61 
  -2 -10  -5  268.89    2.52 
  -2 -10  -5  310.60    2.32 
  -2 -10  -5  303.75    3.00 
  -2 -10  -5  286.22    2.72 
  -2  10  -5  370.35    3.24 
  -2  10  -5  264.02    2.61 
  -2  10  -5  296.73    2.81 
  -2  10  -5  317.75    2.57 
   2 -10   5  318.71    3.00 
   2 -10   5  273.90    2.40 
   2 -10   5  286.96    2.89 
   2 -10   5  273.84    2.67 
   2  10   5  291.65    2.40 
   2  10   5  278.09    2.66 
  -2 -10  -6    3.22    0.37 
  -2 -10  -6    3.38    0.31 
  -2 -10  -6    3.99    0.45 
  -2 -10  -6    3.78    0.43 
  -2 -10  -6    5.78    0.61 
  -2  10  -6    4.78    0.49 
  -2  10  -6    3.45    0.38 
  -2  10  -6    3.40    0.40 
  -2  10  -6   12.68    0.40 
   2 -10   6    3.87    0.38 
   2 -10   6    2.99    0.44 
   2 -10   6    3.60    0.37 
   2  10   6    4.37    0.28 
   2  10   6    4.30    0.38 
   2  10   6    3.16    0.36 
  -2 -10  -7    4.81    0.49 
  -2 -10  -7    5.65    0.54 
  -2 -10  -7    5.73    0.55 
  -2 -10  -7   11.30    0.55 
  -2  10  -7    5.16    0.49 
  -2  10  -7    5.17    0.51 
  -2  10  -7   20.82    0.48 
   2 -10   7    5.86    0.52 
   2 -10   7    5.09    0.53 
   2 -10   7    6.16    0.49 
   2  10   7    5.88    0.47 
   2  10   7    6.47    0.44 
   2  10   7    5.31    0.48 
  -2 -10  -8    2.33    0.47 
  -2 -10  -8    2.38    0.49 
  -2  10  -8    3.60    0.50 
  -2  10  -8   36.24    0.44 
   2 -10   8    2.75    0.41 
   2 -10   8    2.95    0.49 
   2  10   8    2.24    0.39 
  -2 -11   9    5.31    0.59 
  -2 -11   9    4.48    0.53 
  -2 -11   9   22.89    0.79 
  -2  11   9    3.96    0.53 
  -2  11   9    4.88    0.57 
  -2 -11   8    4.13    0.48 
  -2 -11   8    3.81    0.48 
  -2 -11   8    4.02    0.48 
  -2 -11   8    9.42    0.63 
  -2  11   8    3.81    0.47 
   2 -11  -8    3.56    0.44 
   2 -11  -8    3.98    0.47 
   2 -11  -8    4.65    0.53 
   2 -11  -8   12.50    0.48 
   2  11  -8    4.80    0.44 
   2  11  -8    4.30    0.45 
   2  11  -8   27.57    0.52 
  -2 -11   7    5.62    0.51 
  -2 -11   7    5.07    0.48 
  -2 -11   7    5.10    0.50 
  -2 -11   7    8.03    0.63 
  -2  11   7    4.98    0.50 
  -2  11   7    6.53    0.55 
  -2  11   7    6.09    0.53 
   2 -11  -7    5.12    0.47 
   2 -11  -7    6.18    0.37 
   2 -11  -7    5.42    0.50 
   2 -11  -7    7.70    0.59 
   2  11  -7    4.84    0.42 
   2  11  -7    6.19    0.47 
   2  11  -7    5.90    0.38 
   2  11  -7    5.58    0.52 
   2  11  -7   20.85    0.55 
  -2 -11   6    8.76    0.56 
  -2 -11   6    6.54    0.47 
  -2 -11   6    6.45    0.48 
  -2 -11   6    7.33    0.50 
  -2 -11   6    8.45    0.67 
  -2  11   6    7.33    0.56 
  -2  11   6    7.78    0.55 
  -2  11   6    7.42    0.52 
   2 -11  -6    7.36    0.48 
   2 -11  -6    7.81    0.52 
   2 -11  -6    7.94    0.37 
   2 -11  -6    7.77    0.54 
   2 -11  -6   11.36    0.52 
   2  11  -6    6.56    0.45 
   2  11  -6    7.96    0.47 
   2  11  -6    6.99    0.40 
   2  11  -6    8.57    0.57 
   2  11  -6   11.45    0.55 
  -2 -11   5   -0.01    0.08 
  -2 -11   5    0.06    0.08 
  -2 -11   5    0.05    0.08 
  -2 -11   5    0.00    0.11 
  -2  11   5   -0.07    0.06 
  -2  11   5    0.09    0.07 
  -2  11   5   -0.04    0.08 
   2 -11  -5   -0.03    0.07 
   2 -11  -5    0.07    0.06 
   2 -11  -5    0.62    0.17 
   2 -11  -5   -0.07    0.08 
   2 -11  -5    0.06    0.10 
   2  11  -5    0.01    0.06 
   2  11  -5   -0.02    0.06 
   2  11  -5    0.12    0.12 
   2  11  -5    0.03    0.08 
   2  11  -5    0.08    0.08 
  -2 -11   4  151.20    1.80 
  -2 -11   4  110.01    1.50 
  -2 -11   4  128.81    1.54 
  -2 -11   4  119.08    1.59 
  -2 -11   4  126.89    1.73 
  -2  11   4  120.33    1.63 
  -2  11   4  119.97    1.58 
  -2  11   4  134.76    1.78 
  -2  11   4  123.97    1.14 
  -2  11   4  122.05    1.63 
   2 -11  -4  116.96    1.48 
   2 -11  -4  123.02    1.70 
   2 -11  -4  133.68    1.18 
   2 -11  -4  117.02    1.59 
   2 -11  -4  133.90    1.48 
   2  11  -4  106.68    1.37 
   2  11  -4  133.57    1.57 
   2  11  -4  123.59    1.52 
   2  11  -4  120.12    1.59 
   2  11  -4  111.31    1.62 
  -2 -11   3  394.14    2.62 
  -2 -11   3  289.67    2.23
[truncated: 477,996 more chars]
