# Supplementary material for: Comparative Antinociceptive Evaluation of Hofmeisterin I and Analogues from Hofmeisteria schaffneri in Zebrafish and Mice
Source: ACS Omega. 2026 Apr 11;11(15):23469–79. doi: 10.1021/acsomega.6c01037 (PMC13103808; doi:10.1021/acsomega.6c01037)
Supplement: Supplementary file 3 [file ao6c01037_si_003.cif]

 
data_012HOS26 
  
_audit_creation_method            'SHELXL-2019/3' 
_shelx_SHELXL_version_number      '2019/3' 
_chemical_name_systematic         ? 
_chemical_name_common             ? 
_chemical_melting_point           ? 
_chemical_formula_moiety          ? 
_chemical_formula_sum 
 'C11 H12 O4' 
_chemical_formula_weight          208.21 
  
loop_ 
 _atom_type_symbol 
 _atom_type_description 
 _atom_type_scat_dispersion_real 
 _atom_type_scat_dispersion_imag 
 _atom_type_scat_source 
 'C'  'C'   0.0033   0.0016 
 'International Tables Vol C Tables 4.2.6.8 and 6.1.1.4' 
 'H'  'H'   0.0000   0.0000 
 'International Tables Vol C Tables 4.2.6.8 and 6.1.1.4' 
 'O'  'O'   0.0106   0.0060 
 'International Tables Vol C Tables 4.2.6.8 and 6.1.1.4' 
  
_space_group_crystal_system       triclinic 
_space_group_IT_number            2 
_space_group_name_H-M_alt         'P -1' 
_space_group_name_Hall            '-P 1' 
  
_shelx_space_group_comment 
; 
The symmetry employed for this shelxl refinement is uniquely defined 
by the following loop, which should always be used as a source of 
symmetry information in preference to the above space-group names. 
They are only intended as comments. 
; 
  
loop_ 
 _space_group_symop_operation_xyz 
 'x, y, z' 
 '-x, -y, -z' 
  
_cell_length_a                    7.7264(3) 
_cell_length_b                    7.8747(3) 
_cell_length_c                    9.2927(3) 
_cell_angle_alpha                 104.5840(10) 
_cell_angle_beta                  108.3370(10) 
_cell_angle_gamma                 98.1070(10) 
_cell_volume                      504.25(3) 
_cell_formula_units_Z             2 
_cell_measurement_temperature     173(2) 
_cell_measurement_reflns_used     9879 
_cell_measurement_theta_min       2.43 
_cell_measurement_theta_max       27.49 
  
_exptl_crystal_description        Prism 
_exptl_crystal_colour             colourless 
_exptl_crystal_density_meas       ? 
_exptl_crystal_density_method     ? 
_exptl_crystal_density_diffrn     1.371 
_exptl_crystal_F_000              220 
_exptl_transmission_factor_min    ? 
_exptl_transmission_factor_max    ? 
_exptl_crystal_size_max           0.451 
_exptl_crystal_size_mid           0.186 
_exptl_crystal_size_min           0.124 
_exptl_absorpt_coefficient_mu     0.105 
_shelx_estimated_absorpt_T_min    0.954 
_shelx_estimated_absorpt_T_max    0.987 
_exptl_absorpt_correction_type   multi-scan 
_exptl_absorpt_correction_T_min  0.7105 
_exptl_absorpt_correction_T_max  0.7456 
_exptl_absorpt_process_details 
; 
 SADABS 2016/2: Krause, L., Herbst-Irmer, R., Sheldrick G.M. & Stalke D., 
 J. Appl. Cryst. 48 (2015) 3-10 
; 
_exptl_absorpt_special_details 
; 
 The following wavelength and cell were deduced by SADABS from the 
 direction cosines etc. They are given here for emergency use only: 
 CELL 0.71056    7.726    7.871    9.291  104.600  108.304   98.107 
; 
  
_diffrn_ambient_temperature       173(2) 
_diffrn_radiation_wavelength      0.71073 
_diffrn_radiation_type            MoK\a 
_diffrn_source                    'micro-focus X-ray source' 
_diffrn_measurement_device_type   'Bruker D8 Venture \k-geometry diffractometer 208039-01' 
_diffrn_measurement_method        \w-scans 
_diffrn_detector_area_resol_mean  52.0833 
_diffrn_reflns_number             22005 
_diffrn_reflns_av_unetI/netI      0.0182 
_diffrn_reflns_av_R_equivalents   0.0331 
_diffrn_reflns_limit_h_min        -10 
_diffrn_reflns_limit_h_max        10 
_diffrn_reflns_limit_k_min        -10 
_diffrn_reflns_limit_k_max        10 
_diffrn_reflns_limit_l_min        -12 
_diffrn_reflns_limit_l_max        12 
_diffrn_reflns_theta_min          2.433 
_diffrn_reflns_theta_max          27.533 
_diffrn_reflns_theta_full         25.242 
_diffrn_measured_fraction_theta_max   0.986 
_diffrn_measured_fraction_theta_full  0.992 
_diffrn_reflns_Laue_measured_fraction_max    0.986 
_diffrn_reflns_Laue_measured_fraction_full   0.992 
_diffrn_reflns_point_group_measured_fraction_max   0.986 
_diffrn_reflns_point_group_measured_fraction_full  0.992 
_reflns_number_total              2282 
_reflns_number_gt                 1902 
_reflns_threshold_expression      'I > 2\s(I)' 
_reflns_Friedel_coverage          0.000 
_reflns_Friedel_fraction_max      . 
_reflns_Friedel_fraction_full     . 
  
_reflns_special_details 
; 
 Reflections were merged by SHELXL according to the crystal 
 class for the calculation of statistics and refinement. 
  
 _reflns_Friedel_fraction is defined as the number of unique 
 Friedel pairs measured divided by the number that would be 
 possible theoretically, ignoring centric projections and 
 systematic absences. 
; 
  
_computing_data_collection        'APEX5 v2023.9-2 (Bruker, 2018)' 
_computing_cell_refinement        'APEX5 v2023.9-2 (Bruker, 2018)' 
_computing_data_reduction         'SAINT V8.37A  (Bruker, 2018)' 
_computing_structure_solution     'SHELXS-2019 (Bruker, 2015)' 
_computing_structure_refinement 'SHELXL-2019/2 (Sheldrick, 2019)' 
_computing_molecular_graphics     'Ortep-3 Ver 2.02 L.J. Farrugia (1997) J. Appl. Cryst. 30, 565' 
_computing_publication_material   'SHELXL-2019/3 (Sheldrick, 2015)' 
_refine_special_details           ? 
_refine_ls_structure_factor_coef  Fsqd 
_refine_ls_matrix_type            full 
_refine_ls_weighting_scheme       calc 
_refine_ls_weighting_details 
'w=1/[\s^2^(Fo^2^)+(0.0710P)^2^+0.3430P] where P=(Fo^2^+2Fc^2^)/3' 
_atom_sites_solution_primary      direct 
_atom_sites_solution_secondary    difmap 
_atom_sites_solution_hydrogens    mixed 
_refine_ls_hydrogen_treatment     mixed 
_refine_ls_extinction_method      none 
_refine_ls_extinction_coef        . 
_refine_ls_number_reflns          2282 
_refine_ls_number_parameters      141 
_refine_ls_number_restraints      1 
_refine_ls_R_factor_all           0.0639 
_refine_ls_R_factor_gt            0.0518 
_refine_ls_wR_factor_ref          0.1565 
_refine_ls_wR_factor_gt           0.1410 
_refine_ls_goodness_of_fit_ref    1.116 
_refine_ls_restrained_S_all       1.115 
_refine_ls_shift/su_max           0.000 
_refine_ls_shift/su_mean          0.000 
  
loop_ 
 _atom_site_label 
 _atom_site_type_symbol 
 _atom_site_fract_x 
 _atom_site_fract_y 
 _atom_site_fract_z 
 _atom_site_U_iso_or_equiv 
 _atom_site_adp_type 
 _atom_site_occupancy 
 _atom_site_site_symmetry_order 
 _atom_site_calc_flag 
 _atom_site_refinement_flags_posn 
 _atom_site_refinement_flags_adp 
 _atom_site_refinement_flags_occupancy 
 _atom_site_disorder_assembly 
 _atom_site_disorder_group 
O1 O 0.43453(17) 0.22879(18) 0.94140(15) 0.0324(3) Uani 1 1 d . . . . . 
O2 O 0.15355(16) 0.27362(16) 0.93764(13) 0.0250(3) Uani 1 1 d . . . . . 
O3 O 0.1076(2) 0.15883(16) 0.63349(14) 0.0321(3) Uani 1 1 d . . . . . 
O4 O 0.1375(2) 0.18233(16) 0.36766(14) 0.0325(3) Uani 1 1 d D . . . . 
H4 H 0.108(3) 0.131(3) 0.430(2) 0.039 Uiso 1 1 d D U . . . 
C1 C 0.2923(2) 0.1842(2) 0.96363(18) 0.0240(4) Uani 1 1 d . . . . . 
C2 C 0.2444(3) 0.0307(2) 1.0216(2) 0.0307(4) Uani 1 1 d . . . . . 
H2A H 0.139558 -0.062641 0.936124 0.037 Uiso 1 1 calc R U . . . 
H2B H 0.208352 0.073899 1.113968 0.037 Uiso 1 1 calc R U . . . 
H2C H 0.353822 -0.020355 1.052875 0.037 Uiso 1 1 calc R U . . . 
C3 C 0.1833(2) 0.4102(2) 0.86520(19) 0.0246(4) Uani 1 1 d . . . . . 
H3A H 0.310591 0.490319 0.926042 0.030 Uiso 1 1 calc R U . . . 
H3B H 0.090674 0.484674 0.868105 0.030 Uiso 1 1 calc R U . . . 
C4 C 0.1632(2) 0.3236(2) 0.69256(18) 0.0220(3) Uani 1 1 d . . . . . 
C5 C 0.2110(2) 0.4397(2) 0.60320(18) 0.0209(3) Uani 1 1 d . . . . . 
C6 C 0.1974(2) 0.3619(2) 0.44487(19) 0.0232(4) Uani 1 1 d . . . . . 
C7 C 0.2450(2) 0.4725(2) 0.36038(19) 0.0257(4) Uani 1 1 d . . . . . 
H7 H 0.237865 0.418811 0.254327 0.031 Uiso 1 1 calc R U . . . 
C8 C 0.3021(2) 0.6579(2) 0.4272(2) 0.0259(4) Uani 1 1 d . . . . . 
C9 C 0.3132(3) 0.7359(2) 0.5842(2) 0.0280(4) Uani 1 1 d . . . . . 
H9 H 0.350888 0.863523 0.631611 0.034 Uiso 1 1 calc R U . . . 
C10 C 0.2695(2) 0.6281(2) 0.66976(19) 0.0246(4) Uani 1 1 d . . . . . 
H10 H 0.279287 0.682828 0.776437 0.030 Uiso 1 1 calc R U . . . 
C11 C 0.3501(3) 0.7743(3) 0.3322(2) 0.0364(5) Uani 1 1 d . . . . . 
H11A H 0.314788 0.699704 0.220931 0.044 Uiso 1 1 calc R U . . . 
H11B H 0.485418 0.828998 0.377570 0.044 Uiso 1 1 calc R U . . . 
H11C H 0.281332 0.869775 0.336452 0.044 Uiso 1 1 calc R U . . . 
  
loop_ 
 _atom_site_aniso_label 
 _atom_site_aniso_U_11 
 _atom_site_aniso_U_22 
 _atom_site_aniso_U_33 
 _atom_site_aniso_U_23 
 _atom_site_aniso_U_13 
 _atom_site_aniso_U_12 
O1 0.0264(7) 0.0394(7) 0.0363(7) 0.0169(6) 0.0137(5) 0.0089(5) 
O2 0.0271(6) 0.0305(6) 0.0239(6) 0.0142(5) 0.0119(5) 0.0105(5) 
O3 0.0455(8) 0.0222(6) 0.0232(6) 0.0073(5) 0.0087(5) -0.0004(5) 
O4 0.0536(8) 0.0201(6) 0.0239(6) 0.0046(5) 0.0177(6) 0.0048(5) 
C1 0.0247(8) 0.0298(8) 0.0180(7) 0.0079(6) 0.0071(6) 0.0084(6) 
C2 0.0348(9) 0.0322(9) 0.0339(9) 0.0165(8) 0.0169(8) 0.0134(7) 
C3 0.0319(9) 0.0247(8) 0.0214(8) 0.0109(6) 0.0116(6) 0.0085(6) 
C4 0.0221(8) 0.0231(8) 0.0190(7) 0.0081(6) 0.0047(6) 0.0035(6) 
C5 0.0220(8) 0.0224(8) 0.0187(7) 0.0077(6) 0.0066(6) 0.0058(6) 
C6 0.0258(8) 0.0213(8) 0.0218(7) 0.0062(6) 0.0081(6) 0.0062(6) 
C7 0.0300(9) 0.0284(9) 0.0226(8) 0.0092(7) 0.0129(7) 0.0086(7) 
C8 0.0249(8) 0.0280(8) 0.0283(8) 0.0132(7) 0.0113(6) 0.0056(6) 
C9 0.0323(9) 0.0209(8) 0.0271(8) 0.0057(6) 0.0094(7) 0.0020(6) 
C10 0.0285(8) 0.0234(8) 0.0200(7) 0.0060(6) 0.0072(6) 0.0053(6) 
C11 0.0466(11) 0.0316(10) 0.0383(10) 0.0177(8) 0.0221(9) 0.0042(8) 
  
_geom_special_details 
; 
 All esds (except the esd in the dihedral angle between two l.s. planes) 
 are estimated using the full covariance matrix.  The cell esds are taken 
 into account individually in the estimation of esds in distances, angles 
 and torsion angles; correlations between esds in cell parameters are only 
 used when they are defined by crystal symmetry.  An approximate (isotropic) 
 treatment of cell esds is used for estimating esds involving l.s. planes. 
; 
  
loop_ 
 _geom_bond_atom_site_label_1 
 _geom_bond_atom_site_label_2 
 _geom_bond_distance 
 _geom_bond_site_symmetry_2 
 _geom_bond_publ_flag 
O1 C1 1.202(2) . ? 
O2 C1 1.356(2) . ? 
O2 C3 1.4335(19) . ? 
O3 C4 1.227(2) . ? 
O4 C6 1.351(2) . ? 
O4 H4 0.853(10) . ? 
C1 C2 1.488(2) . ? 
C2 H2A 0.9800 . ? 
C2 H2B 0.9800 . ? 
C2 H2C 0.9800 . ? 
C3 C4 1.525(2) . ? 
C3 H3A 0.9900 . ? 
C3 H3B 0.9900 . ? 
C4 C5 1.464(2) . ? 
C5 C10 1.401(2) . ? 
C5 C6 1.408(2) . ? 
C6 C7 1.394(2) . ? 
C7 C8 1.379(2) . ? 
C7 H7 0.9500 . ? 
C8 C9 1.403(2) . ? 
C8 C11 1.508(2) . ? 
C9 C10 1.376(2) . ? 
C9 H9 0.9500 . ? 
C10 H10 0.9500 . ? 
C11 H11A 0.9800 . ? 
C11 H11B 0.9800 . ? 
C11 H11C 0.9800 . ? 
  
loop_ 
 _geom_angle_atom_site_label_1 
 _geom_angle_atom_site_label_2 
 _geom_angle_atom_site_label_3 
 _geom_angle 
 _geom_angle_site_symmetry_1 
 _geom_angle_site_symmetry_3 
 _geom_angle_publ_flag 
C1 O2 C3 113.92(13) . . ? 
C6 O4 H4 107.7(16) . . ? 
O1 C1 O2 122.05(15) . . ? 
O1 C1 C2 126.24(15) . . ? 
O2 C1 C2 111.71(14) . . ? 
C1 C2 H2A 109.5 . . ? 
C1 C2 H2B 109.5 . . ? 
H2A C2 H2B 109.5 . . ? 
C1 C2 H2C 109.5 . . ? 
H2A C2 H2C 109.5 . . ? 
H2B C2 H2C 109.5 . . ? 
O2 C3 C4 110.30(13) . . ? 
O2 C3 H3A 109.6 . . ? 
C4 C3 H3A 109.6 . . ? 
O2 C3 H3B 109.6 . . ? 
C4 C3 H3B 109.6 . . ? 
H3A C3 H3B 108.1 . . ? 
O3 C4 C5 122.30(14) . . ? 
O3 C4 C3 118.78(14) . . ? 
C5 C4 C3 118.92(14) . . ? 
C10 C5 C6 118.14(14) . . ? 
C10 C5 C4 122.08(14) . . ? 
C6 C5 C4 119.78(14) . . ? 
O4 C6 C7 117.22(14) . . ? 
O4 C6 C5 123.03(14) . . ? 
C7 C6 C5 119.75(15) . . ? 
C8 C7 C6 121.52(15) . . ? 
C8 C7 H7 119.2 . . ? 
C6 C7 H7 119.2 . . ? 
C7 C8 C9 118.85(15) . . ? 
C7 C8 C11 120.36(15) . . ? 
C9 C8 C11 120.79(16) . . ? 
C10 C9 C8 120.20(15) . . ? 
C10 C9 H9 119.9 . . ? 
C8 C9 H9 119.9 . . ? 
C9 C10 C5 121.53(15) . . ? 
C9 C10 H10 119.2 . . ? 
C5 C10 H10 119.2 . . ? 
C8 C11 H11A 109.5 . . ? 
C8 C11 H11B 109.5 . . ? 
H11A C11 H11B 109.5 . . ? 
C8 C11 H11C 109.5 . . ? 
H11A C11 H11C 109.5 . . ? 
H11B C11 H11C 109.5 . . ? 
  
loop_ 
 _geom_torsion_atom_site_label_1 
 _geom_torsion_atom_site_label_2 
 _geom_torsion_atom_site_label_3 
 _geom_torsion_atom_site_label_4 
 _geom_torsion 
 _geom_torsion_site_symmetry_1 
 _geom_torsion_site_symmetry_2 
 _geom_torsion_site_symmetry_3 
 _geom_torsion_site_symmetry_4 
 _geom_torsion_publ_flag 
C3 O2 C1 O1 6.7(2) . . . . ? 
C3 O2 C1 C2 -173.53(13) . . . . ? 
C1 O2 C3 C4 69.73(17) . . . . ? 
O2 C3 C4 O3 7.4(2) . . . . ? 
O2 C3 C4 C5 -172.54(13) . . . . ? 
O3 C4 C5 C10 178.21(16) . . . . ? 
C3 C4 C5 C10 -1.9(2) . . . . ? 
O3 C4 C5 C6 -1.4(2) . . . . ? 
C3 C4 C5 C6 178.54(14) . . . . ? 
C10 C5 C6 O4 -178.10(15) . . . . ? 
C4 C5 C6 O4 1.5(2) . . . . ? 
C10 C5 C6 C7 1.1(2) . . . . ? 
C4 C5 C6 C7 -179.30(14) . . . . ? 
O4 C6 C7 C8 177.99(15) . . . . ? 
C5 C6 C7 C8 -1.2(3) . . . . ? 
C6 C7 C8 C9 0.3(3) . . . . ? 
C6 C7 C8 C11 -179.15(16) . . . . ? 
C7 C8 C9 C10 0.7(3) . . . . ? 
C11 C8 C9 C10 -179.81(16) . . . . ? 
C8 C9 C10 C5 -0.8(3) . . . . ? 
C6 C5 C10 C9 -0.1(2) . . . . ? 
C4 C5 C10 C9 -179.67(15) . . . . ? 
  
loop_ 
 _geom_hbond_atom_site_label_D 
 _geom_hbond_atom_site_label_H 
 _geom_hbond_atom_site_label_A 
 _geom_hbond_distance_DH 
 _geom_hbond_distance_HA 
 _geom_hbond_distance_DA 
 _geom_hbond_angle_DHA 
 _geom_hbond_site_symmetry_A 
 _geom_hbond_publ_flag 
O4 H4 O3  0.853(10) 1.846(15) 2.6016(17) 147(2) . yes 
O4 H4 O3  0.853(10) 2.445(19) 3.0563(18) 129.2(19) 2_556 yes 
  
_refine_diff_density_max    0.344 
_refine_diff_density_min   -0.272 
_refine_diff_density_rms    0.049 
  
_shelx_res_file 
; 
TITL 012HOS26.res in P-1 
    012HOS26.res 
    created by SHELXL-2019/3 at 19:28:59 on 15-Jan-2026 
CELL 0.71073 7.7264 7.8747 9.2927 104.5840 108.3370 98.1070 
ZERR 2.00 0.0003 0.0003 0.0003 0.0010 0.0010 0.0010 
LATT 1 
SFAC C H O 
UNIT 22 24 8 
TEMP -100.350 
SIZE 0.124 0.186 0.451 
ACTA 
LIST 4 
DFIX 0.85 0.01 O4 H4 
L.S. 10 
FMAP 2 
PLAN 10 
HTAB 
HTAB O4 O3 
EQIV $1 -x, -y, -z+1 
HTAB O4 O3_$1 
BOND $H 
CONF 
  
WGHT    0.071000    0.343000 
FVAR       2.11708 
O1    3    0.434528    0.228785    0.941399    11.00000    0.02645    0.03941 = 
         0.03627    0.01693    0.01371    0.00893 
O2    3    0.153547    0.273617    0.937637    11.00000    0.02707    0.03045 = 
         0.02390    0.01420    0.01192    0.01047 
O3    3    0.107552    0.158833    0.633491    11.00000    0.04547    0.02215 = 
         0.02323    0.00726    0.00873   -0.00037 
O4    3    0.137519    0.182326    0.367658    11.00000    0.05361    0.02006 = 
         0.02390    0.00455    0.01773    0.00476 
H4    2    0.108293    0.131489    0.430462    11.00000   -1.20000 
C1    1    0.292281    0.184175    0.963630    11.00000    0.02467    0.02978 = 
         0.01798    0.00793    0.00712    0.00836 
C2    1    0.244415    0.030658    1.021600    11.00000    0.03475    0.03218 = 
         0.03390    0.01649    0.01690    0.01340 
AFIX 137 
H2A   2    0.139558   -0.062641    0.936124    11.00000   -1.20000 
H2B   2    0.208352    0.073899    1.113968    11.00000   -1.20000 
H2C   2    0.353822   -0.020355    1.052875    11.00000   -1.20000 
AFIX   0 
C3    1    0.183341    0.410183    0.865201    11.00000    0.03187    0.02474 = 
         0.02141    0.01091    0.01162    0.00848 
AFIX  23 
H3A   2    0.310591    0.490319    0.926042    11.00000   -1.20000 
H3B   2    0.090674    0.484674    0.868105    11.00000   -1.20000 
AFIX   0 
C4    1    0.163174    0.323575    0.692563    11.00000    0.02212    0.02306 = 
         0.01896    0.00812    0.00471    0.00354 
C5    1    0.210984    0.439677    0.603202    11.00000    0.02202    0.02238 = 
         0.01867    0.00766    0.00664    0.00576 
C6    1    0.197436    0.361943    0.444869    11.00000    0.02580    0.02129 = 
         0.02181    0.00622    0.00810    0.00618 
C7    1    0.244988    0.472478    0.360384    11.00000    0.02996    0.02839 = 
         0.02256    0.00918    0.01287    0.00855 
AFIX  43 
H7    2    0.237865    0.418811    0.254327    11.00000   -1.20000 
AFIX   0 
C8    1    0.302118    0.657906    0.427245    11.00000    0.02491    0.02800 = 
         0.02834    0.01324    0.01127    0.00558 
C9    1    0.313159    0.735910    0.584224    11.00000    0.03234    0.02088 = 
         0.02715    0.00573    0.00941    0.00198 
AFIX  43 
H9    2    0.350888    0.863523    0.631611    11.00000   -1.20000 
AFIX   0 
C10   1    0.269507    0.628142    0.669764    11.00000    0.02851    0.02340 = 
         0.01998    0.00605    0.00722    0.00526 
AFIX  43 
H10   2    0.279287    0.682828    0.776437    11.00000   -1.20000 
AFIX   0 
C11   1    0.350117    0.774285    0.332230    11.00000    0.04663    0.03156 = 
         0.03828    0.01771    0.02208    0.00423 
AFIX 137 
H11A  2    0.314788    0.699704    0.220931    11.00000   -1.20000 
H11B  2    0.485418    0.828998    0.377570    11.00000   -1.20000 
H11C  2    0.281332    0.869775    0.336452    11.00000   -1.20000 
AFIX   0 
HKLF 4 1 1 0 0 0 1 0 0 0 1 
  
  
  
  
REM  012HOS26.res in P-1 
REM wR2 = 0.1565, GooF = S = 1.116, Restrained GooF = 1.115 for all data 
REM R1 = 0.0518 for 1902 Fo > 4sig(Fo) and 0.0639 for all 2282 data 
REM 141 parameters refined using 1 restraints 
  
END 
  
WGHT      0.0328      0.3850 
  
REM Instructions for potential hydrogen bonds 
HTAB O4 O3 
HTAB O4 O3_$1 
EQIV $2 x, y, z+1 
HTAB C2 O4_$2 
EQIV $3 -x+1, -y, -z+2 
HTAB C2 O1_$3 
EQIV $4 -x+1, -y+1, -z+2 
HTAB C3 O1_$4 
  
REM Highest difference peak  0.344,  deepest hole -0.272,  1-sigma level  0.049 
Q1    1   0.1976  0.3923  0.6538  11.00000  0.05    0.34 
Q2    1   0.3254  0.7125  0.3859  11.00000  0.05    0.30 
Q3    1   0.1729  0.3640  0.7798  11.00000  0.05    0.29 
Q4    1   0.1913  0.4198  0.3967  11.00000  0.05    0.27 
Q5    1   0.1912  0.3983  0.5242  11.00000  0.05    0.26 
Q6    1   0.4226  0.7243  0.2627  11.00000  0.05    0.25 
Q7    1   0.2157  0.5228  0.6241  11.00000  0.05    0.24 
Q8    1   0.2905  0.6965  0.4993  11.00000  0.05    0.24 
Q9    1   0.3936  0.8967  0.3929  11.00000  0.05    0.22 
Q10   1   0.2618  0.1138  0.9985  11.00000  0.05    0.21 
; 
_shelx_res_checksum   54619 
  
_shelx_hkl_file 
; 
  -1   0   0 788.102 9.63159  10 
  -1   0   0 766.287 10.5708  11 
  -1   0   0 787.423 12.9475  14 
  -1   0   0 787.939 12.9849   5 
  -1   0   0 841.224 22.1878   8 
  -1   0   0 799.220 13.6510   1 
  -1   0   0 773.274 13.5789   3 
   1   0   0 783.640 10.8258  11 
   1   0   0 781.399 13.5157   2 
   1   0   0 798.243 12.6789   1 
   1   0   0 863.550 23.0512   8 
   1   0   0 771.898 12.7837  14 
   1   0   0 779.338 13.9137   7 
  -3   0   0 2498.76 32.1848  11 
  -3   0   0 2449.53 39.8956   5 
  -3   0   0 2806.37 70.9764   8 
  -3   0   0 2423.26 40.0290   4 
  -3   0   0 2443.48 42.4247   3 
  -3   0   0 2542.65 46.5024   1 
  -3   0   0 2500.81 44.8767   1 
  -3   0   0 2472.84 29.0677   9 
   3   0   0 2407.55 40.0927   5 
   3   0   0 2650.16 70.2801   8 
   3   0   0 2483.22 34.5926  11 
   3   0   0 2411.35 39.2253  14 
   3   0   0 2391.24 42.1406   2 
   3   0   0 2399.84 34.9781   1 
   3   0   0 2430.31 43.7389   7 
   3   0   0 2384.89 33.7357   1 
  -4   0   0 102.364 8.90363   3 
  -4   0   0 99.5028 9.79947   1 
  -4   0   0 106.266 5.77760  11 
  -4   0   0 110.419 10.0068   1 
  -4   0   0 108.861 8.60886   4 
  -4   0   0 102.004 8.18246   5 
  -4   0   0 112.214 4.58948   9 
  -4   0   0 118.363 11.3512  13 
   4   0   0 100.104 8.72633   2 
   4   0   0 107.072 6.96433  11 
   4   0   0 93.4439 16.0134   8 
   4   0   0 112.709 9.75048   7 
   4   0   0 106.956 7.97206  14 
   4   0   0 107.374 8.40561   5 
  -5   0   0 52.3348 11.0734   8 
  -5   0   0 72.0950 5.18499  11 
  -5   0   0 66.2615 8.15104   4 
  -5   0   0 60.6148 7.78567   3 
  -5   0   0 75.2451 8.22401  12 
  -5   0   0 70.8873 7.90512   5 
  -5   0   0 71.9628 9.74762   1 
  -5   0   0 72.0167 4.53415   9 
  -5   0   0 78.0412 10.5499  13 
  -5   0   0 76.4411 9.11463   1 
   5   0   0 76.7477 7.85481   5 
   5   0   0 61.5393 6.51651  11 
   5   0   0 74.7246 7.36406  14 
   5   0   0 76.0891 18.8351   8 
   5   0   0 66.6146 8.67343   7 
   5   0   0 63.4194 8.07818   2 
  -6   0   0 111.708 13.3813  13 
  -6   0   0 103.320 10.3566  12 
  -6   0   0 68.3758 9.06376   4 
  -6   0   0 125.972 13.6826   1 
  -6   0   0 85.7787 6.94509  11 
  -6   0   0 96.7227 12.5694   1 
  -6   0   0 83.3450 9.49265   5 
   6   0   0 113.680 11.1449   5 
   6   0   0 110.200 15.7699   2 
   6   0   0 153.371 34.5598   8 
   6   0   0 97.6005 11.7672   7 
   6   0   0 118.945 10.0186  14 
   6   0   0 84.0668 7.89533  11 
  -7   0   0 338.207 25.9064  13 
  -7   0   0 313.455 19.6185  12 
  -7   0   0 285.813 23.3795   5 
  -7   0   0 286.463 12.6284  11 
  -7   0   0 288.027 22.6957   1 
  -7   0   0 317.638 24.7296   1 
   7   0   0 330.780 22.5542   2 
   7   0   0 327.862 20.6959   5 
   7   0   0 309.075 15.1364  11 
   7   0   0 323.710 42.1617   8 
   7   0   0 338.389 17.8702  14 
  -8   0   0 89.8966 14.5290  13 
  -8   0   0 113.732 13.7347   1 
  -8   0   0 96.5931 11.4033   5 
   8   0   0 83.7950 12.3570   2 
   8   0   0 145.144 35.2717   8 
   8   0   0 79.8319 13.4333   7 
   8   0   0 78.1338 12.2796   5 
   9   0   0 1.17918 7.14969   8 
   9   0   0 16.8883 5.97222   2 
   9   0   0 4.22080 4.48093   7 
   9  -1   0 20.1552 12.9338   8 
   9  -1   0 -4.4740 3.40378   2 
   9  -1   0 -1.4727 1.67028   5 
   9  -1   0 4.33209 3.18584   7 
  -9   1   0 3.57934 2.38036  13 
   8  -1   0 249.427 23.1147   7 
   8  -1   0 190.100 32.9836   8 
   8  -1   0 224.944 20.7397   2 
  -8   1   0 248.129 21.5737   1 
  -8   1   0 217.205 17.0367   5 
  -8   1   0 232.202 22.3921  13 
   7  -1   0 54.9927 9.48160   2 
   7  -1   0 49.7204 9.92115   7 
   7  -1   0 72.2779 22.1536   8 
   7  -1   0 54.1211 6.70190  14 
   7  -1   0 42.1004 7.31499   5 
  -7   1   0 34.0467 8.96252   1 
  -7   1   0 40.7812 7.41583   5 
  -7   1   0 38.4218 5.06298   9 
  -7   1   0 45.1793 7.02795  12 
  -7   1   0 53.9025 9.76130  13 
   6  -1   0 209.779 17.6970   7 
   6  -1   0 232.305 13.6369  14 
   6  -1   0 228.723 14.7331   5 
  -6   1   0 217.464 14.1935   5 
  -6   1   0 228.447 18.3302   1 
  -6   1   0 207.973 13.9592   4 
  -6   1   0 221.136 18.1162  13 
  -6   1   0 226.038 10.0320   9 
  -6   1   0 222.664 17.9899   1 
   5  -1   0 769.975 24.5056   5 
   5  -1   0 790.576 28.8923   2 
   5  -1   0 836.102 50.6454   8 
   5  -1   0 772.705 31.5003  14 
   5  -1   0 742.194 30.3876   7 
  -5   1   0 808.338 25.5613   4 
  -5   1   0 789.380 25.6934  14 
  -5   1   0 800.317 30.8518   1 
  -5   1   0 808.667 28.0896   3 
  -5   1   0 803.398 18.8632   9 
  -5   1   0 749.054 46.1635   8 
  -5   1   0 785.572 24.4300   5 
  -5   1   0 822.622 32.4248  13 
  -4   1   0 8840.63 116.830   1 
  -4   1   0 8940.60 117.575   1 
  -4   1   0 8443.41 158.792   8 
  -4   1   0 9095.44 107.162   4 
   3  -1   0 3483.96 50.7017  14 
   3  -1   0 3534.57 47.6087   4 
   3  -1   0 3613.33 61.1315  13 
   3  -1   0 3599.48 82.7685   8 
  -3   1   0 3469.94 58.7676  13 
  -3   1   0 3571.54 51.9795  14 
  -3   1   0 3633.69 55.9539   1 
  -3   1   0 3408.71 80.4851   8 
  -3   1   0 3644.05 50.0017   4 
  -3   1   0 3719.20 53.2630   3 
  -3   1   0 3716.76 54.4214   2 
  -3   1   0 3543.14 48.1845   5 
  -3   1   0 3630.20 57.2608   1 
   0  -1   0 2028.18 30.5264   1 
   0  -1   0 2114.55 32.5012   1 
   0   1   0 2097.00 32.2774   1 
   0   1   0 1791.89 29.5231   1 
   0   1   0 1849.09 27.0777  12 
  -2  -1   0 3608.55 46.6815   6 
  -2  -1   0 3493.49 49.1872   5 
  -2  -1   0 3654.05 45.1095  11 
  -2  -1   0 3536.49 55.5128   1 
  -2  -1   0 3512.85 58.0025   1 
   2   1   0 3581.73 74.1929   8 
   2   1   0 3566.28 49.8974   5 
   2   1   0 3503.42 46.6730  11 
   2   1   0 3563.36 55.4760   1 
   2   1   0 3483.25 51.2770   1 
   2   1   0 3618.88 43.8207  10 
  -3  -1   0 587.395 15.5619  11 
  -3  -1   0 580.419 20.7787  12 
  -3  -1   0 589.658 22.3753   1 
  -3  -1   0 591.023 18.9633   5 
  -3  -1   0 587.908 19.8537   3 
  -3  -1   0 558.143 23.1874   1 
  -3  -1   0 586.672 17.6836   6 
  -3  -1   0 588.371 14.5920  10 
  -3  -1   0 607.093 32.1208   8 
   3   1   0 593.544 19.2597   5 
   3   1   0 586.123 14.0765  10 
   3   1   0 591.608 20.5571   1 
   3   1   0 584.412 18.1191   1 
   3   1   0 593.661 18.2014   7 
   3   1   0 608.880 16.9023  11 
   3   1   0 575.441 33.6012   8 
  -4  -1   0 1661.94 35.3656  11 
  -4  -1   0 1634.25 61.2860   8 
  -4  -1   0 1587.52 36.7680   5 
  -4  -1   0 1594.96 52.4621   1 
  -4  -1   0 1603.20 45.6349   1 
  -4  -1   0 1620.33 28.2829  10 
  -4  -1   0 1595.82 40.0518  12 
  -4  -1   0 1613.25 39.8223   3 
   4   1   0 1618.19 32.2725   1 
   4   1   0 1576.91 37.5669   5 
   4   1   0 1621.46 37.7120   2 
   4   1   0 1553.95 34.3380   1 
   4   1   0 1595.86 37.7147   7 
   4   1   0 1677.10 66.9270   8 
   4   1   0 1576.75 35.4500  14 
   4   1   0 1629.62 33.0728  11 
  -5  -1   0 76.2030 8.41825   5 
  -5  -1   0 82.8457 5.64567  10 
  -5  -1   0 78.6622 10.9437   1 
  -5  -1   0 78.5564 14.2210   8 
  -5  -1   0 74.8701 8.84417  12 
  -5  -1   0 90.8249 11.3234   1 
  -5  -1   0 80.5202 9.38981   3 
  -5  -1   0 68.6030 7.73343   6 
  -5  -1   0 86.0728 6.87173  11 
   5   1   0 86.5735 9.15225   2 
   5   1   0 88.8560 9.12987   5 
   5   1   0 84.4343 8.18604  11 
   5   1   0 78.6184 9.17405   7 
   5   1   0 86.0163 17.5965   8 
   5   1   0 86.2329 8.40443  14 
  -6  -1   0 0.04786 0.39835  11 
  -6  -1   0 -0.0275 0.36751   5 
  -6  -1   0 -0.7468 0.97567   1 
  -6  -1   0 -0.4931 1.05451   6 
  -6  -1   0 -0.1518 1.15537   1 
  -6  -1   0 0.00023 0.54379  13 
  -6  -1   0 0.79894 2.24293   4 
   6   1   0 0.32239 1.58414   2 
   6   1   0 2.94645 4.20073   8 
   6   1   0 -0.0802 0.31896   5 
   6   1   0 -0.4042 0.65836  11 
   6   1   0 -0.3906 1.02468  14 
  -7  -1   0 1.36529 0.69452   5 
  -7  -1   0 2.93680 1.96085   6 
  -7  -1   0 3.57949 1.50680  12 
  -7  -1   0 12.3083 3.82774   1 
  -7  -1   0 0.98718 1.89047   1 
  -7  -1   0 0.91662 1.41187  13 
   7   1   0 12.9191 5.20941   7 
   7   1   0 -0.7232 1.58003   2 
   7   1   0 3.69517 2.07767  14 
   7   1   0 1.59592 6.50412   8 
  -8  -1   0 -0.2080 0.59430   5 
  -8  -1   0 -0.6853 0.55712  13 
  -8  -1   0 0.97334 2.21622   1 
   8   1   0 0.28018 1.57612   2 
   8   1   0 0.01436 7.11723   8 
   9  -2   0 30.0763 10.2441   5 
   9  -2   0 20.8019 9.17176   7 
   9  -2   0 25.1010 6.95090   2 
   8  -2   0 318.719 18.4287  14 
   8  -2   0 287.640 19.5297   5 
   8  -2   0 315.445 26.8042   7 
   8  -2   0 311.162 23.8209   2 
  -8   2   0 299.517 23.7885   1 
  -8   2   0 337.965 26.4992  13 
  -8   2   0 301.517 19.0741   5 
   7  -2   0 1521.01 40.4942  14 
   7  -2   0 1546.00 41.8216   5 
   7  -2   0 1529.09 50.9935   2 
   7  -2   0 1567.02 56.3269   7 
  -7   2   0 1500.26 53.8610   1 
  -7   2   0 1551.92 33.9539   9 
  -7   2   0 1536.06 54.1159  13 
  -7   2   0 1521.25 43.7953  14 
  -7   2   0 1547.11 46.0016  12 
  -7   2   0 1575.81 41.7051   5 
   6  -2   0 3170.62 75.7410   7 
   6  -2   0 3221.39 59.5818  14 
   6  -2   0 3186.34 58.2677   5 
  -6   2   0 3168.03 51.5773   9 
  -6   2   0 3178.75 73.4392   1 
  -6   2   0 3219.89 64.6766  12 
  -6   2   0 3139.21 57.8338   4 
  -6   2   0 3104.74 73.6708   1 
  -6   2   0 3136.54 62.4110  14 
  -6   2   0 3236.81 58.1794   5 
  -6   2   0 3163.20 74.0455  13 
   5  -2   0 1185.31 40.2044   7 
   5  -2   0 1191.79 31.6131  14 
   5  -2   0 1203.59 29.3373   5 
  -5   2   0 1207.27 39.6664  13 
  -5   2   0 1252.22 27.6224   9 
  -5   2   0 1242.59 30.1474   4 
  -5   2   0 1205.83 38.3234   1 
  -5   2   0 1185.86 33.0846  14 
  -5   2   0 1175.21 29.1498   5 
  -5   2   0 1083.24 57.0156   8 
  -5   2   0 1200.43 34.0564  12 
  -4   2   0 9632.33 170.354   8 
  -4   2   0 9999.99 132.754   1 
   3  -2   0 323.777 10.4907   5 
   3  -2   0 301.387 12.9568  14 
   3  -2   0 312.567 9.79222  10 
   3  -2   0 312.986 15.7229  13 
   3  -2   0 270.880 13.3362   2 
   3  -2   0 318.418 12.2035   1 
   3  -2   0 313.389 13.5202   1 
  -3   2   0 326.372 17.6488  13 
  -3   2   0 311.744 16.3355   1 
  -3   2   0 362.699 26.1168   8 
  -3   2   0 326.966 15.6311   1 
  -3   2   0 324.648 13.8557   2 
  -3   2   0 328.511 13.4762  12 
  -3   2   0 319.444 10.6342   5 
  -3   2   0 317.988 13.8138  14 
   2  -2   0 1700.65 27.2560  10 
   2  -2   0 1676.27 32.7644   1 
   2  -2   0 1680.73 23.4159   5 
   2  -2   0 1638.83 33.3459  13 
   2  -2   0 1700.07 35.7705   1 
   2  -2   0 1618.20 30.6472   2 
   2  -2   0 1642.59 30.9720  14 
   2  -2   0 1670.91 31.1999  12 
   2  -2   0 1476.92 32.2691   7 
   2  -2   0 1706.16 26.5412   4 
  -2   2   0 1642.10 32.8034  13 
  -2   2   0 1698.45 30.4637   2 
  -2   2   0 1660.81 30.3895  12 
  -2   2   0 1655.99 31.3490  14 
  -2   2   0 1699.55 35.4519   1 
  -2   2   0 1705.17 24.0626   5 
  -2   2   0 1638.77 37.0279   1 
   1  -2   0 903.454 20.6324  13 
   1  -2   0 914.339 19.0468  10 
   1  -2   0 796.470 18.8778   7 
   1  -2   0 870.293 20.6417  12 
   1  -2   0 868.020 25.2944   1 
   1  -2   0 902.903 15.4103  11 
   1  -2   0 886.806 17.6246   2 
   1  -2   0 874.449 20.2652   6 
   1  -2   0 827.156 22.8135   1 
   1  -2   0 896.142 20.3148  14 
  -1   2   0 917.083 20.3801   6 
  -1   2   0 897.239 15.4955  11 
  -1   2   0 901.949 25.7436   1 
  -1   2   0 889.548 20.4890  14 
  -1   2   0 840.212 23.7215   1 
  -1   2   0 872.463 19.7635  13 
  -1   2   0 837.229 20.0825  12 
  -1   2   0 892.029 17.8013   2 
  -1  -2   0 3.66734 1.46824   5 
  -1  -2   0 4.32138 1.41362   3 
  -1  -2   0 3.80666 1.82236   1 
  -1  -2   0 1.96763 1.13188   1 
  -1  -2   0 4.40364 1.78806  10 
  -1  -2   0 5.37921 1.76138   6 
  -1  -2   0 2.05466 1.14074  12 
   1   2   0 5.27042 1.49053   6 
   1   2   0 1.62608 1.04768   1 
   1   2   0 8.78349 1.95441  10 
   1   2   0 5.52197 2.31119   1 
  -2  -2   0 13.8124 3.35983  12 
  -2  -2   0 16.1091 3.27807  11 
  -2  -2   0 15.3729 4.00053   1 
  -2  -2   0 12.8717 2.97349   5 
  -2  -2   0 16.4781 4.25833   1 
  -2  -2   0 21.6456 3.78042  10 
  -2  -2   0 12.1645 2.73229   3 
  -2  -2   0 15.1224 2.68472   6 
   2   2   0 16.2141 2.64300   6 
   2   2   0 21.9071 3.36157  10 
   2   2   0 15.4421 3.73573   1 
   2   2   0 21.1018 2.27945   7 
   2   2   0 13.3922 2.86642   5 
   2   2   0 21.2886 3.31662   3 
   2   2   0 20.9507 3.87286  11 
   2   2   0 18.4376 3.97922  12 
   2   2   0 16.1838 1.60635   9 
   2   2   0 18.3773 4.55158   1 
  -3  -2   0 117.528 10.2198  12 
  -3  -2   0 119.314 11.7497   1 
  -3  -2   0 115.597 8.04829  11 
  -3  -2   0 117.846 11.2559   1 
  -3  -2   0 112.341 7.79636   6 
  -3  -2   0 108.580 8.80659   5 
  -3  -2   0 110.224 7.66208  10 
   3   2   0 107.788 8.65109  11 
   3   2   0 105.877 8.92015   5 
   3   2   0 109.070 10.7052   1 
   3   2   0 110.860 7.25164   7 
   3   2   0 117.079 9.88600   1 
   3   2   0 110.545 15.4480   8 
  -4  -2   0 2.19463 1.03896  10 
  -4  -2   0 3.32102 1.40867   6 
  -4  -2   0 7.27455 2.86257  11 
  -4  -2   0 3.30144 1.71982  12 
  -4  -2   0 3.48524 2.02057   3 
   4   2   0 3.58211 1.56312   1 
   4   2   0 9.37569 2.89419   1 
   4   2   0 7.88391 2.54134   7 
   4   2   0 18.3214 8.12936   8 
   4   2   0 9.30275 3.45384  11 
   4   2   0 1.57980 0.74058   5 
  -5  -2   0 28.6853 7.41609   1 
  -5  -2   0 26.4522 4.88199  11 
  -5  -2   0 29.6126 5.01673   6 
  -5  -2   0 35.6584 5.75899   5 
  -5  -2   0 22.3551 7.04296   1 
  -5  -2   0 27.9761 4.70880  10 
   5   2   0 30.3383 10.0961   8 
   5   2   0 36.7211 6.30491   1 
   5   2   0 30.6611 5.56247   2 
   5   2   0 34.1866 5.88210   5 
   5   2   0 31.7577 6.14631   7 
   5   2   0 37.6661 5.23980   1 
   5   2   0 19.2570 5.25370  11 
   5   2   0 33.8329 6.17966  14 
  -6  -2   0 149.990 11.1045  11 
  -6  -2   0 148.981 16.3580   1 
  -6  -2   0 151.683 17.3354   1 
  -6  -2   0 157.700 13.3333   5 
  -6  -2   0 150.227 9.73220  10 
  -6  -2   0 141.210 12.0971   6 
  -6  -2   0 136.789 14.2003  12 
   6   2   0 155.503 14.0123   7 
   6   2   0 150.936 13.5288  11 
   6   2   0 163.163 27.5476   8 
   6   2   0 151.595 13.0019  14 
   6   2   0 165.442 14.4848   2 
  -7  -2   0 45.8644 7.53949   6 
  -7  -2   0 39.6125 10.8263  12 
  -7  -2   0 68.2786 10.1100   1 
  -7  -2   0 40.5664 9.19493   5 
  -7  -2   0 19.5420 9.35374   1 
  -7  -2   0 45.9981 6.05766  11 
   7   2   0 47.8778 8.48946  14 
   7   2   0 62.9083 8.45169   7 
   7   2   0 44.3760 8.30252   2 
   7   2   0 39.6487 17.7482   8 
  -8  -2   0 22.0354 8.04347  13 
   8   2   0 3.86433 8.28224   8 
   8   2   0 22.9482 4.18667   2 
   9  -3   0 167.841 19.1520   2 
   9  -3   0 185.151 22.4216   7 
  -9   3   0 147.914 19.2677  13 
   8  -3   0 456.549 33.2156   7 
   8  -3   0 483.470 22.9015   5 
   8  -3   0 515.497 24.1666  14 
   8  -3   0 452.472 29.9746   2 
  -8   3   0 519.456 24.5190   5 
  -8   3   0 471.469 32.1390   1 
  -8   3   0 499.101 32.0184  13 
   7  -3   0 6.22115 3.88463   7 
   7  -3   0 11.9818 3.79449   5 
   7  -3   0 12.5025 5.29266   2 
  -7   3   0 10.5636 3.82236   5 
  -7   3   0 13.9932 4.04427  12 
  -7   3   0 17.5463 6.24850   9 
   6  -3   0 1721.58 37.9612   5 
   6  -3   0 1712.18 42.9861  14 
   6  -3   0 1707.60 50.0184   2 
   6  -3   0 1595.08 82.4575   7 
   6  -3   0 1705.49 55.5498  13 
  -6   3   0 1689.99 51.8080  13 
  -6   3   0 1705.74 43.1883  12 
  -6   3   0 1678.36 45.4529  14 
  -6   3   0 1716.31 38.7688   5 
  -6   3   0 1625.36 37.9762   9 
  -6   3   0 1718.49 55.0325   1 
  -6   3   0 1678.04 53.0692   1 
   5  -3   0 220.574 13.7114  14 
   5  -3   0 231.063 11.7183   4 
   5  -3   0 215.028 11.0651   5 
   5  -3   0 219.977 9.38753  10 
   5  -3   0 220.540 17.1840   7 
   5  -3   0 206.750 16.4830  13 
   5  -3   0 206.391 15.1693   2 
  -5   3   0 203.734 16.2209   1 
  -5   3   0 216.400 14.0771  14 
  -5   3   0 206.832 11.2064   5 
  -5   3   0 219.414 17.1155   1 
  -5   3   0 202.705 27.9456   8 
  -5   3   0 214.636 16.3085  13 
  -5   3   0 222.263 13.6804   3 
  -5   3   0 211.041 14.1362   2 
  -5   3   0 204.375 13.0307  12 
   4  -3   0 669.393 19.5482   4 
   4  -3   0 666.184 21.1164   1 
   4  -3   0 667.776 27.3908  13 
   4  -3   0 648.737 24.6833   2 
   4  -3   0 670.231 23.5243   1 
   4  -3   0 676.060 17.4486   5 
   4  -3   0 676.004 28.2145   7 
   4  -3   0 674.701 23.5129  14 
   4  -3   0 712.429 18.4855  10 
  -4   3   0 639.798 23.8875  14 
  -4   3   0 664.415 17.9898   5 
  -4   3   0 712.005 28.4000   1 
  -4   3   0 736.773 30.6066   1 
  -4   3   0 686.670 20.9672   3 
  -4   3   0 710.117 42.9570   8 
  -4   3   0 650.417 22.3620  12 
  -4   3   0 661.789 26.1734  13 
  -4   3   0 719.103 24.3856   2 
   3  -3   0 1497.35 29.1241   4 
   3  -3   0 1435.15 38.9281   1 
   3  -3   0 1446.88 28.8585  10 
   3  -3   0 1398.32 36.9384  13 
   3  -3   0 1505.54 38.7836   7 
   3  -3   0 1456.80 24.3545   5 
   3  -3   0 1435.42 33.5268  14 
   3  -3   0 1434.26 33.5518   2 
   3  -3   0 1465.54 34.6269  12 
   3  -3   0 1418.82 34.6211   1 
  -3   3   0 1444.76 34.6658  14 
  -3   3   0 1501.49 25.7007   5 
  -3   3   0 1442.29 39.5222   1 
  -3   3   0 1465.16 32.9422   2 
  -3   3   0 1495.72 42.6930   1 
  -3   3   0 1536.26 22.3767  11 
  -3   3   0 1396.21 32.1367  12 
  -3   3   0 1424.30 36.4226   6 
  -3   3   0 1432.04 35.7291  13 
   2  -3   0 1058.82 25.0896   2 
   2  -3   0 1087.80 20.1218  11 
   2  -3   0 1069.18 28.4701   7 
   2  -3   0 1093.45 31.0463   1 
   2  -3   0 1087.73 24.9556  10 
   2  -3   0 1063.17 27.8556  14 
   2  -3   0 1101.49 18.8044   5 
   2  -3   0 1088.79 28.2491  12 
   2  -3   0 1099.60 34.0153   1 
   2  -3   0 1071.75 28.5919  13 
  -2   3   0 1056.63 34.3684   1 
  -2   3   0 1045.81 19.5713  11 
  -2   3   0 1053.67 32.3275   1 
  -2   3   0 1044.68 26.7858  12 
  -2   3   0 1118.71 25.3661   2 
  -2   3   0 1079.47 28.1153  14 
   1  -3   0 452.785 20.1023   1 
   1  -3   0 416.886 16.9430  12 
   1  -3   0 417.161 15.9203  13 
   1  -3   0 436.889 21.5420   1 
   1  -3   0 436.978 16.0599   6 
   1  -3   0 452.535 15.2246   7 
   1  -3   0 449.981 12.7886  11 
   1  -3   0 460.509 15.9424  10 
  -1   3   0 438.735 17.0431  12 
  -1   3   0 410.876 19.8441   1 
  -1   3   0 425.454 21.0411   1 
  -1   3   0 442.229 15.9346  13 
  -1   3   0 442.297 13.2183  11 
  -1   3   0 424.438 15.4753   6 
  -1   3   0 417.690 16.1724  14 
  -1   3   0 441.632 13.3487   2 
   0  -3   0 250.713 11.1322   6 
   0  -3   0 236.871 9.98540  11 
   0  -3   0 242.518 13.3757  12 
   0  -3   0 252.449 16.5488   1 
   0  -3   0 251.494 8.47668   7 
   0  -3   0 263.054 16.0148   1 
   0  -3   0 238.400 11.8729  13 
   0   3   0 247.781 12.1155  14 
   0   3   0 245.511 10.7873   6 
   0   3   0 247.437 10.8162  11 
   0   3   0 246.529 11.8766  13 
   0   3   0 248.332 13.3446  12 
   0   3   0 258.665 16.8295   1 
   0   3   0 254.157 7.76889   3 
   0   3   0 252.610 15.6721   1 
  -1  -3   0 1119.63 25.8814   5 
  -1  -3   0 1155.47 29.0809  13 
  -1  -3   0 1116.64 38.0060   1 
  -1  -3   0 1144.13 36.3922   1 
  -1  -3   0 1177.96 25.4760   6 
  -1  -3   0 1131.56 32.3798  12 
  -1  -3   0 1160.38 25.3961  11 
  -1  -3   0 1124.47 28.5500  10 
   1   3   0 1156.07 28.2579  14 
   1   3   0 1089.76 39.2222   1 
   1   3   0 1193.20 25.1107   6 
   1   3   0 1163.66 22.7624   3 
   1   3   0 1143.70 26.8568  11 
   1   3   0 1158.72 32.6575  12 
   1   3   0 1176.38 36.0778   1 
  -2  -3   0 632.890 21.1568   5 
  -2  -3   0 658.810 19.4152   6 
  -2  -3   0 675.734 29.5575   1 
  -2  -3   0 673.930 22.0869  10 
  -2  -3   0 667.494 26.0324  12 
  -2  -3   0 718.109 20.7271  11 
  -2  -3   0 681.639 21.0483   3 
  -2  -3   0 658.487 30.6421   1 
   2   3   0 675.392 14.8594   9 
   2   3   0 683.435 19.2011   6 
   2   3   0 693.254 26.8116  12 
   2   3   0 691.615 30.3209   1 
   2   3   0 613.656 21.1273  11 
   2   3   0 668.792 27.5598   1 
  -3  -3   0 857.625 27.4444   5 
  -3  -3   0 873.158 24.5966  11 
  -3  -3   0 853.806 27.3406   3 
  -3  -3   0 804.412 24.8689  10 
  -3  -3   0 845.954 23.7795   6 
  -3  -3   0 885.060 32.2843  12 
  -3  -3   0 855.851 35.7887   1 
  -3  -3   0 837.933 36.8672   1 
   3   3   0 836.942 34.7787   1 
   3   3   0 794.982 26.0104  11 
   3   3   0 905.359 47.5157   8 
   3   3   0 839.746 31.5071   1 
   3   3   0 855.626 18.6353   7 
  -4  -3   0 63.3078 7.02161   6 
  -4  -3   0 76.4004 8.75152   5 
  -4  -3   0 65.3977 8.50232   3 
  -4  -3   0 65.6951 7.38177  11 
  -4  -3   0 66.3614 7.42454  10 
  -4  -3   0 74.6656 9.87996  12 
  -4  -3   0 64.8920 10.7856   1 
  -4  -3   0 78.1063 11.6635   1 
   4   3   0 73.7627 10.4182   1 
   4   3   0 70.8249 15.2080   8 
   4   3   0 92.7362 11.1708  11 
   4   3   0 73.7514 6.68819   7 
   4   3   0 52.9147 8.30945   1 
  -5  -3   0 119.356 15.0411   1 
  -5  -3   0 125.495 10.5617  11 
  -5  -3   0 123.411 14.9591   5 
  -5  -3   0 131.117 10.8336   6 
  -5  -3   0 134.614 16.2385   1 
  -5  -3   0 130.170 10.5882  10 
  -5  -3   0 140.015 14.4374  12 
   5   3   0 142.429 11.1526   7 
   5   3   0 107.253 21.8150   8 
   5   3   0 119.834 13.1284   1 
   5   3   0 133.554 12.0836  11 
   5   3   0 122.975 12.1319   1 
   5   3   0 121.970 11.4667   2 
  -6  -3   0 43.1475 9.29540   1 
  -6  -3   0 49.4673 6.73370  10 
  -6  -3   0 52.1554 8.55724   5 
  -6  -3   0 61.0307 6.57376   6 
  -6  -3   0 23.9559 8.97820   1 
  -6  -3   0 44.7627 7.35880  11 
   6   3   0 39.9526 15.6581   8 
   6   3   0 32.6444 8.14415  11 
   6   3   0 38.7865 7.67804   2 
   6   3   0 52.2692 9.05369  14 
   6   3   0 50.1383 7.52556   7 
  -7  -3   0 -0.3726 0.42174  11 
  -7  -3   0 -0.8370 0.52357   5 
  -7  -3   0 0.08291 1.49566   1 
  -7  -3   0 0.03844 1.99210   1 
   7   3   0 -1.8713 2.73624   8 
   7   3   0 1.11081 1.04872  11 
   7   3   0 -0.1727 1.15734   2 
   8   3   0 22.3538 14.4596   8 
   8   3   0 39.4905 6.91671   2 
   9  -4   0 217.623 26.2029   7 
   9  -4   0 258.651 23.4947   2 
  -9   4   0 253.279 32.8285  13 
  -9   4   0 228.801 25.6267   6 
   8  -4   0 39.6660 11.1533   7 
   8  -4   0 41.4460 7.13319  14 
   8  -4   0 50.0257 10.0786   2 
  -8   4   0 32.4927 9.55571   6 
  -8   4   0 41.7662 6.58464   5 
  -8   4   0 63.3558 10.0664   1 
  -8   4   0 57.6277 11.3208  13 
   7  -4   0 16.4530 6.05839   2 
   7  -4   0 27.0390 5.70841  14 
   7  -4   0 21.6500 7.99101   7 
   7  -4   0 15.1214 5.18421   5 
  -7   4   0 17.3992 4.94831   5 
  -7   4   0 26.2994 8.25000   6 
  -7   4   0 19.9051 5.12622  12 
  -7   4   0 29.6791 7.45487   1 
  -7   4   0 25.2039 7.03566  13 
  -7   4   0 22.3871 5.67951  14 
  -7   4   0 14.6856 5.72465   9 
   6  -4   0 95.3019 9.55798  14 
   6  -4   0 103.295 8.09452   5 
   6  -4   0 104.944 8.15742  10 
   6  -4   0 103.234 14.1414   7 
   6  -4   0 91.6969 11.5517   2 
   6  -4   0 105.555 8.72240   4 
   6  -4   0 105.539 13.4381  13 
  -6   4   0 115.694 10.4417   9 
  -6   4   0 97.9963 9.85021  12 
  -6   4   0 106.652 13.1675   1 
  -6   4   0 83.0502 9.39073   3 
  -6   4   0 105.760 11.0131  14 
  -6   4   0 108.656 12.3123  13 
  -6   4   0 96.4925 8.49242   5 
  -6   4   0 101.678 13.7188   1 
  -6   4   0 85.5114 11.9371   6 
   5  -4   0 35.2675 5.30756  10 
   5  -4   0 30.6178 7.16033   7 
   5  -4   0 36.8163 6.53570   2 
   5  -4   0 35.7042 5.13262   1 
   5  -4   0 35.6613 6.57587  14 
   5  -4   0 28.4724 5.46006  13 
   5  -4   0 29.9311 4.66043   4 
   5  -4   0 41.2896 4.92157   5 
   5  -4   0 32.1993 5.69369   1 
  -5   4   0 36.4930 6.78598   2 
  -5   4   0 29.9480 6.56551   1 
  -5   4   0 15.6820 6.46410   1 
  -5   4   0 37.9169 7.26246   6 
  -5   4   0 35.2926 6.91306  13 
  -5   4   0 37.0318 5.92282  12 
  -5   4   0 28.9192 5.58239   3 
  -5   4   0 30.2721 5.88372  14 
   4  -4   0 193.608 13.6442   1 
   4  -4   0 199.871 13.9210   2 
   4  -4   0 189.586 15.5199   7 
   4  -4   0 181.661 8.50549   5 
   4  -4   0 199.678 11.1537   4 
   4  -4   0 186.029 13.2368  14 
   4  -4   0 207.898 15.7995   1 
   4  -4   0 194.706 15.4137  13 
   4  -4   0 186.392 13.9504  12 
   4  -4   0 190.901 11.1385  10 
  -4   4   0 186.893 13.8119  14 
  -4   4   0 208.660 14.9690  13 
  -4   4   0 187.571 7.78216  11 
  -4   4   0 186.873 16.0273   1 
  -4   4   0 208.847 13.3749   2 
  -4   4   0 195.670 17.5009   1 
  -4   4   0 185.418 14.5082   6 
  -4   4   0 197.775 12.8857  12 
   3  -4   0 77.9567 9.03081   1 
   3  -4   0 96.8937 9.89590  13 
   3  -4   0 96.5633 9.59231  12 
   3  -4   0 93.6583 6.22038  11 
   3  -4   0 95.2691 9.11451  14 
   3  -4   0 99.6194 5.75385   5 
   3  -4   0 85.8697 9.46628   7 
   3  -4   0 92.0421 8.43227   2 
   3  -4   0 102.275 11.6115   1 
   3  -4   0 91.3258 8.05008  10 
  -3   4   0 91.4409 9.19314  13 
  -3   4   0 103.750 10.0885   6 
  -3   4   0 102.509 12.1804   1 
  -3   4   0 90.3827 10.8813   1 
  -3   4   0 87.5130 7.85076   2 
  -3   4   0 94.4268 9.35354  14 
  -3   4   0 94.6486 8.83596  12 
   2  -4   0 10.5178 3.46994  12 
   2  -4   0 13.4756 4.67133   1 
   2  -4   0 13.2246 3.53137   7 
   2  -4   0 11.2871 3.10687  14 
   2  -4   0 13.8800 3.27888  11 
   2  -4   0 12.9024 4.02941   1 
  -2   4   0 9.14675 3.21363  14 
  -2   4   0 14.9492 3.71513  12 
  -2   4   0 14.8107 3.98725   6 
  -2   4   0 13.6054 4.02013   1 
  -2   4   0 11.3838 3.26205  13 
  -2   4   0 10.7624 4.04720   1 
  -2   4   0 13.9768 2.83482   2 
   1  -4   0 5216.89 67.3524  11 
   1  -4   0 4922.40 76.6161  13 
   1  -4   0 4922.57 80.6004  12 
   1  -4   0 5091.95 75.5333  10 
   1  -4   0 5046.51 90.3621   1 
   1  -4   0 5120.14 75.4144   6 
   1  -4   0 5099.77 96.1436   1 
   1  -4   0 4949.58 77.3245  14 
   1  -4   0 5166.09 71.3384   7 
  -1   4   0 5032.93 75.3672  13 
  -1   4   0 5044.91 77.9278  14 
  -1   4   0 5236.83 54.9018   3 
  -1   4   0 5132.50 74.1841   6 
  -1   4   0 5017.21 92.0311   1 
  -1   4   0 5119.62 67.1260   2 
  -1   4   0 5164.11 96.7759   1 
  -1   4   0 4948.27 79.4633  12 
   0  -4   0 52.9549 5.92375   6 
   0  -4   0 47.9471 5.15322   5 
   0  -4   0 52.3363 8.88427   1 
   0  -4   0 49.9677 6.00462  13 
   0  -4   0 54.0069 7.29368  12 
   0  -4   0 52.7592 8.58064   1 
   0  -4   0 57.1445 7.05641  10 
   0  -4   0 62.5107 6.36786  11 
   0   4   0 50.0460 8.38808   1 
   0   4   0 42.2496 6.94152   6 
   0   4   0 41.4798 6.08272  11 
   0   4   0 41.3480 7.11861   1 
   0   4   0 49.2473 6.08189  14 
   0   4   0 47.2726 3.74146   3 
   0   4   0 51.9129 7.22624  12 
  -1  -4   0 243.839 19.9544   1 
  -1  -4   0 260.124 11.3164   3 
  -1  -4   0 247.737 18.8602   1 
  -1  -4   0 246.128 14.6105  13 
  -1  -4   0 242.571 16.4406  12 
  -1  -4   0 234.775 12.5342   5 
  -1  -4   0 266.900 13.2176  11 
  -1  -4   0 247.877 12.7848   6 
   1   4   0 253.056 19.9604   1 
   1   4   0 260.143 13.9665  11 
   1   4   0 247.191 15.4176   6 
   1   4   0 259.795 16.8748  12 
   1   4   0 256.589 10.7136   3 
   1   4   0 244.788 14.1083  14 
   1   4   0 261.082 18.7516   1 
  -2  -4   0 158.505 12.3560  10 
  -2  -4   0 161.506 16.8589   1 
  -2  -4   0 147.026 10.4407  11 
  -2  -4   0 148.667 11.0423   5 
  -2  -4   0 159.845 10.5840   3 
  -2  -4   0 132.757 12.6550  12 
  -2  -4   0 140.306 9.60692   6 
  -2  -4   0 158.754 16.0193   1 
   2   4   0 148.541 13.8978   1 
   2   4   0 140.977 11.5010  11 
   2   4   0 154.178 8.13438   9 
   2   4   0 136.110 10.6886  14 
   2   4   0 129.211 12.8210  12 
   2   4   0 147.188 9.57599   6 
   2   4   0 150.357 15.9335   1 
  -3  -4   0 73.7859 8.71178  10 
  -3  -4   0 68.2656 7.96480   5 
  -3  -4   0 73.3662 11.6188   1 
  -3  -4   0 88.7621 11.1430  12 
  -3  -4   0 68.7046 11.8997   1 
  -3  -4   0 75.8060 7.59490   6 
  -3  -4   0 70.5191 8.61118   3 
  -3  -4   0 70.7668 8.08493  11 
   3   4   0 78.6098 8.52024  14 
   3   4   0 70.9482 5.04285   9 
   3   4   0 67.6384 11.0399   1 
   3   4   0 75.7109 9.26846  11 
   3   4   0 71.1084 7.14881   6 
   3   4   0 74.7903 9.95427   1 
  -4  -4   0 32.1363 8.21608   1 
  -4  -4   0 25.9959 8.11970   1 
  -4  -4   0 21.6343 5.86538   5 
  -4  -4   0 30.4598 6.34746  10 
  -4  -4   0 30.4974 6.05050  11 
  -4  -4   0 39.1441 5.96393   6 
  -4  -4   0 33.8186 6.84802  12 
   4   4   0 38.2425 12.7895   8 
   4   4   0 30.4634 5.63423  11 
   4   4   0 30.7346 6.26830   1 
   4   4   0 30.6300 9.28953   1 
  -5  -4   0 85.2049 8.55347   6 
  -5  -4   0 82.2572 12.2635  12 
  -5  -4   0 76.2078 11.4501  11 
  -5  -4   0 72.4285 10.7857   5 
  -5  -4   0 86.8104 10.0124  10 
  -5  -4   0 86.9035 14.8161   1 
  -5  -4   0 81.7445 14.3283   1 
   5   4   0 89.9115 10.0774   2 
   5   4   0 88.7368 13.2069   1 
   5   4   0 94.7164 11.3655   1 
   5   4   0 86.8319 19.7104   8 
   5   4   0 80.1878 11.5148  11 
  -6  -4   0 108.986 12.8547   5 
  -6  -4   0 106.931 18.1384   1 
  -6  -4   0 144.494 17.8607   1 
  -6  -4   0 112.391 10.8709  11 
  -6  -4   0 130.333 25.1882  12 
   6   4   0 103.211 11.6921   2 
   6   4   0 97.0082 22.8029   8 
   7   4   0 2.92247 2.57896   2 
   9  -5   0 79.1940 15.9196   7 
   9  -5   0 44.7823 14.1018   2 
  -9   5   0 46.9689 11.2432  13 
   8  -5   0 -3.6149 2.76543   7 
   8  -5   0 1.83873 1.13980  14 
   8  -5   0 -0.1032 1.53946   2 
  -8   5   0 -1.1469 2.34564   6 
   7  -5   0 42.0172 9.17228   2 
   7  -5   0 36.1985 5.75660   4 
   7  -5   0 31.4848 9.55396   7 
   7  -5   0 61.8621 7.51160  14 
  -7   5   0 51.2933 10.2411   1 
  -7   5   0 55.0409 7.69996  14 
  -7   5   0 50.6512 7.39128  12 
  -7   5   0 36.3566 10.0939   6 
  -7   5   0 27.4032 6.62683   9 
  -7   5   0 55.9571 7.80349   5 
  -7   5   0 28.0657 10.1162   1 
  -7   5   0 42.3370 8.45218  13 
   6  -5   0 30.0279 5.59667   4 
   6  -5   0 45.9792 8.53741   2 
   6  -5   0 26.9618 8.86612  13 
   6  -5   0 50.0659 7.48963  10 
   6  -5   0 26.6281 6.61492  14 
   6  -5   0 44.1405 6.70814   1 
   6  -5   0 49.3201 5.65010   1 
   6  -5   0 29.0623 8.02175   7 
   6  -5   0 42.8723 4.73678   5 
  -6   5   0 39.1256 6.62300  12 
  -6   5   0 29.1893 8.90750  13 
  -6   5   0 39.6779 8.76138   6 
  -6   5   0 40.6946 7.07588  14 
  -6   5   0 22.6249 6.69966   3 
  -6   5   0 27.5093 6.39531   9 
  -6   5   0 37.4765 9.50721   1 
  -6   5   0 29.9858 6.31342   1 
   5  -5   0 777.235 31.3224   2 
   5  -5   0 797.129 26.1784  10 
   5  -5   0 815.667 20.2683   5 
   5  -5   0 807.632 31.3549  14 
   5  -5   0 821.720 30.7318   1 
   5  -5   0 773.047 36.7653   7 
   5  -5   0 812.082 25.8378   4 
   5  -5   0 828.976 33.9140   1 
   5  -5   0 742.388 34.2659  13 
  -5   5   0 774.412 34.1302   6 
  -5   5   0 775.098 32.8149  14 
  -5   5   0 768.023 24.4587   3 
  -5   5   0 801.451 29.3329  12 
  -5   5   0 757.656 32.8376  13 
  -5   5   0 812.435 39.3120   1 
  -5   5   0 810.172 40.9452   1 
   4  -5   0 151.830 11.6336  10 
   4  -5   0 143.199 13.1366   1 
   4  -5   0 137.398 12.0965   2 
   4  -5   0 119.621 11.0109  14 
   4  -5   0 137.174 12.8141  13 
   4  -5   0 140.004 7.49704   5 
   4  -5   0 139.361 14.2545   1 
   4  -5   0 129.474 9.88640   4 
   4  -5   0 128.911 12.1026  12 
   4  -5   0 130.338 13.7855   7 
  -4   5   0 156.582 13.8098  14 
  -4   5   0 127.517 8.29029   3 
  -4   5   0 135.310 12.5998  13 
  -4   5   0 133.542 11.7448  12 
  -4   5   0 141.986 11.2864   2 
  -4   5   0 135.952 16.1202   1 
  -4   5   0 121.786 12.4165   6 
  -4   5   0 131.696 8.51370  11 
  -4   5   0 142.721 15.4448   1 
   3  -5   0 772.447 18.2502   5 
   3  -5   0 800.929 27.3581  10 
   3  -5   0 757.187 29.0665  14 
   3  -5   0 791.334 30.8259   7 
   3  -5   0 809.486 34.0641   1 
   3  -5   0 763.835 36.3075   1 
   3  -5   0 780.522 30.6049  12 
   3  -5   0 785.654 21.5338  11 
  -3   5   0 789.271 38.1369   1 
  -3   5   0 767.636 21.4734  11 
  -3   5   0 791.414 29.0099  12 
  -3   5   0 715.000 34.9715   1 
  -3   5   0 789.449 26.0378   2 
  -3   5   0 781.376 28.9989  13 
  -3   5   0 785.439 29.8774   6 
   2  -5   0 442.896 20.5957   7 
   2  -5   0 425.988 27.3739   1 
   2  -5   0 447.575 16.8141  11 
   2  -5   0 425.459 22.5095  12 
   2  -5   0 439.738 21.4067  14 
   2  -5   0 458.256 26.2934   1 
   2  -5   0 437.699 21.7757  13 
   2  -5   0 430.239 20.1066  10 
  -2   5   0 438.829 17.0300  11 
  -2   5   0 420.186 27.7977   1 
  -2   5   0 432.357 21.8232  12 
  -2   5   0 395.637 25.2964   1 
  -2   5   0 436.444 20.7491   6 
  -2   5   0 438.079 21.5203  14 
  -2   5   0 439.400 20.7890  13 
  -2   5   0 454.686 18.0170   2 
   1  -5   0 26.9467 4.56641   7 
   1  -5   0 29.6450 7.17956   1 
   1  -5   0 25.6961 5.27236  13 
   1  -5   0 25.8478 5.54313  12 
   1  -5   0 24.4781 4.63433  11 
   1  -5   0 32.6151 5.79202   6 
   1  -5   0 24.6233 5.31076  10 
   1  -5   0 29.5207 7.29451   1 
  -1   5   0 34.5102 5.62205  11 
  -1   5   0 35.4014 4.45574   2 
  -1   5   0 29.7070 7.37538   1 
  -1   5   0 32.6142 5.31975   6 
  -1   5   0 33.1254 5.75101  13 
  -1   5   0 26.6332 5.41998  14 
  -1   5   0 27.2548 5.75645  12 
  -1   5   0 31.0709 7.11094   1 
   0  -5   0 779.325 39.0843   1 
   0  -5   0 749.897 35.7167   1 
   0  -5   0 804.617 24.0170   5 
   0  -5   0 769.915 26.3326   6 
   0  -5   0 776.758 28.2926  10 
   0  -5   0 781.689 24.4713  11 
   0  -5   0 792.062 28.8774  13 
   0  -5   0 766.895 32.1206  12 
   0   5   0 748.738 25.3890  11 
   0   5   0 718.966 35.4848   1 
   0   5   0 750.267 28.1904  14 
   0   5   0 782.159 25.4901   6 
   0   5   0 800.426 32.2275  12 
   0   5   0 817.099 39.9470   1 
   0   5   0 779.558 16.8435   3 
  -1  -5   0 49.3032 6.75887   5 
  -1  -5   0 47.8555 7.08399  13 
  -1  -5   0 51.8280 6.46295   6 
  -1  -5   0 44.7957 5.26467   3 
  -1  -5   0 43.0627 6.31253  11 
  -1  -5   0 59.1158 9.81776   1 
  -1  -5   0 52.2262 8.02769  10 
  -1  -5   0 43.7009 7.76126  12 
  -1  -5   0 39.8409 9.20260   1 
   1   5   0 42.9080 7.28042  11 
   1   5   0 44.5761 9.98518   1 
   1   5   0 51.4316 5.96317   9 
   1   5   0 58.3844 8.47550  14 
   1   5   0 50.8908 6.17206   6 
   1   5   0 51.8925 9.93467   1 
   1   5   0 46.4611 7.80631  12 
  -2  -5   0 38.1460 5.75220   6 
  -2  -5   0 31.1442 7.28664  12 
  -2  -5   0 41.1880 8.03696   1 
  -2  -5   0 37.9348 6.29506   5 
  -2  -5   0 45.0125 6.84183  11 
  -2  -5   0 40.1270 9.28382   1 
  -2  -5   0 39.9709 7.05366  13 
  -2  -5   0 42.6795 7.79047  10 
  -2  -5   0 36.4733 6.26177   3 
   2   5   0 47.5695 5.03743   9 
   2   5   0 35.9563 6.27452  14 
   2   5   0 44.1338 5.96343   6 
   2   5   0 25.6429 5.66967   1 
   2   5   0 29.6331 6.90342  11 
   2   5   0 24.0415 8.46220   1 
   2   5   0 35.3276 7.70449  12 
  -3  -5   0 174.676 13.7918   3 
  -3  -5   0 148.212 18.7181   1 
  -3  -5   0 176.982 19.5525   1 
  -3  -5   0 168.714 12.3992   6 
  -3  -5   0 157.098 13.9541  10 
  -3  -5   0 163.789 16.6240  12 
  -3  -5   0 164.269 13.7395   5 
  -3  -5   0 166.901 13.1798  11 
   3   5   0 160.719 11.8628   6 
   3   5   0 162.575 18.4391   1 
   3   5   0 165.995 16.8218   1 
   3   5   0 167.847 13.3974  14 
   3   5   0 144.666 13.6969  11 
   3   5   0 175.090 9.40798   9 
  -4  -5   0 110.047 26.2439   1 
  -4  -5   0 90.1558 10.6122  11 
  -4  -5   0 114.475 14.7729  12 
  -4  -5   0 98.2929 18.0206   1 
  -4  -5   0 101.037 10.0721   6 
  -4  -5   0 115.069 12.0864  10 
  -4  -5   0 103.227 11.7456   5 
   4   5   0 104.390 15.9884   1 
   4   5   0 109.824 11.3668  14 
   4   5   0 111.436 14.5154   1 
   4   5   0 96.2219 20.1941   8 
  -5  -5   0 254.639 26.7906   1 
  -5  -5   0 276.460 18.8905  10 
  -5  -5   0 268.389 23.5475  12 
  -5  -5   0 266.403 18.5565  11 
  -5  -5   0 276.792 28.8083   1 
  -5  -5   0 288.850 20.5820   5 
   5   5   0 307.463 18.6873  14 
   5   5   0 288.237 24.1937   1 
   5   5   0 264.135 36.0853   8 
   5   5   0 272.464 17.9273   2 
  -6  -5   0 26.2113 8.00284  11 
  -6  -5   0 40.5344 10.1410   1 
  -6  -5   0 35.2399 12.3725   1 
   6   5   0 30.6107 7.49828   2 
   8  -6   0 14.0404 5.67262   2 
  -8   6   0 6.97593 4.60930   1 
  -8   6   0 14.9930 6.10251   6 
   7  -6   0 98.5659 15.6834   7 
   7  -6   0 102.334 15.3714  13 
   7  -6   0 128.090 13.7100  14 
   7  -6   0 95.5588 13.4581   2 
  -7   6   0 115.979 15.5703   6 
  -7   6   0 99.4880 13.6024  13 
  -7   6   0 109.836 14.4388  14 
  -7   6   0 88.5185 16.2948   1 
  -7   6   0 98.2921 16.9130   1 
  -7   6   0 94.2861 14.0495   9 
   6  -6   0 30.0134 7.60596   1 
   6  -6   0 34.7606 6.96058   4 
   6  -6   0 24.8554 7.22832  10 
   6  -6   0 28.0521 7.07368   2 
  -6   6   0 20.5593 7.05435  13 
  -6   6   0 50.9168 10.3467   1 
  -6   6   0 36.8202 7.32369  12 
  -6   6   0 22.2251 7.36304   9 
  -6   6   0 56.1996 9.56189  14 
  -6   6   0 28.4296 8.21273   6 
  -6   6   0 30.7260 8.49275   1 
   5  -6   0 152.423 12.9276  10 
   5  -6   0 142.046 14.7912   1 
   5  -6   0 105.567 17.8435  13 
   5  -6   0 137.368 14.7689  12 
   5  -6   0 145.693 8.06414   5 
   5  -6   0 115.984 12.4379  14 
   5  -6   0 147.970 14.7528   1 
   5  -6   0 139.589 16.1851   7 
   5  -6   0 172.036 12.8250   4 
  -5   6   0 139.852 13.4218   9 
  -5   6   0 134.329 12.7855  12 
  -5   6   0 145.083 8.62484  11 
  -5   6   0 112.316 16.7883   1 
  -5   6   0 150.836 18.7080   1 
  -5   6   0 153.804 15.4491  14 
  -5   6   0 126.262 14.5428   6 
   4  -6   0 22.0908 6.30015  10 
   4  -6   0 28.3960 6.13539  12 
   4  -6   0 35.4686 6.78691  13 
   4  -6   0 24.1228 5.78219  14 
   4  -6   0 27.3925 7.54700   1 
   4  -6   0 31.9833 7.48133   7 
   4  -6   0 38.5608 7.64200   1 
  -4   6   0 14.6529 4.84233   6 
  -4   6   0 30.1198 6.59147  13 
  -4   6   0 29.2945 5.99351   2 
  -4   6   0 27.3489 3.91530   3 
  -4   6   0 26.4827 6.12905  14 
  -4   6   0 32.6424 8.62688   1 
  -4   6   0 28.9932 8.46258   1 
  -4   6   0 36.3813 6.95446  12 
   3  -6   0 5.65491 3.31387   1 
   3  -6   0 14.3629 4.83688   1 
   3  -6   0 12.7692 4.98351  10 
   3  -6   0 10.2746 4.25541  11 
   3  -6   0 13.9090 2.73052   5 
   3  -6   0 13.7578 4.83249   7 
  -3   6   0 15.6663 3.70426   2 
  -3   6   0 9.20605 4.15102  12 
  -3   6   0 12.9490 3.71326  13 
  -3   6   0 14.2802 5.36222  11 
   2  -6   0 216.663 13.6451  11 
   2  -6   0 239.301 20.7491   1 
   2  -6   0 219.290 15.3527   7 
   2  -6   0 217.857 16.7678  14 
   2  -6   0 198.158 20.8175   1 
   2  -6   0 213.667 16.6398  13 
   2  -6   0 215.787 17.7183  12 
   2  -6   0 236.372 16.5318  10 
  -2   6   0 217.368 16.0297   6 
  -2   6   0 223.208 17.1865  12 
  -2   6   0 233.444 13.5524   2 
  -2   6   0 231.946 14.5436  11 
  -2   6   0 216.013 20.1875   1 
  -2   6   0 224.621 16.1788  13 
  -2   6   0 222.488 16.8453  14 
  -2   6   0 219.062 22.2434   1 
   1  -6   0 116.687 12.3746  13 
   1  -6   0 129.949 12.0258  10 
   1  -6   0 137.784 11.0270  11 
   1  -6   0 119.376 16.2628   1 
   1  -6   0 145.344 15.7620   1 
   1  -6   0 114.711 13.3368  12 
   1  -6   0 111.684 8.91130   5 
   1  -6   0 111.475 11.5156   6 
  -1   6   0 120.475 12.2592  14 
  -1   6   0 121.261 15.4725   1 
  -1   6   0 131.650 11.8924   6 
  -1   6   0 120.346 12.9908  12 
  -1   6   0 121.633 11.9742  13 
  -1   6   0 140.922 9.32382   2 
  -1   6   0 134.044 16.3127   1 
  -1   6   0 144.244 12.2207  11 
   0  -6   0 177.415 13.1322  11 
   0  -6   0 182.282 14.7404  13 
   0  -6   0 186.217 20.6983   1 
   0  -6   0 187.230 14.0261   6 
   0  -6   0 190.359 15.8789  10 
   0  -6   0 180.402 19.3480   1 
   0  -6   0 178.026 12.1334   5 
   0  -6   0 194.467 17.6296  12 
   0   6   0 189.142 13.6664   9 
   0   6   0 179.893 19.2029   1 
   0   6   0 195.761 15.7798  14 
   0   6   0 139.183 13.1292  11 
   0   6   0 196.984 13.9179   6 
   0   6   0 190.781 17.1012  12 
   0   6   0 191.578 21.2035   1 
  -1  -6   0 317.663 26.8848   1 
  -1  -6   0 287.118 26.0848   1 
  -1  -6   0 308.795 20.0866  13 
  -1  -6   0 329.767 21.4703  10 
  -1  -6   0 318.596 17.6883   5 
  -1  -6   0 309.240 17.6243   6 
  -1  -6   0 317.695 18.1853  11 
  -1  -6   0 276.408 21.8608  12 
   1   6   0 314.925 16.3368   9 
   1   6   0 299.218 19.7877  11 
   1   6   0 308.017 25.2280   1 
   1   6   0 324.401 23.3885  12 
   1   6   0 315.120 17.1480   6 
   1   6   0 308.642 19.7618  14 
   1   6   0 290.618 26.6472   1 
  -2  -6   0 -0.1827 1.99536   3 
  -2  -6   0 2.39172 2.30550   1 
  -2  -6   0 -1.2605 0.89185  10 
  -2  -6   0 -0.0413 0.59656  11 
  -2  -6   0 -0.0335 0.40371   5 
  -2  -6   0 0.09236 0.91368   6 
   2   6   0 1.08007 0.59195   9 
   2   6   0 -0.6134 1.11319   6 
   2   6   0 1.94234 1.25235  14 
   2   6   0 2.08098 4.04796  12 
   2   6   0 1.97136 1.94278   1 
  -3  -6   0 36.3692 7.06118   5 
  -3  -6   0 19.9081 7.39358  12 
  -3  -6   0 30.9518 4.80683   6 
  -3  -6   0 31.0112 6.91292  11 
  -3  -6   0 40.8969 10.1432   1 
   3   6   0 40.1177 6.76322   1 
   3   6   0 37.0794 7.30417  14 
   3   6   0 51.5755 7.70158   1 
   3   6   0 35.8987 5.05403   9 
   3   6   0 26.6295 5.40820   6 
  -4  -6   0 -1.2100 0.88411  13 
  -4  -6   0 1.02079 2.01945  12 
  -4  -6   0 1.42833 0.80857   5 
  -4  -6   0 -2.7130 2.81113   1 
  -4  -6   0 2.86923 1.24171  10 
   4   6   0 -0.0004 2.17211   8 
   4   6   0 9.05292 3.87304  14 
   4   6   0 4.20157 2.25609   1 
   4   6   0 -2.0399 2.52558   1 
   4   6   0 -0.0058 1.11949  11 
  -5  -6   0 144.462 14.9475  11 
  -5  -6   0 160.510 17.9103   5 
  -5  -6   0 149.520 14.2589  10 
  -5  -6   0 129.825 21.6135   1 
   5   6   0 166.624 14.3414   2 
   8  -7   0 7.12677 4.01820   2 
   8  -7   0 0.42320 4.33578   7 
  -8   7   0 10.7570 4.69136  13 
  -8   7   0 0.70433 2.64778   6 
   7  -7   0 184.690 16.7439  14 
   7  -7   0 139.959 16.1969   2 
   7  -7   0 136.681 19.1990   7 
  -7   7   0 143.088 16.5315  14 
  -7   7   0 124.468 16.6097   6 
  -7   7   0 114.442 19.6704   1 
  -7   7   0 166.407 17.9089  13 
  -7   7   0 169.406 23.4446   1 
   6  -7   0 -1.4242 1.03084  14 
   6  -7   0 -0.2488 1.08035  13 
   6  -7   0 -2.2731 1.55929  10 
   6  -7   0 -1.7557 1.59608   4 
   6  -7   0 -1.0651 1.31225   2 
  -6   7   0 0.80176 2.55374  14 
  -6   7   0 -0.0364 0.69093  13 
  -6   7   0 2.42142 1.77080  12 
  -6   7   0 -1.8802 1.14696   9 
  -6   7   0 11.4784 4.40538   1 
  -6   7   0 -0.6424 2.43226   1 
   5  -7   0 5.02626 3.37041   7 
   5  -7   0 19.4887 7.45064   1 
   5  -7   0 4.64851 3.77110  12 
   5  -7   0 9.55729 4.08795   4 
   5  -7   0 2.91092 2.07769  10 
  -5   7   0 10.3964 4.23272  13 
  -5   7   0 1.13777 2.44659   1 
  -5   7   0 5.83346 2.95732  12 
  -5   7   0 5.03632 2.63530  14 
  -5   7   0 0.22354 2.75924   1 
  -5   7   0 2.23364 2.60290   9 
  -5   7   0 6.48976 3.27567   6 
   4  -7   0 -0.8292 1.29025  10 
   4  -7   0 2.10520 1.53946  14 
   4  -7   0 0.21649 2.06774  12 
  -4   7   0 -0.6234 1.68938  12 
  -4   7   0 2.96223 1.43737   1 
  -4   7   0 0.58165 0.72317  13 
   3  -7   0 491.733 28.9051  12 
   3  -7   0 526.017 32.9407   1 
   3  -7   0 473.974 26.3289  10 
   3  -7   0 469.394 27.9048  13 
   3  -7   0 467.060 26.2670   7 
   3  -7   0 455.095 33.8396   1 
   3  -7   0 527.588 28.9287  14 
   3  -7   0 466.136 16.7770   5 
   3  -7   0 473.888 20.8904  11 
  -3   7   0 457.895 25.5294   6 
  -3   7   0 455.613 42.4831   1 
  -3   7   0 461.128 21.8259   2 
  -3   7   0 500.335 27.7569  12 
  -3   7   0 484.293 35.0811   1 
  -3   7   0 479.347 27.7644  14 
  -3   7   0 469.471 28.0747  13 
  -3   7   0 363.236 30.5187   9 
  -3   7   0 478.395 22.1996  11 
   2  -7   0 69.9748 9.12138   7 
   2  -7   0 68.7734 13.7142   1 
   2  -7   0 70.8495 11.6962  12 
   2  -7   0 69.8180 12.6083   1 
   2  -7   0 61.3945 8.76239  11 
   2  -7   0 65.5901 6.93830   5 
  -2   7   0 62.8596 9.60479  12 
  -2   7   0 79.7805 14.8174   1 
  -2   7   0 79.1630 13.8549  13 
  -2   7   0 79.9811 8.36836   2 
  -2   7   0 62.7145 9.40873   6 
  -2   7   0 73.9812 9.94121   9 
  -2   7   0 48.9846 18.3439   1 
  -2   7   0 65.0165 10.4054  11 
   1  -7   0 1508.08 41.5792  11 
   1  -7   0 1264.53 79.4577   1 
   1  -7   0 1460.36 51.7847  13 
   1  -7   0 1411.14 52.5410  12 
   1  -7   0 1482.30 36.3441   5 
   1  -7   0 1522.70 46.1208   6 
   1  -7   0 1535.73 63.1400  10 
  -1   7   0 1454.13 51.8471  12 
  -1   7   0 1306.93 46.9764  14 
  -1   7   0 1425.16 45.1684   2 
  -1   7   0 1506.72 41.7058   9 
  -1   7   0 1461.68 68.4176   1 
  -1   7   0 1457.14 43.6972  11 
  -1   7   0 1488.88 43.6204   6 
   0  -7   0 16.4065 3.99834   5 
   0  -7   0 9.79256 4.06930   6 
   0  -7   0 6.19231 4.37596  12 
   0  -7   0 18.0883 6.39385   1 
   0   7   0 12.3935 4.44523  14 
   0   7   0 13.9659 5.73717  12 
   0   7   0 17.8963 5.09761   6 
   0   7   0 21.1324 7.50078   1 
  -1  -7   0 91.8492 11.1584  11 
  -1  -7   0 97.7295 10.0022   6 
  -1  -7   0 97.6425 13.3414  10 
  -1  -7   0 102.666 17.2409   1 
  -1  -7   0 83.7138 9.75629   5 
   1   7   0 93.1291 10.1457   6 
   1   7   0 85.0518 12.9723  12 
   1   7   0 91.3105 9.80654   9 
   1   7   0 127.616 18.8238   1 
   1   7   0 69.4044 11.2134  11 
  -2  -7   0 17.5231 5.34607  11 
  -2  -7   0 23.6843 7.57385  10 
  -2  -7   0 7.10408 2.72286  13 
  -2  -7   0 4.02766 3.21560   1 
  -2  -7   0 11.6335 7.06569   1 
   2   7   0 21.9639 4.32971   6 
   2   7   0 8.39081 5.63945  12 
   2   7   0 13.1946 4.86216   9 
  -3  -7   0 4.40138 3.49814  12 
  -3  -7   0 1.28594 1.94057  10 
  -3  -7   0 2.85425 4.23237   1 
  -3  -7   0 1.03533 1.62040  13 
  -3  -7   0 1.33241 1.91209   1 
  -3  -7   0 1.62697 0.96891   5 
   3   7   0 4.62930 2.47166   1 
   3   7   0 14.4054 4.39805   6 
   3   7   0 5.42947 2.42049  14 
  -4  -7   0 118.478 14.4740   5 
  -4  -7   0 123.751 14.7120  11 
  -4  -7   0 110.747 20.3219   1 
  -4  -7   0 141.983 15.6582  10 
   4   7   0 105.264 23.9704   8 
   4   7   0 112.203 15.1445  14 
   7  -8   0 3.09606 2.26636  14 
   7  -8   0 1.60534 2.75242   7 
  -7   8   0 -1.2409 1.26715  13 
  -7   8   0 0.28077 2.15813   6 
  -7   8   0 3.79717 3.13236   1 
   6  -8   0 68.3037 9.72701  10 
   6  -8   0 78.8139 13.2075  14 
   6  -8   0 68.9316 12.0635   7 
  -6   8   0 84.6303 12.6908  13 
  -6   8   0 38.9697 13.0484   1 
  -6   8   0 63.8002 13.2703   1 
  -6   8   0 53.9753 12.1762   6 
   5  -8   0 105.054 14.9808  13 
   5  -8   0 85.9039 13.1448  10 
   5  -8   0 89.0502 13.6922  14 
   5  -8   0 89.3425 13.8697   7 
   5  -8   0 93.3916 10.5790   4 
  -5   8   0 66.1054 13.7103  14 
  -5   8   0 103.630 15.5092  12 
  -5   8   0 66.1895 16.5324   1 
  -5   8   0 82.3146 13.7222   6 
  -5   8   0 64.4514 11.3582  13 
  -5   8   0 70.6846 16.2901   1 
   4  -8   0 79.5785 16.6925   1 
   4  -8   0 100.443 15.7851   1 
   4  -8   0 107.512 14.6828  10 
   4  -8   0 102.271 15.3720  13 
   4  -8   0 86.9044 12.9281   7 
   4  -8   0 98.6645 18.7283  12 
  -4   8   0 83.9119 17.3364   1 
  -4   8   0 72.0672 11.0313  11 
  -4   8   0 92.6715 13.6769  14 
  -4   8   0 118.661 18.2557   1 
  -4   8   0 100.315 12.8720  12 
  -4   8   0 91.4956 12.0616  13 
   3  -8   0 102.418 11.2136   7 
   3  -8   0 89.5626 12.7803  10 
   3  -8   0 82.6287 13.3767  13 
   3  -8   0 118.668 15.7981   1 
   3  -8   0 102.774 10.9214  11 
  -3   8   0 87.0927 10.6354  11 
  -3   8   0 84.4981 16.9032   1 
  -3   8   0 119.971 20.9691  13 
  -3   8   0 87.0592 14.1292  14 
  -3   8   0 95.1016 12.7122  12 
  -3   8   0 75.8604 11.1890   6 
  -3   8   0 91.6370 17.2164   1 
  -3   8   0 77.0050 11.6707   9 
   2  -8   0 113.986 9.89205   5 
   2  -8   0 121.823 18.3803  10 
   2  -8   0 116.216 12.3415  11 
   2  -8   0 115.115 16.6848   1 
   2  -8   0 89.2917 13.7974  13 
  -2   8   0 117.250 14.8734  12 
  -2   8   0 134.939 13.7543  11 
  -2   8   0 107.719 19.9454   1 
  -2   8   0 83.7207 16.3449   1 
  -2   8   0 109.451 13.0181   6 
   1  -8   0 0.67737 0.65976   5 
   1  -8   0 4.90000 4.18774   1 
   1  -8   0 0.41303 0.95020  11 
   1  -8   0 3.46817 1.81107  13 
   1  -8   0 2.59963 2.57022  10 
   1  -8   0 0.15020 2.81456   1 
  -1   8   0 -2.4035 1.58261  14 
  -1   8   0 3.17571 2.61666   1 
  -1   8   0 0.56724 1.06288  11 
  -1   8   0 0.86448 1.61048   1 
  -1   8   0 0.61134 3.05198  12 
   0  -8   0 4.97829 4.10884  12 
   0  -8   0 1.78131 2.63305   1 
   0  -8   0 1.85795 2.26042  10 
   0  -8   0 1.93836 1.61771  13 
   0  -8   0 -0.4561 1.94716   1 
   0  -8   0 13.5705 4.75572   6 
   0   8   0 3.53323 2.61323  14 
   0   8   0 5.57993 2.43850   1 
   0   8   0 8.56426 4.72051  12 
  -1  -8   0 276.695 31.5665   6 
  -1  -8   0 323.504 19.0950   5 
  -1  -8   0 293.628 23.8663  10 
  -1  -8   0 259.335 25.8777  12 
  -1  -8   0 250.122 29.5128   1 
  -1  -8   0 250.486 29.6542   1 
  -1  -8   0 258.595 22.6213  13 
  -1  -8   0 266.161 20.1657  11 
   1   8   0 237.431 20.6943  11 
   1   8   0 272.318 25.8889  12 
   1   8   0 312.571 31.8037   1 
   1   8   0 286.384 22.8135  14 
   1   8   0 268.865 28.6450   1 
   1   8   0 297.917 19.4260   6 
  -2  -8   0 29.6716 8.28651  11 
  -2  -8   0 63.0826 10.8839   5 
  -2  -8   0 48.9774 8.55169  10 
   2   8   0 33.5640 10.7541  12 
   2   8   0 28.7629 13.9773   1 
   2   8   0 48.0656 15.7426   1 
  -3  -8   0 20.4743 8.86628  10 
  -3  -8   0 10.6770 7.23726   1 
   3   8   0 14.1881 5.58245   1 
   5  -9   0 303.525 23.9076  10 
  -5   9   0 263.660 28.1582  12 
  -5   9   0 292.942 36.1981  13 
  -5   9   0 324.520 36.1081   1 
  -5   9   0 278.120 24.3125   6 
   4  -9   0 3.38569 2.81998   1 
   4  -9   0 -0.1116 2.27167  10 
   4  -9   0 0.81123 4.67140   1 
   4  -9   0 27.0452 9.86205  12 
  -4   9   0 3.78435 2.37262   6 
  -4   9   0 2.96429 2.11067  12 
   3  -9   0 20.0129 6.77561  11 
   3  -9   0 44.5513 12.2381   1 
   3  -9   0 8.46737 6.63733   1 
  -3   9   0 10.9714 4.77472  12 
  -3   9   0 25.3317 6.42196  13 
  -3   9   0 19.0495 8.15801   6 
   2  -9   0 5.35813 4.06651   1 
   2  -9   0 1.00651 2.35411  10 
   2  -9   0 9.15311 6.70084   1 
  -2   9   0 6.20390 4.33386  12 
   1  -9   0 205.947 27.0933   1 
   1  -9   0 232.961 19.0877  11 
   1  -9   0 189.685 20.5623  10 
  -1   9   0 178.481 17.5610   9 
  -1   9   0 207.390 17.7756   6 
  -1   9   0 204.239 21.6552  12 
  -1   9   0 180.414 28.4018   1 
   0   9   0 23.8004 8.09698  12 
   0   9   0 26.7373 6.45827   6 
  -1  -9   0 21.9078 6.86586   5 
   1   9   0 -5.5204 3.84236   1 
   1   9   0 4.55237 3.21923  12 
  -1  10  -1 13.6231 6.38931  12 
   1 -10   1 48.4499 14.5189   1 
  -2  10  -1 -1.4174 2.98317   6 
  -2  10  -1 -1.9778 3.00524   1 
   2 -10   1 -1.7548 1.79669  10 
   2 -10   1 3.56550 4.37922   1 
  -3  10  -1 23.5712 5.90141  12 
   3 -10   1 42.5938 18.3660   1 
   2   9  -1 6.91647 5.78426   1 
  -2  -9   1 27.9459 7.34937   5 
  -2  -9   1 3.03758 2.34720  10 
  -2  -9   1 2.33359 3.88994   1 
   1   9  -1 45.8719 14.6852   1 
   0   9  -1 20.6736 7.70321   6 
   0   9  -1 29.0053 11.4261   1 
   0   9  -1 6.13802 3.05632  12 
   0   9  -1 0.67159 2.00611   9 
   0  -9   1 2.93576 2.44814  10 
   0  -9   1 1.85552 3.13025   6 
   0  -9   1 2.37669 1.21221  11 
   0  -9   1 2.53925 4.74143   1 
  -1   9  -1 12.2371 5.47485   1 
  -1   9  -1 15.1844 6.39741  12 
   1  -9   1 7.20472 5.64582   1 
   1  -9   1 2.22631 2.85092   6 
   1  -9   1 7.78532 5.03631   1 
   1  -9   1 6.52130 2.97356  10 
  -2   9  -1 -3.3506 2.30693   1 
  -2   9  -1 -1.1664 1.42964  12 
  -2   9  -1 3.65069 1.35815   6 
  -2   9  -1 -1.9501 1.11330   9 
   2  -9   1 -1.4442 1.54054  13 
   2  -9   1 1.48262 2.95402   1 
   2  -9   1 -0.4124 1.60674  10 
   2  -9   1 0.30028 3.02539  12 
   2  -9   1 0.64403 1.21060  11 
  -3   9  -1 2.85487 2.59594   6 
  -3   9  -1 5.15593 3.03948  12 
  -3   9  -1 12.7845 4.28017  13 
   3  -9   1 7.95276 4.40532   1 
   3  -9   1 2.22696 2.37630  10 
   3  -9   1 3.99911 4.68989   1 
   3  -9   1 26.9478 11.1331  12 
  -4   9  -1 -2.0974 1.99519   6 
  -4   9  -1 1.28101 2.63644   1 
  -4   9  -1 -1.6768 1.10372  13 
   4  -9   1 1.23167 1.52804  10 
  -5   9  -1 19.2807 8.71686   1 
  -5   9  -1 7.28123 3.97461   6 
   5  -9   1 3.00810 2.59828  10 
   5  -9   1 -2.2966 3.68097   4 
   4   8  -1 61.0721 21.6728   1 
  -4  -8   1 50.1521 10.2858   5 
  -4  -8   1 46.8205 10.0806  11 
  -4  -8   1 50.8341 7.26381  10 
   3   8  -1 70.4159 9.57602   6 
   3   8  -1 84.4960 18.0880   1 
  -3  -8   1 37.7342 10.0390  10 
  -3  -8   1 45.6339 8.99110   5 
  -3  -8   1 43.5999 9.80768  11 
   2   8  -1 -0.2592 4.25712   1 
   2   8  -1 2.91173 2.77364  14 
   2   8  -1 6.59547 2.99496   6 
   2   8  -1 2.99993 3.88903   1 
  -2  -8   1 17.1149 7.09033  10 
  -2  -8   1 20.1331 9.20465   1 
  -2  -8   1 24.6078 8.82302  13 
  -2  -8   1 3.32150 1.45310  11 
  -2  -8   1 2.89176 3.01982   6 
   1   8  -1 74.3270 14.6826  11 
   1   8  -1 83.0764 17.7587   1 
   1   8  -1 119.309 19.6191   1 
   1   8  -1 99.6872 14.2523  14 
   1   8  -1 112.314 14.9820  12 
   1   8  -1 90.7865 12.3178   9 
  -1  -8   1 98.0193 11.7536  11 
  -1  -8   1 113.140 11.1133   6 
  -1  -8   1 110.379 18.5125   1 
  -1  -8   1 94.7612 13.5410  13 
  -1  -8   1 107.340 15.6641  12 
  -1  -8   1 114.426 10.2713   5 
  -1  -8   1 122.770 14.5273  10 
   0   8  -1 4.87023 3.63683  12 
   0   8  -1 0.05245 1.36183   9 
   0   8  -1 6.33014 2.66088  14 
   0   8  -1 0.48822 1.17245   1 
   0   8  -1 2.47752 1.98092   1 
   0  -8   1 1.50371 0.64104   5 
   0  -8   1 4.30451 4.89562  12 
   0  -8   1 18.7348 9.10946   1 
   0  -8   1 6.84715 3.22595   6 
   0  -8   1 1.53245 0.90722  11 
   0  -8   1 2.82774 2.61825  13 
   0  -8   1 1.36588 2.58024   1 
   0  -8   1 1.82334 1.91507  10 
  -1   8  -1 19.7480 6.57738   6 
  -1   8  -1 49.7615 10.2292   1 
  -1   8  -1 23.7907 7.24696  12 
   1  -8   1 18.7449 7.63266  10 
   1  -8   1 25.1700 7.25156   1 
   1  -8   1 12.5991 5.52511   1 
   1  -8   1 24.1881 5.45125   5 
   1  -8   1 23.6938 7.85214   6 
   1  -8   1 22.5269 6.38082  11 
  -2   8  -1 222.646 26.1643   1 
  -2   8  -1 225.262 20.7567  12 
  -2   8  -1 252.033 19.3859  13 
  -2   8  -1 247.279 19.4679   6 
  -2   8  -1 242.470 24.1997  14 
  -2   8  -1 206.833 20.1840  11 
   2  -8   1 230.941 11.7898   5 
   2  -8   1 229.843 21.4870  12 
   2  -8   1 269.101 21.4499  10 
   2  -8   1 245.451 25.2528   1 
  -3   8  -1 267.203 20.5200  13 
  -3   8  -1 215.535 20.7603  12 
  -3   8  -1 230.460 16.7569  11 
  -3   8  -1 240.945 21.5383  14 
  -3   8  -1 230.136 26.0353   1 
  -3   8  -1 253.086 19.8288   6 
   3  -8   1 250.502 36.8903   1 
   3  -8   1 218.986 26.5748   1 
   3  -8   1 260.567 20.4675  10 
   3  -8   1 241.936 22.0186  12 
  -4   8  -1 131.361 27.3222   1 
  -4   8  -1 113.054 13.7500  11 
  -4   8  -1 138.172 16.5937  14 
  -4   8  -1 116.294 22.8702   1 
  -4   8  -1 156.536 17.0861   6 
  -4   8  -1 158.547 15.5122  12 
   4  -8   1 166.251 18.8024   1 
   4  -8   1 141.716 16.1541   7 
   4  -8   1 150.210 15.6383  12 
   4  -8   1 111.700 15.5134  13 
   4  -8   1 118.282 14.5224  10 
   4  -8   1 132.389 18.6026   1 
  -5   8  -1 21.7266 6.90528   1 
  -5   8  -1 7.66002 3.40157   6 
  -5   8  -1 4.73901 2.21421  13 
  -5   8  -1 4.02164 3.36375  14 
  -5   8  -1 8.38150 4.77329   1 
   5  -8   1 4.86201 2.29577  13 
  -6   8  -1 0.58977 1.45113  13 
  -6   8  -1 -2.7488 2.60113  14 
  -6   8  -1 -0.1451 2.31707   1 
  -6   8  -1 5.65364 3.95464   1 
  -6   8  -1 -0.4060 2.24635   6 
   6  -8   1 -0.4611 2.77375   7 
   6  -8   1 3.84822 2.24744  10 
  -7   8  -1 -2.8707 2.33879   6 
  -7   8  -1 2.22915 2.29478   1 
   7  -8   1 4.08616 3.43640   7 
   7  -8   1 1.03522 2.64816  14 
   5   7  -1 64.8440 13.1662   8 
  -5  -7   1 44.1219 9.34994  10 
  -5  -7   1 47.6642 11.7092   5 
   4   7  -1 21.1642 11.9666   8 
   4   7  -1 9.18573 7.31438   1 
   4   7  -1 57.0433 14.5755   1 
  -4  -7   1 32.8954 8.74327  11 
  -4  -7   1 15.1721 6.24574   1 
  -4  -7   1 48.7199 8.37595  10 
  -4  -7   1 31.5145 8.36270   5 
   3   7  -1 0.16466 1.35814   6 
   3   7  -1 -0.2062 1.55060  14 
   3   7  -1 27.6826 9.65397   1 
  -3  -7   1 -2.7940 2.04928  12 
  -3  -7   1 -3.3767 2.21029   1 
  -3  -7   1 -0.9140 1.28517   6 
  -3  -7   1 0.55558 1.01455  13 
   2   7  -1 19.8602 5.67850   6 
   2   7  -1 15.8587 6.89729  12 
   2   7  -1 18.0125 5.60737   9 
  -2  -7   1 14.9992 4.80006   6 
  -2  -7   1 22.6995 7.24109  11 
  -2  -7   1 23.0866 5.72644   5 
  -2  -7   1 15.8770 6.25281  10 
   1   7  -1 1.97036 1.48307   6 
   1   7  -1 1.37509 2.42830  14 
   1   7  -1 0.47887 0.79666  11 
   1   7  -1 5.32451 3.03667  12 
  -1  -7   1 0.17251 0.33909   5 
  -1  -7   1 2.85331 1.72179   6 
  -1  -7   1 -0.8982 1.07092   1 
  -1  -7   1 -0.7396 1.40571  10 
  -1  -7   1 0.58819 0.94518  11 
   0   7  -1 26.0136 8.90510  14 
   0   7  -1 22.3309 7.33514  11 
   0   7  -1 14.6808 5.26582  12 
   0   7  -1 21.1722 5.91770   6 
   0  -7   1 25.5224 5.23360   5 
   0  -7   1 25.9479 6.31096  11 
   0  -7   1 7.63826 5.93872   1 
   0  -7   1 18.8094 6.00265   6 
   0  -7   1 24.9805 7.44292  12 
   0  -7   1 24.8861 6.69401  13 
  -1   7  -1 44.6659 7.72142   6 
  -1   7  -1 25.8882 7.20777  11 
  -1   7  -1 37.9270 7.99581  12 
  -1   7  -1 54.3122 7.09464   2 
  -1   7  -1 31.0711 9.43894   1 
   1  -7   1 40.7996 10.2737   1 
   1  -7   1 34.4222 7.86610  13 
   1  -7   1 27.5667 9.01353   1 
   1  -7   1 60.3731 11.1083  10 
   1  -7   1 33.0739 6.49379   6 
   1  -7   1 40.9214 7.24612  11 
   1  -7   1 46.7733 5.92111   5 
   1  -7   1 26.1376 6.65450  12 
  -2   7  -1 220.877 14.7875   2 
  -2   7  -1 215.241 17.5743   6 
  -2   7  -1 219.505 16.7429  13 
  -2   7  -1 202.626 22.6232  14 
  -2   7  -1 187.173 14.2578  11 
  -2   7  -1 199.811 17.0109  12 
  -2   7  -1 199.638 21.3575   1 
  -2   7  -1 218.673 24.4763   1 
   2  -7   1 207.653 10.0266   5 
   2  -7   1 191.851 17.1329   6 
   2  -7   1 208.764 17.2526  10 
   2  -7   1 201.320 17.6834  12 
   2  -7   1 191.855 22.3258   1 
   2  -7   1 213.830 14.8713  11 
   2  -7   1 196.136 19.9755   1 
   2  -7   1 213.944 17.8702  13 
  -3   7  -1 457.192 41.4707  14 
  -3   7  -1 406.621 23.6714  12 
  -3   7  -1 380.078 29.5895   1 
  -3   7  -1 372.426 18.6299  11 
  -3   7  -1 398.803 24.2061  13 
  -3   7  -1 395.317 31.7941   1 
   3  -7   1 402.049 25.2964  12 
   3  -7   1 369.559 24.3166  13 
   3  -7   1 397.914 11.5406   5 
   3  -7   1 428.179 23.9674  10 
   3  -7   1 425.775 25.8349   7 
   3  -7   1 424.471 29.2486   1 
   3  -7   1 436.437 28.6120   1 
  -4   7  -1 49.3997 8.60854  13 
  -4   7  -1 52.8818 7.20069  11 
  -4   7  -1 45.1699 8.32291   6 
  -4   7  -1 58.6493 9.00032  14 
  -4   7  -1 59.0102 8.45088  12 
  -4   7  -1 49.0300 10.6980   1 
   4  -7   1 53.3554 10.4709  13 
   4  -7   1 47.3657 8.27494  14 
   4  -7   1 49.7915 8.87603  10 
   4  -7   1 64.8113 14.3205   7 
   4  -7   1 55.4092 10.1087  12 
   4  -7   1 62.6786 12.4172   1 
   4  -7   1 51.8981 10.4816   1 
  -5   7  -1 79.9576 15.1375   1 
  -5   7  -1 72.6042 16.2295   1 
  -5   7  -1 74.6753 13.1091   6 
  -5   7  -1 54.8665 10.8150  14 
  -5   7  -1 77.5332 10.3708  13 
  -5   7  -1 84.3930 9.80174  12 
   5  -7   1 76.0579 15.8138   1 
   5  -7   1 81.2943 12.8278   7 
   5  -7   1 66.1796 11.6697  12 
   5  -7   1 75.5847 9.41529   4 
   5  -7   1 75.7133 9.96145  10 
   5  -7   1 79.4437 10.2712   1 
   5  -7   1 66.9714 11.1840  14 
  -6   7  -1 108.580 15.0549   6 
  -6   7  -1 135.643 16.5475  14 
  -6   7  -1 150.251 16.2285  13 
  -6   7  -1 116.874 17.5489   1 
  -6   7  -1 168.743 18.8577   1 
   6  -7   1 112.210 16.4671   7 
   6  -7   1 143.851 17.9860  13 
   6  -7   1 142.270 12.4203   4 
   6  -7   1 180.495 16.0521  14 
   6  -7   1 148.420 13.3899  10 
  -7   7  -1 -0.9935 2.57182  14 
  -7   7  -1 0.37011 2.14972   6 
  -7   7  -1 -1.1378 1.18743  13 
   7  -7   1 -2.2287 1.75518   2 
   6   6  -1 12.3249 5.71324   8 
  -6  -6   1 -1.9922 2.97001   1 
  -6  -6   1 -1.6656 1.66973   5 
  -6  -6   1 0.44006 0.71427  11 
   5   6  -1 91.4032 20.5689   8 
   5   6  -1 99.6951 14.5511  11 
  -5  -6   1 112.146 13.3979  11 
  -5  -6   1 121.616 14.0845  10 
  -5  -6   1 85.8179 19.0749   1 
  -5  -6   1 112.801 20.0639   1 
  -5  -6   1 135.592 14.2015   5 
  -5  -6   1 128.939 26.2929  12 
   4   6  -1 0.93297 1.85588  14 
   4   6  -1 0.98111 2.57832   8 
  -4  -6   1 1.19046 1.21765  10 
  -4  -6   1 0.70814 1.12047   6 
  -4  -6   1 0.76225 0.96648  11 
  -4  -6   1 -4.2635 2.97052   1 
  -4  -6   1 1.50706 1.76853   1 
  -4  -6   1 12.1213 5.14120  12 
  -4  -6   1 -0.2608 0.63105   5 
   3   6  -1 67.7997 7.99711   6 
   3   6  -1 39.7580 12.7823   1 
   3   6  -1 55.9168 6.57943   9 
   3   6  -1 57.4752 11.0417   1 
   3   6  -1 61.3976 8.91640  14 
  -3  -6   1 59.4977 13.1839   1 
  -3  -6   1 53.6962 8.63659  10 
  -3  -6   1 73.6054 9.18759   5 
  -3  -6   1 63.2260 9.32929  11 
  -3  -6   1 57.2831 7.58022   6 
  -3  -6   1 56.5949 13.6761   1 
   2   6  -1 15.4521 6.77208   1 
   2   6  -1 20.0058 5.30476   1 
   2   6  -1 20.3017 4.41768  14 
   2   6  -1 12.9631 5.11060  12 
   2   6  -1 19.4407 4.19676   6 
  -2  -6   1 27.2491 6.19341  13 
  -2  -6   1 16.8380 4.91557   6 
  -2  -6   1 32.6476 4.62738   5 
  -2  -6   1 16.3118 6.34346   1 
  -2  -6   1 22.9178 6.47739  10 
  -2  -6   1 17.5102 5.81534  11 
  -2  -6   1 25.6038 9.38011   1 
   1   6  -1 2.94033 2.31966  12 
   1   6  -1 0.15010 1.51644   1 
   1   6  -1 0.88365 0.80845  11 
   1   6  -1 3.28563 1.75579  14 
   1   6  -1 1.70126 1.79384   6 
   1   6  -1 2.53315 2.17146   1 
  -1  -6   1 -1.1299 1.31006  10 
  -1  -6   1 2.23714 1.03725  11 
  -1  -6   1 0.11141 0.37696   5 
  -1  -6   1 0.42188 0.66597  13 
  -1  -6   1 0.76069 2.14218   1 
  -1  -6   1 1.19162 1.87762  12 
  -1  -6   1 1.80678 2.11820   1 
   0   6  -1 219.307 21.4423   1 
   0   6  -1 217.422 14.9805   6 
   0   6  -1 208.085 17.0880  12 
   0   6  -1 201.245 15.8801  14 
   0   6  -1 190.485 19.2926   1 
   0   6  -1 215.383 14.7008  11 
   0  -6   1 207.723 17.2544  12 
   0  -6   1 216.184 15.6740  13 
   0  -6   1 214.056 14.4877  11 
   0  -6   1 204.986 15.6245  10 
   0  -6   1 204.271 20.5382   1 
   0  -6   1 211.353 21.3463   1 
   0  -6   1 206.589 11.6776   5 
  -1   6  -1 15.8450 4.16489  13 
  -1   6  -1 16.2130 2.89352   2 
  -1   6  -1 7.65902 3.03381   6 
  -1   6  -1 10.5821 4.02873  14 
  -1   6  -1 12.3520 4.24777  12 
   1  -6   1 11.7630 4.54650  12 
   1  -6   1 10.1270 4.29264   1 
   1  -6   1 4.45475 2.43840   6 
   1  -6   1 8.46606 2.94557   5 
   1  -6   1 12.2525 5.24077  10 
   1  -6   1 3.45516 2.51141   1 
  -2   6  -1 584.635 35.0966   1 
  -2   6  -1 547.666 26.5537  14 
  -2   6  -1 573.246 33.5523   1 
  -2   6  -1 554.448 24.8742  13 
  -2   6  -1 600.681 23.4073   2 
  -2   6  -1 574.506 26.3897   6 
  -2   6  -1 568.134 26.3118  12 
  -2   6  -1 577.736 21.3793  11 
   2  -6   1 581.932 27.8509  12 
   2  -6   1 592.858 15.2039   5 
   2  -6   1 581.447 26.9021  13 
   2  -6   1 597.785 26.3966  10 
   2  -6   1 573.265 26.2724   7 
   2  -6   1 608.529 28.1558   6 
   2  -6   1 584.038 34.9169   1 
   2  -6   1 559.529 31.4371   1 
   2  -6   1 570.879 21.8764  11 
  -3   6  -1 58.6773 9.15424  14 
  -3   6  -1 85.6385 8.95430   2 
  -3   6  -1 63.8389 9.48939   6 
  -3   6  -1 70.7123 7.87548  11 
  -3   6  -1 63.1916 8.22155  13 
  -3   6  -1 78.9949 11.5638   1 
  -3   6  -1 57.3112 11.6379   1 
  -3   6  -1 64.4361 8.51906  12 
   3  -6   1 73.8652 9.68258  10 
   3  -6   1 71.3635 9.86476  12 
   3  -6   1 71.5095 10.2888   7 
   3  -6   1 64.3323 9.61765  13 
   3  -6   1 63.1874 10.5143   1 
   3  -6   1 59.6821 8.93632  14 
   3  -6   1 62.6108 10.4852   1 
  -4   6  -1 490.567 22.9010  12 
  -4   6  -1 488.658 31.8134   1 
  -4   6  -1 483.889 15.4390   3 
  -4   6  -1 491.285 25.9696  14 
  -4   6  -1 476.815 30.2216   1 
  -4   6  -1 451.504 25.6161   6 
  -4   6  -1 471.235 24.8226  13 
  -4   6  -1 477.647 17.3022  11 
   4  -6   1 543.306 24.0218  10 
   4  -6   1 511.218 27.1963  13 
   4  -6   1 527.365 29.8821   7 
   4  -6   1 492.154 24.8926  12 
   4  -6   1 497.217 22.9800   4 
   4  -6   1 495.230 25.3052  14 
   4  -6   1 500.087 27.9203   1 
   4  -6   1 500.178 25.9746   1 
  -5   6  -1 172.449 16.3811  14 
  -5   6  -1 171.431 20.3334  13 
  -5   6  -1 189.388 18.9028   1 
  -5   6  -1 189.202 9.84955  11 
  -5   6  -1 176.902 13.2670  12 
  -5   6  -1 202.796 19.4013   1 
  -5   6  -1 181.066 17.4502   6 
   5  -6   1 202.054 15.9891  14 
   5  -6   1 185.750 19.3741   7 
   5  -6   1 205.912 15.3688   4 
   5  -6   1 212.714 14.7824  10 
   5  -6   1 173.186 14.8735   1 
   5  -6   1 176.554 15.7121  12 
   5  -6   1 191.233 16.4472   2 
   5  -6   1 208.194 18.7541  13 
  -6   6  -1 25.0039 6.78400   1 
  -6   6  -1 17.5870 6.07901  14 
  -6   6  -1 17.3805 4.72944  12 
  -6   6  -1 19.1038 3.40414  13 
  -6   6  -1 24.2975 8.45143   1 
  -6   6  -1 25.5234 7.85521   6 
   6  -6   1 20.3505 7.96283   7 
   6  -6   1 19.9519 6.30837   2 
   6  -6   1 19.2586 5.79130  10 
   6  -6   1 24.7555 5.71600  14 
   6  -6   1 20.7901 6.78459   4 
  -7   6  -1 239.701 21.3128  13 
  -7   6  -1 244.881 22.4080   6 
  -7   6  -1 294.697 26.9386   1 
  -7   6  -1 241.404 20.8775  14 
  -7   6  -1 248.458 19.4599   9 
   7  -6   1 212.937 19.9843   2 
   7  -6   1 215.370 22.8020  13 
   7  -6   1 241.764 24.7523  14 
   7  -6   1 238.808 25.4445   7 
   7  -6   1 257.330 18.6419   4 
  -8   6  -1 -1.8292 1.46472  13 
   8  -6   1 5.65493 3.73724   7 
   8  -6   1 -1.6171 2.31079   2 
   7   5  -1 29.2744 6.83262   2 
   7   5  -1 34.9383 14.4667   8 
  -7  -5   1 38.2854 7.81815  11 
  -7  -5   1 31.0487 12.5303   1 
  -7  -5   1 27.9907 9.42222   5 
   6   5  -1 4.40750 5.08002   8 
   6   5  -1 0.08869 1.10333  11 
  -6  -5   1 18.0155 7.54241  12 
  -6  -5   1 2.27234 1.04041  11 
  -6  -5   1 8.05487 4.11146   1 
  -6  -5   1 0.89842 1.11895   5 
  -6  -5   1 1.80398 1.66673  10 
  -6  -5   1 -1.7083 2.75611   1 
   5   5  -1 207.903 23.0730   1 
   5   5  -1 149.039 25.7032   8 
   5   5  -1 210.257 19.0840   1 
  -5  -5   1 192.502 16.3705  10 
  -5  -5   1 206.645 21.9965  12 
  -5  -5   1 224.815 23.5593   1 
  -5  -5   1 188.705 14.3819   6 
  -5  -5   1 239.639 18.1008   5 
  -5  -5   1 195.571 16.2554  11 
  -5  -5   1 205.161 24.5495   1 
   4   5  -1 406.978 38.7302   8 
   4   5  -1 407.887 24.0802  11 
   4   5  -1 447.038 30.9072   1 
   4   5  -1 430.944 14.4528   9 
   4   5  -1 398.388 27.6801   1 
   4   5  -1 421.704 12.4234   9 
  -4  -5   1 396.030 20.7411   6 
  -4  -5   1 379.849 31.7261  11 
  -4  -5   1 416.146 27.5221  12 
  -4  -5   1 409.400 22.9355  10 
  -4  -5   1 377.128 20.8392   3 
  -4  -5   1 382.641 33.0946   1 
  -4  -5   1 414.783 47.5584   1 
   3   5  -1 15.7145 6.29362   1 
   3   5  -1 18.0977 5.53547   1 
   3   5  -1 14.4915 4.30363   6 
   3   5  -1 14.1615 4.07400  11 
   3   5  -1 16.4048 3.40931   9 
  -3  -5   1 16.1683 4.68128   3 
  -3  -5   1 18.7912 5.65596  12 
  -3  -5   1 24.0381 5.41739   5 
  -3  -5   1 18.6038 5.57420  11 
  -3  -5   1 18.4334 5.33865  10 
  -3  -5   1 9.05012 3.62911   6 
  -3  -5   1 14.7315 5.91217   1 
   2   5  -1 160.899 15.0836  12 
   2   5  -1 170.330 18.3275   1 
   2   5  -1 162.246 11.8288   6 
   2   5  -1 164.666 13.3501  14 
   2   5  -1 141.302 11.6587  11 
   2   5  -1 158.977 16.8222   1 
  -2  -5   1 157.810 13.3096  10 
  -2  -5   1 166.838 10.3530   3 
  -2  -5   1 156.626 12.7793  13 
  -2  -5   1 161.730 18.5578   1 
  -2  -5   1 175.571 18.3134   1 
  -2  -5   1 161.474 11.6238   5 
  -2  -5   1 160.118 12.2999   6 
  -2  -5   1 148.335 14.4859  12 
  -2  -5   1 167.631 12.4488  11 
   1   5  -1 782.427 33.6357  10 
   1   5  -1 754.853 28.2219  14 
   1   5  -1 739.251 25.3568   6 
   1   5  -1 750.779 31.9971  12 
   1   5  -1 776.631 39.2752   1 
   1   5  -1 762.620 41.5206   1 
  -1  -5   1 751.617 23.1366   5 
  -1  -5   1 750.479 36.9293   1 
  -1  -5   1 729.694 27.4448  13 
  -1  -5   1 779.377 28.8672  10 
  -1  -5   1 786.796 26.9802   6 
  -1  -5   1 843.746 43.5897  12 
  -1  -5   1 786.004 25.9222  11 
   0   5  -1 -0.8489 0.46692   1 
   0   5  -1 -0.5885 0.66290   6 
   0   5  -1 -0.0477 0.45603  14 
   0   5  -1 0.11686 0.40906   7 
   0   5  -1 -0.0631 0.78627   1 
   0   5  -1 -0.0843 0.35305  11 
   0   5  -1 0.48409 1.03354  12 
   0  -5   1 -0.4744 0.74490  10 
   0  -5   1 -0.6219 0.51247   6 
   0  -5   1 -0.1297 0.40751  11 
   0  -5   1 -0.0357 0.73022   1 
   0  -5   1 4.72476 1.48079   5 
   0  -5   1 -0.7781 0.34154  13 
   0  -5   1 0.06514 0.95805   1 
  -1   5  -1 47.7645 6.97050  14 
  -1   5  -1 48.7973 5.90655  11 
  -1   5  -1 39.2583 6.21315   6 
  -1   5  -1 41.5990 5.32719   7 
  -1   5  -1 40.9801 6.18527  13 
  -1   5  -1 34.9318 6.03002  12 
  -1   5  -1 42.3062 8.57452   1 
  -1   5  -1 34.8662 6.60425   1 
  -1   5  -1 39.9038 5.54780   2 
   1  -5   1 37.3934 6.15141  12 
   1  -5   1 40.9504 6.45196   6 
   1  -5   1 30.0690 7.11101   1 
   1  -5   1 45.2994 5.97511  11 
   1  -5   1 45.1516 6.55081  13 
   1  -5   1 48.7136 7.65190  10 
   1  -5   1 41.0537 4.09194   5 
   1  -5   1 34.9665 7.75889   1 
  -2   5  -1 79.6986 8.23843   7 
  -2   5  -1 69.1053 8.04517  12 
  -2   5  -1 71.5053 6.70401  11 
  -2   5  -1 86.9283 12.2189   1 
  -2   5  -1 65.4619 7.74235  13 
  -2   5  -1 73.4003 7.39114   2 
  -2   5  -1 71.8128 8.49350  14 
  -2   5  -1 71.3719 10.2750   1 
  -2   5  -1 65.0015 8.34660   6 
   2  -5   1 68.6256 8.16521  13 
   2  -5   1 82.0337 9.13986  14 
   2  -5   1 75.0852 9.97294   1 
   2  -5   1 67.6580 8.21038  10 
   2  -5   1 72.5007 8.79334   6 
   2  -5   1 72.0381 4.58168   5 
   2  -5   1 69.9374 8.74118   7 
   2  -5   1 86.7229 10.2088   1 
   2  -5   1 73.7738 8.59226  12 
   2  -5   1 74.5125 7.02261  11 
  -3   5  -1 902.607 39.0757   1 
  -3   5  -1 938.628 22.7004  11 
  -3   5  -1 929.112 32.8019   6 
  -3   5  -1 926.729 31.3605  13 
  -3   5  -1 918.955 29.0873  12 
  -3   5  -1 915.100 29.9876   2 
  -3   5  -1 945.532 37.9974   1 
  -3   5  -1 922.204 32.2423  14 
  -3   5  -1 910.974 19.1805   3 
   3  -5   1 889.770 28.5266  10 
   3  -5   1 924.283 31.2786  14 
   3  -5   1 935.132 35.5065   7 
   3  -5   1 905.617 30.3523  12 
   3  -5   1 903.318 32.6526  13 
   3  -5   1 924.602 36.4350   1 
   3  -5   1 947.504 34.4656   1 
  -4   5  -1 0.79960 0.52550  11 
  -4   5  -1 2.89002 2.22365   2 
  -4   5  -1 0.82930 1.06871   3 
  -4   5  -1 1.84127 1.28482  12 
  -4   5  -1 1.48438 1.40855   1 
  -4   5  -1 0.28017 0.78239  13 
  -4   5  -1 9.12959 3.13721  14 
  -4   5  -1 2.33864 1.20607   6 
  -4   5  -1 1.43933 1.44795   1 
   4  -5   1 2.67644 2.19363   2 
   4  -5   1 2.04544 1.32345  10 
   4  -5   1 6.22336 2.81507  12 
   4  -5   1 1.18655 0.87596  13 
   4  -5   1 1.56156 2.39439   7 
   4  -5   1 0.84378 0.90397  14 
   4  -5   1 1.54822 1.31968   1 
   4  -5   1 2.25810 1.07246   1 
   4  -5   1 2.19880 2.13864   4 
  -5   5  -1 39.8049 4.81073   3 
  -5   5  -1 27.6719 6.00111   6 
  -5   5  -1 32.7593 6.16096  14 
  -5   5  -1 40.2745 7.30341  13 
  -5   5  -1 34.2029 5.42390  12 
  -5   5  -1 25.5866 8.21224   1 
  -5   5  -1 24.0374 5.56722   1 
   5  -5   1 45.7798 6.96158  14 
   5  -5   1 29.0420 5.74010  10 
   5  -5   1 45.8351 12.2781   7 
   5  -5   1 25.0543 5.61138   4 
   5  -5   1 33.4684 4.02951   5 
   5  -5   1 48.0625 11.5690   2 
   5  -5   1 44.5807 6.83094  13 
  -6   5  -1 66.8525 7.25701  12 
  -6   5  -1 74.9983 9.09511  14 
  -6   5  -1 71.9891 11.3019   1 
  -6   5  -1 73.0214 15.6712   1 
  -6   5  -1 71.7354 7.67817   5 
  -6   5  -1 73.4398 11.0756   6 
   6  -5   1 62.4789 8.22394   4 
   6  -5   1 68.5414 6.28506   5 
   6  -5   1 68.0924 10.5862   2 
   6  -5   1 62.8251 7.09037  10 
   6  -5   1 86.4712 9.85589  14 
   6  -5   1 72.4034 12.6773   7 
  -7   5  -1 28.7988 8.40576   6 
  -7   5  -1 26.8417 8.00362  13 
  -7   5  -1 16.2762 6.87320   9 
  -7   5  -1 37.7283 6.67765   1 
   7  -5   1 28.8894 8.56085   2 
   7  -5   1 26.1155 6.92511  14 
   7  -5   1 43.4334 16.9853  13 
   7  -5   1 29.9831 6.61429   4 
   7  -5   1 34.0064 9.11469   7 
  -8   5  -1 31.9399 9.41605   6 
   8  -5   1 32.1634 14.0560   7 
   8  -5   1 33.5059 8.52868   2 
   7   4  -1 0.39244 2.89330   8 
   7   4  -1 -1.4790 0.93157  11 
   7   4  -1 -0.8269 2.19146   2 
  -7  -4   1 -0.9189 0.72121   5 
  -7  -4   1 4.12479 2.50106   1 
  -7  -4   1 -1.4082 2.38652   1 
  -7  -4   1 -0.0499 0.49555  11 
   6   4  -1 43.4758 9.47847   1 
   6   4  -1 8.23126 5.62571   8 
  -6  -4   1 19.6368 5.63443   6 
  -6  -4   1 18.5704 8.14867  12 
  -6  -4   1 19.4144 7.96846   1 
  -6  -4   1 32.4574 6.80127   5 
  -6  -4   1 26.3827 7.11137  11 
   5   4  -1 63.2040 8.71348   1 
   5   4  -1 50.5686 9.92526   1 
   5   4  -1 43.0309 8.02504  11 
  -5  -4   1 41.8785 7.78657  11 
  -5  -4   1 54.9701 6.92643   6 
  -5  -4   1 36.4999 10.0143   1 
  -5  -4   1 46.8775 7.26793  10 
  -5  -4   1 45.0910 10.4181   1 
  -5  -4   1 50.9177 10.2686  12 
  -5  -4   1 35.4494 7.42087   5 
   4   4  -1 1.04326 0.69750   5 
   4   4  -1 6.33270 2.17231   7 
   4   4  -1 2.11408 1.72220   1 
   4   4  -1 1.90219 2.57538   8 
   4   4  -1 3.16765 2.40643   1 
  -4  -4   1 2.13566 1.27093  10 
  -4  -4   1 3.11112 1.61401   6 
  -4  -4   1 0.87985 1.42564   1 
  -4  -4   1 0.96635 0.67019   5 
  -4  -4   1 1.19167 1.59310   1 
  -4  -4   1 7.78230 3.77015  12 
  -4  -4   1 1.10926 0.67983  11 
   3   4  -1 167.025 17.6970   1 
   3   4  -1 148.003 10.8536   6 
   3   4  -1 160.081 11.9132  10 
   3   4  -1 163.863 14.8445   1 
  -3  -4   1 143.823 13.8000  12 
  -3  -4   1 169.945 11.8535  11 
  -3  -4   1 147.420 16.5350   1 
  -3  -4   1 152.014 11.1511   3 
  -3  -4   1 153.499 12.1753  10 
  -3  -4   1 150.813 11.5965   5 
  -3  -4   1 140.804 10.7470   6 
   2   4  -1 443.772 27.6331   1 
   2   4  -1 466.911 23.9576  12 
   2   4  -1 494.235 18.8744   6 
   2   4  -1 467.806 18.8410  11 
   2   4  -1 480.627 20.2192  10 
   2   4  -1 477.889 26.2439   1 
  -2  -4   1 479.535 20.6561  10 
  -2  -4   1 493.752 19.0648  11 
  -2  -4   1 467.958 28.5219   1 
  -2  -4   1 466.385 23.5736  12 
  -2  -4   1 456.170 18.5470   6 
  -2  -4   1 486.931 16.8623   3 
  -2  -4   1 472.573 27.6006   1 
  -2  -4   1 495.746 18.8875   5 
   1   4  -1 106.624 12.4866   1 
   1   4  -1 100.918 5.64831   7 
   1   4  -1 108.540 9.29535  10 
   1   4  -1 98.5658 10.9968   1 
   1   4  -1 114.626 8.69833  11 
   1   4  -1 102.179 10.3685  12 
   1   4  -1 98.6727 9.05796  14 
   1   4  -1 103.623 8.41435   6 
  -1  -4   1 109.062 12.4670   1 
  -1  -4   1 107.736 8.84171   6 
  -1  -4   1 99.5496 11.4756   1 
  -1  -4   1 98.0582 8.36997  11 
  -1  -4   1 101.279 7.44772   5 
  -1  -4   1 108.845 6.23974   3 
  -1  -4   1 101.204 9.57025  10 
  -1  -4   1 100.184 9.85439  12 
  -1  -4   1 95.2883 8.64374  13 
   0   4  -1 2887.49 51.8265  10 
   0   4  -1 2778.91 67.6031   1 
   0   4  -1 2686.66 51.4983  14 
   0   4  -1 2786.96 55.1448  12 
   0   4  -1 2848.37 50.2313   6 
   0   4  -1 2779.12 43.2204   7 
   0   4  -1 2854.99 64.2111   1 
   0  -4   1 2842.38 67.1475   1 
   0  -4   1 2844.09 47.3990  11 
   0  -4   1 2854.41 51.3055  13 
   0  -4   1 2791.43 55.3279  12 
   0  -4   1 2798.75 41.2249   5 
   0  -4   1 2849.55 52.3734  10 
   0  -4   1 2879.77 65.1251   1 
   0  -4   1 2834.85 51.1449   6 
  -1   4  -1 88.1889 6.70114  11 
  -1   4  -1 90.1946 7.58514   7 
  -1   4  -1 96.0255 8.76406   6 
  -1   4  -1 86.3444 8.12607  14 
  -1   4  -1 89.6500 7.42340   2 
  -1   4  -1 85.0758 10.6062   1 
  -1   4  -1 86.9462 7.89171  10 
  -1   4  -1 95.3249 10.4480   1 
  -1   4  -1 87.1475 7.69249  13 
   1  -4   1 86.5133 8.62790   7 
   1  -4   1 86.3949 4.75832   5 
   1  -4   1 80.6909 6.79757  11 
   1  -4   1 84.5399 7.82440  13 
   1  -4   1 93.0462 10.8696   1 
   1  -4   1 92.7551 9.95191   1 
   1  -4   1 82.5041 8.17690   6 
   1  -4   1 92.3693 8.58115  12 
  -2   4  -1 533.196 20.8538  14 
  -2   4  -1 533.371 15.0655  11 
  -2   4  -1 496.565 23.8023   1 
  -2   4  -1 515.990 19.0257  12 
  -2   4  -1 525.267 19.3307   2 
  -2   4  -1 518.743 20.2933   7 
  -2   4  -1 524.995 21.2998   6 
  -2   4  -1 507.669 19.6238  13 
  -2   4  -1 513.773 11.0575   3 
  -2   4  -1 506.529 25.4200   1 
   2  -4   1 524.314 22.0844   6 
   2  -4   1 522.220 22.4706   7 
   2  -4   1 521.164 24.5869   1 
   2  -4   1 502.065 19.0007  10 
   2  -4   1 534.438 20.9660  13 
   2  -4   1 523.221 23.0298   1 
   2  -4   1 503.983 20.1261  14 
   2  -4   1 507.504 19.6832  12 
  -3   4  -1 208.940 13.6079  13 
  -3   4  -1 224.424 11.8845  12 
  -3   4  -1 222.412 13.6708  14 
  -3   4  -1 226.726 8.82370  11 
  -3   4  -1 223.243 14.7243   7 
  -3   4  -1 218.493 16.6720   1 
  -3   4  -1 226.846 15.0216   6 
  -3   4  -1 215.116 9.56119   3 
  -3   4  -1 218.660 15.4650   1 
  -3   4  -1 211.245 13.3293   2 
   3  -4   1 211.333 12.5035   4 
   3  -4   1 209.288 13.1049   1 
   3  -4   1 211.894 14.3687   1 
   3  -4   1 201.155 11.6234  10 
   3  -4   1 215.802 14.4785  13 
   3  -4   1 206.293 12.7934  14 
   3  -4   1 223.952 14.0779   2 
   3  -4   1 208.731 12.4495  12 
   3  -4   1 218.466 16.0207   7 
  -4   4  -1 1.22661 1.58488   2 
  -4   4  -1 1.31704 0.82933  13 
  -4   4  -1 0.55799 1.48792   6 
  -4   4  -1 22.5052 10.7693   8 
  -4   4  -1 6.54841 1.84014  11 
  -4   4  -1 2.79596 1.69404   1 
  -4   4  -1 1.33722 0.49503  14 
  -4   4  -1 1.52157 1.19628   3 
  -4   4  -1 0.41797 0.97297   1 
  -4   4  -1 1.06234 0.39547   5 
  -4   4  -1 4.93529 2.23433  12 
   4  -4   1 2.54061 1.20652  14 
   4  -4   1 0.78475 0.53171  13 
   4  -4   1 1.70805 1.10104  10 
   4  -4   1 4.49840 2.17886   1 
   4  -4   1 0.48949 0.95037   4 
   4  -4   1 4.84500 1.44321   5 
   4  -4   1 1.90813 1.90117   7 
   4  -4   1 2.55444 1.56053   2 
  -5   4  -1 0.30711 0.90469   1 
  -5   4  -1 0.13370 0.90995  12 
  -5   4  -1 -0.1200 0.23515   5 
  -5   4  -1 -0.0514 1.11667   1 
  -5   4  -1 -0.4745 0.45640  14 
  -5   4  -1 -0.3545 0.27051  13 
   5  -4   1 -0.9286 0.87527  14 
   5  -4   1 -0.0337 0.50110  13 
   5  -4   1 -0.1095 0.94934   4 
   5  -4   1 -0.3697 0.59628  10 
   5  -4   1 -0.0771 0.29345   5 
   5  -4   1 -1.0579 0.66542   2 
   5  -4   1 -0.4494 1.04163   7 
  -6   4  -1 203.849 18.3753   1 
  -6   4  -1 191.766 11.3980   5 
  -6   4  -1 208.192 15.0566  14 
  -6   4  -1 207.654 11.9848  12 
  -6   4  -1 206.341 17.0574   1 
  -6   4  -1 197.925 17.2664  13 
  -6   4  -1 219.910 22.1210   6 
   6  -4   1 208.735 18.8498  13 
   6  -4   1 218.369 13.9692   4 
   6  -4   1 216.118 11.4255   5 
   6  -4   1 218.239 14.5418  14 
   6  -4   1 185.442 16.8886   2 
   6  -4   1 207.978 20.3342   7 
  -7   4  -1 -0.7501 0.88347  14 
  -7   4  -1 -2.6370 1.28505   6 
  -7   4  -1 -0.9307 1.50154   1 
  -7   4  -1 -0.5493 0.34266  13 
  -7   4  -1 -0.8076 0.52689   9 
  -7   4  -1 -0.3194 0.42266   5 
   7  -4   1 -0.1408 0.28871   5 
   7  -4   1 -1.7481 1.32956   7 
   7  -4   1 0.37339 1.63078   2 
   7  -4   1 2.10352 0.88988  14 
  -8   4  -1 66.3115 12.6094  13 
  -8   4  -1 81.7048 12.8726   6 
   8  -4   1 68.7584 12.1953   2 
   8  -4   1 86.4056 14.2131   7 
   9  -4   1 54.5719 11.7855   7 
   8   3  -1 87.1504 13.0011   2 
   8   3  -1 62.0817 23.3122   8 
  -8  -3   1 79.6806 16.0717  12 
  -8  -3   1 68.7644 21.3149  13 
   7   3  -1 1.46871 2.40362   2 
   7   3  -1 13.2213 5.65847  14 
   7   3  -1 5.39163 5.86981   8 
  -7  -3   1 12.4799 5.95369   1 
  -7  -3   1 1.70196 1.32829   1 
  -7  -3   1 4.12317 2.76973   6 
  -7  -3   1 6.69421 3.58243  12 
   6   3  -1 132.909 11.9431   7 
   6   3  -1 107.252 21.8925   8 
   6   3  -1 115.978 11.8094  11 
   6   3  -1 119.363 12.1058   1 
   6   3  -1 145.513 13.8653  14 
   6   3  -1 137.469 13.2433   2 
  -6  -3   1 140.239 17.0029   1 
  -6  -3   1 131.233 15.5415  12 
  -6  -3   1 120.053 13.0288   5 
  -6  -3   1 131.879 18.0212   1 
  -6  -3   1 144.053 12.2899   6 
  -6  -3   1 145.152 12.3988  11 
  -6  -3   1 134.618 11.3195  10 
   5   3  -1 46.2763 9.11385   1 
   5   3  -1 30.5020 11.9650   8 
   5   3  -1 37.8846 5.87262   7 
   5   3  -1 41.2554 7.73455   1 
   5   3  -1 46.6918 7.97513  11 
   5   3  -1 31.7529 5.98228   5 
  -5  -3   1 41.2701 7.16123   5 
  -5  -3   1 39.6870 9.20257   1 
  -5  -3   1 33.8243 7.11113  12 
  -5  -3   1 44.9725 6.83881  11 
  -5  -3   1 33.7579 8.56597   1 
  -5  -3   1 42.5087 6.30705  10 
   4   3  -1 170.543 16.4463   1 
   4   3  -1 183.064 11.5648  10 
   4   3  -1 186.118 13.5301   5 
   4   3  -1 169.272 9.70119   7 
   4   3  -1 168.365 11.6617  11 
   4   3  -1 197.982 23.6228   8 
   4   3  -1 182.429 14.9945   1 
  -4  -3   1 176.974 12.0454   6 
  -4  -3   1 179.216 12.7528   5 
  -4  -3   1 181.213 11.6547  11 
  -4  -3   1 174.246 17.9911   1 
  -4  -3   1 185.765 22.9497  12 
  -4  -3   1 171.891 13.6010   3 
  -4  -3   1 176.413 17.3839   1 
  -4  -3   1 175.818 12.0227  10 
   3   3  -1 1.73623 1.56418   8 
   3   3  -1 2.46454 1.22436  10 
   3   3  -1 2.01662 1.37909   1 
   3   3  -1 4.00547 2.18030   1 
   3   3  -1 7.54275 2.56416   5 
   3   3  -1 5.88149 1.54710   9 
   3   3  -1 0.88207 0.66244  11 
   3   3  -1 3.68486 1.69645   6 
  -3  -3   1 3.12370 1.60624   3 
  -3  -3   1 3.40711 1.84175  12 
  -3  -3   1 9.14598 2.83119   6 
  -3  -3   1 9.69985 3.15584   5 
  -3  -3   1 3.23086 1.79906   1 
  -3  -3   1 2.45597 1.30841   1 
  -3  -3   1 1.48742 0.59934  11 
  -3  -3   1 2.60890 1.28644  10 
   2   3  -1 146.205 9.07330  11 
   2   3  -1 150.815 9.88755  10 
   2   3  -1 125.289 11.9256   1 
   2   3  -1 145.230 9.45326   5 
   2   3  -1 118.722 12.7186   1 
   2   3  -1 170.055 12.1963   6 
  -2  -3   1 160.857 10.5182  10 
  -2  -3   1 150.043 13.7055   1 
  -2  -3   1 152.158 11.8389  12 
  -2  -3   1 141.655 9.28131   6 
  -2  -3   1 151.942 8.69332   3 
  -2  -3   1 147.715 9.31711   5 
  -2  -3   1 138.288 13.5828   1 
  -2  -3   1 154.924 9.52227  11 
   1   3  -1 1091.14 25.3105   6 
   1   3  -1 1093.27 24.0050   5 
   1   3  -1 1122.58 24.4383  11 
   1   3  -1 1108.59 26.9711  10 
   1   3  -1 1091.27 34.4617   1 
  -1  -3   1 1072.36 37.1917   1 
  -1  -3   1 1091.31 26.5439  13 
  -1  -3   1 1145.27 23.6959   5 
  -1  -3   1 1081.13 30.1343  12 
  -1  -3   1 1095.85 28.3409  11 
  -1  -3   1 1050.14 25.2140   6 
  -1  -3   1 1118.89 29.0571  10 
  -1  -3   1 1107.26 37.0066   1 
  -1  -3   1 1123.09 20.3782   3 
   0   3  -1 966.354 23.2891  13 
   0   3  -1 985.513 20.9422  11 
   0   3  -1 1014.18 24.6380  10 
   0   3  -1 1007.34 21.9751   7 
   0   3  -1 940.459 24.5480  14 
   0   3  -1 964.078 30.5404   1 
   0   3  -1 985.466 32.8548   1 
   0   3  -1 986.665 23.8317   6 
   0   3  -1 950.486 25.6704  12 
   0  -3   1 1009.66 22.3255  11 
   0  -3   1 959.765 24.2956  10 
   0  -3   1 949.125 30.6385   1 
   0  -3   1 947.311 24.1425   6 
   0  -3   1 974.537 18.0241   5 
   0  -3   1 993.897 23.6147  13 
   0  -3   1 967.262 25.9062  12 
   0  -3   1 941.301 31.6780   1 
  -1   3  -1 7.68605 2.91685   1 
  -1   3  -1 13.1455 2.74921  10 
  -1   3  -1 7.53775 1.87514   2 
  -1   3  -1 6.43380 2.29614   6 
  -1   3  -1 8.38515 2.33397  14 
  -1   3  -1 7.14099 2.06666  12 
  -1   3  -1 13.8015 2.67525  13 
  -1   3  -1 8.73473 2.85435   1 
  -1   3  -1 7.09989 1.92464  11 
  -1   3  -1 7.62901 2.32937   7 
   1  -3   1 9.20900 1.15584   5 
   1  -3   1 10.1653 2.69731   7 
   1  -3   1 4.36815 1.72685  12 
   1  -3   1 9.49138 2.66148   6 
   1  -3   1 7.60625 2.16359  11 
   1  -3   1 11.0505 3.35577   1 
   1  -3   1 5.09702 2.42603   1 
   1  -3   1 11.6437 2.92781  10 
   1  -3   1 6.61806 2.25834  13 
  -2   3  -1 502.295 12.4810   3 
  -2   3  -1 508.717 19.2892   6 
  -2   3  -1 532.194 13.0806  11 
  -2   3  -1 515.826 18.1857   2 
  -2   3  -1 498.591 19.8513   1 
  -2   3  -1 507.917 19.3503   7 
  -2   3  -1 486.607 17.5652  13 
  -2   3  -1 510.080 21.5065   1 
  -2   3  -1 512.920 17.7437  14 
  -2   3  -1 510.984 15.5632  12 
   2  -3   1 510.853 18.3100   1 
   2  -3   1 502.117 18.4712  13 
   2  -3   1 523.829 20.0071   1 
   2  -3   1 478.774 17.6798   2 
   2  -3   1 499.989 17.1338  14 
   2  -3   1 500.997 16.1881  12 
   2  -3   1 486.738 20.4256   7 
   2  -3   1 502.343 15.9025  10 
  -3   3  -1 2299.89 71.3591   8 
  -3   3  -1 2214.89 47.2583   6 
  -3   3  -1 2219.98 36.5871  12 
  -3   3  -1 2204.66 48.0079   7 
  -3   3  -1 2257.60 46.2218  13 
  -3   3  -1 2298.69 46.4971   1 
  -3   3  -1 2234.15 30.7758  11 
  -3   3  -1 2248.19 49.2931   1 
  -3   3  -1 2250.87 30.6231   5 
  -3   3  -1 2257.28 42.5871  14 
  -3   3  -1 2230.30 38.0868   3 
   3  -3   1 2240.48 30.1370   5 
   3  -3   1 2214.37 35.5119   1 
   3  -3   1 2170.40 46.4355  13 
   3  -3   1 2201.88 46.2060   2 
   3  -3   1 2266.00 42.5332   4 
   3  -3   1 2238.20 38.0543   1 
   3  -3   1 2223.40 41.3686  14 
   3  -3   1 2212.51 51.6177   7 
   3  -3   1 2274.65 39.5903  12 
   3  -3   1 2220.81 36.2086  10 
  -4   3  -1 136.190 10.0112  14 
  -4   3  -1 140.897 7.62056   5 
  -4   3  -1 133.611 9.81219   3 
  -4   3  -1 146.817 8.48431  12 
  -4   3  -1 132.733 11.4008   1 
  -4   3  -1 139.944 11.9175   6 
  -4   3  -1 142.985 11.0500   1 
  -4   3  -1 147.711 12.1854  13 
  -4   3  -1 146.776 14.0950   2 
   4  -3   1 137.280 10.0631   4 
   4  -3   1 148.040 12.0497   2 
   4  -3   1 136.090 7.08426  10 
   4  -3   1 144.743 12.6863  13 
   4  -3   1 140.433 9.74768  14 
   4  -3   1 146.107 7.68627   5 
  -5   3  -1 0.21599 0.66658  13 
  -5   3  -1 0.62377 0.37876   5 
  -5   3  -1 -0.1294 1.23236   6 
  -5   3  -1 0.58566 0.85301   1 
  -5   3  -1 1.18830 0.72355   1 
  -5   3  -1 -0.4315 1.25049   3 
  -5   3  -1 -0.0973 0.73727  14 
  -5   3  -1 0.09998 0.65765  12 
   5  -3   1 0.41665 0.88011  14 
   5  -3   1 0.96325 1.38449   4 
   5  -3   1 -0.0148 0.30282   5 
   5  -3   1 0.47840 0.75229  13 
   5  -3   1 1.33365 1.62582   2 
   5  -3   1 -1.1586 0.67966   7 
  -6   3  -1 70.1040 10.1522  13 
  -6   3  -1 71.3038 9.55444   1 
  -6   3  -1 72.7299 7.77222   5 
  -6   3  -1 73.6806 7.23394  12 
  -6   3  -1 61.4889 9.43822   1 
  -6   3  -1 68.4368 7.99625  14 
  -6   3  -1 68.1839 8.32782   4 
   6  -3   1 71.2924 8.30694   4 
   6  -3   1 57.4519 9.66329   2 
   6  -3   1 75.8379 7.84398   5 
   6  -3   1 68.6896 13.3376   7 
   6  -3   1 74.6581 7.65063  14 
  -7   3  -1 95.5275 12.9052   1 
  -7   3  -1 99.0524 9.78166   5 
  -7   3  -1 76.2417 12.6406  13 
  -7   3  -1 84.9582 12.3913   1 
  -7   3  -1 89.6905 10.9264   9 
  -7   3  -1 87.8453 9.48188  14 
   7  -3   1 104.845 10.2216   5 
   7  -3   1 79.2386 8.68946  14 
   7  -3   1 85.0928 11.6963   2 
  -8   3  -1 771.039 29.7411   5 
  -8   3  -1 761.600 40.6614  13 
  -8   3  -1 728.546 38.7127   6 
   8  -3   1 747.066 43.8019   7 
   8  -3   1 735.698 38.8806   2 
  -9   3  -1 207.497 19.5404   6 
  -9   3  -1 159.158 28.7906  13 
   9  -3   1 236.132 34.4428   2 
   9  -3   1 184.785 23.5449   7 
   8   2  -1 29.4898 6.77532   2 
  -8  -2   1 36.3641 9.03816   5 
  -8  -2   1 50.0585 9.18825   1 
  -8  -2   1 32.5026 8.74155  12 
   7   2  -1 58.7369 9.79216  11 
   7   2  -1 73.8661 10.7832   2 
   7   2  -1 87.5309 9.91119  14 
   7   2  -1 82.0339 15.9513   5 
   7   2  -1 83.0731 21.5574   8 
   7   2  -1 75.3447 11.1969   7 
  -7  -2   1 74.4466 12.4992  12 
  -7  -2   1 77.7648 12.7886   1 
  -7  -2   1 77.5932 10.8756   5 
  -7  -2   1 77.6019 8.28491  11 
  -7  -2   1 76.3908 10.1173   6 
  -7  -2   1 74.6449 12.9483   1 
  -7  -2   1 80.3665 17.6132  13 
   6   2  -1 0.28462 1.18038   7 
   6   2  -1 1.05728 0.99760   1 
   6   2  -1 -0.3160 1.11078  14 
   6   2  -1 -1.6868 1.52077   8 
   6   2  -1 -0.1223 0.43386  11 
   6   2  -1 -1.5462 0.88248   2 
   6   2  -1 -0.4961 0.28161   5 
  -6  -2   1 -1.7842 1.17717  12 
  -6  -2   1 0.03678 1.25345   1 
  -6  -2   1 -0.0992 0.48796  11 
  -6  -2   1 0.56274 1.09904   1 
  -6  -2   1 -1.1733 0.70848  10 
   5   2  -1 33.7498 6.26316  11 
   5   2  -1 40.4318 6.62421   5 
   5   2  -1 42.6535 7.18006  14 
   5   2  -1 42.1647 5.40188  10 
   5   2  -1 57.2337 14.3969   8 
   5   2  -1 43.5583 6.06343   7 
   5   2  -1 32.5256 6.01747   1 
  -5  -2   1 47.2953 6.02927  11 
  -5  -2   1 43.5321 8.30648   1 
  -5  -2   1 33.0417 6.52312   3 
  -5  -2   1 44.2721 8.91531   1 
  -5  -2   1 45.0657 6.83844   5 
  -5  -2   1 41.0279 6.08203   6 
   4   2  -1 24.6381 3.97986  10 
   4   2  -1 23.4618 5.44403   1 
   4   2  -1 18.2686 7.50258   8 
   4   2  -1 28.3127 6.05071   1 
   4   2  -1 25.6253 4.50601  11 
   4   2  -1 28.6238 4.90992   5 
  -4  -2   1 33.1849 4.77702   3 
  -4  -2   1 16.5573 4.70550   1 
  -4  -2   1 24.4023 5.34890  12 
  -4  -2   1 25.1670 4.51915   6 
  -4  -2   1 29.6222 4.56610  10 
  -4  -2   1 25.3949 6.66753   1 
  -4  -2   1 28.5422 4.81453   5 
  -4  -2   1 27.0250 4.37922  11 
   3   2  -1 277.795 16.3200   1 
   3   2  -1 275.514 17.9491   1 
   3   2  -1 279.161 22.4722   8 
   3   2  -1 264.351 11.8467  11 
   3   2  -1 266.683 13.3640   5 
   3   2  -1 274.056 11.8836  10 
  -3  -2   1 281.455 18.1826   1 
  -3  -2   1 279.389 13.3349   5 
  -3  -2   1 270.502 12.8159   6 
  -3  -2   1 274.839 12.5118  10 
  -3  -2   1 267.551 12.8464   3 
  -3  -2   1 271.918 11.9680  11 
  -3  -2   1 290.575 16.3572  12 
  -3  -2   1 281.246 18.8410   1 
   2   2  -1 55.0331 6.96107   1 
   2   2  -1 53.5562 4.78022  11 
   2   2  -1 54.9477 5.23793  10 
   2   2  -1 47.4651 7.13850   1 
   2   2  -1 59.4755 5.32066   6 
   2   2  -1 52.0149 5.07629   5 
   2   2  -1 52.1215 3.79294   9 
  -2  -2   1 43.0548 6.64989   1 
  -2  -2   1 45.3406 6.53763   1 
  -2  -2   1 54.6941 5.08635   5 
  -2  -2   1 54.3894 4.82922  11 
  -2  -2   1 51.8294 4.74270   3 
  -2  -2   1 53.9211 5.09775   6 
  -2  -2   1 54.6740 6.34249  12 
  -2  -2   1 51.9280 5.08682  10 
   1   2  -1 2140.07 35.0469  10 
   1   2  -1 2170.66 31.7620  11 
   1   2  -1 2157.45 46.1058   1 
   1   2  -1 2081.71 43.1675   1 
   1   2  -1 2128.36 33.7391   6 
   1   2  -1 2123.64 31.8692   5 
  -1  -2   1 2149.97 35.1774  10 
  -1  -2   1 2047.65 38.2250  12 
  -1  -2   1 2124.59 34.1382   6 
  -1  -2   1 2142.73 31.5948   5 
  -1  -2   1 2129.50 45.7392   1 
  -1  -2   1 2153.23 44.7819   1 
   0   2  -1 108.992 4.22830   5 
   0   2  -1 109.277 6.13795   7 
   0   2  -1 114.362 6.54167  10 
   0   2  -1 109.511 8.15182   1 
   0   2  -1 102.801 6.43447  12 
   0   2  -1 106.332 5.40512  11 
   0   2  -1 119.195 5.98296  13 
   0   2  -1 107.432 8.47676   1 
   0  -2   1 103.653 8.10937   1 
   0  -2   1 106.060 5.76725  13 
   0  -2   1 105.234 4.01762   5 
   0  -2   1 111.483 6.64108  12 
   0  -2   1 117.879 6.57322  10 
   0  -2   1 99.5532 6.14792   6 
   0  -2   1 118.807 8.43727   1 
  -1   2  -1 238.578 9.18285  13 
  -1   2  -1 257.850 10.5831   6 
  -1   2  -1 225.850 9.17734  14 
  -1   2  -1 242.383 11.0270   7 
  -1   2  -1 236.555 8.71608  10 
  -1   2  -1 231.063 9.61065   2 
  -1   2  -1 228.981 11.1001   1 
  -1   2  -1 235.869 10.6746   1 
  -1   2  -1 246.748 6.51154   3 
  -1   2  -1 221.596 8.04200  12 
   1  -2   1 240.371 10.4597   1 
   1  -2   1 236.536 9.33465  14 
   1  -2   1 227.908 9.25750  13 
   1  -2   1 243.100 11.4031   7 
   1  -2   1 237.154 10.4214   6 
   1  -2   1 233.543 9.70619   2 
   1  -2   1 246.096 6.20149   3 
   1  -2   1 267.026 9.38590  10 
   1  -2   1 224.205 8.21650  12 
  -2   2  -1 2851.81 45.9250   2 
  -2   2  -1 2883.74 45.6064  13 
  -2   2  -1 2843.69 41.6136  14 
  -2   2  -1 2970.49 68.4504   8 
  -2   2  -1 2799.35 44.7497   1 
  -2   2  -1 2779.27 46.6380   6 
  -2   2  -1 2808.77 35.7866  12 
  -2   2  -1 2854.07 39.8295   3 
  -2   2  -1 2842.78 36.8536  10 
   2  -2   1 2721.36 45.3154  13 
   2  -2   1 2832.97 43.8599   4 
   2  -2   1 2846.61 32.9753   5 
   2  -2   1 2854.10 37.6751  12 
   2  -2   1 2806.00 40.8504  14 
   2  -2   1 2847.56 37.2871  10 
   2  -2   1 2712.12 45.8145   2 
  -3   2  -1 483.020 12.7319   5 
  -3   2  -1 432.735 16.1036   4 
  -3   2  -1 446.377 15.1005  14 
  -3   2  -1 469.542 16.8919   1 
  -3   2  -1 461.253 19.3580   7 
  -3   2  -1 472.344 15.2797   1 
  -3   2  -1 446.984 12.6212  12 
  -3   2  -1 472.325 16.3283   3 
  -3   2  -1 459.800 17.7472   2 
  -3   2  -1 437.628 29.8365   8 
   3  -2   1 447.733 18.9237  13 
   3  -2   1 480.747 13.1056   5 
   3  -2   1 434.484 16.2945   4 
   3  -2   1 428.467 17.9884   2 
   3  -2   1 459.972 14.5738  14 
   3  -2   1 468.268 10.8333  10 
   3  -2   1 445.583 20.5259   7 
  -4   2  -1 957.880 25.7720   1 
  -4   2  -1 902.882 24.1669  14 
  -4   2  -1 947.994 27.4603   1 
  -4   2  -1 949.140 28.9293   2 
  -4   2  -1 936.848 22.3532   5 
  -4   2  -1 921.246 30.9094  13 
  -4   2  -1 867.968 22.1021  12 
  -4   2  -1 968.355 17.3421  11 
  -4   2  -1 935.488 27.5919   3 
  -4   2  -1 917.287 26.4740   4 
   4  -2   1 921.048 30.0987   2 
   4  -2   1 934.981 22.8682   5 
   4  -2   1 914.130 33.3970   7 
   4  -2   1 872.970 47.4141   8 
   4  -2   1 922.208 26.0599   4 
   4  -2   1 951.645 23.3302  14 
  -5   2  -1 26.9450 5.54692   3 
  -5   2  -1 30.4469 5.10896   1 
  -5   2  -1 23.7794 9.52552   8 
  -5   2  -1 21.1368 5.49447  13 
  -5   2  -1 29.7525 5.19897   2 
  -5   2  -1 20.9121 4.49267  12 
  -5   2  -1 20.5322 4.03093   5 
  -5   2  -1 20.4011 4.53175   1 
  -5   2  -1 25.4360 6.07512   4 
  -5   2  -1 24.6110 4.09000  14 
   5  -2   1 30.2433 4.69259   5 
   5  -2   1 19.7409 5.01122   2 
   5  -2   1 29.8280 6.03475   7 
   5  -2   1 22.4059 4.73065   4 
   5  -2   1 24.1885 4.28729  14 
  -6   2  -1 2106.85 45.3711  14 
  -6   2  -1 2182.72 59.8707  13 
  -6   2  -1 2065.09 53.1661   1 
  -6   2  -1 2083.26 46.0397  12 
  -6   2  -1 2056.51 50.0766   4 
  -6   2  -1 2046.43 53.7922   1 
  -6   2  -1 2074.29 44.8712   5 
   6  -2   1 1745.25 83.7003   8 
   6  -2   1 2046.10 62.1262   7 
   6  -2   1 2113.41 42.3174  14 
   6  -2   1 2106.92 46.7787   5 
   6  -2   1 2026.33 55.7839   2 
  -7   2  -1 4.18392 2.24356   1 
  -7   2  -1 9.99329 3.79857   9 
  -7   2  -1 12.3002 4.71620   5 
  -7   2  -1 11.0865 4.84536  12 
  -7   2  -1 16.1423 6.13218   1 
  -7   2  -1 8.20843 3.86839  12 
   7  -2   1 21.6529 4.83641   5 
   7  -2   1 22.0773 4.86334  14 
   7  -2   1 8.45911 4.66596   7 
   7  -2   1 24.2168 6.13488   2 
   7  -2   1 6.94184 5.85764   8 
  -8   2  -1 119.532 15.7845  13 
  -8   2  -1 142.233 13.2542   5 
   8  -2   1 132.799 16.0211   2 
   8  -2   1 126.688 18.6887   7 
   9  -2   1 37.9745 10.6592   2 
   9   1  -1 10.9154 10.6661   8 
   9   1  -1 12.2810 6.58557   2 
  -9  -1   1 3.37762 2.70453  13 
   8   1  -1 12.2159 5.41836   7 
   8   1  -1 7.14060 4.07904   2 
   8   1  -1 -0.2647 6.51097   8 
   8   1  -1 16.6327 5.13536  14 
  -8  -1   1 5.87780 3.10299  12 
  -8  -1   1 6.50191 3.12943   6 
  -8  -1   1 2.40806 1.68213  13 
  -8  -1   1 5.46106 4.81531   1 
   7   1  -1 61.5465 9.99869   7 
   7   1  -1 51.8079 8.51870  14 
   7   1  -1 52.0423 8.06895  11 
   7   1  -1 66.8188 10.2718   2 
   7   1  -1 56.3780 22.2549   8 
  -7  -1   1 61.6721 8.60094   6 
  -7  -1   1 70.3947 6.95725  11 
  -7  -1   1 61.7625 9.20889  12 
  -7  -1   1 51.6154 10.6511  13 
  -7  -1   1 60.9048 9.58106   5 
  -7  -1   1 51.2043 10.9307   1 
  -7  -1   1 61.4937 11.2842   1 
   6   1  -1 19.1067 4.64435  11 
   6   1  -1 10.7256 4.52405  14 
   6   1  -1 13.6225 3.00936  10 
   6   1  -1 10.5345 4.10015   5 
   6   1  -1 20.8457 4.17719   1 
   6   1  -1 20.5012 4.44066   7 
   6   1  -1 23.5289 4.12313   1 
   6   1  -1 24.5635 13.9099   8 
  -6  -1   1 9.61944 4.12817   6 
  -6  -1   1 13.4771 3.30117  10 
  -6  -1   1 18.4595 5.61372   1 
  -6  -1   1 16.0615 5.08254  12 
  -6  -1   1 19.1172 5.27651   5 
  -6  -1   1 16.7083 3.85396  11 
  -6  -1   1 18.6553 6.31861   1 
   5   1  -1 108.840 10.5883   1 
   5   1  -1 106.075 9.75389   1 
   5   1  -1 101.684 10.3150   5 
   5   1  -1 103.136 7.65377  11 
   5   1  -1 116.373 10.5935  14 
   5   1  -1 101.501 9.93437   2 
   5   1  -1 112.564 10.2418   7 
   5   1  -1 102.802 18.0564   8 
   5   1  -1 113.970 6.92531  10 
  -5  -1   1 108.996 12.4692   1 
  -5  -1   1 122.793 13.4765   1 
  -5  -1   1 112.788 10.1575   6 
  -5  -1   1 115.282 7.94994  11 
  -5  -1   1 133.786 18.5598   8 
  -5  -1   1 103.400 10.3965   3 
  -5  -1   1 110.147 9.90868   5 
  -5  -1   1 112.943 7.70838  10 
   4   1  -1 988.916 21.5083  10 
   4   1  -1 1009.25 32.8363   1 
   4   1  -1 1010.62 22.6510  11 
   4   1  -1 1040.70 49.2134   8 
   4   1  -1 1002.62 30.1450   1 
   4   1  -1 985.405 27.6625   5 
  -4  -1   1 978.250 27.5412   6 
  -4  -1   1 991.286 36.5186   1 
  -4  -1   1 1058.86 47.8805   8 
  -4  -1   1 999.581 22.8870  10 
  -4  -1   1 1013.39 28.9134   3 
  -4  -1   1 1040.78 22.3535  11 
  -4  -1   1 1068.65 28.8245   5 
  -4  -1   1 1002.35 36.0169   1 
   3   1  -1 449.817 17.4779  14 
   3   1  -1 452.684 12.6784  11 
   3   1  -1 435.817 18.4888   1 
   3   1  -1 462.123 16.1015   5 
   3   1  -1 441.045 20.2887   1 
   3   1  -1 510.797 28.4123   8 
   3   1  -1 458.495 13.2567  10 
  -3  -1   1 451.197 15.9454   5 
  -3  -1   1 439.905 13.7080  10 
  -3  -1   1 441.282 20.8860   1 
  -3  -1   1 450.064 21.5567   1 
  -3  -1   1 502.836 26.9446   8 
  -3  -1   1 449.097 12.8098  11 
  -3  -1   1 457.971 16.0663   6 
   2   1  -1 397.478 12.5298   5 
   2   1  -1 401.945 11.6503  10 
   2   1  -1 391.843 16.2713   1 
   2   1  -1 402.800 8.66311   9 
   2   1  -1 398.362 10.2780  11 
  -2  -1   1 409.475 8.94951   9 
  -2  -1   1 426.352 11.2067  11 
  -2  -1   1 413.309 12.2889  10 
  -2  -1   1 387.239 17.0372   1 
  -2  -1   1 406.411 17.9316   1 
  -2  -1   1 396.838 12.7569   6 
   1   1  -1 2241.70 29.0453   9 
   1   1  -1 2353.39 38.2255   5 
   1   1  -1 2320.06 40.6895   1 
   1   1  -1 2114.99 37.7475   1 
  -1  -1   1 2255.82 39.3540   1 
  -1  -1   1 2110.79 39.1335   1 
   0   1  -1 95.2432 3.40435  13 
   0   1  -1 104.780 2.93631   5 
   0   1  -1 97.4404 5.67256   1 
   0   1  -1 104.138 4.70365  10 
   0   1  -1 104.846 5.78655   1 
   0   1  -1 106.204 4.73746   6 
   0  -1   1 105.326 4.85220  10 
   0  -1   1 102.053 3.53664  13 
   0  -1   1 89.1026 5.33500   1 
  -1   1  -1 187.868 4.84166   5 
  -1   1  -1 186.592 5.68414  14 
  -1   1  -1 183.170 7.40119   6 
  -1   1  -1 183.390 7.64306   2 
  -1   1  -1 208.282 12.8852   8 
  -1   1  -1 180.162 6.58974   3 
  -1   1  -1 192.825 5.58779  10 
  -1   1  -1 192.054 7.85489   4 
  -1   1  -1 181.779 6.99449  13 
   1  -1   1 182.395 7.06366  13 
   1  -1   1 185.283 5.76173  10 
   1  -1   1 182.995 7.75429   2 
   1  -1   1 183.048 6.56484   3 
   1  -1   1 177.960 11.6275   8 
   1  -1   1 177.188 5.51283  14 
   1  -1   1 187.510 9.01962   7 
   1  -1   1 182.386 7.53942   6 
  -3   1  -1 332.993 14.4066   4 
  -3   1  -1 329.594 10.1153  11 
  -3   1  -1 333.112 14.3215   2 
  -3   1  -1 336.628 11.1431  14 
  -3   1  -1 306.483 24.2494   8 
  -3   1  -1 344.194 14.5461   3 
  -3   1  -1 324.606 11.8285   5 
  -3   1  -1 315.825 15.1567   7 
  -3   1  -1 348.174 16.2978  13 
   3  -1   1 321.564 10.2734  14 
   3  -1   1 319.234 16.3891   7 
   3  -1   1 323.687 13.4065   4 
   3  -1   1 316.169 12.0472   5 
   3  -1   1 273.457 13.8136   2 
   3  -1   1 329.649 26.2072   8 
  -4   1  -1 5207.68 80.0290   3 
  -4   1  -1 5428.66 80.3935   4 
  -4   1  -1 5243.27 78.8521   2 
  -4   1  -1 5298.51 62.4867  11 
  -4   1  -1 5340.79 71.9274   5 
  -4   1  -1 4698.28 116.075   8 
  -4   1  -1 5329.42 73.2849   1 
  -4   1  -1 5473.99 74.5040   1 
  -4   1  -1 5374.06 68.9815  14 
  -4   1  -1 5353.75 87.2087  13 
   4  -1   1 5203.87 65.8988  14 
   4  -1   1 5185.03 81.7054   2 
   4  -1   1 5404.18 73.9921   5 
   4  -1   1 5335.86 88.3412   7 
   4  -1   1 5320.89 123.874   8 
  -5   1  -1 190.063 12.3388   5 
  -5   1  -1 196.728 16.0067  13 
  -5   1  -1 187.116 13.0207   1 
  -5   1  -1 181.711 13.3372   4 
  -5   1  -1 177.326 13.9136   3 
  -5   1  -1 189.048 8.33932  11 
  -5   1  -1 194.522 11.4167  12 
  -5   1  -1 181.364 13.1380   1 
  -5   1  -1 140.337 21.9801   8 
   5  -1   1 188.496 15.9262   7 
   5  -1   1 180.581 9.90415  14 
   5  -1   1 172.992 11.8325   5 
   5  -1   1 193.292 14.6128   2 
   5  -1   1 177.764 27.2506   8 
  -6   1  -1 1404.88 48.4158  13 
  -6   1  -1 1402.96 31.1239   9 
  -6   1  -1 1368.86 42.6876   1 
  -6   1  -1 1377.45 42.9699   1 
  -6   1  -1 1395.79 26.6155   9 
  -6   1  -1 1374.57 37.8038   5 
  -6   1  -1 1399.84 25.6356  11 
  -6   1  -1 1373.97 42.0257   4 
  -6   1  -1 1360.77 35.6276  12 
   6  -1   1 1339.50 31.1536  14 
   6  -1   1 1356.52 39.1607   5 
   6  -1   1 1369.39 75.9630   8 
   6  -1   1 1319.89 44.1325   2 
   6  -1   1 1389.26 48.8799   7 
  -7   1  -1 1.49873 1.65066  12 
  -7   1  -1 0.50681 1.40946   1 
  -7   1  -1 1.41334 1.43980  13 
  -7   1  -1 -0.5368 1.43897   1 
  -7   1  -1 0.07938 0.54418   5 
   7  -1   1 0.02643 0.78689  14 
   7  -1   1 0.20831 0.51610   5 
   7  -1   1 1.50665 1.67063   2 
   7  -1   1 2.06347 2.31069   7 
   7  -1   1 0.78673 6.33980   8 
  -8   1  -1 124.508 17.3121  13 
  -8   1  -1 142.162 13.2469   5 
   8  -1   1 128.802 29.9632   8 
   8  -1   1 148.506 17.0028   2 
   8  -1   1 156.586 17.8669   7 
   9  -1   1 2.95533 2.08939   2 
   9  -1   1 3.88361 4.88307   7 
   9   0  -1 -2.6214 2.98219   7 
   9   0  -1 -0.6367 2.90450   2 
   9   0  -1 -0.7557 4.94077   8 
  -9   0   1 -0.7321 1.01486  13 
  -9   0   1 -0.3209 0.69588   5 
   8   0  -1 43.6714 9.28718   2 
   8   0  -1 72.7899 11.6848   7 
   8   0  -1 76.7836 9.21818  14 
   8   0  -1 55.9639 23.6247   8 
  -8   0   1 50.6599 9.79862   5 
  -8   0   1 39.1171 11.5092   1 
  -8   0   1 63.7389 11.1128   1 
  -8   0   1 60.2276 9.30744  12 
  -8   0   1 70.4102 10.3420  13 
   7   0  -1 55.4979 22.0168   8 
   7   0  -1 50.6047 8.98013   2 
   7   0  -1 64.2755 9.12911   5 
   7   0  -1 43.8999 9.29014   7 
   7   0  -1 64.6665 6.90463  11 
   7   0  -1 55.3132 8.41191  14 
  -7   0   1 57.8303 10.3930   1 
  -7   0   1 76.7021 13.1974   5 
  -7   0   1 55.3976 9.49301  13 
  -7   0   1 51.5077 9.88269   1 
   6   0  -1 0.01074 0.53056  11 
   6   0  -1 4.02567 5.09744   8 
   6   0  -1 -0.1915 0.72291  14 
   6   0  -1 3.30163 1.30399   2 
   6   0  -1 5.22633 2.65028   7 
   6   0  -1 0.16228 0.28810   5 
  -6   0   1 -0.2203 0.35615   9 
  -6   0   1 -0.7789 0.42379  13 
  -6   0   1 0.25351 0.22513   5 
  -6   0   1 0.58848 1.17200   1 
   5   0  -1 219.080 9.20059  11 
   5   0  -1 222.301 13.0827   1 
   5   0  -1 223.034 13.3303   5 
   5   0  -1 277.956 29.1780   8 
   5   0  -1 227.164 12.5711   1 
   5   0  -1 239.813 15.4957   7 
   5   0  -1 214.751 8.13248  10 
   5   0  -1 225.478 13.9612  14 
  -5   0   1 226.913 8.75840  11 
  -5   0   1 223.279 12.3866   4 
  -5   0   1 205.319 16.2569  13 
  -5   0   1 205.336 16.9043   1 
  -5   0   1 203.165 12.8440   5 
  -5   0   1 210.840 14.1142   3 
  -5   0   1 219.945 8.64863   9 
  -5   0   1 226.379 25.0535   8 
  -5   0   1 202.634 16.8250   1 
   4   0  -1 372.773 28.0958   8 
   4   0  -1 342.450 14.6656   5 
   4   0  -1 325.872 10.2673  10 
   4   0  -1 344.125 10.3874  11 
   4   0  -1 329.895 16.2160   1 
   4   0  -1 342.778 15.8759   1 
   4   0  -1 339.230 15.7668  14 
  -4   0   1 309.831 18.8276   1 
  -4   0   1 338.986 13.2125   4 
  -4   0   1 342.629 19.5091   1 
  -4   0   1 337.650 10.1950   9 
  -4   0   1 371.855 27.3593   8 
  -4   0   1 337.576 9.74967  11 
  -4   0   1 357.206 15.0076   5 
   3   0  -1 543.924 16.1390   5 
   3   0  -1 536.957 19.2419   1 
   3   0  -1 556.843 10.9429  11 
   3   0  -1 545.608 18.1424  14 
   3   0  -1 561.509 20.2886   1 
  -3   0   1 575.373 22.8417   1 
  -3   0   1 546.789 18.3325  14 
  -3   0   1 579.668 14.0415  10 
  -3   0   1 554.801 22.0166   1 
  -3   0   1 547.197 27.8471   8 
  -3   0   1 567.371 11.5598  11 
  -3   0   1 543.032 16.3601   5 
   2   0  -1 7.72911 1.26447   9 
   2   0  -1 8.10256 1.52437  10 
   2   0  -1 8.26836 2.04928  14 
   2   0  -1 6.38582 1.53931   5 
   2   0  -1 6.89166 1.14636  11 
   2   0  -1 6.35087 2.20861   1 
   2   0  -1 7.16533 2.20576   1 
  -2   0   1 4.73866 1.92600   1 
  -2   0   1 14.9626 4.20405   8 
  -2   0   1 7.84014 1.46785   9 
  -2   0   1 4.53786 1.35834   5 
  -2   0   1 7.06900 1.81726  14 
  -2   0   1 4.24976 1.82384  13 
  -2   0   1 7.69423 1.65972  10 
   0   0  -1 1810.56 21.5547  14 
   0   0  -1 1843.84 25.1592   1 
   0   0   1 1854.24 24.8806   1 
   0   0   1 1785.31 24.0041   9 
   0   0   1 1744.75 21.5908  14 
  -1   0  -1 21.9235 2.72063   4 
  -1   0  -1 24.0397 2.79703   3 
  -1   0  -1 21.7992 2.49804  11 
  -1   0  -1 23.9476 2.18627  12 
  -1   0  -1 21.8556 2.11034   9 
  -1   0  -1 23.3222 2.36873   2 
  -1   0  -1 19.5442 4.00264   8 
   1   0   1 24.4650 3.13974  11 
   1   0   1 22.4091 2.17283   9 
   1   0   1 22.6096 2.74243   4 
   1   0   1 21.3045 4.49506   8 
   1   0   1 25.4667 2.78822   3 
   1   0   1 24.0271 2.48610   2 
   1   0   1 24.6790 2.21633  12 
   1   0   1 22.2535 2.77698   7 
  -2   0  -1 4440.24 57.5355   2 
  -2   0  -1 4851.66 88.8111   8 
   2   0   1 4298.71 48.1574  14 
   2   0   1 4311.97 56.0376  11 
  -3   0  -1 11.1094 2.40607   1 
  -3   0  -1 15.5997 3.24834   7 
  -3   0  -1 11.8897 2.66700  12 
  -3   0  -1 15.9894 4.53791   8 
  -3   0  -1 8.36058 2.78184   3 
  -3   0  -1 16.2054 3.08777  11 
  -3   0  -1 10.6867 3.74576   1 
  -3   0  -1 14.6968 3.14901   5 
  -3   0  -1 15.7848 3.65785   4 
   3   0   1 13.8751 3.39602  11 
   3   0   1 10.1161 2.72598   2 
   3   0   1 14.6710 5.84962   8 
   3   0   1 7.92142 1.80217  14 
   3   0   1 10.4762 2.70885   5 
   3   0   1 12.4440 3.23184   3 
   3   0   1 16.6686 3.77838   7 
  -4   0  -1 76.5558 8.50320   3 
  -4   0  -1 80.2827 8.07345   1 
  -4   0  -1 81.1639 7.32392  12 
  -4   0  -1 90.3477 6.64145  11 
  -4   0  -1 81.6219 4.97197   9 
  -4   0  -1 91.7434 8.91710   4 
  -4   0  -1 90.1661 7.83110   1 
  -4   0  -1 77.0897 7.47499   5 
   4   0   1 105.558 17.4804   8 
   4   0   1 74.5331 8.02420   2 
   4   0   1 82.4112 7.92994   5 
   4   0   1 80.8016 8.95507   7 
   4   0   1 72.0992 5.70564  14 
   4   0   1 96.7319 7.93323  11 
  -5   0  -1 73.7859 10.2941  13 
  -5   0  -1 81.2252 8.16756  12 
  -5   0  -1 87.1357 6.78670  11 
  -5   0  -1 98.2492 9.38160   5 
  -5   0  -1 84.3861 9.35478   1 
  -5   0  -1 87.3531 9.76675   1 
   5   0   1 86.7671 19.3629   8 
   5   0   1 79.5414 8.96231   2 
   5   0   1 84.6855 10.3652   7 
   5   0   1 86.4149 6.57206  14 
   5   0   1 87.4456 8.44531  11 
  -6   0  -1 149.466 12.4866   5 
  -6   0  -1 127.276 13.2320   1 
  -6   0  -1 127.856 14.7408  13 
  -6   0  -1 134.652 8.63024  11 
  -6   0  -1 129.877 13.0741   1 
  -6   0  -1 140.761 11.7937  12 
   6   0   1 107.080 25.7723   8 
   6   0   1 127.020 14.3105   7 
   6   0   1 143.015 13.8702   2 
   6   0   1 131.719 10.6583  11 
   6   0   1 141.845 9.65919  14 
   6   0   1 123.466 12.3756   5 
  -7   0  -1 280.550 24.8273   1 
  -7   0  -1 324.150 23.1837   1 
  -7   0  -1 303.386 20.3755  12 
  -7   0  -1 307.143 13.4031  11 
  -7   0  -1 326.036 20.4490   5 
  -7   0  -1 323.399 25.4310  13 
   7   0   1 290.080 42.5541   8 
   7   0   1 310.034 25.2746   7 
   7   0   1 298.591 22.2293   2 
   7   0   1 328.287 20.7193  14 
  -8   0  -1 34.5534 9.38806  13 
  -8   0  -1 28.7305 7.74838   5 
   8   0   1 31.4722 9.11983   7 
   8   0   1 32.3099 8.48613   2 
   9  -1  -1 25.1080 7.61122   5 
   9  -1  -1 6.27356 3.79096   2 
   9  -1  -1 4.10297 2.67233   7 
  -9   1   1 0.27888 1.90215  13 
   8  -1  -1 105.118 19.8506   7 
   8  -1  -1 78.6615 9.82173  14 
   8  -1  -1 50.4493 18.6698   8 
   8  -1  -1 80.5178 11.7885   2 
  -8   1   1 64.6167 9.80546   5 
  -8   1   1 79.6535 14.3572   1 
  -8   1   1 100.717 13.0552  13 
  -8   1   1 74.4229 13.6139   1 
   7  -1  -1 281.462 18.0028  14 
   7  -1  -1 268.117 33.7563   8 
   7  -1  -1 289.568 20.6788   2 
   7  -1  -1 278.424 17.2722   5 
   7  -1  -1 279.105 24.0082   7 
  -7   1   1 273.284 29.7318   1 
  -7   1   1 259.618 16.8068   5 
  -7   1   1 266.272 12.2977   9 
  -7   1   1 261.657 22.8578   1 
  -7   1   1 263.700 23.1446  13 
   6  -1  -1 350.321 18.8675  14 
   6  -1  -1 351.634 20.4485   2 
   6  -1  -1 360.181 18.0348   5 
   6  -1  -1 345.267 21.5253   7 
   6  -1  -1 335.372 34.5095   8 
  -6   1   1 343.904 24.1326   1 
  -6   1   1 335.198 23.7702   1 
  -6   1   1 376.615 18.4092   5 
  -6   1   1 362.029 13.9836   9 
  -6   1   1 362.849 16.6360   4 
  -6   1   1 367.977 23.2269  13 
  -6   1   1 367.358 20.1717  14 
   5  -1  -1 89.4748 8.82455  14 
   5  -1  -1 105.158 10.6649   7 
   5  -1  -1 110.345 19.1533   8 
   5  -1  -1 91.3386 8.05860   5 
   5  -1  -1 86.0761 9.07886   2 
   5  -1  -1 97.9845 8.07760   1 
   5  -1  -1 96.4574 7.92993   1 
   5  -1  -1 95.6210 5.56443  10 
  -5   1   1 100.392 6.77444   9 
  -5   1   1 98.0667 7.46008   4 
  -5   1   1 90.2690 11.2512   1 
  -5   1   1 94.0796 8.35443   5 
  -5   1   1 116.912 18.4862   8 
  -5   1   1 91.3249 9.09711  14 
  -5   1   1 75.1176 9.65844  13 
   4  -1  -1 220.637 12.9265   1 
   4  -1  -1 215.951 12.5136   2 
   4  -1  -1 224.298 12.7475  14 
   4  -1  -1 268.744 23.5133   8 
   4  -1  -1 235.067 9.20729  10 
   4  -1  -1 231.074 11.2362   5 
   4  -1  -1 229.199 12.9704   1 
  -4   1   1 242.656 16.6177   1 
  -4   1   1 222.250 15.6964   1 
  -4   1   1 237.254 9.80842   4 
  -4   1   1 229.017 14.6566  13 
  -4   1   1 227.775 11.4593   5 
  -4   1   1 234.312 9.74920   9 
  -4   1   1 236.140 13.4073  14 
  -4   1   1 266.953 23.1327   8 
   3  -1  -1 440.351 17.4593   1 
   3  -1  -1 464.325 13.9775   5 
   3  -1  -1 462.853 15.7674   2 
   3  -1  -1 466.866 18.9297   1 
   3  -1  -1 460.729 18.6235  13 
   3  -1  -1 469.152 16.7255  14 
  -3   1   1 443.538 19.5657   1 
  -3   1   1 458.844 12.7996   9 
  -3   1   1 457.103 17.9857  13 
  -3   1   1 468.577 10.7599   4 
  -3   1   1 456.132 16.9748  14 
  -3   1   1 466.901 14.4387   5 
  -3   1   1 471.445 20.7483   1 
   1  -1  -1 3643.13 55.5725   1 
  -1   1   1 3588.43 55.1045   1 
  -2  -1  -1 51.1994 2.69643   9 
  -2  -1  -1 52.4012 5.44979  12 
  -2  -1  -1 57.6719 5.76126   3 
  -2  -1  -1 53.1951 5.47215   1 
  -2  -1  -1 49.4664 4.18756   7 
  -2  -1  -1 49.1258 5.74917   1 
  -2  -1  -1 58.0507 4.26880  10 
  -2  -1  -1 57.6105 4.09025   6 
  -2  -1  -1 51.3567 5.17044   5 
  -2  -1  -1 56.2863 5.39143  11 
   2   1   1 52.0148 5.46141  12 
   2   1   1 52.7772 9.10379   8 
   2   1   1 53.1085 4.86045   1 
   2   1   1 58.8890 4.71226   1 
   2   1   1 52.4337 5.42751   3 
   2   1   1 52.3210 3.20524   9 
   2   1   1 54.3047 5.39423  11 
   2   1   1 51.3973 4.54593   2 
   2   1   1 50.6087 4.73185   7 
  -3  -1  -1 70.1701 7.14917   1 
  -3  -1  -1 66.3169 7.39097   4 
  -3  -1  -1 58.7965 6.90860   3 
  -3  -1  -1 86.9477 5.71042  10 
  -3  -1  -1 65.3491 7.38919   1 
  -3  -1  -1 68.1633 6.75261   5 
  -3  -1  -1 64.3791 6.73520  12 
   3   1   1 67.4406 7.14876   3 
   3   1   1 73.3152 13.3616   8 
   3   1   1 62.4226 6.16549   2 
   3   1   1 77.6354 7.57380  11 
   3   1   1 62.6750 6.60090   7 
  -4  -1  -1 177.081 12.8947   3 
  -4  -1  -1 172.890 7.81407  10 
  -4  -1  -1 180.299 12.2381   5 
  -4  -1  -1 182.550 12.5718  12 
  -4  -1  -1 174.719 12.9834   1 
  -4  -1  -1 177.281 13.8952   1 
  -4  -1  -1 163.596 12.5260   4 
  -4  -1  -1 178.225 10.3084  11 
   4   1   1 170.332 9.90768  14 
   4   1   1 155.761 11.1538  11 
   4   1   1 183.914 12.9072   7 
   4   1   1 163.332 11.7250   2 
   4   1   1 154.793 21.4360   8 
  -5  -1  -1 119.947 12.5340   4 
  -5  -1  -1 138.215 12.2486  12 
  -5  -1  -1 131.621 9.77862  11 
  -5  -1  -1 144.013 13.3812   1 
  -5  -1  -1 137.204 11.7109   5 
  -5  -1  -1 130.913 10.2517   6 
  -5  -1  -1 142.798 13.1197   1 
   5   1   1 123.677 11.8811   7 
   5   1   1 131.375 11.8487   2 
   5   1   1 147.611 12.2150  11 
   5   1   1 121.480 21.5934   8 
   5   1   1 138.559 9.62020  14 
  -6  -1  -1 141.983 9.98185  11 
  -6  -1  -1 126.747 15.0003   1 
  -6  -1  -1 139.896 15.0852   1 
  -6  -1  -1 107.046 16.1454   5 
  -6  -1  -1 153.608 11.9549   6 
   6   1   1 135.585 13.9010   7 
   6   1   1 141.219 12.6620  11 
   6   1   1 132.490 25.4825   8 
   6   1   1 137.927 13.2952   2 
  -7  -1  -1 224.375 15.8313   6 
  -7  -1  -1 208.724 25.2811  13 
  -7  -1  -1 249.264 24.5620   5 
  -7  -1  -1 268.262 19.9743   1 
  -7  -1  -1 228.842 12.9749  11 
  -7  -1  -1 224.502 18.0255  12 
   7   1   1 191.544 34.9849   8 
   7   1   1 235.014 19.4752   2 
   7   1   1 250.227 20.1555   7 
  -8  -1  -1 277.341 26.6519  13 
  -8  -1  -1 254.043 21.0530   5 
   8   1   1 275.780 22.9125   2 
   8   1   1 203.729 40.2453   8 
   9  -2  -1 1.61699 1.00060   5 
   9  -2  -1 4.39851 4.34777   7 
   9  -2  -1 4.19068 2.53100   2 
  -9   2   1 -1.5801 1.50695  13 
  -9   2   1 0.64165 0.82437   5 
   8  -2  -1 109.771 11.8071  14 
   8  -2  -1 101.074 13.3517   2 
   8  -2  -1 109.131 12.2823   5 
   8  -2  -1 122.538 15.6451   7 
  -8   2   1 80.0540 14.5172   1 
  -8   2   1 104.224 12.6637  12 
  -8   2   1 101.200 15.7114   1 
  -8   2   1 111.782 14.0289   5 
  -8   2   1 107.207 13.8775  13 
   7  -2  -1 130.723 13.9395   2 
   7  -2  -1 125.371 11.5201   5 
   7  -2  -1 123.335 15.1085   7 
   7  -2  -1 130.155 12.2530  14 
  -7   2   1 119.687 14.5217   1 
  -7   2   1 112.472 15.9801  13 
  -7   2   1 132.521 12.1386   5 
  -7   2   1 128.854 14.0581  12 
  -7   2   1 133.614 9.64861   9 
  -7   2   1 142.081 13.3664  14 
   6  -2  -1 12.8459 4.13855  14 
   6  -2  -1 6.24088 2.31942  10 
   6  -2  -1 8.32838 3.04072   1 
   6  -2  -1 10.1979 4.40933   7 
   6  -2  -1 11.6652 4.33845   2 
   6  -2  -1 9.73418 3.19743   1 
   6  -2  -1 9.60638 3.30710   5 
  -6   2   1 13.1698 4.37313   5 
  -6   2   1 13.6758 2.87368   4 
  -6   2   1 7.94906 3.51296  12 
  -6   2   1 11.7407 5.59820   1 
  -6   2   1 17.6288 4.38144  13 
  -6   2   1 12.5670 3.52275   9 
  -6   2   1 12.6003 4.29172  14 
   5  -2  -1 10.8717 3.47234   1 
   5  -2  -1 15.4852 4.21024   2 
   5  -2  -1 20.5082 3.36355   5 
   5  -2  -1 12.4767 3.65599  14 
   5  -2  -1 9.43665 3.52611   1 
   5  -2  -1 17.0474 4.43577   7 
   5  -2  -1 16.2290 4.21930  13 
   5  -2  -1 15.5483 2.95126  10 
  -5   2   1 10.8552 4.23541   1 
  -5   2   1 8.96536 2.56044   4 
  -5   2   1 13.1027 3.35938   5 
  -5   2   1 19.2454 3.79996  14 
  -5   2   1 12.4333 4.26953   1 
  -5   2   1 15.9337 7.64721   8 
  -5   2   1 12.4841 4.90119  12 
  -5   2   1 14.9326 4.92840  13 
  -5   2   1 14.1023 3.33411   9 
   4  -2  -1 205.278 14.2194   1 
   4  -2  -1 217.730 12.9200  14 
   4  -2  -1 198.649 14.2820  13 
   4  -2  -1 212.349 12.7234   2 
   4  -2  -1 199.474 12.6638   1 
   4  -2  -1 214.645 10.4793   5 
  -4   2   1 237.509 23.9180   8 
  -4   2   1 217.188 10.7565   9 
  -4   2   1 211.459 15.7596   1 
  -4   2   1 220.781 21.2130   1 
  -4   2   1 211.265 13.1479  14 
  -4   2   1 220.633 13.7631  12 
  -4   2   1 231.450 14.8327  13 
   3  -2  -1 501.525 22.2751   1 
   3  -2  -1 536.877 11.1578   4 
   3  -2  -1 527.986 14.8893   5 
   3  -2  -1 501.887 17.1328   2 
   3  -2  -1 515.664 20.2938  13 
   3  -2  -1 523.014 18.9423  14 
   3  -2  -1 528.215 20.8033   1 
  -3   2   1 525.655 20.1055  13 
  -3   2   1 521.521 16.2993   9 
  -3   2   1 529.697 22.8479   1 
  -3   2   1 519.263 19.7979  12 
  -3   2   1 532.364 19.5982  14 
  -3   2   1 531.975 15.3430   5 
  -3   2   1 546.517 16.9774   2 
  -3   2   1 530.342 24.1326   1 
   2  -2  -1 1387.24 25.4276   2 
   2  -2  -1 1378.82 29.9108  14 
   2  -2  -1 1348.66 30.3779  13 
   2  -2  -1 1387.58 24.1627   5 
   2  -2  -1 1391.55 20.4636  11 
   2  -2  -1 1344.45 31.6716  12 
   2  -2  -1 1360.27 34.2226   1 
   2  -2  -1 1374.59 37.1192   1 
  -2   2   1 1343.93 31.1605  12 
  -2   2   1 1325.16 26.2675   9 
  -2   2   1 1398.08 36.0407   1 
  -2   2   1 1401.50 24.5708   2 
  -2   2   1 1360.71 37.5479   1 
  -2   2   1 1353.11 29.7855  13 
  -2   2   1 1369.66 30.4967  14 
   1  -2  -1 48.4182 6.33553   1 
   1  -2  -1 71.0923 4.80924  11 
   1  -2  -1 50.2310 5.58820  12 
   1  -2  -1 60.9754 6.71199   1 
   1  -2  -1 53.9572 5.05122  14 
   1  -2  -1 60.7927 5.33316  13 
  -1   2   1 58.7261 4.66892   9 
  -1   2   1 57.8373 5.07943  13 
  -1   2   1 66.9097 6.16103  12 
  -1   2   1 64.4341 4.76847  11 
  -1   2   1 59.0090 3.29975   2 
  -1   2   1 54.6779 5.13131  14 
  -1   2   1 53.0631 6.75234   1 
   0  -2  -1 26.3896 4.12609  12 
   0  -2  -1 28.8931 3.63532   6 
   0  -2  -1 26.6653 3.41056  14 
   0  -2  -1 27.0518 4.76849   1 
   0  -2  -1 30.4995 4.79326   1 
   0  -2  -1 34.1215 3.99582  11 
   0   2   1 30.8021 3.89367  11 
   0   2   1 32.1705 3.74724  13 
   0   2   1 33.8723 3.13258   6 
   0   2   1 26.9737 4.03097  12 
   0   2   1 32.4328 5.29814   1 
   0   2   1 31.7865 3.72017  14 
   0   2   1 28.2950 4.63187   1 
  -1  -2  -1 64.8484 7.29539   1 
  -1  -2  -1 69.6778 7.98653   1 
  -1  -2  -1 68.4068 6.87788  12 
  -1  -2  -1 61.6912 5.74897  11 
  -1  -2  -1 73.5621 6.00412   3 
  -1  -2  -1 68.3814 5.81268  10 
   1   2   1 70.6413 4.54380   9 
   1   2   1 54.2714 5.04295   3 
   1   2   1 77.3639 6.44754  11 
   1   2   1 65.6101 7.18685   1 
   1   2   1 62.4813 3.87697   6 
   1   2   1 74.3911 7.11664  12 
   1   2   1 71.6137 7.30642   1 
   1   2   1 74.8514 5.59966  14 
  -2  -2  -1 34.4063 5.28301  11 
  -2  -2  -1 38.5701 4.99863   5 
  -2  -2  -1 38.0510 4.93046   3 
  -2  -2  -1 33.2432 5.23892  12 
  -2  -2  -1 34.3939 6.36222   1 
  -2  -2  -1 42.0382 6.30999   1 
  -2  -2  -1 41.5561 4.89689  10 
  -2  -2  -1 33.6454 3.50082   6 
   2   2   1 39.9615 6.14777   1 
   2   2   1 33.5766 5.24403   1 
   2   2   1 39.3969 4.32590  14 
   2   2   1 30.3471 5.21048  11 
   2   2   1 37.8619 4.93136   3 
   2   2   1 34.6240 8.06399   8 
   2   2   1 48.2278 6.31352  12 
  -3  -2  -1 3004.87 48.1522  10 
  -3  -2  -1 2987.99 54.9750   5 
  -3  -2  -1 3065.04 66.2632   1 
  -3  -2  -1 3022.34 50.2989  11 
  -3  -2  -1 2907.84 56.4454   3 
  -3  -2  -1 2968.76 58.6413  12 
  -3  -2  -1 3015.76 62.3299   1 
  -3  -2  -1 3050.62 45.9745   6 
   3   2   1 2873.65 88.0753   8 
   3   2   1 3000.28 47.9027   7 
   3   2   1 2994.23 53.1971   1 
   3   2   1 3055.03 56.9895   1 
   3   2   1 2978.86 55.0803   3 
   3   2   1 3070.78 54.7152  11 
   3   2   1 2919.73 49.5790   2 
  -4  -2  -1 387.790 23.8208   1 
  -4  -2  -1 415.793 21.6607  12 
  -4  -2  -1 397.773 21.1513   4 
  -4  -2  -1 389.783 15.8730   6 
  -4  -2  -1 403.405 21.1063   3 
  -4  -2  -1 383.780 19.3972   5 
  -4  -2  -1 404.796 23.1721   1 
  -4  -2  -1 398.925 17.2688  11 
  -4  -2  -1 397.196 15.1933  10 
   4   2   1 391.323 18.0823   2 
   4   2   1 396.225 17.7576   7 
   4   2   1 406.623 36.0830   8 
   4   2   1 410.155 19.5714  11 
   4   2   1 386.047 15.2466   1 
  -5  -2  -1 1391.98 35.0268   6 
  -5  -2  -1 1356.41 49.3370   1 
  -5  -2  -1 1342.49 47.6752   1 
  -5  -2  -1 1363.88 43.3468  12 
  -5  -2  -1 1362.86 41.0088   5 
  -5  -2  -1 1358.10 30.3829  10 
  -5  -2  -1 1369.99 34.4605  11 
   5   2   1 1438.85 41.7555  11 
   5   2   1 1294.71 38.9064   2 
   5   2   1 1369.12 39.1251   7 
   5   2   1 1267.17 70.9138   8 
   5   2   1 1377.19 35.7209  14 
  -6  -2  -1 167.041 11.6422   6 
  -6  -2  -1 137.817 13.3864   5 
  -6  -2  -1 127.674 10.6096  11 
  -6  -2  -1 142.155 15.7284   1 
  -6  -2  -1 145.582 14.6630  12 
  -6  -2  -1 138.155 11.9014  10 
  -6  -2  -1 131.447 15.8886   1 
   6   2   1 140.534 13.7829   2 
   6   2   1 145.004 13.3064   7 
   6   2   1 153.814 11.3453  14 
   6   2   1 143.574 27.5866   8 
   6   2   1 118.150 13.4533  11 
  -7  -2  -1 47.6746 6.79662  11 
  -7  -2  -1 31.3739 7.98698   5 
   7   2   1 45.6829 9.14251   2 
   7   2   1 22.8873 14.5698   8 
  -8  -2  -1 19.5861 7.27173  13 
  -8  -2  -1 31.7007 9.07353   5 
   8   2   1 40.7820 8.64832   2 
   8   2   1 12.7014 9.79314   8 
   9  -3  -1 5.70679 6.28383   7 
   9  -3  -1 3.22835 1.86457   2 
   8  -3  -1 23.3732 5.89931   5 
   8  -3  -1 22.9404 7.62035   7 
   8  -3  -1 20.2983 6.62876   2 
   8  -3  -1 29.0054 5.01455  14 
  -8   3   1 30.7494 6.53455  14 
  -8   3   1 36.5467 7.39411   1 
  -8   3   1 21.9522 5.52395   1 
  -8   3   1 22.0785 6.62077  13 
  -8   3   1 25.4266 5.96463  12 
   7  -3  -1 452.424 26.6035   2 
   7  -3  -1 488.679 24.0786  14 
   7  -3  -1 450.743 20.7410   5 
   7  -3  -1 463.471 29.8649   7 
  -7   3   1 495.158 31.8501   1 
  -7   3   1 458.152 24.9922  14 
  -7   3   1 432.529 30.1170   1 
  -7   3   1 441.903 20.0358   9 
  -7   3   1 503.267 28.9917  13 
  -7   3   1 434.909 20.7254   5 
  -7   3   1 451.761 24.7775  12 
   6  -3  -1 37.2550 8.31847  13 
   6  -3  -1 44.5978 6.49674   1 
   6  -3  -1 38.6513 7.29220   2 
   6  -3  -1 51.3346 6.25852   1 
   6  -3  -1 44.7458 6.24485   5 
   6  -3  -1 37.5731 6.57973  14 
   6  -3  -1 44.5334 8.30337   7 
  -6   3   1 38.7607 8.53744   1 
  -6   3   1 40.5767 9.54515  14 
  -6   3   1 34.7247 8.68974   1 
  -6   3   1 44.6206 7.40832  12 
  -6   3   1 37.6895 5.88433   9 
  -6   3   1 38.7261 8.01501  13 
  -6   3   1 32.1743 5.96545   5 
  -6   3   1 22.3472 6.12195   3 
   5  -3  -1 324.953 17.9652  14 
   5  -3  -1 317.503 13.9157   5 
   5  -3  -1 306.782 18.8894   1 
   5  -3  -1 295.674 19.3475   7 
   5  -3  -1 305.057 17.8188   2 
   5  -3  -1 292.790 16.7032   1 
   5  -3  -1 299.878 20.0088  13 
  -5   3   1 331.782 33.4214   8 
  -5   3   1 307.793 18.4996  14 
  -5   3   1 289.797 13.9431   5 
  -5   3   1 306.774 22.6816   1 
  -5   3   1 316.558 21.9042   1 
  -5   3   1 274.833 16.9761  12 
  -5   3   1 320.920 19.8567  13 
  -5   3   1 314.357 15.2853   9 
   4  -3  -1 46.0940 7.80198   1 
   4  -3  -1 44.6091 6.07691   2 
   4  -3  -1 48.3573 7.08789   7 
   4  -3  -1 43.0434 4.89376   5 
   4  -3  -1 46.6522 7.71395   1 
   4  -3  -1 31.8764 6.11292  13 
   4  -3  -1 41.1677 6.22317  14 
   4  -3  -1 41.0147 3.87787   4 
  -4   3   1 36.0410 7.69049   1 
  -4   3   1 34.3092 5.83365  14 
  -4   3   1 41.2187 6.29159  12 
  -4   3   1 39.3137 4.95721   5 
  -4   3   1 31.4731 6.46694   1 
  -4   3   1 40.7626 6.46968  13 
  -4   3   1 45.5437 5.68844   2 
  -4   3   1 43.6440 5.93990   9 
   3  -3  -1 1446.41 27.4419   5 
   3  -3  -1 1463.37 44.2207   1 
   3  -3  -1 1489.34 22.5541  11 
   3  -3  -1 1520.50 37.0041   7 
   3  -3  -1 1476.78 38.5432  12 
   3  -3  -1 1470.58 36.2957  14 
   3  -3  -1 1504.74 32.8998   2 
  -3   3   1 1492.78 32.5473   9 
  -3   3   1 1471.51 37.3721  14 
  -3   3   1 1526.33 37.5619  13 
  -3   3   1 1456.35 45.9276   1 
  -3   3   1 1499.57 31.0799   2 
  -3   3   1 1483.78 43.9301   1 
  -3   3   1 1512.18 25.2614  11 
   2  -3  -1 13.3017 3.71474  12 
   2  -3  -1 12.4609 2.75060   5 
   2  -3  -1 17.5584 2.83996  11 
   2  -3  -1 14.5730 2.55045   2 
   2  -3  -1 18.0409 3.61105  13 
   2  -3  -1 12.1128 4.59450   1 
   2  -3  -1 17.6739 3.76671  14 
  -2   3   1 13.2279 3.42156  12 
  -2   3   1 14.3396 3.18175   9 
  -2   3   1 14.0015 2.84608  11 
  -2   3   1 19.5858 3.72808  14 
  -2   3   1 10.0977 3.70162   1 
  -2   3   1 13.4365 3.15197  13 
  -2   3   1 13.4433 4.02445   1 
  -2   3   1 13.0252 3.38093   6 
   1  -3  -1 76.7768 7.14404  13 
   1  -3  -1 88.4688 8.59944  12 
   1  -3  -1 72.6000 9.52283   1 
   1  -3  -1 88.1422 6.22872  11 
   1  -3  -1 72.7207 8.77839   1 
   1  -3  -1 87.0271 9.24870  14 
  -1   3   1 87.3773 6.65093  11 
  -1   3   1 79.7716 6.44495   6 
  -1   3   1 85.6443 7.58493  14 
  -1   3   1 90.9479 6.89088   9 
  -1   3   1 85.3374 4.75342   2 
  -1   3   1 83.2640 7.13649  13 
  -1   3   1 71.3299 8.80586   1 
  -1   3   1 87.2905 9.85388   1 
   0  -3  -1 4.13168 1.97365  12 
   0  -3  -1 6.44217 2.46218   1 
   0  -3  -1 7.12134 1.25880   7 
   0  -3  -1 3.04208 1.62178   1 
   0  -3  -1 5.13604 2.15795  10 
   0  -3  -1 6.08728 2.05556  14 
   0  -3  -1 10.9148 3.30367  11 
   0  -3  -1 5.76381 2.39047  13 
   0  -3  -1 3.85883 1.58645   6 
   0   3   1 3.02505 1.49952   1 
   0   3   1 5.84500 2.25747  14 
   0   3   1 5.74416 1.72840   6 
   0   3   1 5.93236 1.71938   3 
   0   3   1 2.47115 1.51820   1 
   0   3   1 8.78045 2.30369   9 
   0   3   1 2.32860 1.32837  12 
  -1  -3  -1 7753.06 97.7692   5 
  -1  -3  -1 7500.71 85.6958   6 
  -1  -3  -1 7314.34 112.865   1 
  -1  -3  -1 7683.59 93.2975   3 
  -1  -3  -1 7330.08 117.724   1 
   1   3   1 7494.65 116.558   1 
   1   3   1 7237.32 110.291   1 
   1   3   1 7390.23 94.9701  14 
   1   3   1 7364.98 96.3762  11 
   1   3   1 7339.63 105.920  12 
  -2  -3  -1 92.4214 10.8660   1 
  -2  -3  -1 91.5531 9.92210  12 
  -2  -3  -1 97.8290 9.36873   3 
  -2  -3  -1 91.3887 6.44442   6 
  -2  -3  -1 89.8406 8.38311   5 
  -2  -3  -1 84.8438 7.95819  10 
  -2  -3  -1 98.7679 8.59262  11 
  -2  -3  -1 81.7090 10.8653   1 
   2   3   1 90.8402 8.94065  11 
   2   3   1 93.6503 9.97639  12 
   2   3   1 92.5483 10.7750   1 
   2   3   1 90.6290 6.28900   6 
   2   3   1 90.5099 9.98435   1 
   2   3   1 97.2992 8.19538   3 
   2   3   1 89.3288 5.91578   9 
   2   3   1 97.7334 7.83553  14 
  -3  -3  -1 639.063 19.4790   6 
  -3  -3  -1 651.518 32.8436   1 
  -3  -3  -1 646.297 23.0665  10 
  -3  -3  -1 659.335 23.0393  11 
  -3  -3  -1 671.145 29.1499  12 
  -3  -3  -1 640.211 31.0070   1 
  -3  -3  -1 641.013 24.9029   5 
   3   3   1 662.080 21.2314   2 
   3   3   1 643.040 27.1858   1 
   3   3   1 664.950 24.6585   3 
   3   3   1 664.538 21.9562  14 
   3   3   1 638.096 28.7549   1 
   3   3   1 612.845 24.4963  11 
   3   3   1 664.770 15.1092   9 
   3   3   1 640.913 28.5794  12 
   3   3   1 719.863 45.3463   8 
  -4  -3  -1 724.949 25.5661  11 
  -4  -3  -1 742.363 24.8093  10 
  -4  -3  -1 708.747 28.3215   5 
  -4  -3  -1 716.328 32.1075  12 
  -4  -3  -1 728.328 22.8345   6 
  -4  -3  -1 735.152 35.7690   1 
  -4  -3  -1 686.515 36.2666   1 
   4   3   1 739.532 24.3958  14 
   4   3   1 695.412 27.0582   1 
   4   3   1 735.436 25.5465   2 
   4   3   1 702.939 37.2771   1 
   4   3   1 706.897 28.5260  11 
  -5  -3  -1 24.1370 5.70052   1 
  -5  -3  -1 12.9885 2.73731   6 
  -5  -3  -1 10.3536 4.42695  12 
  -5  -3  -1 18.1662 3.96685  11 
   5   3   1 11.5329 3.79797  14 
   5   3   1 8.90482 3.54057   2 
  -6  -3  -1 7.76688 3.56663   1 
  -6  -3  -1 17.8267 7.17990  12 
  -6  -3  -1 27.6046 7.26468   1 
   6   3   1 8.74727 6.87845   8 
   6   3   1 14.8488 5.47806   2 
   6   3   1 2.84391 2.24810  11 
   6   3   1 23.7630 7.62189  14 
  -7  -3  -1 16.4665 6.29637   1 
  -7  -3  -1 18.3914 5.46451  11 
   7   3   1 10.2707 7.30235   8 
   7   3   1 5.89748 3.87324   2 
   9  -4  -1 48.8850 10.2912   2 
   9  -4  -1 50.6096 11.2455   7 
  -9   4   1 32.8809 10.7782  13 
   8  -4  -1 6.31369 3.05142   2 
   8  -4  -1 0.24224 0.59449   5 
   8  -4  -1 4.72366 4.09531   7 
  -8   4   1 1.57990 1.06448   9 
  -8   4   1 -0.1824 2.97184   1 
  -8   4   1 1.17033 2.07556   1 
  -8   4   1 7.24004 2.39948   5 
  -8   4   1 0.89637 1.14826  13 
   7  -4  -1 4.03853 2.29536  14 
   7  -4  -1 0.11625 1.98436   2 
   7  -4  -1 3.13022 1.41693  10 
  -7   4   1 15.6058 4.33338  13 
  -7   4   1 5.16357 2.46952  12 
  -7   4   1 2.59088 2.34730   1 
  -7   4   1 1.35208 0.73071   9 
  -7   4   1 0.61052 1.37287   1 
   6  -4  -1 0.66696 1.47391   1 
   6  -4  -1 1.97609 1.61675  14 
   6  -4  -1 2.80866 3.19905   7 
   6  -4  -1 3.27318 1.36243   4 
   6  -4  -1 0.92264 0.58170   5 
   6  -4  -1 2.04203 1.15507  10 
   6  -4  -1 2.12415 1.39027   1 
  -6   4   1 3.34110 2.19659   1 
  -6   4   1 6.86472 2.89579  14 
  -6   4   1 2.57798 1.99234  12 
  -6   4   1 1.18386 0.66296   5 
  -6   4   1 8.73514 4.07406   1 
  -6   4   1 6.08566 2.65241   9 
   5  -4  -1 -0.5810 0.56925  10 
   5  -4  -1 -0.0187 1.15710   1 
   5  -4  -1 0.39336 0.99150  14 
   5  -4  -1 -0.2643 0.22026   5 
   5  -4  -1 0.29716 1.15594   2 
   5  -4  -1 0.28039 0.89516   4 
   5  -4  -1 1.16619 1.27627   1 
   5  -4  -1 -0.0884 1.08353   7 
  -5   4   1 0.17572 1.02620  12 
  -5   4   1 -0.0615 1.18544   1 
  -5   4   1 2.67916 1.65663   2 
  -5   4   1 0.12803 0.32244  13 
  -5   4   1 -0.2110 0.56852   9 
  -5   4   1 -0.4761 1.04037   1 
  -5   4   1 0.19541 0.49502   5 
   4  -4  -1 18.1497 4.14968   2 
   4  -4  -1 27.0313 5.69730   1 
   4  -4  -1 26.0405 6.61193  12 
   4  -4  -1 24.7427 5.45200  14 
   4  -4  -1 33.4097 8.19957  13 
   4  -4  -1 26.8778 3.88353   4 
   4  -4  -1 33.8806 6.30229   7 
   4  -4  -1 22.7357 6.45781   1 
   4  -4  -1 26.9800 3.11278  11 
   4  -4  -1 34.0807 4.44845   5 
  -4   4   1 30.5213 5.59871   9 
  -4   4   1 26.6904 5.84523   6 
  -4   4   1 23.5143 5.32120  13 
  -4   4   1 28.0645 4.22189   2 
  -4   4   1 23.1683 5.91475   1 
  -4   4   1 21.3419 7.08386   1 
  -4   4   1 27.2821 5.25832  12 
  -4   4   1 28.0612 3.52697  11 
  -4   4   1 17.7937 5.16873  14 
   3  -4  -1 2282.72 50.5213  14 
   3  -4  -1 2210.96 51.6114  13 
   3  -4  -1 2228.02 62.1480   1 
   3  -4  -1 2237.05 37.9973   5 
   3  -4  -1 2189.72 42.6576   2 
   3  -4  -1 2272.94 35.0869  11 
   3  -4  -1 2256.07 57.0677   1 
   3  -4  -1 2222.23 48.8706   7 
   3  -4  -1 2205.92 53.3092  12 
  -3   4   1 2230.12 50.7324  12 
  -3   4   1 2295.95 64.4261   1 
  -3   4   1 2269.06 49.6016   6 
  -3   4   1 2263.56 41.5269   2 
  -3   4   1 2231.33 50.9944  14 
  -3   4   1 2202.40 49.4467  13 
  -3   4   1 2203.95 44.7560   9 
  -3   4   1 2275.00 38.0622  11 
  -3   4   1 2236.98 61.3142   1 
   2  -4  -1 590.672 30.7798   1 
   2  -4  -1 587.309 20.6756   7 
   2  -4  -1 559.904 25.0579  12 
   2  -4  -1 585.186 21.9477  10 
   2  -4  -1 603.393 28.5838   1 
   2  -4  -1 568.458 23.0376  14 
   2  -4  -1 573.815 23.3520  13 
   2  -4  -1 570.534 16.7394  11 
  -2   4   1 600.172 24.7343  12 
  -2   4   1 569.277 18.4916  11 
  -2   4   1 565.972 28.8813   1 
  -2   4   1 593.854 17.3253   2 
  -2   4   1 562.113 23.2104  14 
  -2   4   1 589.548 20.6649   9 
  -2   4   1 564.679 29.9240   1 
  -2   4   1 579.842 21.8443   6 
   1  -4  -1 2701.96 49.1395   6 
   1  -4  -1 2624.70 52.4915  13 
   1  -4  -1 2665.32 43.1463   7 
   1  -4  -1 2582.95 63.3967   1 
   1  -4  -1 2666.69 69.1311   1 
   1  -4  -1 2730.92 59.1416  12 
   1  -4  -1 2635.33 51.2588  10 
   1  -4  -1 2688.36 52.8092  14 
   1  -4  -1 2666.02 44.7216  11 
  -1   4   1 2724.95 39.0378   2 
  -1   4   1 2624.18 53.1202  14 
  -1   4   1 2582.62 46.9048  11 
  -1   4   1 2483.84 54.2906   6 
  -1   4   1 2679.28 68.5759   1 
  -1   4   1 2594.33 46.8657   9 
  -1   4   1 2532.02 64.4890   1 
  -1   4   1 2603.46 56.3426  12 
  -1   4   1 2660.41 51.7802  13 
  -1   4   1 2733.72 40.1427   3 
   0  -4  -1 1325.34 31.2745  11 
   0  -4  -1 1331.59 35.6854  13 
   0  -4  -1 1311.13 34.8092  10 
   0  -4  -1 1313.80 30.2352   6 
   0  -4  -1 1304.25 47.5524   1 
   0  -4  -1 1343.30 45.0176   1 
   0  -4  -1 1285.14 39.9242  12 
   0   4   1 1343.89 27.6510   3 
   0   4   1 1297.26 29.2672   9 
   0   4   1 1284.38 38.8785  12 
   0   4   1 1281.31 44.0396   1 
   0   4   1 1352.76 33.6007  11 
   0   4   1 1268.62 34.4840  14 
   0   4   1 1357.68 29.5500   6 
   0   4   1 1296.98 46.4981   1 
  -1  -4  -1 353.505 14.3007   6 
  -1  -4  -1 357.525 15.4642   3 
  -1  -4  -1 364.948 17.3327   5 
  -1  -4  -1 351.157 17.8825  10 
  -1  -4  -1 340.655 20.5720  12 
  -1  -4  -1 351.557 24.5151   1 
  -1  -4  -1 364.439 23.8177   1 
  -1  -4  -1 360.163 16.5226  11 
  -1  -4  -1 334.327 17.9095  13 
   1   4   1 317.282 21.3971   1 
   1   4   1 348.855 24.0857   1 
   1   4   1 344.820 13.4729   6 
   1   4   1 332.417 16.7107  14 
   1   4   1 346.505 13.7803   9 
   1   4   1 347.366 14.6325   3 
   1   4   1 337.408 17.2138  11 
  -2  -4  -1 696.162 24.6459  11 
  -2  -4  -1 704.314 31.2116  12 
  -2  -4  -1 710.221 25.1887   3 
  -2  -4  -1 671.332 27.1434  13 
  -2  -4  -1 712.405 21.1884   6 
  -2  -4  -1 717.079 26.1698  10 
  -2  -4  -1 664.604 35.6731   1 
  -2  -4  -1 696.225 26.0039   5 
  -2  -4  -1 698.225 34.7310   1 
   2   4   1 724.233 27.1442  11 
   2   4   1 699.920 19.7008   9 
   2   4   1 666.722 24.5511  14 
   2   4   1 706.556 34.7621   1 
   2   4   1 684.696 23.1881   3 
   2   4   1 689.164 30.7445  12 
   2   4   1 674.883 19.8982   6 
   2   4   1 689.311 32.0292   1 
  -3  -4  -1 209.512 19.8866   1 
  -3  -4  -1 197.971 14.5543   3 
  -3  -4  -1 202.305 20.5193   1 
  -3  -4  -1 199.061 17.2956  12 
  -3  -4  -1 205.885 14.7481  10 
  -3  -4  -1 212.288 14.1607  11 
  -3  -4  -1 204.482 11.5476   6 
  -3  -4  -1 215.975 15.1786   5 
   3   4   1 230.072 19.6684   1 
   3   4   1 217.790 14.3804   3 
   3   4   1 206.860 17.6989  12 
   3   4   1 219.150 18.0912   1 
   3   4   1 217.097 15.8001  11 
   3   4   1 202.470 13.6542  14 
   3   4   1 214.700 9.83862   9 
   3   4   1 227.542 35.5812   8 
  -4  -4  -1 91.3074 8.15380   6 
  -4  -4  -1 100.570 9.80971  11 
  -4  -4  -1 100.021 10.4715  10 
  -4  -4  -1 93.2657 14.9888   1 
  -4  -4  -1 97.5208 12.6563  12 
  -4  -4  -1 107.578 12.2575   5 
  -4  -4  -1 99.7260 14.4554   1 
   4   4   1 72.8859 17.5390   8 
   4   4   1 78.7411 10.9744   1 
   4   4   1 111.417 13.4702   1 
   4   4   1 100.333 9.11862   2 
   4   4   1 107.387 9.72737  14 
   4   4   1 90.4705 11.7274  11 
  -5  -4  -1 0.51895 1.61068   1 
  -5  -4  -1 -0.7106 0.87978  10 
  -5  -4  -1 0.66231 0.60880  11 
  -5  -4  -1 0.06667 1.58046  12 
   5   4   1 1.64309 1.54107   2 
   5   4   1 -0.6058 1.64169   1 
   5   4   1 0.45232 1.16805  14 
  -6  -4  -1 0.61537 2.24953  12 
  -6  -4  -1 1.93460 1.04006   1 
   6   4   1 -1.2889 2.13144   2 
   6   4   1 -0.4765 3.57768   8 
   6   4   1 -1.1905 1.06473  11 
  -7  -4  -1 429.120 28.7501   5 
  -7  -4  -1 453.352 25.1525  11 
   7   4   1 438.755 27.1651   2 
   9  -5  -1 32.8000 8.10319   2 
   9  -5  -1 46.4029 9.43798   7 
  -9   5   1 43.0701 11.3736   6 
  -9   5   1 43.0724 10.5342  13 
   8  -5  -1 46.1279 7.30933  14 
   8  -5  -1 31.6394 10.3574   7 
   8  -5  -1 32.9900 8.53362   2 
  -8   5   1 31.1463 10.8474   1 
  -8   5   1 29.5640 8.39175  13 
  -8   5   1 28.4411 6.50311   9 
  -8   5   1 31.0624 8.56815   1 
  -8   5   1 38.6076 7.35988  14 
  -8   5   1 28.8514 9.15455   6 
   7  -5  -1 56.2127 7.20387  10 
   7  -5  -1 54.9830 13.1785  13 
   7  -5  -1 80.4361 11.3813   7 
   7  -5  -1 54.2929 7.25375   5 
   7  -5  -1 48.3259 9.42679   2 
  -7   5   1 54.0651 8.55241  12 
  -7   5   1 47.2997 8.42161   9 
  -7   5   1 46.8483 9.88081  14 
  -7   5   1 53.3227 13.3171   1 
  -7   5   1 32.8604 10.9371   1 
  -7   5   1 53.7757 10.7216  13 
   6  -5  -1 84.9074 12.6981   7 
   6  -5  -1 92.2781 6.81571   4 
   6  -5  -1 84.4067 10.9337   1 
   6  -5  -1 89.6240 10.4319  14 
   6  -5  -1 99.8741 12.6536   1 
   6  -5  -1 90.5322 15.9833  13 
   6  -5  -1 95.6524 9.70217  10 
   6  -5  -1 104.081 12.1221   2 
   6  -5  -1 78.6372 7.92705   5 
  -6   5   1 74.2078 10.9820  14 
  -6   5   1 112.304 12.1020  13 
  -6   5   1 94.7237 12.6891   6 
  -6   5   1 84.5404 13.2836   1 
  -6   5   1 88.8420 10.7625  12 
  -6   5   1 88.0397 10.4840   9 
  -6   5   1 86.5131 13.8551   1 
   5  -5  -1 284.590 19.3403  14 
   5  -5  -1 283.536 12.8505   5 
   5  -5  -1 273.559 20.9736  13 
   5  -5  -1 296.188 21.5973   7 
   5  -5  -1 286.942 18.1023   2 
   5  -5  -1 273.079 20.0141   1 
   5  -5  -1 280.509 21.7965   1 
   5  -5  -1 288.264 16.4271  10 
   5  -5  -1 286.279 21.4122  12 
   5  -5  -1 289.021 13.2759   4 
  -5   5   1 294.945 17.5720   2 
  -5   5   1 280.017 18.7382  12 
  -5   5   1 278.274 20.2757   6 
  -5   5   1 291.580 18.0451   9 
  -5   5   1 295.484 25.7811   1 
  -5   5   1 280.552 24.2225   1 
  -5   5   1 300.052 20.8779  14 
  -5   5   1 307.700 20.7203  13 
   4  -5  -1 11.8833 4.28656  12 
   4  -5  -1 1.36534 0.61615   5 
   4  -5  -1 3.14008 1.87095   1 
   4  -5  -1 15.2868 4.21117  11 
   4  -5  -1 10.1442 4.25884   7 
   4  -5  -1 9.29505 2.59045  14 
   4  -5  -1 3.54456 1.63615  10 
   4  -5  -1 9.23828 3.60297  13 
   4  -5  -1 10.6393 4.41243   1 
   4  -5  -1 8.31026 3.46044   2 
  -4   5   1 1.56374 0.69755  11 
  -4   5   1 10.2011 3.61984   2 
  -4   5   1 6.94804 3.24213  12 
  -4   5   1 3.42282 1.84053  14 
  -4   5   1 4.55536 2.44171   1 
  -4   5   1 2.16239 1.16888  13 
  -4   5   1 3.08888 2.02663   1 
  -4   5   1 5.81310 2.91050   6 
  -4   5   1 2.46330 1.23875   9 
   3  -5  -1 1649.34 48.7156  12 
   3  -5  -1 1667.03 33.9130   5 
   3  -5  -1 1655.70 33.2336  11 
   3  -5  -1 1601.97 52.3680   1 
   3  -5  -1 1638.26 45.6489  14 
   3  -5  -1 1664.35 58.2532   1 
   3  -5  -1 1686.41 42.6286  10 
   3  -5  -1 1702.47 44.5879   7 
   3  -5  -1 1565.67 46.4283  13 
  -3   5   1 1607.94 56.4194   1 
  -3   5   1 1620.29 40.7427   9 
  -3   5   1 1639.13 46.8496  14 
  -3   5   1 1642.43 35.9146   2 
  -3   5   1 1584.09 58.1519   1 
  -3   5   1 1664.94 46.7806  12 
  -3   5   1 1645.28 35.5942  11 
  -3   5   1 1650.18 44.8514  13 
  -3   5   1 1663.16 44.6799   6 
   2  -5  -1 388.969 27.8041   1 
   2  -5  -1 367.356 24.7477   1 
   2  -5  -1 370.915 17.7365   7 
   2  -5  -1 369.706 22.5928  12 
   2  -5  -1 376.305 15.3631  11 
   2  -5  -1 400.400 20.1025  10 
  -2   5   1 364.536 16.6664  11 
  -2   5   1 372.391 28.0592   9 
  -2   5   1 349.300 19.1297  13 
  -2   5   1 347.738 20.1681  14 
  -2   5   1 363.300 18.3450   6 
  -2   5   1 343.945 27.5913   1 
  -2   5   1 345.534 26.0181   1 
  -2   5   1 360.093 21.2010  12 
  -2   5   1 392.191 14.7607   2 
   1  -5  -1 0.45648 2.13841  12 
   1  -5  -1 1.48165 0.94696  13 
   1  -5  -1 7.38185 2.49653   7 
   1  -5  -1 0.95513 1.19871   6 
   1  -5  -1 0.07709 0.85531  14 
   1  -5  -1 2.41589 1.47169   1 
   1  -5  -1 1.46614 0.61967  11 
   1  -5  -1 1.74388 1.14077  10 
  -1   5   1 1.35736 0.66303  11 
  -1   5   1 0.86620 0.65424   9 
  -1   5   1 4.64134 1.65885   2 
  -1   5   1 3.32346 1.44947   3 
  -1   5   1 3.09669 1.69659   6 
  -1   5   1 1.71353 1.25097   1 
  -1   5   1 0.75711 1.01322   1 
  -1   5   1 3.06347 2.06056  12 
  -1   5   1 2.15523 1.18759  13 
   0  -5  -1 37.5995 6.87341  10 
   0  -5  -1 38.7512 6.46825  13 
   0  -5  -1 46.1861 9.62387   1 
   0  -5  -1 43.6803 6.61086   5 
   0  -5  -1 41.0907 7.60238  12 
   0  -5  -1 37.5926 5.52459   6 
   0  -5  -1 42.0926 6.32346  11 
   0  -5  -1 46.5681 8.70213   1 
   0   5   1 38.0981 6.53214  11 
   0   5   1 36.2626 5.19372   9 
   0   5   1 55.7074 10.1913   1 
   0   5   1 46.1875 8.06462  12 
   0   5   1 39.8149 4.75596   3 
   0   5   1 34.0277 5.46705   6 
   0   5   1 37.8325 7.35894   1 
  -1  -5  -1 1177.78 33.2328  11 
  -1  -5  -1 1085.73 49.1543   1 
  -1  -5  -1 1160.66 48.1499   1 
  -1  -5  -1 1147.33 37.9810  13 
  -1  -5  -1 1192.18 34.9727   5 
  -1  -5  -1 1193.23 31.0719   6 
  -1  -5  -1 1188.82 43.9089  12 
  -1  -5  -1 1191.95 37.3891  10 
   1   5   1 1153.55 46.8010   1 
   1   5   1 1179.68 29.8086   9 
   1   5   1 1168.32 29.3660   6 
   1   5   1 1174.97 29.5540   3 
   1   5   1 1189.56 49.9320   1 
   1   5   1 1158.89 42.5523  12 
   1   5   1 1133.46 38.8242  14 
   1   5   1 1161.28 36.5403  11 
  -2  -5  -1 536.638 22.9497   3 
  -2  -5  -1 497.493 31.9149   1 
  -2  -5  -1 509.791 29.3189  12 
  -2  -5  -1 573.095 20.9498   6 
  -2  -5  -1 512.438 26.0284  13 
  -2  -5  -1 533.330 25.4717  10 
  -2  -5  -1 534.128 24.6361   5 
  -2  -5  -1 539.637 36.0471   1 
  -2  -5  -1 582.510 23.5457  11 
   2   5   1 546.863 25.8348  11 
   2   5   1 541.110 21.6694   3 
   2   5   1 548.731 30.3384  12 
   2   5   1 539.446 32.0369   1 
   2   5   1 522.009 18.8201   9 
   2   5   1 540.543 19.4037   6 
   2   5   1 565.304 25.1024  14 
   2   5   1 602.005 35.7945   1 
  -3  -5  -1 188.910 24.7777   3 
  -3  -5  -1 223.963 17.0348  10 
  -3  -5  -1 268.955 25.0841   5 
  -3  -5  -1 202.746 23.0987   1 
  -3  -5  -1 233.380 18.8705  11 
  -3  -5  -1 221.550 22.4285   1 
  -3  -5  -1 240.773 28.2969  12 
  -3  -5  -1 233.925 13.5441   6 
  -3  -5  -1 217.278 18.1860  13 
   3   5   1 254.841 21.1936   1 
   3   5   1 233.709 21.6254   1 
   3   5   1 255.626 17.0057  14 
   3   5   1 235.513 18.2643  11 
   3   5   1 231.543 12.0674   9 
  -4  -5  -1 377.417 27.7382  12 
  -4  -5  -1 385.738 22.2438  10 
  -4  -5  -1 397.174 23.1990   5 
  -4  -5  -1 411.848 32.3269   1 
  -4  -5  -1 365.835 31.7290   1 
  -4  -5  -1 394.909 21.6813  11 
   4   5   1 377.948 18.7623   2 
   4   5   1 368.335 25.9638   1 
   4   5   1 343.980 39.9217   8 
   4   5   1 379.823 21.4622  14 
   4   5   1 392.143 28.6178   1 
  -5  -5  -1 515.974 26.3381  10 
  -5  -5  -1 525.836 41.4233   1 
  -5  -5  -1 538.620 34.4550  12 
  -5  -5  -1 516.290 26.0484  11 
  -5  -5  -1 509.788 29.5173   5 
   5   5   1 439.993 29.1754  11 
   5   5   1 470.911 50.0463   8 
   5   5   1 512.418 24.4438   2 
  -6  -5  -1 0.50767 2.34913   1 
  -6  -5  -1 -0.3332 0.65869   5 
  -6  -5  -1 -0.6961 0.62615  11 
   6   5   1 11.7815 4.28104   2 
   6   5   1 -2.0797 2.35900   8 
   8  -6  -1 0.00382 2.97259   7 
   8  -6  -1 19.1615 7.04712  14 
   8  -6  -1 -0.4344 2.81068   2 
  -8   6   1 0.16710 2.26900   1 
  -8   6   1 -1.5429 2.92476   6 
  -8   6   1 -4.2700 3.26969   1 
  -8   6   1 2.89467 2.59987  14 
  -8   6   1 0.45091 1.22505   9 
  -8   6   1 -0.1507 1.28434  13 
   7  -6  -1 222.280 14.8679  10 
   7  -6  -1 191.942 18.0156   2 
   7  -6  -1 204.341 22.5615   7 
   7  -6  -1 201.018 17.6878  14 
   7  -6  -1 196.660 20.7914  13 
  -7   6   1 214.335 20.1632  13 
  -7   6   1 223.844 20.7975   6 
  -7   6   1 187.457 23.7946   1 
  -7   6   1 228.310 28.1029  14 
  -7   6   1 188.274 16.5446   9 
  -7   6   1 179.617 21.2623   1 
  -7   6   1 202.796 17.2177  12 
   6  -6  -1 31.7521 10.0497   1 
   6  -6  -1 21.7812 4.84900   4 
   6  -6  -1 24.6243 5.95810  14 
   6  -6  -1 25.7298 7.62424   1 
   6  -6  -1 24.5168 6.41889  10 
   6  -6  -1 17.9793 5.64222   2 
   6  -6  -1 21.0342 6.43589   7 
   6  -6  -1 19.6841 5.04591   5 
  -6   6   1 26.9084 8.95427   1 
  -6   6   1 15.8823 5.38055  14 
  -6   6   1 21.7245 6.63807  13 
  -6   6   1 18.0363 6.73398   9 
  -6   6   1 23.9850 6.44693  12 
  -6   6   1 21.2411 7.95727   6 
   5  -6  -1 304.152 13.8400   5 
   5  -6  -1 312.350 22.7389   1 
   5  -6  -1 285.740 23.1360  12 
   5  -6  -1 327.207 16.1968   4 
   5  -6  -1 304.330 18.6888  10 
   5  -6  -1 291.867 18.8709   2 
   5  -6  -1 296.073 25.8840   1 
   5  -6  -1 281.606 30.8976  14 
  -5   6   1 311.898 14.5226  11 
  -5   6   1 307.396 27.6626  14 
  -5   6   1 302.950 29.6603   6 
  -5   6   1 306.079 21.1349  12 
  -5   6   1 302.710 27.6029   1 
  -5   6   1 336.187 22.3375  13 
  -5   6   1 331.861 29.8601   1 
  -5   6   1 295.136 19.7572   9 
   4  -6  -1 142.830 17.1669   1 
   4  -6  -1 116.734 9.11403  11 
   4  -6  -1 136.844 14.3254   1 
   4  -6  -1 110.760 12.6039  14 
   4  -6  -1 118.581 13.2302   7 
   4  -6  -1 125.880 13.9000  12 
   4  -6  -1 112.790 11.7782  10 
   4  -6  -1 105.672 13.2970  13 
   4  -6  -1 119.120 8.83472   5 
  -4   6   1 118.110 9.75220  11 
  -4   6   1 136.982 11.9634   2 
  -4   6   1 114.544 13.1069   6 
  -4   6   1 107.351 12.2058  13 
  -4   6   1 113.903 12.7492  12 
  -4   6   1 117.296 13.6051  14 
  -4   6   1 114.369 16.8050   1 
  -4   6   1 118.047 16.5909   1 
   3  -6  -1 356.948 20.8625  10 
   3  -6  -1 340.043 25.9512   1 
   3  -6  -1 349.556 21.6845  14 
   3  -6  -1 382.656 29.2441   1 
   3  -6  -1 384.987 23.4615  13 
   3  -6  -1 345.180 15.7736   5 
   3  -6  -1 355.358 24.2725  12 
   3  -6  -1 353.814 16.2733  11 
   3  -6  -1 364.405 21.1889   7 
  -3   6   1 386.973 21.9022  13 
  -3   6   1 360.241 16.7759   2 
  -3   6   1 372.790 23.0049  14 
  -3   6   1 379.634 23.5101  12 
  -3   6   1 349.796 20.5520   6 
  -3   6   1 351.027 28.7111   1 
  -3   6   1 351.609 28.1110   1 
  -3   6   1 371.065 18.0467  11 
  -3   6   1 336.637 19.5169   9 
   2  -6  -1 107.000 15.8186   1 
   2  -6  -1 128.413 14.6112  12 
   2  -6  -1 111.990 12.1672  10 
   2  -6  -1 124.823 12.7821  14 
   2  -6  -1 134.901 16.0483   1 
   2  -6  -1 117.752 9.82466  11 
   2  -6  -1 119.897 10.7529   7 
   2  -6  -1 111.086 12.1103  13 
  -2   6   1 132.686 8.95466   2 
  -2   6   1 122.922 11.6459   6 
  -2   6   1 123.409 13.5588  12 
  -2   6   1 118.709 12.0275  13 
  -2   6   1 144.550 16.4510   1 
  -2   6   1 120.893 12.6711  14 
  -2   6   1 105.414 10.6776   9 
  -2   6   1 126.754 7.21343   3 
  -2   6   1 114.553 11.0056  11 
  -2   6   1 109.880 16.3627   1 
   1  -6  -1 47.1369 5.64677   7 
   1  -6  -1 42.9730 7.57819  13 
   1  -6  -1 49.3970 7.22936  11 
   1  -6  -1 44.2677 9.90610   1 
   1  -6  -1 44.0182 8.04442  10 
   1  -6  -1 31.8597 8.06875   1 
   1  -6  -1 43.5618 8.69599  12 
  -1   6   1 49.9815 8.06794  11 
  -1   6   1 45.0372 8.42276  12 
  -1   6   1 48.0029 4.45400   3 
  -1   6   1 43.4078 6.60849   9 
  -1   6   1 31.4479 8.82524   1 
  -1   6   1 41.6285 7.55556  14 
  -1   6   1 45.2898 7.35328  13 
  -1   6   1 49.5118 5.17242   2 
  -1   6   1 36.9603 6.59413   6 
  -1   6   1 42.5549 9.71544   1 
   0  -6  -1 581.200 31.9985  12 
   0  -6  -1 555.839 27.5389  13 
   0  -6  -1 630.167 29.1013  10 
   0  -6  -1 628.263 37.7797   1 
   0  -6  -1 621.350 25.0094   5 
   0  -6  -1 581.823 38.2062   1 
   0  -6  -1 616.339 25.0054   6 
   0  -6  -1 625.282 24.7512  11 
   0   6   1 612.697 32.3159  12 
   0   6   1 606.207 23.5161   9 
   0   6   1 632.341 37.3716   1 
   0   6   1 592.256 38.3826   1 
   0   6   1 651.817 19.7043   3 
   0   6   1 633.363 24.0991   6 
   0   6   1 585.867 26.8618  11 
   0   6   1 630.686 29.3421  14 
   0   6   1 666.378 19.1540   2 
  -1  -6  -1 1132.11 71.6188   1 
  -1  -6  -1 1117.87 35.8051   5 
  -1  -6  -1 1064.94 38.9294  10 
  -1  -6  -1 1091.07 48.5265  11 
  -1  -6  -1 1079.60 32.7251   6 
   1   6   1 1080.10 39.0688  14 
   1   6   1 1036.85 34.2803   9 
   1   6   1 1101.49 29.2171   3 
   1   6   1 1126.88 52.3595   1 
   1   6   1 1024.81 58.2856  12 
   1   6   1 1097.69 31.1867   6 
   1   6   1 1106.94 50.7694   1 
  -2  -6  -1 125.983 17.3847   5 
  -2  -6  -1 99.7257 15.8859   1 
  -2  -6  -1 93.8785 16.7363   1 
  -2  -6  -1 104.017 8.78527   6 
  -2  -6  -1 107.174 14.7551  12 
  -2  -6  -1 104.090 11.2602  11 
   2   6   1 101.803 8.97280   9 
   2   6   1 97.1385 8.75606   6 
   2   6   1 90.8587 13.8253  12 
   2   6   1 91.8910 15.4445   1 
   2   6   1 103.947 15.2734   1 
   2   6   1 108.989 12.0271  14 
  -3  -6  -1 1288.14 45.0501  10 
  -3  -6  -1 1311.43 61.9588   1 
  -3  -6  -1 1242.02 53.6339  12 
  -3  -6  -1 1383.46 55.0098  11 
  -3  -6  -1 1309.97 43.5608   5 
  -3  -6  -1 1191.11 65.6035   1 
  -3  -6  -1 1239.88 47.4559  13 
   3   6   1 1263.94 46.6836  11 
   3   6   1 1317.70 44.1346  14 
   3   6   1 1222.39 53.3921   1 
   3   6   1 1383.55 77.7104  12 
   3   6   1 1345.42 59.4337   1 
  -4  -6  -1 111.129 18.4387   1 
  -4  -6  -1 112.880 13.3625  10 
  -4  -6  -1 123.390 17.0130  12 
  -4  -6  -1 116.701 13.6696   5 
  -4  -6  -1 95.3908 17.1651   1 
  -4  -6  -1 115.799 12.7995  11 
   4   6   1 126.008 10.4007   2 
   4   6   1 109.443 11.4158  14 
   4   6   1 91.2731 21.8218   8 
   4   6   1 76.6584 16.5584  11 
   4   6   1 112.838 16.8583   1 
  -5  -6  -1 208.416 24.1671   1 
  -5  -6  -1 168.851 16.7968  11 
   5   6   1 157.208 30.8668   8 
   8  -7  -1 29.8547 11.1165  14 
   8  -7  -1 1.00078 2.77556   2 
   8  -7  -1 0.84350 3.48891   7 
  -8   7   1 1.72322 2.42296   6 
   7  -7  -1 15.1608 7.42440   7 
   7  -7  -1 28.7574 9.87158  14 
  -7   7   1 5.37073 4.90460   1 
   6  -7  -1 36.2363 10.2522   7 
   6  -7  -1 52.9334 12.9820  10 
   6  -7  -1 44.0596 9.99346  13 
   6  -7  -1 34.0722 8.13697   2 
   6  -7  -1 43.6510 8.73221  14 
   6  -7  -1 41.1192 9.74291   1 
  -6   7   1 47.8680 9.56648  12 
  -6   7   1 36.4880 11.5310   1 
  -6   7   1 29.0335 8.41767   9 
  -6   7   1 37.1112 10.2925  14 
  -6   7   1 26.8020 8.97474   6 
  -6   7   1 47.2889 9.96833  13 
   5  -7  -1 212.539 18.2184  14 
   5  -7  -1 191.313 20.3966   1 
   5  -7  -1 193.453 22.6885   1 
   5  -7  -1 183.055 19.2338  13 
   5  -7  -1 190.056 19.2387  12 
   5  -7  -1 196.871 19.0171   7 
  -5   7   1 191.777 23.7139   1 
  -5   7   1 203.760 17.7377   6 
  -5   7   1 181.583 29.5196  14 
  -5   7   1 204.716 18.2241  12 
  -5   7   1 184.613 23.7794   1 
  -5   7   1 186.742 16.7599   9 
   4  -7  -1 202.696 21.9849  10 
   4  -7  -1 210.604 11.3737   5 
   4  -7  -1 201.867 18.0560   7 
   4  -7  -1 203.638 20.1198  12 
   4  -7  -1 198.326 17.8826  14 
   4  -7  -1 196.581 13.1154  11 
   4  -7  -1 178.422 22.3778   1 
   4  -7  -1 199.136 21.3170   1 
  -4   7   1 194.236 17.6035  13 
  -4   7   1 210.853 18.7927  12 
  -4   7   1 192.668 23.2545   1 
  -4   7   1 176.007 17.6543  14 
  -4   7   1 196.818 17.6092   6 
  -4   7   1 203.748 13.9641  11 
  -4   7   1 186.424 23.1418   1 
   3  -7  -1 125.426 13.3392   7 
   3  -7  -1 158.773 17.6887  12 
   3  -7  -1 142.624 14.5156  10 
   3  -7  -1 130.595 11.4176  11 
   3  -7  -1 131.569 11.1277   5 
   3  -7  -1 109.515 13.8396  14 
  -3   7   1 136.014 14.6050  13 
  -3   7   1 121.377 18.3801   1 
  -3   7   1 126.428 11.8557  11 
  -3   7   1 129.190 6.99947   3 
  -3   7   1 125.269 13.3550   6 
  -3   7   1 148.354 20.1870   1 
  -3   7   1 148.044 17.4555  12 
   2  -7  -1 869.832 51.4072   1 
   2  -7  -1 842.743 49.4579  12 
   2  -7  -1 937.705 48.5258   1 
   2  -7  -1 914.548 31.0605  11 
   2  -7  -1 914.846 31.7204   7 
   2  -7  -1 934.586 37.8188  10 
  -2   7   1 921.666 50.9957   1 
  -2   7   1 965.988 35.2249   6 
  -2   7   1 880.308 33.1836  11 
  -2   7   1 909.133 34.9606   9 
  -2   7   1 914.521 37.1166  13 
   1  -7  -1 299.592 24.1579  11 
   1  -7  -1 289.033 27.5132   1 
   1  -7  -1 303.120 17.5110   5 
   1  -7  -1 281.765 20.8601  10 
  -1   7   1 311.139 30.3496   1 
  -1   7   1 288.349 11.2562   3 
  -1   7   1 284.200 22.8957  12 
  -1   7   1 304.690 18.5138   6 
  -1   7   1 307.545 18.3805   9 
   0  -7  -1 27.5133 4.88568   5 
   0  -7  -1 20.8539 7.06770  10 
   0  -7  -1 27.7645 6.85119  11 
   0  -7  -1 29.2606 6.36837   6 
   0   7   1 23.0950 8.11286  11 
   0   7   1 26.4660 5.98700   9 
   0   7   1 24.4386 6.15898  12 
   0   7   1 22.5504 9.11122   1 
   0   7   1 29.8010 3.82154   3 
   0   7   1 36.5672 5.89765   6 
  -1  -7  -1 516.214 24.3271   6 
  -1  -7  -1 534.468 30.9156  10 
  -1  -7  -1 520.417 41.9937   1 
  -1  -7  -1 559.651 28.9516  11 
   1   7   1 550.295 30.5714  11 
   1   7   1 555.646 23.6717   6 
   1   7   1 530.996 23.5511   9 
   1   7   1 546.471 40.0048   1 
  -2  -7  -1 15.8335 6.66440  13 
  -2  -7  -1 4.22356 1.46468  11 
  -2  -7  -1 8.27670 4.42414  12 
  -2  -7  -1 -1.5899 2.67581   1 
  -2  -7  -1 7.88302 3.95516  10 
   2   7   1 0.55966 1.73861  14 
   2   7   1 6.28958 4.12685  12 
   2   7   1 3.42149 1.60959  11 
   2   7   1 21.2080 6.02598   6 
   2   7   1 0.95427 1.82264   1 
  -3  -7  -1 31.0743 9.53636   5 
  -3  -7  -1 41.9627 9.47705  10 
  -3  -7  -1 46.5256 13.4880   1 
  -3  -7  -1 49.3292 9.66670  11 
   3   7   1 48.8652 11.6803  12 
   3   7   1 84.1269 15.3530   1 
  -4  -7  -1 28.2525 8.07421  11 
  -4  -7  -1 35.7891 13.9551   5 
  -4  -7  -1 12.2509 7.78845   1 
   4   7   1 23.6264 11.4211   8 
   7  -8  -1 1.38247 4.30524  14 
   7  -8  -1 -4.2461 2.83690   7 
  -7   8   1 18.8635 7.80876   1 
  -7   8   1 0.15320 1.75332  13 
  -7   8   1 2.90931 3.62933   6 
   6  -8  -1 101.192 14.8188   7 
   6  -8  -1 97.5497 18.4970  10 
  -6   8   1 120.705 14.6391  12 
  -6   8   1 139.803 16.6348   6 
  -6   8   1 90.6164 14.2513  13 
  -6   8   1 105.438 18.5435   1 
   5  -8  -1 42.0507 11.1565   7 
   5  -8  -1 51.6961 10.3981  12 
   5  -8  -1 28.2021 8.23763   1 
  -5   8   1 22.8092 6.56387  12 
  -5   8   1 35.0064 10.3821   1 
   4  -8  -1 333.793 24.3168  10 
   4  -8  -1 356.750 26.1149  14 
   4  -8  -1 258.889 24.8644  12 
   4  -8  -1 305.527 25.6126  13 
   4  -8  -1 324.805 28.4065   1 
   4  -8  -1 328.257 18.6583  11 
   4  -8  -1 242.511 29.6628   1 
  -4   8   1 301.458 31.5114   1 
  -4   8   1 334.161 24.8050  12 
  -4   8   1 268.906 29.8753   1 
  -4   8   1 301.551 21.8985   9 
  -4   8   1 352.271 24.7993  13 
  -4   8   1 340.183 25.6196   6 
  -4   8   1 279.393 24.7054  14 
   3  -8  -1 1091.99 43.7466  10 
   3  -8  -1 1176.86 79.1766   1 
   3  -8  -1 903.926 43.8092  13 
   3  -8  -1 1069.71 54.5768   1 
   3  -8  -1 1039.31 50.5483   7 
   3  -8  -1 927.244 44.0054  11 
  -3   8   1 958.544 56.1423   1 
  -3   8   1 1094.68 42.2278   6 
  -3   8   1 1003.63 39.1262   9 
  -3   8   1 1090.24 38.6654  11 
  -3   8   1 1098.35 60.4963   1 
  -3   8   1 1050.05 46.5659  12 
  -3   8   1 1060.47 43.3014  13 
   2  -8  -1 194.244 25.0372   1 
   2  -8  -1 204.886 22.9253   1 
   2  -8  -1 194.371 18.7989  10 
   2  -8  -1 169.134 20.7406  12 
   2  -8  -1 162.580 14.6004  11 
   2  -8  -1 199.964 14.1098   5 
  -2   8   1 179.716 16.1620   9 
  -2   8   1 162.936 18.4302  14 
  -2   8   1 188.972 17.1780  11 
  -2   8   1 180.145 21.8774   1 
  -2   8   1 168.058 17.3468  13 
   1  -8  -1 366.626 34.8759   1 
   1  -8  -1 332.515 30.4315   1 
   1  -8  -1 358.003 29.8470  12 
   1  -8  -1 314.182 24.3647  10 
   1  -8  -1 318.161 19.3105   5 
  -1   8   1 325.489 25.5076  14 
  -1   8   1 316.887 22.8980  11 
  -1   8   1 327.855 31.7651   1 
  -1   8   1 363.760 33.7547   1 
  -1   8   1 338.741 27.4131  12 
  -1   8   1 342.090 21.2750   6 
   0  -8  -1 1.63273 1.09481  11 
   0  -8  -1 -0.2298 3.16272  12 
   0  -8  -1 1.51337 3.39064   1 
   0  -8  -1 -0.1641 1.57539  13 
   0  -8  -1 -1.3070 2.38572  10 
   0   8   1 0.07335 2.06688   6 
   0   8   1 -0.0902 1.51508  14 
   0   8   1 3.82448 3.95305   1 
   0   8   1 3.99221 2.67614  12 
  -1  -8  -1 30.3410 6.90986   5 
  -1  -8  -1 22.2550 10.0214   1 
  -1  -8  -1 20.5158 6.66821  11 
  -1  -8  -1 6.11508 3.48470  10 
   1   8   1 5.81653 3.63480  14 
   1   8   1 12.7210 5.78399  12 
   1   8   1 10.8473 5.24265   1 
   1   8   1 43.0713 13.7149   1 
  -2  -8  -1 3.94466 3.14636  10 
  -2  -8  -1 23.8759 7.38077   5 
  -2  -8  -1 5.04834 4.75792   1 
   2   8   1 6.87602 5.18253  12 
   2   8   1 3.97726 5.00320   1 
   2   8   1 3.24937 4.88980   1 
   5  -9  -1 75.0541 11.7231  14 
   5  -9  -1 71.5599 15.0297   1 
  -5   9   1 51.7851 10.7072  13 
  -5   9   1 41.1029 10.3551   6 
  -5   9   1 42.7312 8.58788  12 
   4  -9  -1 -0.5761 2.50321  10 
   4  -9  -1 -0.8791 3.89175   1 
  -4   9   1 0.65340 1.39188  12 
  -4   9   1 1.87343 5.55432   1 
  -4   9   1 0.23652 2.78704   6 
   3  -9  -1 37.7230 11.5055   1 
  -3   9   1 15.0595 5.73156  12 
  -3   9   1 18.0062 6.75449   6 
   2  -9  -1 94.7078 13.9473  11 
   2  -9  -1 96.4272 18.7748   1 
   2  -9  -1 84.8455 17.4081  10 
  -2   9   1 98.3000 14.1762  11 
  -2   9   1 140.199 15.3464   6 
  -2   9   1 91.3555 14.4469  12 
   1  -9  -1 4.72923 4.32852  10 
   1  -9  -1 1.37428 1.42963  11 
   1  -9  -1 5.38758 5.08084   1 
  -1   9   1 9.66423 5.51547   1 
  -1   9   1 0.98869 1.92531   9 
  -1   9   1 18.6645 7.71983  12 
   0  -9  -1 110.637 17.2371  10 
   0  -9  -1 83.5594 19.6465   1 
   0   9   1 84.5156 14.8695  12 
   0   9   1 48.5952 22.5977   1 
   0  10  -2 161.785 18.9993   6 
   0  10  -2 185.830 29.6319   1 
   0 -10   2 185.416 21.8829  10 
   0 -10   2 209.071 26.9495   1 
  -1  10  -2 60.3123 10.0053   6 
  -1  10  -2 75.2426 8.20113  12 
  -1  10  -2 52.2794 16.4316   1 
   1 -10   2 41.2990 17.3259   1 
  -2  10  -2 130.774 16.7369   6 
  -2  10  -2 169.067 18.9623  12 
   2 -10   2 199.042 24.9253   1 
   2 -10   2 164.288 18.4983  10 
  -3  10  -2 22.9619 7.59474   6 
  -3  10  -2 -6.0476 3.96760   1 
   3 -10   2 4.05166 3.33398  10 
   2   9  -2 255.719 19.6735   6 
   2   9  -2 185.237 29.0343   1 
  -2  -9   2 201.588 21.6441  11 
  -2  -9   2 178.040 33.2598   1 
   1   9  -2 15.3163 6.10167   6 
  -1  -9   2 23.7057 6.34119   6 
   0   9  -2 19.8480 8.75978  12 
   0   9  -2 35.4710 13.7080   1 
   0  -9   2 32.3124 9.26412  10 
   0  -9   2 10.2504 5.20619   1 
   0  -9   2 12.8714 5.05067   6 
   0  -9   2 9.56046 5.18042   1 
   0  -9   2 6.19131 2.63660  13 
   0  -9   2 18.9904 8.01752  11 
  -1   9  -2 35.3815 8.97765  12 
  -1   9  -2 63.4726 9.28938   6 
   1  -9   2 72.6096 13.8886   1 
   1  -9   2 35.6878 8.06436  13 
   1  -9   2 33.5878 10.3118  12 
   1  -9   2 51.6655 12.9785   1 
   1  -9   2 36.8387 8.89602  10 
  -2   9  -2 -1.1683 1.99408   1 
  -2   9  -2 -0.5694 1.97482  12 
  -2   9  -2 -2.3218 2.21839   6 
  -2   9  -2 -1.5955 0.81535  11 
   2  -9   2 -1.1834 1.88375  13 
   2  -9   2 0.20067 3.41919  12 
   2  -9   2 0.62677 0.98080  10 
   2  -9   2 1.25026 3.32561   1 
   2  -9   2 -2.8835 2.72844   6 
  -3   9  -2 -0.4085 1.87765   1 
  -3   9  -2 -0.6033 2.38312   6 
  -4   9  -2 -0.3186 2.01214   6 
   4  -9   2 -0.6235 1.11894  10 
   4  -9   2 2.77590 2.25040  13 
  -5   9  -2 20.4593 5.77231  13 
  -5   9  -2 6.42424 4.96332   6 
   5  -9   2 13.7729 6.84195   4 
   4   8  -2 71.5764 18.2248   8 
   4   8  -2 123.182 24.7888   1 
   4   8  -2 118.105 12.2990   6 
  -4  -8   2 98.6980 14.6367  10 
  -4  -8   2 100.033 12.0145   5 
  -4  -8   2 82.5805 13.0918  11 
  -4  -8   2 56.7817 18.5956   1 
   3   8  -2 13.0761 5.53627   1 
   3   8  -2 30.0018 8.00534   6 
   3   8  -2 21.6468 8.97601   1 
  -3  -8   2 39.9892 8.35722  10 
  -3  -8   2 15.4999 5.25105   6 
  -3  -8   2 21.0366 8.63937   1 
  -3  -8   2 36.0166 7.79833  11 
   2   8  -2 -0.0502 2.37507   1 
   2   8  -2 14.2500 3.98328   6 
   2   8  -2 0.46844 2.55963   1 
  -2  -8   2 -0.7828 1.77901   6 
  -2  -8   2 0.55249 1.59775  10 
  -2  -8   2 3.94864 2.00297   1 
  -2  -8   2 -0.5518 2.89949   1 
  -2  -8   2 11.8136 5.51160  12 
   1   8  -2 0.29861 1.14782  11 
   1   8  -2 6.48451 2.70975   6 
   1   8  -2 -0.6039 2.58355   1 
   1   8  -2 4.89838 3.04944   1 
   1   8  -2 1.98229 1.88966  14 
  -1  -8   2 1.42769 1.64511   6 
  -1  -8   2 0.91859 0.91983  11 
  -1  -8   2 0.28093 0.61108   5 
  -1  -8   2 0.74642 1.20555  10 
  -1  -8   2 -1.2102 1.74658  13 
  -1  -8   2 1.23827 2.57503  12 
   0   8  -2 1.40971 1.36670  12 
   0   8  -2 0.51755 2.14847   1 
   0   8  -2 -0.2709 0.74034  11 
   0  -8   2 -0.1196 0.64746  11 
   0  -8   2 -0.2468 1.74764  10 
   0  -8   2 0.01781 2.08845   1 
   0  -8   2 -2.1435 1.88858   6 
   0  -8   2 -0.4004 1.69401   1 
   0  -8   2 -0.3985 0.54111   5 
   0  -8   2 0.31049 1.41571  13 
  -1   8  -2 30.4731 9.08905  11 
  -1   8  -2 38.8224 9.01702   6 
  -1   8  -2 45.5927 13.0253  12 
  -1   8  -2 45.8957 11.4897   1 
  -1   8  -2 34.4822 12.3654   1 
   1  -8   2 66.3736 11.0818   6 
   1  -8   2 45.9564 9.80150  12 
   1  -8   2 47.0826 11.4948   1 
   1  -8   2 49.9068 9.77971  10 
   1  -8   2 41.2712 5.59419   5 
  -2   8  -2 367.589 23.3556  13 
  -2   8  -2 363.524 33.0265   1 
  -2   8  -2 374.239 28.9114  14 
  -2   8  -2 401.430 25.4128   6 
  -2   8  -2 368.827 25.2899  11 
  -2   8  -2 342.262 24.1204  12 
  -2   8  -2 387.682 32.1449   1 
   2  -8   2 371.764 26.2618   6 
   2  -8   2 381.779 32.9683   1 
   2  -8   2 380.606 24.8483  10 
   2  -8   2 372.901 25.9400  12 
   2  -8   2 384.246 28.7234   1 
  -3   8  -2 260.702 16.8293  11 
  -3   8  -2 276.429 22.6212   6 
  -3   8  -2 293.645 28.6525   1 
  -3   8  -2 296.323 33.6326  14 
  -3   8  -2 233.575 24.9884   1 
  -3   8  -2 277.715 20.4251  13 
  -3   8  -2 272.174 20.1045  12 
   3  -8   2 240.684 25.7044   1 
   3  -8   2 275.131 22.2668  12 
   3  -8   2 275.264 22.9825   1 
   3  -8   2 264.939 20.4634  10 
  -4   8  -2 69.7218 14.7976   1 
  -4   8  -2 80.6718 10.3075  12 
  -4   8  -2 96.2165 12.4381   6 
  -4   8  -2 76.1479 11.0586  13 
  -4   8  -2 88.7120 14.7945   1 
  -4   8  -2 65.4309 12.1115  14 
   4  -8   2 88.2390 11.2469  12 
   4  -8   2 95.3617 11.5211  10 
   4  -8   2 55.8089 11.6145  13 
   4  -8   2 96.9817 12.1992   4 
   4  -8   2 97.9677 13.4622   1 
  -5   8  -2 37.0893 8.96915   1 
  -5   8  -2 20.5806 7.85426  14 
  -5   8  -2 25.1148 7.02335  13 
  -5   8  -2 33.2549 8.56536   6 
   5  -8   2 27.3578 7.30325   4 
   5  -8   2 21.8201 8.64750  10 
  -6   8  -2 22.4012 6.08528  13 
   6  -8   2 30.2716 8.33737   7 
   6  -8   2 28.2029 7.30714   4 
   5   7  -2 10.7420 4.42087  14 
   5   7  -2 17.3372 6.97679   1 
   5   7  -2 39.0202 12.7207   1 
  -5  -7   2 24.2392 8.12858  11 
  -5  -7   2 19.0494 7.65511  10 
  -5  -7   2 14.1852 6.42206   1 
   4   7  -2 19.0432 9.31713   8 
   4   7  -2 23.3564 11.3239   1 
   4   7  -2 35.4528 6.56536   6 
   4   7  -2 36.7813 7.12833  14 
  -4  -7   2 25.3990 6.30299   6 
  -4  -7   2 20.6959 8.17975  13 
  -4  -7   2 27.9357 7.67650  11 
  -4  -7   2 10.2015 5.08094   1 
  -4  -7   2 24.8024 8.21227  10 
   3   7  -2 63.1130 12.5816   1 
  -3  -7   2 31.8125 8.45395  10 
  -3  -7   2 33.2805 11.0642   1 
  -3  -7   2 54.6766 13.6408   1 
  -3  -7   2 30.3592 10.3765   6 
  -3  -7   2 47.3067 9.68949  11 
  -3  -7   2 39.1769 10.3208  13 
  -3  -7   2 50.9008 9.85789   5 
   2   7  -2 35.2899 7.32559   6 
   2   7  -2 58.7465 14.2598   1 
  -2  -7   2 50.7509 9.09994  10 
  -2  -7   2 49.6150 8.03193  11 
  -2  -7   2 32.6662 6.72268   6 
  -2  -7   2 59.0077 12.2290   1 
  -2  -7   2 38.5042 5.89709   5 
   1   7  -2 362.486 38.9064  12 
   1   7  -2 402.727 24.9850  14 
   1   7  -2 387.652 21.9455  11 
   1   7  -2 372.156 21.7939   6 
   1   7  -2 391.677 33.5581   1 
  -1  -7   2 361.624 22.5217  13 
  -1  -7   2 381.960 22.5315  11 
  -1  -7   2 367.674 21.9781   6 
  -1  -7   2 392.690 32.5932   1 
  -1  -7   2 353.884 23.2923  10 
  -1  -7   2 412.483 34.4417   1 
  -1  -7   2 367.145 17.4896   5 
   0   7  -2 135.336 26.5870   1 
   0   7  -2 208.223 12.4236   7 
   0   7  -2 206.387 18.4097  12 
   0   7  -2 203.667 15.1205  11 
   0   7  -2 201.689 15.9827   6 
   0  -7   2 207.416 23.0132   1 
   0  -7   2 199.880 18.1637  12 
   0  -7   2 205.172 11.5331   5 
   0  -7   2 212.031 21.8362   1 
   0  -7   2 224.679 17.5515   6 
   0  -7   2 190.175 15.0851  11 
   0  -7   2 213.992 16.5329  13 
  -1   7  -2 114.534 16.0221   1 
  -1   7  -2 104.076 10.6643  11 
  -1   7  -2 123.211 11.1200   2 
  -1   7  -2 122.764 17.9359   1 
  -1   7  -2 104.426 9.98850   7 
  -1   7  -2 104.271 12.4871  12 
  -1   7  -2 108.554 12.5825  14 
  -1   7  -2 106.627 12.1383   6 
   1  -7   2 77.6261 10.5660   6 
   1  -7   2 101.968 11.0491  13 
   1  -7   2 110.432 7.13246   5 
   1  -7   2 99.6089 12.3048  12 
   1  -7   2 109.310 16.7027   1 
   1  -7   2 101.821 12.4703  10 
   1  -7   2 117.239 15.5509   1 
  -2   7  -2 77.4965 9.78877   7 
  -2   7  -2 78.5126 12.6091   1 
  -2   7  -2 112.841 10.4190  11 
  -2   7  -2 109.205 16.2544   1 
  -2   7  -2 79.6492 10.8046  14 
  -2   7  -2 82.2607 9.72093  13 
  -2   7  -2 99.9336 11.5970  12 
  -2   7  -2 81.9449 10.6244   6 
   2  -7   2 88.6282 12.8891   1 
   2  -7   2 79.0363 11.1746  10 
   2  -7   2 90.6289 11.2314  13 
   2  -7   2 64.8127 10.6765   6 
   2  -7   2 90.7912 11.3470  12 
   2  -7   2 89.4784 14.2323   1 
  -3   7  -2 319.940 16.2403  11 
  -3   7  -2 310.990 21.5198  14 
  -3   7  -2 326.729 27.2833   1 
  -3   7  -2 325.743 23.6119   6 
  -3   7  -2 329.996 20.3460  12 
  -3   7  -2 322.525 20.3880  13 
  -3   7  -2 303.737 25.9526   1 
   3  -7   2 345.831 23.1978  12 
   3  -7   2 326.073 30.2327   1 
   3  -7   2 332.641 20.7794  10 
   3  -7   2 332.320 22.2263  13 
   3  -7   2 324.998 23.5373   1 
  -4   7  -2 2.72918 2.21750  12 
  -4   7  -2 11.8353 3.95729   1 
  -4   7  -2 3.40193 2.46034   1 
   4  -7   2 -0.8913 1.27477  10 
   4  -7   2 0.68438 2.24948   4 
   4  -7   2 -1.4628 1.92795   1 
   4  -7   2 4.75643 2.46014  12 
   4  -7   2 2.43699 1.79944  13 
   4  -7   2 0.58464 1.60420   7 
  -5   7  -2 13.0494 4.75381  12 
  -5   7  -2 16.0153 5.03583   1 
  -5   7  -2 19.3337 6.98407   1 
  -5   7  -2 18.8891 4.65619  14 
  -5   7  -2 8.75033 4.08110   6 
   5  -7   2 13.9985 4.37344  10 
   5  -7   2 7.01400 4.26370   7 
   5  -7   2 20.3921 6.25401   4 
  -6   7  -2 36.3833 12.8645   1 
  -6   7  -2 50.9281 7.84802  14 
  -6   7  -2 36.4033 9.27156   6 
  -6   7  -2 47.4219 11.0866  13 
   6  -7   2 26.8288 9.95819  13 
   6  -7   2 32.6361 9.99969   7 
   6  -7   2 73.7782 16.7458   4 
  -7   7  -2 2.47708 2.60127   6 
  -7   7  -2 1.00693 1.29366  13 
   7  -7   2 2.61216 2.84446   2 
   7  -7   2 13.5530 6.59907   7 
   6   6  -2 66.0661 17.9366   1 
  -6  -6   2 17.2112 5.41832  10 
   5   6  -2 299.825 23.1698  11 
   5   6  -2 332.452 38.9737   8 
   5   6  -2 350.653 31.7466   1 
  -5  -6   2 331.559 22.8957  10 
  -5  -6   2 319.306 32.4096   1 
  -5  -6   2 315.776 21.5141   6 
  -5  -6   2 327.304 27.3276  12 
  -5  -6   2 318.135 21.1601  11 
  -5  -6   2 295.248 31.8742   1 
  -5  -6   2 353.137 22.6778   5 
   4   6  -2 13.2661 7.25528   8 
   4   6  -2 2.54405 1.84400   6 
   4   6  -2 2.59617 2.21616   1 
   4   6  -2 1.49119 0.99465   9 
  -4  -6   2 1.65922 0.97902   5 
  -4  -6   2 17.7312 7.91707  12 
  -4  -6   2 -0.4137 2.54979   1 
  -4  -6   2 8.87720 3.19079   6 
  -4  -6   2 3.46870 3.32801  10 
  -4  -6   2 4.97794 3.28632   1 
  -4  -6   2 3.00264 1.33716  11 
   3   6  -2 1961.19 53.8921  10 
   3   6  -2 1978.51 69.2168   1 
   3   6  -2 2155.06 78.6291   1 
   3   6  -2 1948.05 51.0806  11 
   3   6  -2 2050.45 56.7779  14 
   3   6  -2 2160.61 52.7796   6 
  -3  -6   2 2138.15 57.8396  10 
  -3  -6   2 1967.00 60.1602  11 
  -3  -6   2 2060.54 49.3387   5 
  -3  -6   2 1877.96 61.1217   3 
  -3  -6   2 2054.59 76.0090   1 
  -3  -6   2 2080.99 53.4379   6 
   2   6  -2 128.345 11.8363   6 
   2   6  -2 119.055 11.6561  11 
   2   6  -2 116.702 15.8171   1 
   2   6  -2 125.887 18.1459   1 
   2   6  -2 137.976 12.9894  10 
   2   6  -2 121.736 12.0774  14 
  -2  -6   2 148.776 13.0493  13 
  -2  -6   2 136.261 9.05507   3 
  -2  -6   2 119.192 12.1440   6 
  -2  -6   2 123.023 10.4939   5 
  -2  -6   2 105.561 12.2239  10 
  -2  -6   2 107.113 13.4023  12 
  -2  -6   2 113.248 11.5039  11 
  -2  -6   2 123.032 16.4863   1 
  -2  -6   2 124.820 16.2676   1 
   1   6  -2 625.542 31.1806  12 
   1   6  -2 642.362 26.4158   6 
   1   6  -2 633.031 28.0933  14 
   1   6  -2 634.862 39.1434   1 
   1   6  -2 653.189 19.8166   7 
   1   6  -2 617.722 35.5410   1 
   1   6  -2 637.332 24.6901  11 
   1   6  -2 549.876 26.0213  10 
  -1  -6   2 611.420 30.6655  12 
  -1  -6   2 641.602 21.4917   5 
  -1  -6   2 672.659 15.2180   3 
  -1  -6   2 652.374 26.1971  11 
  -1  -6   2 627.963 27.0940  13 
  -1  -6   2 579.531 36.8682   1 
  -1  -6   2 638.993 27.7350   6 
  -1  -6   2 678.564 38.6573   1 
   0   6  -2 173.162 18.3071   1 
   0   6  -2 182.040 11.7776   7 
   0   6  -2 172.604 13.8111   6 
   0   6  -2 181.986 12.9515  11 
   0   6  -2 177.756 14.3742  10 
   0   6  -2 166.820 13.9563  14 
   0   6  -2 175.870 15.3301  12 
   0   6  -2 169.156 19.5256   1 
   0  -6   2 194.062 18.9695   1 
   0  -6   2 183.312 19.3086   1 
   0  -6   2 176.332 11.9460   5 
   0  -6   2 171.822 15.1934  12 
   0  -6   2 190.977 14.8228   6 
   0  -6   2 172.121 12.8928  11 
   0  -6   2 168.671 14.1173  10 
   0  -6   2 172.144 13.6522  13 
  -1   6  -2 104.193 12.6983  11 
  -1   6  -2 100.775 10.5010   6 
  -1   6  -2 88.3435 9.95758  10 
  -1   6  -2 92.8005 13.3088   1 
  -1   6  -2 94.4982 10.8192  12 
  -1   6  -2 85.6708 9.23204  13 
  -1   6  -2 94.6670 9.22184   7 
  -1   6  -2 90.4759 10.1248  14 
  -1   6  -2 87.9679 13.3330   1 
   1  -6   2 113.823 14.0110   1 
   1  -6   2 76.9376 9.79074  12 
   1  -6   2 88.4064 10.0608  10 
   1  -6   2 93.8352 5.70330   5 
   1  -6   2 83.8255 12.9137   1 
   1  -6   2 82.4075 10.4810   6 
  -2   6  -2 759.872 37.1413   1 
  -2   6  -2 769.224 31.5650   6 
  -2   6  -2 786.065 29.6565   2 
  -2   6  -2 796.290 29.6248   7 
  -2   6  -2 780.883 29.3626  12 
  -2   6  -2 764.882 23.8565  11 
  -2   6  -2 782.289 28.8920  13 
  -2   6  -2 763.507 30.8500  14 
  -2   6  -2 766.215 39.7612   1 
   2  -6   2 766.990 37.1489   1 
   2  -6   2 833.055 31.5520  13 
   2  -6   2 777.130 32.5689   6 
   2  -6   2 737.030 29.0070  10 
   2  -6   2 773.363 35.5916   1 
   2  -6   2 770.202 30.1669  12 
  -3   6  -2 0.14429 0.40141  11 
  -3   6  -2 -0.9470 0.68839   1 
  -3   6  -2 0.39369 0.47675  13 
  -3   6  -2 0.03824 0.80645  12 
  -3   6  -2 1.22044 2.27780   2 
  -3   6  -2 1.86634 1.67883   6 
  -3   6  -2 0.87005 0.58208  14 
  -3   6  -2 -1.0503 1.03035   7 
   3  -6   2 0.31515 0.52870  13 
   3  -6   2 -0.0783 1.60568  12 
   3  -6   2 -0.1480 1.27318   7 
   3  -6   2 0.95563 1.18571   1 
   3  -6   2 1.02674 1.12210  10 
  -4   6  -2 362.929 21.6426  14 
  -4   6  -2 335.296 20.2894  13 
  -4   6  -2 341.084 16.2215   3 
  -4   6  -2 350.163 26.1281   1 
  -4   6  -2 358.605 14.4543  11 
  -4   6  -2 373.700 26.2201   6 
  -4   6  -2 355.474 17.5782  12 
  -4   6  -2 329.603 24.1837   1 
   4  -6   2 366.609 19.5044  10 
   4  -6   2 368.178 32.1001   7 
   4  -6   2 335.670 19.9920   1 
   4  -6   2 335.735 22.3806  13 
   4  -6   2 358.817 18.9927   1 
   4  -6   2 355.830 21.0209   4 
   4  -6   2 357.009 19.1207  12 
  -5   6  -2 43.8693 8.83589   1 
  -5   6  -2 46.7895 5.39172  11 
  -5   6  -2 36.4917 8.63494   1 
  -5   6  -2 61.0934 7.54587  14 
  -5   6  -2 51.3377 8.86515  13 
  -5   6  -2 54.6685 6.25407  12 
  -5   6  -2 50.7793 9.60139   6 
   5  -6   2 51.9538 7.21043  14 
   5  -6   2 36.6387 7.05189   4 
   5  -6   2 48.4672 10.2554   7 
   5  -6   2 40.9299 7.28285  10 
   5  -6   2 37.7635 8.73400  13 
  -6   6  -2 -1.5194 0.99134  13 
  -6   6  -2 -0.0366 1.25122  14 
  -6   6  -2 -1.5787 1.50771   1 
  -6   6  -2 -0.6898 1.86826   6 
   6  -6   2 -0.4245 1.45304  10 
   6  -6   2 1.56447 1.95782   4 
   6  -6   2 0.85799 2.15246   2 
   6  -6   2 1.60781 3.01165   7 
  -7   6  -2 45.1288 8.76073  13 
  -7   6  -2 39.7048 10.6673   6 
   7  -6   2 43.8397 9.03050   2 
   7  -6   2 65.8719 9.29013  14 
   7  -6   2 44.6830 11.3153  13 
   7  -6   2 32.6398 10.6336   7 
  -8   6  -2 -1.3996 2.24858   6 
   8  -6   2 2.02803 4.19993   7 
   8  -6   2 11.2141 4.83621   2 
   7   5  -2 237.453 36.4062   8 
   7   5  -2 257.923 28.7421  14 
   7   5  -2 225.779 21.0485  11 
  -7  -5   2 261.038 30.7666   1 
  -7  -5   2 235.691 28.4315   5 
  -7  -5   2 248.025 19.2573  11 
   6   5  -2 28.8559 7.05616   1 
   6   5  -2 20.9234 7.09245   1 
  -6  -5   2 28.6525 7.22503   1 
  -6  -5   2 14.1416 5.93610  12 
  -6  -5   2 12.3357 3.57554  10 
   5   5  -2 667.888 32.6007   5 
   5   5  -2 810.431 31.0061   7 
   5   5  -2 807.108 31.8131  10 
   5   5  -2 792.300 40.6827   1 
   5   5  -2 746.297 54.7473   8 
   5   5  -2 716.783 47.8703  11 
   5   5  -2 750.111 43.4988   1 
  -5  -5   2 760.894 46.2500   1 
  -5  -5   2 795.325 33.4724   5 
  -5  -5   2 774.280 39.7670  12 
  -5  -5   2 769.357 31.1797  11 
  -5  -5   2 710.118 31.8186  10 
  -5  -5   2 747.185 47.4625   1 
  -5  -5   2 772.253 31.4659   6 
   4   5  -2 869.197 46.2475   1 
   4   5  -2 757.949 30.1651  10 
   4   5  -2 760.831 39.2691   1 
   4   5  -2 743.775 29.4240  11 
   4   5  -2 786.986 32.3001   5 
   4   5  -2 816.928 23.3769   9 
   4   5  -2 714.358 53.8027   8 
   4   5  -2 807.944 30.5764   6 
  -4  -5   2 840.475 30.9410  11 
  -4  -5   2 774.224 32.0198  10 
  -4  -5   2 757.346 48.5104  12 
  -4  -5   2 783.086 29.0058   3 
  -4  -5   2 798.942 30.5905   5 
  -4  -5   2 805.216 45.0267   1 
  -4  -5   2 765.961 45.6087   1 
  -4  -5   2 788.760 30.8740   6 
   3   5  -2 358.904 19.8248  10 
   3   5  -2 368.488 28.7460   1 
   3   5  -2 361.149 18.6983  11 
   3   5  -2 366.711 19.7891   5 
   3   5  -2 361.491 17.0895   9 
   3   5  -2 355.191 25.9512   1 
   3   5  -2 394.668 19.9233   6 
  -3  -5   2 356.794 17.9759   5 
  -3  -5   2 387.395 24.6336  12 
  -3  -5   2 363.976 16.8104   3 
  -3  -5   2 347.214 18.9540  11 
  -3  -5   2 345.775 19.2596   6 
  -3  -5   2 365.702 20.9411  10 
  -3  -5   2 378.431 28.7743   1 
  -3  -5   2 335.259 27.6457   1 
   2   5  -2 137.760 11.9884  10 
   2   5  -2 141.488 10.6886  11 
   2   5  -2 150.158 11.9170   6 
   2   5  -2 162.374 16.9001   1 
   2   5  -2 154.852 17.8381   1 
  -2  -5   2 152.258 9.11307   3 
  -2  -5   2 171.371 18.0022   1 
  -2  -5   2 151.926 14.5244  13 
  -2  -5   2 148.162 10.5992   5 
  -2  -5   2 147.921 12.9546  10 
  -2  -5   2 143.599 11.9342   6 
  -2  -5   2 156.783 12.1612  11 
  -2  -5   2 155.385 17.6293   1 
  -2  -5   2 150.063 14.2167  12 
   1   5  -2 686.093 20.9108   7 
   1   5  -2 705.903 34.6175   1 
   1   5  -2 689.309 27.1402  14 
   1   5  -2 673.875 29.4574  12 
   1   5  -2 697.054 26.5048  10 
   1   5  -2 660.814 36.0731   1 
   1   5  -2 715.599 25.9544   6 
  -1  -5   2 715.183 20.8072   5 
  -1  -5   2 692.385 24.5541  11 
  -1  -5   2 668.400 35.4038   1 
  -1  -5   2 681.344 25.1806  13 
  -1  -5   2 690.968 26.1596   6 
  -1  -5   2 720.753 35.9803   1 
  -1  -5   2 702.377 15.6645   3 
  -1  -5   2 696.393 29.2570  12 
   0   5  -2 95.6708 8.29110   7 
   0   5  -2 82.2013 11.0465   1 
   0   5  -2 84.4296 7.55816  11 
   0   5  -2 66.7007 8.04720  10 
   0   5  -2 82.4727 12.2002   1 
   0   5  -2 95.4936 9.51907   6 
   0   5  -2 83.1587 9.52744  12 
   0   5  -2 73.2246 8.47752  14 
   0  -5   2 92.3651 12.1490   1 
   0  -5   2 89.7997 6.02526   5 
   0  -5   2 88.2919 8.63306  11 
   0  -5   2 101.851 12.6462   1 
   0  -5   2 96.9232 9.76893  10 
   0  -5   2 95.4641 10.0608  12 
   0  -5   2 101.325 9.02411  13 
   0  -5   2 93.0833 9.51374   6 
  -1   5  -2 110.405 12.5467   1 
  -1   5  -2 106.459 8.05748  11 
  -1   5  -2 108.742 9.32141  13 
  -1   5  -2 118.013 10.2034   7 
  -1   5  -2 112.619 9.73602   2 
  -1   5  -2 116.482 10.2719  14 
  -1   5  -2 125.066 14.7045   1 
  -1   5  -2 119.670 10.6472  12 
  -1   5  -2 117.118 10.6282   6 
  -1   5  -2 106.338 9.75758  10 
   1  -5   2 120.241 10.6744  10 
   1  -5   2 108.160 4.92021   5 
   1  -5   2 118.319 9.84743  13 
   1  -5   2 113.803 10.8633   6 
   1  -5   2 110.440 12.1913   1 
   1  -5   2 106.506 12.3439   1 
   1  -5   2 107.747 9.96679  12 
  -2   5  -2 33.4850 6.36300   6 
  -2   5  -2 40.3406 5.97029  13 
  -2   5  -2 28.1059 7.08549   1 
  -2   5  -2 40.4042 6.18073   2 
  -2   5  -2 36.5519 6.34269   7 
  -2   5  -2 34.3022 5.74899  14 
  -2   5  -2 32.2719 7.00676   1 
  -2   5  -2 34.1824 4.68894  11 
  -2   5  -2 36.6064 5.68265  10 
  -2   5  -2 36.4585 5.44566  12 
   2  -5   2 36.8572 5.25119  13 
   2  -5   2 35.3740 5.59760  12 
   2  -5   2 31.4583 5.56828  10 
   2  -5   2 47.6870 7.29727   1 
   2  -5   2 31.0991 6.00559   6 
   2  -5   2 27.5876 5.83530   1 
  -3   5  -2 412.895 22.0539   7 
  -3   5  -2 400.385 24.7787   1 
  -3   5  -2 415.398 19.9780  13 
  -3   5  -2 434.504 22.4660   6 
  -3   5  -2 393.045 19.9031  14 
  -3   5  -2 413.570 14.7844  11 
  -3   5  -2 392.421 16.8224  12 
  -3   5  -2 412.071 23.6413   1 
  -3   5  -2 384.096 20.3883   2 
   3  -5   2 418.665 21.1440  13 
   3  -5   2 416.678 20.0028   1 
   3  -5   2 378.830 18.0303  10 
   3  -5   2 406.492 20.6285   1 
   3  -5   2 411.782 24.2220   7 
   3  -5   2 421.571 20.5360   4 
   3  -5   2 395.467 17.8175  12 
  -4   5  -2 1.14904 0.63272   6 
  -4   5  -2 -0.6005 0.89472  14 
  -4   5  -2 0.99490 1.26992   1 
  -4   5  -2 0.55864 0.37644  11 
  -4   5  -2 1.46924 1.35473   1 
  -4   5  -2 1.31490 0.58527  13 
  -4   5  -2 2.70540 1.29401  12 
   4  -5   2 1.69235 1.33388  10 
   4  -5   2 0.55981 1.03147  13 
   4  -5   2 0.60200 1.87318   7 
   4  -5   2 0.49326 1.13225  14 
   4  -5   2 1.86141 1.94979   2 
   4  -5   2 0.56921 1.59156   4 
   4  -5   2 0.70786 1.29956  12 
  -5   5  -2 0.10814 1.15698   1 
  -5   5  -2 3.54140 2.52293   6 
  -5   5  -2 -0.4896 0.69721  13 
  -5   5  -2 7.51259 2.23280  11 
  -5   5  -2 1.06246 1.43480   1 
  -5   5  -2 10.2046 3.04041  14 
  -5   5  -2 5.01944 2.21430  12 
   5  -5   2 -0.1264 0.97523  10 
   5  -5   2 3.10838 3.12589   7 
   5  -5   2 -0.3471 2.03810   4 
   5  -5   2 1.06633 1.13235  14 
   5  -5   2 1.55675 1.57070   2 
   5  -5   2 0.96215 1.10978  13 
  -6   5  -2 86.7014 6.91728   5 
  -6   5  -2 97.7989 9.46917  14 
  -6   5  -2 114.394 18.0213  13 
  -6   5  -2 80.5694 12.3630   6 
  -6   5  -2 77.2570 11.9751   1 
  -6   5  -2 86.3784 10.7986   1 
   6  -5   2 100.540 7.47190  10 
   6  -5   2 97.1101 15.6038   7 
   6  -5   2 89.9383 12.6770   2 
   6  -5   2 85.7632 10.9258   4 
   6  -5   2 103.580 10.0373  14 
  -7   5  -2 -1.3742 0.68561  13 
  -7   5  -2 1.25495 1.41120   6 
   7  -5   2 3.99318 3.92020   7 
   7  -5   2 -1.3515 1.17486   2 
   7  -5   2 -2.2152 2.40405   4 
  -8   5  -2 0.37141 1.77025  13 
  -8   5  -2 5.55450 3.79523   6 
   8  -5   2 6.41112 4.62152   7 
   8  -5   2 4.54919 3.40329   2 
   8   4  -2 -2.1255 1.77320   2 
   8   4  -2 -3.2639 4.14305   8 
  -8  -4   2 1.99092 0.80260   5 
  -8  -4   2 -2.5487 4.03015   1 
   7   4  -2 1266.42 49.4102  14 
   7   4  -2 1087.39 76.2901   8 
  -7  -4   2 1248.68 63.1607   1 
  -7  -4   2 1250.71 46.3215   5 
  -7  -4   2 1256.64 40.8840  11 
  -7  -4   2 1293.29 64.6065   1 
  -7  -4   2 1266.06 53.3760  12 
  -7  -4   2 1292.05 43.5350   6 
   6   4  -2 2.35896 1.74950  14 
   6   4  -2 3.51686 1.67962  10 
   6   4  -2 1.11126 1.28500  11 
   6   4  -2 5.33183 3.29596   1 
   6   4  -2 15.8692 6.02796   1 
   6   4  -2 2.09237 3.85413   8 
   6   4  -2 3.98637 2.27502   7 
  -6  -4   2 1.62318 0.88529  11 
  -6  -4   2 1.53023 0.88198   5 
  -6  -4   2 2.88373 1.51773   1 
  -6  -4   2 -1.2074 2.24849   1 
  -6  -4   2 4.04011 3.25592  12 
  -6  -4   2 4.54392 1.86493   6 
   5   4  -2 100.881 12.9452   1 
   5   4  -2 107.468 10.8807  10 
   5   4  -2 87.2714 11.0511   5 
   5   4  -2 67.1720 19.4423   8 
   5   4  -2 78.2931 8.91060  11 
   5   4  -2 91.1310 12.2181   1 
  -5  -4   2 117.779 16.6203   5 
  -5  -4   2 91.8405 15.0983   1 
  -5  -4   2 74.1951 9.14520  11 
  -5  -4   2 80.1643 13.7407   1 
  -5  -4   2 80.2114 9.80240   6 
  -5  -4   2 72.7114 9.44455  10 
  -5  -4   2 92.5897 12.6221  12 
   4   4  -2 85.2758 15.0716   1 
   4   4  -2 112.267 10.4602  10 
   4   4  -2 108.805 10.0078  11 
   4   4  -2 114.180 10.9560   5 
   4   4  -2 108.918 6.98681   9 
   4   4  -2 92.9663 14.7785   1 
   4   4  -2 118.832 18.6248   8 
  -4  -4   2 94.5129 11.8356  12 
  -4  -4   2 101.909 14.7041   1 
  -4  -4   2 99.9158 10.5899  10 
  -4  -4   2 139.153 11.4428  11 
  -4  -4   2 106.558 10.5663   5 
  -4  -4   2 97.3260 14.1601   1 
  -4  -4   2 108.116 10.0928   3 
   3   4  -2 701.581 24.9285   5 
   3   4  -2 694.643 25.4526  10 
   3   4  -2 729.203 38.1095   1 
   3   4  -2 698.840 33.6674   1 
   3   4  -2 705.449 25.2848   6 
   3   4  -2 736.439 21.7981   9 
   3   4  -2 699.160 23.4291  11 
  -3  -4   2 743.611 27.2656  10 
  -3  -4   2 717.025 24.8334  11 
  -3  -4   2 696.510 36.3532   1 
  -3  -4   2 661.870 30.9126  12 
  -3  -4   2 700.701 25.5886   6 
  -3  -4   2 746.404 24.8618   3 
  -3  -4   2 715.070 24.3798   5 
   2   4  -2 901.703 37.3142   1 
   2   4  -2 981.462 29.4737  10 
   2   4  -2 986.622 28.7486   6 
   2   4  -2 941.480 41.0208   1 
   2   4  -2 911.068 25.6251  11 
   2   4  -2 984.199 26.6853   5 
  -2  -4   2 935.663 30.0727  10 
  -2  -4   2 1008.19 29.6849   6 
  -2  -4   2 960.814 33.7616  12 
  -2  -4   2 987.186 40.6029   1 
  -2  -4   2 924.075 25.0653   5 
  -2  -4   2 964.884 27.7235  11 
  -2  -4   2 965.791 22.5560   3 
   1   4  -2 89.2241 10.2860   1 
   1   4  -2 91.2144 7.57622  11 
   1   4  -2 91.3516 6.72507   5 
   1   4  -2 81.3315 7.92297   6 
   1   4  -2 69.2262 10.3192   1 
   1   4  -2 85.5876 8.23171  10 
  -1  -4   2 90.3965 10.9641   1 
  -1  -4   2 79.5358 10.6280   1 
  -1  -4   2 80.6506 6.18367   5 
  -1  -4   2 90.0200 4.96171   3 
  -1  -4   2 79.6836 7.80767  11 
  -1  -4   2 81.1764 7.54969  13 
  -1  -4   2 86.0232 8.52031  10 
  -1  -4   2 75.4730 8.51253  12 
  -1  -4   2 75.9430 8.01645   6 
   0   4  -2 2049.83 52.8488   1 
   0   4  -2 2070.16 41.4746   7 
   0   4  -2 2013.19 44.0999  12 
   0   4  -2 2092.40 56.5616   1 
   0   4  -2 2018.72 41.9013  10 
   0   4  -2 2046.61 37.4753  11 
   0   4  -2 1971.97 42.7261  14 
   0   4  -2 2019.15 42.5728   6 
   0  -4   2 2033.79 43.7854  12 
   0  -4   2 1990.46 43.2712   6 
   0  -4   2 1963.73 42.4714  10 
   0  -4   2 2005.09 52.4697   1 
   0  -4   2 2026.33 29.8099   5 
   0  -4   2 2026.70 54.2205   1 
   0  -4   2 2045.10 39.8610  13 
  -1   4  -2 12.2051 3.83609  10 
  -1   4  -2 10.0689 2.78787  12 
  -1   4  -2 10.2774 2.66618   2 
  -1   4  -2 7.92400 3.02263   6 
  -1   4  -2 10.3158 3.69070   1 
  -1   4  -2 16.7956 4.09374  13 
  -1   4  -2 9.82208 3.25408  11 
  -1   4  -2 10.9776 3.02234  14 
  -1   4  -2 13.3054 3.58683   7 
   1  -4   2 7.91539 3.12354   6 
   1  -4   2 11.6951 3.03507  12 
   1  -4   2 8.05735 3.73765   1 
   1  -4   2 10.8396 3.39413  10 
   1  -4   2 7.48974 2.67205  13 
  -2   4  -2 70.7498 6.32119  11 
  -2   4  -2 76.5388 9.98095   1 
  -2   4  -2 79.7453 8.51874   6 
  -2   4  -2 69.4502 8.28257   7 
  -2   4  -2 76.5015 7.26123  13 
  -2   4  -2 75.2087 4.78244   3 
  -2   4  -2 86.4718 7.90563  14 
  -2   4  -2 81.6884 7.28506  10 
  -2   4  -2 70.5588 8.47919   1 
  -2   4  -2 71.5432 7.62128   2 
  -2   4  -2 75.5300 6.41009  12 
   2  -4   2 70.1472 7.12658  13 
   2  -4   2 69.9659 8.20855   6 
   2  -4   2 73.9259 8.98419   7 
   2  -4   2 73.9608 7.91302   1 
   2  -4   2 74.9959 8.35302   1 
   2  -4   2 78.9158 7.41391  10 
   2  -4   2 69.3441 6.29271  12 
  -3   4  -2 1.95421 1.00348  13 
  -3   4  -2 4.14454 1.71779   3 
  -3   4  -2 7.71098 2.02799  12 
  -3   4  -2 4.68042 2.06794   6 
  -3   4  -2 9.87545 3.71113   7 
  -3   4  -2 4.73132 2.14164   2 
  -3   4  -2 6.78085 2.54785   1 
  -3   4  -2 3.83501 2.66233   1 
  -3   4  -2 2.11948 1.30678  14 
  -3   4  -2 3.51119 3.07999   8 
   3  -4   2 4.26671 1.70686  14 
   3  -4   2 5.04823 2.49115   4 
   3  -4   2 4.16349 2.14734   2 
   3  -4   2 4.60458 2.62538   7 
   3  -4   2 3.70596 1.47338  12 
   3  -4   2 8.42612 2.42354  13 
  -4   4  -2 65.6871 8.38676  13 
  -4   4  -2 49.1941 18.2870   8 
  -4   4  -2 58.2832 8.54616   7 
  -4   4  -2 67.0098 8.03776   1 
  -4   4  -2 63.5691 8.84920   6 
  -4   4  -2 68.1046 4.46783   5 
  -4   4  -2 72.0324 7.65175  14 
  -4   4  -2 70.5855 5.05018  12 
  -4   4  -2 54.1874 8.33541   2 
  -4   4  -2 67.5496 5.27901  11 
   4  -4   2 55.5252 8.34945  13 
   4  -4   2 65.2537 8.85802   2 
   4  -4   2 60.7281 6.85450  14 
   4  -4   2 65.0601 6.30994  10 
   4  -4   2 62.2295 7.79247   4 
   4  -4   2 57.6442 9.41067   7 
  -5   4  -2 24.6089 6.14776   1 
  -5   4  -2 17.9938 5.16767  13 
  -5   4  -2 16.9195 4.19117   1 
  -5   4  -2 21.7078 6.19675   6 
  -5   4  -2 13.0958 4.45294  14 
  -5   4  -2 19.1806 3.48213   5 
  -5   4  -2 18.2365 4.68240   3 
   5  -4   2 24.5804 5.75408   2 
   5  -4   2 19.1842 5.47685  13 
   5  -4   2 22.5450 9.19134   7 
   5  -4   2 23.6153 3.71934  10 
   5  -4   2 22.8804 4.27858  14 
   5  -4   2 21.8439 5.59103   4 
  -6   4  -2 3.37969 2.07723   1 
  -6   4  -2 4.03548 2.18510   1 
   6  -4   2 5.69109 2.61387   4 
   6  -4   2 7.78895 3.31986   7 
   6  -4   2 7.71428 3.19761  14 
   6  -4   2 9.26364 3.16979   2 
  -7   4  -2 6.71545 3.37722   6 
  -7   4  -2 2.51547 1.88457  13 
   7  -4   2 8.92401 3.88175   4 
   7  -4   2 5.08370 2.23195  14 
   7  -4   2 4.79061 2.93113   2 
   7  -4   2 5.96581 4.55388   7 
  -8   4  -2 0.15177 2.00113   6 
  -8   4  -2 -0.5605 1.16486  13 
   8   3  -2 39.4495 13.9537  14 
   8   3  -2 51.9885 9.87837   2 
   8   3  -2 32.6494 19.7538   8 
  -8  -3   2 44.7493 9.69124   6 
  -8  -3   2 35.5357 11.7543   1 
  -8  -3   2 49.4366 13.7275   1 
  -8  -3   2 23.3131 8.86503   5 
  -8  -3   2 51.8894 10.0483  12 
  -8  -3   2 45.9734 12.5028  13 
   7   3  -2 0.86165 0.44777   5 
   7   3  -2 -0.9313 1.16481  14 
   7   3  -2 -0.6693 1.47932   2 
   7   3  -2 1.86633 1.74423   1 
   7   3  -2 2.00761 1.60165   7 
   7   3  -2 0.40908 0.58922  11 
  -7  -3   2 0.19467 2.13369   1 
  -7  -3   2 -1.0781 1.04714   6 
  -7  -3   2 -0.6136 0.52620  11 
  -7  -3   2 9.14487 4.37005  12 
  -7  -3   2 -2.2111 1.89516   1 
  -7  -3   2 -2.2937 1.26877  10 
  -7  -3   2 -0.3192 0.57969   5 
   6   3  -2 106.709 9.49767  10 
   6   3  -2 92.0996 11.1846  11 
   6   3  -2 105.891 12.7891  14 
   6   3  -2 115.489 21.5555   8 
   6   3  -2 107.689 12.4822   1 
   6   3  -2 104.872 10.4714   7 
  -6  -3   2 101.594 10.0134  10 
  -6  -3   2 121.840 17.0823   1 
  -6  -3   2 97.7462 11.3069   6 
  -6  -3   2 96.1219 11.3470   5 
  -6  -3   2 95.2688 13.2182  12 
  -6  -3   2 107.579 10.3467  11 
  -6  -3   2 104.971 15.5816   1 
   5   3  -2 11.4698 3.82060  10 
   5   3  -2 2.35309 1.74249   1 
   5   3  -2 3.63016 3.48141   8 
   5   3  -2 11.0934 3.56377   5 
   5   3  -2 3.69111 2.15188   1 
   5   3  -2 1.40750 0.94814  11 
  -5  -3   2 10.2293 2.50855   5 
  -5  -3   2 -0.1019 1.14998  12 
  -5  -3   2 11.7912 4.62192   1 
  -5  -3   2 8.80345 3.66922  10 
  -5  -3   2 2.97026 1.71613   6 
  -5  -3   2 2.01060 2.43056   1 
  -5  -3   2 1.47211 0.73145  11 
   4   3  -2 310.134 27.5321   8 
   4   3  -2 297.482 23.1868   1 
   4   3  -2 319.588 10.1115   9 
   4   3  -2 308.199 14.5270  11 
   4   3  -2 295.066 20.3077   1 
   4   3  -2 324.291 15.7856  10 
  -4  -3   2 298.943 15.6725   3 
  -4  -3   2 336.409 25.2564   1 
  -4  -3   2 296.996 16.3913   5 
  -4  -3   2 309.961 16.5862  10 
  -4  -3   2 325.777 15.6480  11 
  -4  -3   2 317.705 24.1750   1 
  -4  -3   2 290.661 16.1371   6 
   3   3  -2 0.42299 0.29077   5 
   3   3  -2 0.56191 0.49232  11 
   3   3  -2 4.00579 1.46497   9 
   3   3  -2 0.49282 0.70330   6 
   3   3  -2 1.96871 1.08430  10 
   3   3  -2 1.04215 0.81614   1 
   3   3  -2 1.72681 1.82711   8 
   3   3  -2 -1.0309 0.70031   1 
  -3  -3   2 0.19208 0.34467   5 
  -3  -3   2 0.89395 0.88019  10 
  -3  -3   2 0.21808 0.39443   1 
  -3  -3   2 0.07106 0.63897   1 
  -3  -3   2 2.09506 1.20119   6 
  -3  -3   2 1.37744 0.96188   3 
  -3  -3   2 0.96366 1.26030  12 
   2   3  -2 490.100 18.5943  10 
   2   3  -2 516.454 27.0779   1 
   2   3  -2 533.945 17.2576   5 
   2   3  -2 486.226 16.7528   9 
   2   3  -2 506.362 18.5060   6 
   2   3  -2 504.786 24.8461   1 
   2   3  -2 500.359 16.3175  11 
  -2  -3   2 494.344 19.2271  10 
  -2  -3   2 563.523 18.5345  11 
  -2  -3   2 525.796 26.3958   1 
  -2  -3   2 502.487 21.8457  12 
  -2  -3   2 477.972 17.5929   5 
  -2  -3   2 486.256 25.9353   1 
  -2  -3   2 498.545 18.6270   6 
   1   3  -2 1314.14 26.9598  11 
   1   3  -2 1268.89 29.7510  10 
   1   3  -2 1302.41 32.2499   6 
   1   3  -2 1240.16 23.8781   5 
   1   3  -2 1280.56 44.4601   1 
   1   3  -2 1271.41 38.3040   1 
  -1  -3   2 1306.53 32.7540  12 
  -1  -3   2 1309.71 24.4044   5 
  -1  -3   2 1295.36 29.8373   6 
  -1  -3   2 1253.03 27.1430  13 
  -1  -3   2 1285.59 40.2627   1 
  -1  -3   2 1175.36 31.7136  11 
   0   3  -2 1112.67 17.9777   5 
   0   3  -2 1091.18 23.8798  11 
   0   3  -2 1083.26 23.2545  13 
   0   3  -2 1155.82 35.2541   1 
   0   3  -2 1113.80 33.2343   1 
   0   3  -2 1137.98 27.3338   6 
   0   3  -2 1108.01 26.5257  10 
   0  -3   2 1090.00 33.1488   1 
   0  -3   2 1086.80 17.4085   5 
   0  -3   2 1112.05 23.6726  13 
   0  -3   2 1085.38 26.5118  12 
   0  -3   2 1090.09 32.6715   1 
   0  -3   2 1068.03 27.0378   6 
  -1   3  -2 331.046 13.4510  10 
  -1   3  -2 350.240 17.3155   1 
  -1   3  -2 349.522 12.5094  12 
  -1   3  -2 345.079 14.6211   2 
  -1   3  -2 333.751 13.4509  14 
  -1   3  -2 344.610 16.2986   7 
  -1   3  -2 336.753 12.3534  13 
  -1   3  -2 337.088 16.2789   1 
  -1   3  -2 352.110 12.4861  11 
   1  -3   2 346.335 15.7300   1 
   1  -3   2 341.735 8.74135   3 
   1  -3   2 337.033 12.8302  13 
   1  -3   2 333.574 12.1800  12 
   1  -3   2 362.338 16.3297   1 
   1  -3   2 354.438 14.1131  10 
   1  -3   2 337.705 15.2262   6 
  -2   3  -2 200.765 13.4997   7 
  -2   3  -2 191.753 11.6124   2 
  -2   3  -2 208.968 10.9629  13 
  -2   3  -2 213.576 11.7969   1 
  -2   3  -2 213.026 10.7385  14 
  -2   3  -2 197.301 8.96535   3 
  -2   3  -2 206.763 12.3365   1 
  -2   3  -2 196.723 11.9331   6 
  -2   3  -2 199.963 7.67763  12 
  -2   3  -2 200.308 9.62874  10 
  -2   3  -2 222.232 19.7406   8 
   2  -3   2 187.263 10.8780  13 
   2  -3   2 198.693 8.57904   3 
   2  -3   2 195.237 12.2993   6 
   2  -3   2 205.006 12.0761   4 
   2  -3   2 196.021 10.0048  10 
   2  -3   2 184.694 13.4628   7 
   2  -3   2 199.989 8.21547  12 
   2  -3   2 203.624 12.2028   2 
  -3   3  -2 721.714 25.6309   6 
  -3   3  -2 690.703 40.6605   8 
  -3   3  -2 731.425 25.6230   2 
  -3   3  -2 704.939 21.2740   1 
  -3   3  -2 699.245 23.2580   1 
  -3   3  -2 707.446 27.6433   7 
  -3   3  -2 718.358 21.2980   3 
  -3   3  -2 689.357 17.3568  10 
  -3   3  -2 700.254 14.0352   5 
  -3   3  -2 680.973 20.3992  14 
  -3   3  -2 710.698 23.7796  13 
   3  -3   2 707.546 24.7459  13 
   3  -3   2 712.837 20.2575  14 
   3  -3   2 681.929 24.2404   4 
   3  -3   2 705.155 25.6343   2 
   3  -3   2 677.786 29.0383   7 
   3  -3   2 717.020 18.8399  10 
  -4   3  -2 8.28501 2.84997   4 
  -4   3  -2 10.7473 2.42646   5 
  -4   3  -2 8.54807 3.62620   2 
  -4   3  -2 14.3761 4.23126  13 
  -4   3  -2 12.8413 3.14615  11 
  -4   3  -2 8.13057 2.94505   3 
  -4   3  -2 6.09204 5.50083   8 
  -4   3  -2 5.74359 2.14868   1 
  -4   3  -2 7.99545 3.59871   7 
  -4   3  -2 13.6462 4.24145   6 
  -4   3  -2 9.04844 2.98391  14 
  -4   3  -2 10.1387 3.28103   1 
   4  -3   2 16.2085 3.74556   4 
   4  -3   2 3.85648 2.04357   2 
   4  -3   2 13.8521 2.59768  10 
   4  -3   2 10.6140 3.51319  13 
   4  -3   2 12.7057 2.54705  14 
   4  -3   2 17.5648 5.26516   7 
  -5   3  -2 -0.5432 1.19371   3 
  -5   3  -2 0.96848 0.85135  14 
  -5   3  -2 1.18706 0.53028  11 
  -5   3  -2 -0.3209 1.30524   6 
  -5   3  -2 1.13669 1.49681   4 
  -5   3  -2 1.28642 0.80390  13 
  -5   3  -2 -0.5392 0.79695   1 
   5  -3   2 1.31562 0.56711  14 
   5  -3   2 1.04399 1.73550   4 
   5  -3   2 -0.6154 1.19863   2 
  -6   3  -2 130.425 10.1675  14 
  -6   3  -2 129.421 13.4321   4 
  -6   3  -2 146.373 18.5976   1 
  -6   3  -2 140.240 13.8942   6 
  -6   3  -2 171.155 15.8486  13 
  -6   3  -2 154.561 11.0340   5 
  -6   3  -2 140.646 11.8250   1 
   6  -3   2 155.573 10.1451  14 
   6  -3   2 139.366 12.6520   4 
   6  -3   2 136.389 15.8664   7 
   6  -3   2 130.171 14.0611   2 
  -7   3  -2 0.24534 0.49667   5 
  -7   3  -2 -1.5042 1.35933   6 
   7  -3   2 0.58542 2.80697   7 
  -8   3  -2 135.429 14.8887   6 
  -8   3  -2 109.053 15.8600  13 
   8  -3   2 135.750 16.8498   2 
   8  -3   2 133.760 17.5032   7 
   9   2  -2 -2.5071 5.91360   8 
   9   2  -2 -0.4860 1.64012   2 
  -9  -2   2 -0.4299 1.25026   5 
  -9  -2   2 1.52325 1.79674  13 
   8   2  -2 69.3877 11.0990   2 
   8   2  -2 89.7570 10.3212  14 
   8   2  -2 70.1672 11.8835   7 
   8   2  -2 44.9093 24.0743   8 
  -8  -2   2 52.2065 13.3611   1 
  -8  -2   2 88.0861 15.3177  13 
  -8  -2   2 63.6869 10.7068   6 
  -8  -2   2 71.8268 13.1882   1 
  -8  -2   2 48.4490 9.68138   5 
  -8  -2   2 93.0448 15.7942  12 
   7   2  -2 298.693 19.8997   7 
   7   2  -2 313.437 17.7488  11 
   7   2  -2 328.208 22.0821   1 
   7   2  -2 295.759 20.9588   2 
   7   2  -2 292.492 14.3794  10 
   7   2  -2 252.497 34.2980   8 
   7   2  -2 317.635 18.9446   1 
   7   2  -2 300.450 20.8936  14 
  -7  -2   2 295.646 15.8644  10 
  -7  -2   2 307.172 20.8311   5 
  -7  -2   2 239.625 24.8230   1 
  -7  -2   2 308.847 27.8846   1 
  -7  -2   2 290.574 24.2975   6 
  -7  -2   2 286.258 25.0688  13 
   6   2  -2 0.96614 0.80136  11 
   6   2  -2 -0.3614 0.89899  10 
   6   2  -2 2.59613 1.68056   1 
   6   2  -2 0.15674 1.43801   7 
   6   2  -2 -0.1665 0.42985   5 
   6   2  -2 3.85448 1.43740   1 
   6   2  -2 1.96641 2.78700   8 
  -6  -2   2 0.30017 0.72719   1 
  -6  -2   2 0.22862 0.46168  11 
  -6  -2   2 0.91235 0.57705   1 
  -6  -2   2 0.68140 1.40590  12 
  -6  -2   2 0.20439 0.23378   5 
  -6  -2   2 -0.5664 1.01000  10 
   5   2  -2 0.81100 0.50186   5 
   5   2  -2 1.52230 0.69966   1 
   5   2  -2 3.68010 1.87833  14 
   5   2  -2 4.29925 3.38687   8 
   5   2  -2 2.48277 1.53902   1 
   5   2  -2 1.89083 0.88760  11 
   5   2  -2 1.84599 1.14739  10 
  -5  -2   2 3.04065 2.02726   1 
  -5  -2   2 1.45611 0.64390   5 
  -5  -2   2 0.94977 1.74729   3 
  -5  -2   2 0.96856 1.52095  12 
  -5  -2   2 1.62571 1.79763   1 
  -5  -2   2 1.63532 1.34614   6 
  -5  -2   2 8.13428 3.22432  10 
  -5  -2   2 0.91884 0.51722  11 
   4   2  -2 470.082 11.1195   9 
   4   2  -2 455.238 19.0379   5 
   4   2  -2 467.617 17.2658  10 
   4   2  -2 461.943 31.5547   8 
   4   2  -2 459.678 23.9488   1 
   4   2  -2 452.587 26.1176   1 
   4   2  -2 466.971 15.9976  11 
  -4  -2   2 456.763 19.0775   5 
  -4  -2   2 466.079 27.2396   1 
  -4  -2   2 455.880 16.5687  11 
  -4  -2   2 443.967 27.0930   1 
  -4  -2   2 457.562 19.3411   6 
  -4  -2   2 474.945 19.3211  10 
   3   2  -2 243.575 17.9631   1 
   3   2  -2 239.818 11.8493  10 
   3   2  -2 225.093 15.7965   1 
   3   2  -2 228.384 8.96195   9 
   3   2  -2 234.513 18.8840   8 
   3   2  -2 230.452 11.8249   5 
   3   2  -2 222.523 10.0535  11 
  -3  -2   2 239.569 17.9129   1 
  -3  -2   2 243.442 17.3407  11 
  -3  -2   2 236.481 11.9593   5 
  -3  -2   2 237.076 12.4712   6 
  -3  -2   2 242.611 17.9593   1 
  -3  -2   2 234.101 12.3588  10 
   2   2  -2 29.5106 3.54730   9 
   2   2  -2 35.8339 4.44187  10 
   2   2  -2 27.6363 3.60094   5 
   2   2  -2 28.6502 3.64331  11 
   2   2  -2 25.3449 5.00552   1 
   2   2  -2 23.9529 3.62121   6 
   2   2  -2 28.9938 5.72642   1 
  -2  -2   2 29.6240 3.84114   6 
  -2  -2   2 27.7847 3.57396   5 
  -2  -2   2 23.4591 5.28405   1 
  -2  -2   2 28.2715 5.54096   1 
  -2  -2   2 24.4280 3.86410  10 
   1   2  -2 1463.19 38.1123   1 
   1   2  -2 1441.70 28.7358   9 
   1   2  -2 1404.33 26.0960  11 
   1   2  -2 1442.42 28.1741   6 
   1   2  -2 1497.01 37.0771   1 
   1   2  -2 1497.04 24.0708   5 
   1   2  -2 1451.48 29.0562  10 
  -1  -2   2 1450.85 28.6080   6 
  -1  -2   2 1421.96 29.6676  10 
  -1  -2   2 1491.92 37.8302   1 
  -1  -2   2 1418.41 36.9192   1 
  -1  -2   2 1503.12 24.4583   5 
   0   2  -2 42.2007 3.09478  13 
   0   2  -2 47.4312 4.59902  10 
   0   2  -2 41.7080 4.53159   6 
   0   2  -2 33.9065 4.63093   1 
   0   2  -2 39.6581 5.15512   1 
   0   2  -2 42.4413 2.54643   5 
   0  -2   2 40.7086 5.07027   1 
   0  -2   2 47.4211 4.83078   6 
   0  -2   2 38.7610 3.04716  13 
   0  -2   2 42.5340 5.14553   1 
   0  -2   2 49.1914 2.84356   5 
   0  -2   2 45.1104 4.10292  12 
  -1   2  -2 275.366 9.87107  14 
  -1   2  -2 279.169 11.8188   6 
  -1   2  -2 284.853 9.55900   3 
  -1   2  -2 271.221 10.0953  10 
  -1   2  -2 272.597 11.8743   2 
  -1   2  -2 288.964 14.0447   7 
  -1   2  -2 236.164 10.7375   1 
  -1   2  -2 275.930 9.35301  13 
  -1   2  -2 291.854 14.3981   1 
  -1   2  -2 295.033 18.1081   8 
   1  -2   2 272.410 8.90849   1 
   1  -2   2 271.318 7.51319  12 
   1  -2   2 267.655 9.66306  13 
   1  -2   2 289.366 10.9380  10 
   1  -2   2 280.428 9.42566   3 
   1  -2   2 283.539 11.9634   6 
   1  -2   2 284.539 12.6401   4 
  -2   2  -2 1018.65 26.4807   4 
  -2   2  -2 957.174 16.6909   5 
  -2   2  -2 953.982 18.2842   1 
  -2   2  -2 1022.44 26.5557   2 
  -2   2  -2 1000.52 25.4600   6 
  -2   2  -2 997.415 29.5807   7 
  -2   2  -2 953.030 22.8567   3 
  -2   2  -2 971.697 18.8238  10 
  -2   2  -2 944.359 23.1385  13 
  -2   2  -2 1001.92 20.0266  14 
  -2   2  -2 1038.52 41.2414   8 
   2  -2   2 983.310 20.0415  10 
   2  -2   2 958.709 24.2030  13 
   2  -2   2 977.334 22.5264   3 
   2  -2   2 941.189 29.5888   7 
   2  -2   2 953.664 26.0537   2 
   2  -2   2 1004.51 26.8895   4 
  -3   2  -2 428.651 18.3675   2 
  -3   2  -2 413.443 20.3362   7 
  -3   2  -2 422.492 13.1100  14 
  -3   2  -2 422.147 17.1102   3 
  -3   2  -2 429.793 38.1666   8 
  -3   2  -2 410.684 17.9417   4 
  -3   2  -2 412.581 14.4953  11 
  -3   2  -2 415.748 12.7319   5 
  -3   2  -2 397.733 17.5057   6 
  -3   2  -2 458.544 10.4088  10 
   3  -2   2 413.970 18.7282   2 
   3  -2   2 407.429 12.0971  14 
   3  -2   2 415.084 18.3304   4 
   3  -2   2 437.960 22.0587   7 
   3  -2   2 403.689 16.0524   3 
   3  -2   2 419.020 30.1079   8 
   3  -2   2 403.074 10.8916  10 
  -4   2  -2 1117.27 24.8237  11 
  -4   2  -2 1111.67 33.1468   6 
  -4   2  -2 1095.78 32.3910   3 
  -4   2  -2 1110.74 24.2403  14 
  -4   2  -2 1099.34 33.0927   4 
  -4   2  -2 1137.28 33.3610   2 
  -4   2  -2 1102.92 33.9314  13 
  -4   2  -2 1027.40 54.4137   8 
  -4   2  -2 1079.00 25.1688   5 
  -4   2  -2 1093.21 35.4361   7 
   4  -2   2 1113.41 39.5007   7 
   4  -2   2 1120.22 22.6391  14 
   4  -2   2 1044.09 31.6291   4 
   4  -2   2 1115.13 34.6551   2 
   4  -2   2 1027.25 54.3173   8 
  -5   2  -2 136.085 9.95233   1 
  -5   2  -2 123.943 9.48506   5 
  -5   2  -2 121.741 11.9254   6 
  -5   2  -2 133.278 7.12413  12 
  -5   2  -2 125.497 7.98040  14 
  -5   2  -2 135.089 12.9285  13 
  -5   2  -2 126.042 7.93914  12 
  -5   2  -2 144.104 9.84776   1 
  -5   2  -2 142.107 8.28965  11 
  -5   2  -2 114.911 11.6169   3 
   5  -2   2 125.615 14.0160   7 
   5  -2   2 122.188 12.4469   2 
   5  -2   2 127.968 7.61190  14 
   5  -2   2 114.211 22.4525   8 
   5  -2   2 128.757 11.3489   4 
  -6   2  -2 166.784 12.2386   5 
  -6   2  -2 163.056 9.04258  12 
  -6   2  -2 182.560 13.0439   9 
  -6   2  -2 168.355 15.1854   6 
  -6   2  -2 173.803 15.3562  13 
  -6   2  -2 159.704 13.8323   4 
  -6   2  -2 170.368 10.5786  12 
  -6   2  -2 187.881 13.7972   1 
  -6   2  -2 165.495 8.94219  11 
   6  -2   2 171.889 8.96575  14 
   6  -2   2 132.020 21.2178   7 
   6  -2   2 161.199 15.6725   2 
   6  -2   2 144.754 27.3977   8 
  -7   2  -2 264.601 16.4737   5 
  -7   2  -2 265.862 22.1822  13 
   7  -2   2 264.683 38.0087   8 
   7  -2   2 283.508 22.6378   2 
  -8   2  -2 158.686 18.6768  13 
  -8   2  -2 201.446 13.8878   5 
   8  -2   2 192.740 21.7391   7 
   8  -2   2 149.940 17.2806   2 
   8  -2   2 142.951 28.3832   8 
   9   1  -2 -1.1007 4.81232   8 
   9   1  -2 -0.1166 1.32984   2 
  -9  -1   2 0.75038 0.61660   5 
   8   1  -2 50.6259 9.08948   2 
   8   1  -2 61.7248 24.4125   8 
   8   1  -2 36.1439 9.27222  14 
   8   1  -2 54.1974 9.72078   7 
   8   1  -2 56.4490 9.10494   5 
  -8  -1   2 66.8756 10.3119   1 
  -8  -1   2 63.1200 10.2188   1 
  -8  -1   2 57.3138 9.20985   5 
  -8  -1   2 35.4598 10.5145   6 
  -8  -1   2 42.9586 9.61530  12 
  -8  -1   2 39.1012 9.37785  13 
   7   1  -2 146.056 13.0712   1 
   7   1  -2 136.675 13.7640   7 
   7   1  -2 141.481 11.2948   1 
   7   1  -2 135.696 10.2383  11 
   7   1  -2 144.369 14.3568   2 
   7   1  -2 129.293 27.2883   8 
   7   1  -2 129.601 12.9001  14 
   7   1  -2 126.249 8.51958  10 
  -7  -1   2 107.619 15.0516  13 
  -7  -1   2 120.133 12.8369   5 
  -7  -1   2 158.116 17.7301   1 
  -7  -1   2 179.029 18.1875   1 
  -7  -1   2 124.043 12.6988   6 
   6   1  -2 58.6651 6.17002  10 
   6   1  -2 46.8091 17.3079   8 
   6   1  -2 50.5927 8.67599  14 
   6   1  -2 57.4554 8.45817   1 
   6   1  -2 54.6966 7.70505   5 
   6   1  -2 57.3382 7.68725   1 
   6   1  -2 64.8685 7.30745  11 
   6   1  -2 53.1180 9.59424   2 
  -6  -1   2 56.9909 15.5729   1 
  -6  -1   2 46.3244 8.84075  13 
  -6  -1   2 63.0378 11.2278   1 
  -6  -1   2 43.3739 12.3699   8 
  -6  -1   2 56.6554 6.56660  10 
  -6  -1   2 41.3862 7.04252   5 
  -6  -1   2 62.1106 8.30482   6 
   5   1  -2 266.428 12.1988  10 
   5   1  -2 322.494 29.3255   8 
   5   1  -2 253.640 11.2141  11 
   5   1  -2 280.141 19.6307   1 
   5   1  -2 279.083 19.0423   5 
   5   1  -2 258.391 17.3086   1 
   5   1  -2 255.586 16.6456  14 
  -5  -1   2 302.863 26.8545   8 
  -5  -1   2 266.342 13.1836  10 
  -5  -1   2 234.321 14.2834   5 
  -5  -1   2 271.679 15.9018   6 
  -5  -1   2 235.349 20.2759   1 
  -5  -1   2 262.921 18.9025  13 
  -5  -1   2 251.026 20.7498   1 
  -5  -1   2 256.029 9.44876   9 
   4   1  -2 867.427 25.5051   5 
   4   1  -2 906.697 22.9375  10 
   4   1  -2 907.134 19.7528  11 
   4   1  -2 850.662 40.7621   8 
   4   1  -2 900.983 32.3126   1 
   4   1  -2 936.735 30.1483  14 
   4   1  -2 910.935 17.0272   9 
  -4  -1   2 918.518 36.7722   1 
  -4  -1   2 931.658 19.5386   9 
  -4  -1   2 920.630 24.5221  10 
  -4  -1   2 920.144 40.4777   8 
  -4  -1   2 921.772 36.9294   1 
  -4  -1   2 898.832 26.9552   6 
  -4  -1   2 945.997 26.4300   5 
   3   1  -2 377.536 11.4206  11 
   3   1  -2 396.840 14.2907  10 
   3   1  -2 393.475 19.7568   1 
   3   1  -2 379.818 20.7578   1 
   3   1  -2 398.948 23.2143   8 
   3   1  -2 376.703 11.1874   9 
   3   1  -2 392.199 14.4676   5 
  -3  -1   2 389.084 21.5968   8 
  -3  -1   2 385.526 15.2594   6 
  -3  -1   2 375.365 11.8486   9 
  -3  -1   2 378.417 14.3778  10 
  -3  -1   2 371.699 20.9199   1 
  -3  -1   2 369.030 14.5974   5 
  -3  -1   2 388.063 21.2017   1 
   2   1  -2 692.717 16.0423   9 
   2   1  -2 598.741 15.8248   5 
   2   1  -2 628.085 23.5696   1 
   2   1  -2 704.943 22.8412   8 
   2   1  -2 599.839 17.1403  10 
   2   1  -2 634.399 15.0721  11 
   2   1  -2 611.784 24.0178   1 
   2   1  -2 583.215 16.9584   6 
   2   1  -2 631.606 20.1563  14 
  -2  -1   2 619.086 24.2855   1 
  -2  -1   2 699.755 21.7004   8 
  -2  -1   2 632.908 16.3947   5 
  -2  -1   2 630.088 17.7393  10 
  -2  -1   2 618.122 17.3102   6 
  -2  -1   2 610.884 15.6138   9 
  -2  -1   2 615.578 24.0504   1 
   1   1  -2 413.666 10.8919   5 
   1   1  -2 384.191 12.7270  10 
   1   1  -2 406.246 12.6520   9 
   1   1  -2 392.764 16.5152   1 
   1   1  -2 438.822 17.6494   1 
   1   1  -2 422.460 12.1253   6 
  -1  -1   2 413.364 13.2546  10 
  -1  -1   2 428.536 17.3002   1 
  -1  -1   2 400.246 16.7412   1 
  -1  -1   2 409.915 10.9187   5 
  -1  -1   2 407.873 12.8656   9 
  -1  -1   2 405.578 11.8586   6 
   0   1  -2 533.578 15.4660   9 
   0   1  -2 553.744 16.2517   1 
   0   1  -2 568.776 11.7571   5 
   0   1  -2 547.571 13.1369   6 
   0   1  -2 552.014 14.4987  10 
   0   1  -2 571.091 16.2192   1 
   0  -1   2 556.480 13.3434   6 
   0  -1   2 582.751 15.0868   1 
   0  -1   2 556.643 14.7313  10 
   0  -1   2 555.041 15.2521   1 
  -1   1  -2 308.218 11.2161   3 
  -1   1  -2 321.141 14.3303   2 
  -1   1  -2 279.600 12.9941   7 
  -1   1  -2 312.922 12.6377   4 
  -1   1  -2 296.823 10.0395   6 
  -1   1  -2 306.998 11.8688   9 
  -1   1  -2 327.163 18.2027   8 
   1  -1   2 318.821 17.9887   8 
   1  -1   2 308.263 11.5443   2 
   1  -1   2 295.286 10.9983   3 
   1  -1   2 299.475 9.87209  10 
   1  -1   2 298.854 12.4746   4 
   1  -1   2 298.060 10.2311   6 
  -2   1  -2 324.434 12.3633   6 
  -2   1  -2 314.532 12.2527  11 
  -2   1  -2 303.844 12.5884   9 
  -2   1  -2 263.775 8.12114  10 
  -2   1  -2 322.364 13.5324   3 
  -2   1  -2 304.921 12.7944  13 
  -2   1  -2 326.548 11.0669   5 
  -2   1  -2 320.382 14.5012   4 
  -2   1  -2 295.308 12.7993   2 
  -2   1  -2 312.439 15.2285   7 
  -2   1  -2 347.954 22.8270   8 
   2  -1   2 298.048 15.3659   7 
   2  -1   2 295.482 13.2068   2 
   2  -1   2 304.757 12.9317   3 
   2  -1   2 317.094 14.4164   4 
  -3   1  -2 722.826 19.9541  11 
  -3   1  -2 872.506 34.5213   3 
  -3   1  -2 715.418 15.3578  12 
  -3   1  -2 716.808 27.4685  13 
  -3   1  -2 734.809 25.0387   4 
  -3   1  -2 756.687 21.3526   9 
  -3   1  -2 708.631 25.6729   7 
  -3   1  -2 722.492 23.3398   2 
  -3   1  -2 656.716 49.7189   8 
  -3   1  -2 734.510 19.8769   5 
   3  -1   2 684.468 22.3425   3 
   3  -1   2 720.437 23.8136   4 
   3  -1   2 694.790 23.7547   2 
   3  -1   2 746.681 40.6661   8 
   3  -1   2 729.127 27.2522   7 
  -4   1  -2 53.7001 5.57260  11 
  -4   1  -2 56.8889 5.07712  12 
  -4   1  -2 64.0858 9.73663   3 
  -4   1  -2 59.8385 6.05169   9 
  -4   1  -2 70.0705 8.29191   7 
  -4   1  -2 54.0110 8.73112   2 
  -4   1  -2 71.6409 14.5928   8 
  -4   1  -2 58.3434 6.32111   5 
  -4   1  -2 58.6222 7.84062   4 
  -4   1  -2 57.1892 8.00418  13 
   4  -1   2 53.5001 7.11902   3 
   4  -1   2 76.6624 18.3693   8 
   4  -1   2 66.9031 9.35994   7 
   4  -1   2 59.5716 7.21482   4 
   4  -1   2 62.8313 7.81392   2 
  -5   1  -2 -0.8226 0.51001  12 
  -5   1  -2 0.57345 0.40136   5 
  -5   1  -2 -0.9889 0.48674   1 
  -5   1  -2 -0.0967 1.67931   4 
  -5   1  -2 -0.1332 0.36628   9 
  -5   1  -2 -0.0315 0.40302  13 
  -5   1  -2 0.87323 0.55429   1 
   5  -1   2 -0.1284 4.53978   8 
   5  -1   2 -0.2036 0.42759  14 
   5  -1   2 -1.7892 1.08567   7 
   5  -1   2 2.87946 2.10621   2 
  -6   1  -2 134.696 12.0093   1 
  -6   1  -2 126.184 9.56573  12 
  -6   1  -2 132.753 11.6280   5 
  -6   1  -2 162.811 12.6249   1 
  -6   1  -2 145.968 9.17936  11 
  -6   1  -2 140.190 9.35107   9 
  -6   1  -2 151.649 15.2378  13 
   6  -1   2 140.266 14.6603   2 
   6  -1   2 134.251 15.7657   7 
   6  -1   2 119.898 27.1623   8 
  -7   1  -2 51.2350 10.8755  13 
  -7   1  -2 61.6129 8.16449   5 
   7  -1   2 64.8628 11.1116   7 
   7  -1   2 52.2287 10.4097   2 
   7  -1   2 38.4075 23.0254   8 
  -8   1  -2 112.197 16.9724  13 
  -8   1  -2 99.6357 11.9709   5 
   8  -1   2 84.0648 27.6574   8 
   8  -1   2 109.981 17.5972   7 
   8  -1   2 118.943 15.5777   2 
   9   0  -2 6.19663 4.09938   7 
   9   0  -2 4.39543 3.78201   2 
   8   0  -2 314.721 23.3573   2 
   8   0  -2 237.606 35.5761   8 
   8   0  -2 313.204 21.3916  14 
   8   0  -2 288.991 22.9034   7 
  -8   0   2 310.006 25.2442  13 
  -8   0   2 321.999 26.7189   1 
  -8   0   2 331.791 28.3394   1 
  -8   0   2 274.233 20.0641   5 
   7   0  -2 -0.1162 1.01084   1 
   7   0  -2 3.04044 4.60599   8 
   7   0  -2 1.56816 1.05364  14 
   7   0  -2 0.45437 0.95706  10 
   7   0  -2 0.01550 1.38639   1 
   7   0  -2 2.66895 1.51340   7 
  -7   0   2 1.59046 1.74746   1 
  -7   0   2 9.03186 2.68212   1 
   6   0  -2 13.6161 3.06091   1 
   6   0  -2 10.2452 3.26224   5 
   6   0  -2 7.69394 3.03946  11 
   6   0  -2 2.60499 5.07427   8 
   6   0  -2 4.31087 2.00696  14 
   6   0  -2 9.94073 2.94785  10 
   6   0  -2 8.30788 3.45805   2 
  -6   0   2 16.8971 5.20158   1 
  -6   0   2 3.78483 3.31398   8 
  -6   0   2 11.3516 4.84387  13 
  -6   0   2 4.65757 2.57609   1 
  -6   0   2 11.9596 2.71571   4 
   5   0  -2 133.390 10.9888   2 
   5   0  -2 108.090 19.1177   8 
   5   0  -2 132.919 8.32631  10 
   5   0  -2 132.655 10.2379   5 
   5   0  -2 132.007 14.8195   1 
   5   0  -2 136.050 12.2546   1 
   5   0  -2 140.053 11.7055  14 
   5   0  -2 137.367 6.73756  11 
  -5   0   2 143.648 10.8578   5 
  -5   0   2 130.046 7.94974   9 
  -5   0   2 108.933 11.5991  13 
  -5   0   2 121.249 13.7005   1 
  -5   0   2 110.082 15.8640   8 
  -5   0   2 143.165 15.3955   1 
  -5   0   2 135.703 8.43996   4 
   4   0  -2 1385.16 21.3739  11 
   4   0  -2 1323.15 39.8886   1 
   4   0  -2 1396.17 31.6616   5 
   4   0  -2 1352.24 28.5222  10 
   4   0  -2 1375.11 35.9440  14 
   4   0  -2 1437.20 52.0068   8 
   4   0  -2 1400.64 25.0670   9 
   4   0  -2 1393.75 40.3003   1 
  -4   0   2 1275.88 36.8294  13 
  -4   0   2 1425.82 51.0080   8 
  -4   0   2 1389.46 44.7003   1 
  -4   0   2 1410.73 36.9921  14 
  -4   0   2 1398.42 27.2224   9 
  -4   0   2 1367.98 31.8236   5 
  -4   0   2 1377.65 44.2419   1 
   3   0  -2 360.735 13.2783  10 
   3   0  -2 347.924 21.1260   8 
   3   0  -2 359.718 11.1825   9 
   3   0  -2 346.064 13.0887   5 
   3   0  -2 346.062 9.54960  11 
   3   0  -2 371.845 19.3964   1 
   3   0  -2 378.277 16.3313  14 
   3   0  -2 339.484 18.4250   1 
  -3   0   2 349.729 15.7432  13 
  -3   0   2 359.033 15.9260  14 
  -3   0   2 364.136 21.1321   8 
  -3   0   2 358.628 19.9307   1 
  -3   0   2 371.071 12.3990   9 
  -3   0   2 363.030 13.6934   5 
  -3   0   2 364.126 19.9894   1 
   2   0  -2 644.075 23.8760   1 
   2   0  -2 634.455 17.8526  13 
   2   0  -2 642.713 19.3379  14 
   2   0  -2 629.462 23.4462   1 
   2   0  -2 635.352 16.1658   5 
   2   0  -2 643.923 17.4865  10 
  -2   0   2 646.308 24.0982   1 
  -2   0   2 626.872 16.2732   5 
  -2   0   2 663.565 19.7025  14 
  -2   0   2 724.384 22.4902   8 
  -2   0   2 654.401 17.7930  13 
  -2   0   2 629.930 16.1267   9 
  -2   0   2 635.084 23.9337   1 
   1   0  -2 4346.30 65.1118   1 
   1   0  -2 4150.48 63.7646   1 
   1   0  -2 4445.45 49.5748  13 
   1   0  -2 4168.68 55.1260  14 
  -1   0   2 4398.66 64.8570   1 
  -1   0   2 4206.55 64.0175   1 
   0   0  -2 4912.92 61.6595  11 
   0   0  -2 4917.51 63.4290   1 
   0   0   2 4868.39 60.9680   1 
  -1   0  -2 775.829 34.5117   8 
  -1   0  -2 721.126 20.3883   4 
  -1   0  -2 734.213 19.2404  11 
  -1   0  -2 741.521 15.5431   1 
  -1   0  -2 713.865 16.5377   2 
  -1   0  -2 717.294 17.3324   9 
  -1   0  -2 731.764 19.5539   3 
  -1   0  -2 730.403 14.9230   1 
  -1   0  -2 672.753 12.6195   6 
   1   0   2 708.533 19.2713   3 
   1   0   2 712.985 16.1236  12 
   1   0   2 738.823 19.7368  11 
   1   0   2 723.532 19.8577   4 
   1   0   2 754.640 29.3013   8 
   1   0   2 710.614 17.6036   9 
  -2   0  -2 407.644 13.1296  12 
  -2   0  -2 401.488 16.9791   4 
  -2   0  -2 404.644 16.4702   3 
  -2   0  -2 388.332 14.3418  11 
  -2   0  -2 400.416 16.3534   7 
  -2   0  -2 384.577 13.7296   2 
  -2   0  -2 378.468 12.4691   9 
  -2   0  -2 434.347 26.2059   8 
  -2   0  -2 413.996 14.7389   5 
   2   0   2 392.252 15.2773  11 
   2   0   2 386.955 15.8136   4 
   2   0   2 399.634 26.0723   8 
   2   0   2 399.838 12.9342  12 
   2   0   2 403.742 13.2338   9 
   2   0   2 392.902 14.5720   2 
  -3   0  -2 9.59649 2.29296   9 
  -3   0  -2 13.0145 3.60593   3 
  -3   0  -2 15.5215 2.30405   1 
  -3   0  -2 10.8246 3.01010   5 
  -3   0  -2 11.6369 3.44640   7 
  -3   0  -2 19.2598 3.17675  12 
  -3   0  -2 12.7194 2.89495   2 
  -3   0  -2 14.9602 3.97310   4 
  -3   0  -2 16.9568 2.68450   1 
  -3   0  -2 20.7133 4.15720  11 
  -3   0  -2 11.5476 6.06960   8 
   3   0   2 13.2913 3.36553   3 
   3   0   2 11.8111 5.98123   8 
   3   0   2 16.3084 4.07315  11 
   3   0   2 10.3049 3.35361   7 
   3   0   2 15.4249 3.62328   2 
  -4   0  -2 126.338 9.12707  12 
  -4   0  -2 124.525 11.3981   3 
  -4   0  -2 123.221 10.5722   7 
  -4   0  -2 126.169 9.53179   1 
  -4   0  -2 102.849 16.6749   8 
  -4   0  -2 119.067 18.5103   4 
  -4   0  -2 124.509 8.87834   1 
  -4   0  -2 110.453 9.45804   5 
  -4   0  -2 121.635 9.05053  11 
  -4   0  -2 121.468 7.09647   9 
   4   0   2 115.141 9.56523  11 
   4   0   2 104.619 10.7872   7 
   4   0   2 111.998 10.2381   2 
   4   0   2 115.187 18.7693   8 
   4   0   2 113.323 10.5772   3 
  -5   0  -2 52.6264 9.08146  13 
  -5   0  -2 60.4371 7.05181  12 
  -5   0  -2 66.5085 4.91045   9 
  -5   0  -2 52.5655 8.70529   4 
  -5   0  -2 70.5439 7.79991  11 
  -5   0  -2 78.2716 8.33536   1 
  -5   0  -2 72.0752 8.68787   1 
  -5   0  -2 66.4939 8.25677   5 
   5   0   2 75.1230 10.1946   7 
   5   0   2 68.3709 8.44999  11 
   5   0   2 66.9882 8.83107   2 
  -6   0  -2 21.7358 4.71356   1 
  -6   0  -2 26.8276 9.54718  13 
  -6   0  -2 24.1635 5.74311   5 
  -6   0  -2 28.5421 5.12452  12 
  -6   0  -2 19.8998 4.82297  11 
   6   0   2 24.5660 6.11773   7 
   6   0   2 10.2110 8.09790   8 
   6   0   2 19.0425 6.31549   2 
  -7   0  -2 161.614 15.0736   5 
  -7   0  -2 197.624 29.5939  13 
   7   0   2 192.165 18.2459   7 
   7   0   2 132.927 32.4249   8 
   7   0   2 160.386 16.7979   2 
  -8   0  -2 1.02179 0.86507   5 
  -8   0  -2 3.65980 2.80908  13 
   8   0   2 1.62445 3.42054   2 
   8   0   2 4.22199 7.20288   8 
   8   0   2 6.48273 4.41393   7 
   9  -1  -2 42.3223 8.15175   2 
   9  -1  -2 22.0705 8.96970   5 
   9  -1  -2 36.4157 9.66397   7 
  -9   1   2 41.3096 9.01004  13 
   8  -1  -2 9.27395 3.93692  14 
   8  -1  -2 -1.3355 1.60130   2 
  -8   1   2 -0.0105 0.55154  13 
  -8   1   2 0.51576 0.59636   5 
  -8   1   2 -0.9899 1.15129   1 
   7  -1  -2 306.578 24.3997   7 
   7  -1  -2 356.935 19.5668   5 
   7  -1  -2 357.308 21.2221  14 
   7  -1  -2 333.611 21.6705   2 
   7  -1  -2 336.999 18.1660   1 
   7  -1  -2 360.242 18.8141   1 
  -7   1   2 365.992 15.9972   9 
  -7   1   2 356.941 27.8081   1 
  -7   1   2 375.445 28.4572   1 
  -7   1   2 337.878 19.2713   5 
  -7   1   2 391.654 36.1788  13 
   6  -1  -2 47.7369 5.47677  10 
   6  -1  -2 40.9290 7.47989   1 
   6  -1  -2 62.2473 8.70407  14 
   6  -1  -2 58.8240 8.36634   2 
   6  -1  -2 56.1086 8.15553   1 
   6  -1  -2 57.9771 7.10424   5 
  -6   1   2 60.2826 5.54218   4 
  -6   1   2 62.1571 10.9795   1 
  -6   1   2 57.2272 8.78993  13 
  -6   1   2 57.9849 13.0308   8 
  -6   1   2 58.7214 8.33042  14 
  -6   1   2 53.9163 6.25809   9 
  -6   1   2 64.6752 10.3670   1 
  -6   1   2 49.6595 7.20184   5 
   5  -1  -2 283.997 14.5118   5 
   5  -1  -2 302.170 21.7579   1 
   5  -1  -2 271.962 16.4499  14 
   5  -1  -2 290.372 16.1239   2 
   5  -1  -2 269.434 17.7394   1 
   5  -1  -2 269.977 12.5004  10 
  -5   1   2 277.487 10.3333   4 
  -5   1   2 285.837 26.0903   8 
  -5   1   2 289.412 17.6037  14 
  -5   1   2 307.022 15.4555   5 
  -5   1   2 279.850 12.8280   9 
  -5   1   2 290.347 21.7538   1 
  -5   1   2 281.135 18.1526  13 
   4  -1  -2 0.28535 0.58462  13 
   4  -1  -2 1.57040 1.08420  10 
   4  -1  -2 0.53200 0.69826  14 
   4  -1  -2 0.18404 0.26245   5 
   4  -1  -2 -0.7825 0.35994   2 
   4  -1  -2 -0.5231 0.58456   1 
   4  -1  -2 0.17556 0.70168   1 
  -4   1   2 0.09729 0.62927   1 
  -4   1   2 0.72611 0.43338   5 
  -4   1   2 -0.0537 0.43866   9 
  -4   1   2 0.03468 0.70236   1 
  -4   1   2 0.17536 0.72584  14 
  -4   1   2 0.79862 0.41109  13 
  -4   1   2 -0.5425 2.40546   8 
   3  -1  -2 675.948 27.3188   1 
   3  -1  -2 702.901 17.9781   9 
   3  -1  -2 668.679 22.2474  14 
   3  -1  -2 699.731 23.1040  13 
   3  -1  -2 700.232 14.4633  11 
   3  -1  -2 724.571 27.0076   1 
   3  -1  -2 687.556 18.9296   5 
  -3   1   2 724.141 19.6152   5 
  -3   1   2 701.565 18.9454   9 
  -3   1   2 671.590 22.2468  13 
  -3   1   2 712.453 28.5120   1 
  -3   1   2 679.573 22.9512  14 
  -3   1   2 690.783 25.1461  12 
  -3   1   2 718.753 29.5297   1 
  -3   1   2 779.487 32.5931   8 
   2  -1  -2 1382.30 36.2493   1 
   2  -1  -2 1370.81 28.9573  13 
   2  -1  -2 1418.92 24.2893  11 
   2  -1  -2 1429.31 26.2438   9 
   2  -1  -2 1376.50 38.0390   1 
   2  -1  -2 1348.18 25.9147   5 
   2  -1  -2 1335.95 29.7463  14 
  -2   1   2 1347.02 28.0581  13 
  -2   1   2 1585.29 28.2494   9 
  -2   1   2 1408.34 27.0753   5 
  -2   1   2 1355.28 30.4106  14 
  -2   1   2 1335.66 37.3626   1 
  -2   1   2 1419.50 33.5045  12 
   1  -1  -2 2793.42 40.0892   9 
   1  -1  -2 2764.36 51.1976   1 
   1  -1  -2 2806.93 42.4319  14 
   1  -1  -2 2784.85 52.9437   1 
   1  -1  -2 2822.58 37.0149   4 
   1  -1  -2 2811.68 39.9529  13 
   1  -1  -2 2799.03 40.5822  11 
  -1   1   2 2756.92 52.0154   1 
  -1   1   2 2720.02 40.8840   9 
  -1   1   2 2732.07 42.5579  14 
  -1   1   2 2727.60 46.1575  12 
  -1   1   2 2809.70 41.5248  11 
  -1   1   2 2765.87 39.0298  13 
  -1   1   2 2785.59 51.9030   1 
   0  -1  -2 4450.25 54.1949  14 
   0  -1  -2 4366.71 67.2269   1 
   0  -1  -2 4719.12 67.0428   4 
   0  -1  -2 4478.83 59.1641  11 
   0  -1  -2 4360.20 65.5997   1 
   0   1   2 4285.77 56.2554   9 
   0   1   2 4354.36 64.1402   1 
   0   1   2 4349.40 60.0996  11 
   0   1   2 4341.97 64.5451   1 
   0   1   2 4461.82 55.2857  14 
  -1  -1  -2 2827.05 39.5203   9 
  -1  -1  -2 2827.50 49.2012   1 
  -1  -1  -2 2914.02 45.7437  11 
  -1  -1  -2 2923.78 36.5931   2 
  -1  -1  -2 2814.07 46.8764   4 
  -1  -1  -2 2815.68 36.5798  14 
  -1  -1  -2 2799.53 47.9204   1 
  -1  -1  -2 2742.77 46.4270  12 
  -1  -1  -2 2788.66 46.5767   3 
   1   1   2 2759.74 40.6002   9 
   1   1   2 2861.33 46.8675   3 
   1   1   2 2819.00 46.5836  12 
   1   1   2 2787.91 44.0882   1 
   1   1   2 2785.86 37.4066   2 
   1   1   2 2702.33 46.3628  11 
  -2  -1  -2 642.389 19.4583   7 
  -2  -1  -2 656.559 15.3630   9 
  -2  -1  -2 665.438 21.3615  12 
  -2  -1  -2 645.990 22.3858   3 
  -2  -1  -2 612.735 22.0707   4 
  -2  -1  -2 632.021 20.9361   1 
  -2  -1  -2 633.185 19.9951  11 
  -2  -1  -2 644.640 21.0215   5 
  -2  -1  -2 635.609 22.0443   1 
   2   1   2 639.275 20.8801  12 
   2   1   2 596.565 15.5380  14 
   2   1   2 635.793 16.3354   9 
   2   1   2 613.892 21.4159   3 
   2   1   2 692.056 22.3519  11 
   2   1   2 640.455 18.1092   2 
   2   1   2 656.121 35.5800   8 
  -3  -1  -2 190.162 11.8969  11 
  -3  -1  -2 181.774 12.4026   1 
  -3  -1  -2 181.879 8.61373  10 
  -3  -1  -2 165.261 11.3237   5 
  -3  -1  -2 178.971 11.8404  12 
  -3  -1  -2 172.760 7.09919   9 
  -3  -1  -2 191.714 12.0524   1 
  -3  -1  -2 169.432 13.1606   4 
  -3  -1  -2 169.407 10.4909   7 
  -3  -1  -2 167.930 12.5699   3 
   3   1   2 181.224 7.23599  14 
   3   1   2 171.825 12.1794   3 
   3   1   2 158.224 20.3051   8 
   3   1   2 177.770 12.1704  11 
   3   1   2 166.932 10.5799   2 
  -4  -1  -2 369.095 18.5672   5 
  -4  -1  -2 357.622 20.3084   3 
  -4  -1  -2 360.468 12.3834  10 
  -4  -1  -2 360.824 19.8481   1 
  -4  -1  -2 352.259 20.5744   4 
  -4  -1  -2 369.661 18.5661  12 
  -4  -1  -2 366.232 16.5855  11 
  -4  -1  -2 380.735 19.1028   1 
   4   1   2 359.567 19.5854   3 
   4   1   2 373.119 19.1684  11 
   4   1   2 351.074 33.7448   8 
   4   1   2 360.107 18.0254   2 
   4   1   2 378.795 11.3981  14 
   4   1   2 383.794 12.7393  14 
  -5  -1  -2 35.8712 6.26303  12 
  -5  -1  -2 46.1398 7.66903   1 
  -5  -1  -2 40.4834 5.42566   6 
  -5  -1  -2 55.9777 7.64080   5 
  -5  -1  -2 44.8229 7.77664   1 
  -5  -1  -2 44.1061 7.29717  11 
   5   1   2 45.7280 4.20403  14 
   5   1   2 44.3475 4.45384  14 
   5   1   2 42.9010 7.65625   7 
   5   1   2 39.1097 7.19197   2 
   5   1   2 36.6607 13.8787   8 
   5   1   2 50.3004 8.42618  11 
  -6  -1  -2 12.3457 5.28057  11 
  -6  -1  -2 14.9655 4.70855  12 
  -6  -1  -2 16.3013 4.46594   6 
  -6  -1  -2 12.5859 4.85027   1 
  -6  -1  -2 13.4663 5.47188   5 
  -6  -1  -2 10.4163 4.59999   1 
   6   1   2 16.0595 10.3864   8 
   6   1   2 15.3510 5.92931   2 
  -7  -1  -2 215.153 17.7296   5 
  -7  -1  -2 207.714 14.5800  11 
  -7  -1  -2 186.848 20.5128  13 
   7   1   2 197.832 18.3665   2 
   7   1   2 176.309 34.1530   8 
   8   1   2 3.53081 3.57025   2 
   9  -2  -2 2.13108 1.95593   2 
   9  -2  -2 -0.4887 0.83923   5 
   9  -2  -2 0.82134 2.47144  14 
   9  -2  -2 0.68683 3.03241   7 
  -9   2   2 -1.5922 1.72085  13 
  -9   2   2 -0.6463 0.69722   5 
   8  -2  -2 192.129 19.4082   7 
   8  -2  -2 141.432 15.8474   2 
   8  -2  -2 179.615 14.6310   5 
   8  -2  -2 172.441 15.6442  14 
  -8   2   2 168.815 26.4688  13 
  -8   2   2 163.019 16.1151  14 
  -8   2   2 147.759 19.4384   1 
  -8   2   2 171.603 20.1946   1 
  -8   2   2 178.160 18.2890  12 
  -8   2   2 182.693 16.4275   5 
   7  -2  -2 -0.2152 1.01239  14 
   7  -2  -2 0.07934 0.74701  10 
   7  -2  -2 -0.6172 0.85326   1 
   7  -2  -2 -0.2378 2.00598   7 
   7  -2  -2 0.20683 0.44179   5 
   7  -2  -2 -1.7263 1.22594   2 
  -7   2   2 0.48533 0.78983   1 
  -7   2   2 -2.8100 1.86596  12 
  -7   2   2 -1.1072 0.89289  14 
  -7   2   2 2.92768 1.79224  13 
  -7   2   2 -0.3225 0.23617   5 
   6  -2  -2 53.4577 8.16725  14 
   6  -2  -2 68.6389 7.55030   5 
   6  -2  -2 66.7896 8.67311   1 
   6  -2  -2 52.1070 8.99617  13 
   6  -2  -2 66.0246 9.53661   7 
   6  -2  -2 63.2432 8.60074   2 
   6  -2  -2 54.0221 6.22340  10 
   6  -2  -2 48.3005 7.70026   1 
  -6   2   2 56.4487 10.9841   1 
  -6   2   2 63.6205 7.89279   5 
  -6   2   2 57.4289 9.63261   1 
  -6   2   2 63.8337 7.31544   9 
  -6   2   2 73.3200 8.87998  13 
  -6   2   2 64.6434 16.8842   8 
  -6   2   2 76.8257 14.1452  14 
  -6   2   2 64.0714 10.1289  12 
   5  -2  -2 9.09747 3.26947   2 
   5  -2  -2 11.9307 3.59384   1 
   5  -2  -2 4.17756 1.90508  14 
   5  -2  -2 10.6048 3.77817   1 
  -5   2   2 4.65377 2.90627  12 
  -5   2   2 7.86287 2.81525   9 
  -5   2   2 8.41137 3.06837   5 
  -5   2   2 5.99409 5.21700   8 
  -5   2   2 2.64816 1.80986   1 
  -5   2   2 10.6936 4.73962   1 
   4  -2  -2 123.049 12.6310   1 
   4  -2  -2 118.026 10.9108  13 
   4  -2  -2 118.962 9.17514   2 
   4  -2  -2 122.455 8.40012   5 
   4  -2  -2 123.102 10.5699  14 
   4  -2  -2 126.460 11.9471   1 
  -4   2   2 125.788 13.1359   1 
  -4   2   2 127.016 11.5762  12 
  -4   2   2 132.457 11.0702  14 
  -4   2   2 123.401 8.80038   9 
  -4   2   2 120.697 10.6663  13 
  -4   2   2 118.860 17.8937   8 
  -4   2   2 123.652 8.82387   5 
  -4   2   2 131.676 14.0244   1 
   3  -2  -2 796.634 28.6751  12 
   3  -2  -2 770.313 31.9516   1 
   3  -2  -2 807.322 25.4838  14 
   3  -2  -2 778.755 20.5430   2 
   3  -2  -2 788.349 20.8166   5 
   3  -2  -2 785.721 26.1031  13 
   3  -2  -2 808.882 16.0819  11 
  -3   2   2 798.036 25.1629  13 
  -3   2   2 802.527 21.9919   9 
  -3   2   2 804.687 34.8652  12 
  -3   2   2 820.006 22.0339   5 
  -3   2   2 793.477 31.8034   1 
  -3   2   2 777.924 25.6106  14 
  -3   2   2 784.526 32.6304   1 
   2  -2  -2 406.738 16.5625  14 
   2  -2  -2 425.891 19.1925  12 
   2  -2  -2 444.454 13.0701  11 
   2  -2  -2 425.605 14.7562   9 
   2  -2  -2 412.418 16.3848  13 
   2  -2  -2 433.884 11.8010   2 
   2  -2  -2 399.219 20.2930   1 
   2  -2  -2 413.028 22.0157   1 
   2  -2  -2 436.199 14.7933   5 
  -2   2   2 435.238 14.1269  11 
  -2   2   2 401.996 20.9510   1 
  -2   2   2 424.659 17.3904  14 
  -2   2   2 414.382 15.9026  13 
  -2   2   2 422.875 18.7144  12 
  -2   2   2 392.888 14.3674   9 
  -2   2   2 409.649 21.8703   1 
   1  -2  -2 643.004 26.8878   1 
   1  -2  -2 639.717 25.2209   1 
   1  -2  -2 685.014 23.5994  12 
   1  -2  -2 662.910 19.8650  14 
   1  -2  -2 656.953 17.9117  11 
   1  -2  -2 651.624 17.6828   9 
   1  -2  -2 658.998 19.3293  13 
  -1   2   2 644.799 18.7057  13 
  -1   2   2 659.796 26.4561   1 
  -1   2   2 654.288 18.4626   9 
  -1   2   2 678.292 22.7967  12 
  -1   2   2 619.811 25.0111   1 
  -1   2   2 668.240 16.3362   6 
  -1   2   2 646.440 19.0746  11 
  -1   2   2 661.986 20.2295  14 
   0  -2  -2 1223.45 35.2007   1 
   0  -2  -2 1236.10 27.7762  13 
   0  -2  -2 1275.87 37.8956   1 
   0  -2  -2 1261.89 26.8073  14 
   0  -2  -2 1275.46 24.6525   9 
   0  -2  -2 1347.21 28.6516  11 
   0  -2  -2 1227.88 32.6979  12 
   0   2   2 1214.51 31.6751  12 
   0   2   2 1276.35 19.1348   6 
   0   2   2 1318.05 36.8588   1 
   0   2   2 1295.45 28.0345   3 
   0   2   2 1239.30 34.8462   1 
   0   2   2 1231.08 26.1857   9 
   0   2   2 1262.81 29.4702  11 
   0   2   2 1257.80 27.4235  14 
  -1  -2  -2 605.563 24.4469   1 
  -1  -2  -2 583.330 10.8860   6 
  -1  -2  -2 591.158 19.8204  11 
  -1  -2  -2 583.937 22.4014  12 
  -1  -2  -2 580.069 19.8035   3 
  -1  -2  -2 564.217 19.1199  13 
  -1  -2  -2 559.591 14.8676   9 
  -1  -2  -2 605.965 25.6874   1 
   1   2   2 586.177 22.4661   1 
   1   2   2 534.052 19.9106  11 
   1   2   2 585.930 17.2991  14 
   1   2   2 586.883 16.9578   9 
   1   2   2 579.579 23.1027   1 
   1   2   2 544.403 21.0622  12 
   1   2   2 569.572 12.9425   2 
   1   2   2 570.337 19.5921   3 
  -2  -2  -2 254.142 24.6098   1 
  -2  -2  -2 191.026 12.4104   5 
  -2  -2  -2 205.793 15.2946   1 
  -2  -2  -2 217.737 8.61223   6 
  -2  -2  -2 216.614 13.5747   3 
  -2  -2  -2 217.133 8.38477   9 
  -2  -2  -2 211.839 12.9518  11 
  -2  -2  -2 207.836 13.7717  12 
  -2  -2  -2 213.920 13.6405   4 
   2   2   2 220.338 13.6530   1 
   2   2   2 207.278 9.80559  14 
   2   2   2 224.019 14.2496  12 
   2   2   2 202.605 9.34098   9 
   2   2   2 243.960 22.6959   8 
   2   2   2 206.420 9.73628   2 
   2   2   2 215.854 13.1254   3 
   2   2   2 203.264 13.5090  11 
   2   2   2 201.777 12.3064   1 
  -3  -2  -2 4.33385 2.09977   1 
  -3  -2  -2 10.2847 1.92395   9 
  -3  -2  -2 12.5539 4.15157   1 
  -3  -2  -2 9.60800 3.77443   5 
  -3  -2  -2 14.8005 4.61356   3 
  -3  -2  -2 6.20667 1.81949   6 
  -3  -2  -2 10.8497 3.43910  12 
  -3  -2  -2 9.71580 3.66342   4 
  -3  -2  -2 11.6941 3.10448  10 
   3   2   2 10.5515 2.98962   2 
   3   2   2 11.7648 2.04547   9 
   3   2   2 8.72285 2.41587   1 
   3   2   2 10.5803 3.73659   3 
   3   2   2 4.78724 3.44238   8 
   3   2   2 10.2285 2.52144  14 
   3   2   2 8.67773 3.71620  12 
   3   2   2 7.57765 2.59603   1 
  -4  -2  -2 22.8019 5.57371   5 
  -4  -2  -2 25.2872 3.88919   6 
  -4  -2  -2 28.0863 6.48052  11 
  -4  -2  -2 29.5822 7.12767   1 
  -4  -2  -2 39.1995 5.72351  10 
  -4  -2  -2 24.1354 6.06907   1 
  -4  -2  -2 26.1727 5.92420  12 
   4   2   2 18.9798 10.5304   8 
   4   2   2 23.2018 5.70614   3 
   4   2   2 25.3689 5.23773   2 
   4   2   2 29.0879 7.91040  11 
   4   2   2 38.1123 4.09936  14 
  -5  -2  -2 66.4894 7.97662  10 
  -5  -2  -2 57.7996 9.66391   1 
  -5  -2  -2 69.6420 10.7961   1 
  -5  -2  -2 63.5514 9.29657  12 
  -5  -2  -2 65.9664 6.65066   6 
  -5  -2  -2 63.8293 8.33008  11 
  -5  -2  -2 51.3426 9.03535   5 
   5   2   2 49.5482 6.16667  14 
   5   2   2 57.9767 9.55233  11 
   5   2   2 62.7237 5.75040  14 
   5   2   2 69.6568 8.95368   2 
   5   2   2 45.8900 13.9261   8 
  -6  -2  -2 103.221 11.7273  12 
  -6  -2  -2 130.789 14.3146   1 
  -6  -2  -2 88.3438 10.0708  11 
  -6  -2  -2 90.6507 16.1075   5 
  -6  -2  -2 105.354 13.2855   1 
   6   2   2 92.7601 23.0915   8 
   6   2   2 90.4900 13.2775  11 
   6   2   2 96.6433 12.0775   2 
  -7  -2  -2 70.6013 9.35024  11 
  -7  -2  -2 75.7471 12.1234   5 
   7   2   2 69.4224 11.3946   2 
   7   2   2 65.8647 20.5257   8 
   9  -3  -2 55.3765 10.8851   5 
   9  -3  -2 39.9725 9.95054   2 
  -9   3   2 60.7506 9.14405   5 
   8  -3  -2 98.3265 10.4808   5 
   8  -3  -2 96.4247 14.7636   7 
   8  -3  -2 109.993 14.2124   2 
   8  -3  -2 110.315 16.0629  14 
  -8   3   2 83.8141 10.7612   9 
  -8   3   2 99.5497 14.0902  13 
  -8   3   2 89.5498 15.9160   1 
  -8   3   2 106.313 13.1135  12 
  -8   3   2 94.6519 11.5983   5 
   7  -3  -2 714.839 24.2566  10 
   7  -3  -2 727.720 32.0701  14 
   7  -3  -2 729.546 33.1860   2 
   7  -3  -2 754.296 29.2198   1 
   7  -3  -2 754.701 30.9990   1 
   7  -3  -2 755.998 36.9551   7 
   7  -3  -2 737.773 26.8552   5 
  -7   3   2 744.860 41.4864   1 
  -7   3   2 787.518 28.8526   5 
  -7   3   2 731.828 27.1066   9 
  -7   3   2 746.051 34.2632  12 
  -7   3   2 738.371 34.1218  14 
  -7   3   2 727.902 42.0666   1 
  -7   3   2 751.583 36.7258  13 
   6  -3  -2 1.71896 2.11910   2 
   6  -3  -2 -0.5962 0.63941  14 
   6  -3  -2 1.24480 1.44547   1 
   6  -3  -2 0.07036 0.46547   5 
   6  -3  -2 1.61806 1.54312   1 
   6  -3  -2 2.78306 1.91919   7 
  -6   3   2 1.30052 1.62453  14 
  -6   3   2 0.02557 0.98408   1 
  -6   3   2 0.64601 1.13712   1 
  -6   3   2 6.55102 2.45927  13 
  -6   3   2 3.55691 2.09557  12 
   5  -3  -2 413.228 23.1947   1 
   5  -3  -2 424.359 21.8375  14 
   5  -3  -2 408.344 23.5988  13 
   5  -3  -2 419.293 17.2925   5 
   5  -3  -2 414.589 25.4724   1 
   5  -3  -2 410.956 19.9565   2 
  -5   3   2 408.977 22.6503  12 
  -5   3   2 406.320 27.9081   1 
  -5   3   2 428.191 18.2961   5 
  -5   3   2 408.292 22.3743  14 
  -5   3   2 395.027 18.0646   9 
  -5   3   2 371.804 32.7980   8 
  -5   3   2 420.719 22.7476  13 
  -5   3   2 384.912 26.3802   1 
   4  -3  -2 219.213 15.7875  13 
   4  -3  -2 228.713 11.8477   5 
   4  -3  -2 237.251 17.6221   1 
   4  -3  -2 237.468 15.5211  14 
   4  -3  -2 249.661 13.6799   2 
   4  -3  -2 255.218 18.3072  12 
   4  -3  -2 265.914 8.16510  11 
   4  -3  -2 231.338 18.8865   1 
  -4   3   2 258.936 16.2670  13 
  -4   3   2 260.134 20.9889   1 
  -4   3   2 266.821 20.3727   1 
  -4   3   2 245.262 13.4440   9 
  -4   3   2 249.555 16.1914  14 
  -4   3   2 238.690 16.2211  12 
   3  -3  -2 680.147 20.1542   5 
   3  -3  -2 681.963 25.2776  14 
   3  -3  -2 670.149 25.5220  13 
   3  -3  -2 652.770 31.7362   1 
   3  -3  -2 644.300 27.0303  12 
   3  -3  -2 687.975 29.8514   1 
   3  -3  -2 666.532 19.5027   2 
  -3   3   2 675.494 18.8944  11 
  -3   3   2 648.740 21.4147   9 
  -3   3   2 674.420 31.4430   1 
  -3   3   2 656.231 32.4444   1 
  -3   3   2 668.286 26.7306  12 
  -3   3   2 663.393 25.7415  14 
  -3   3   2 629.191 23.7203  13 
   2  -3  -2 481.738 26.2200   1 
   2  -3  -2 401.227 13.3704   2 
   2  -3  -2 467.898 22.0614  12 
   2  -3  -2 469.481 19.6566  14 
   2  -3  -2 428.728 18.6052  13 
   2  -3  -2 418.705 22.8881   1 
   2  -3  -2 487.682 15.5358  11 
  -2   3   2 448.840 24.4747   1 
  -2   3   2 464.920 17.4932   6 
  -2   3   2 450.478 17.1863   9 
  -2   3   2 449.108 18.3932  13 
  -2   3   2 488.043 17.1297  11 
  -2   3   2 462.477 19.8955  14 
  -2   3   2 447.818 25.3951   1 
   1  -3  -2 447.169 25.5214   1 
   1  -3  -2 458.387 18.5096  14 
   1  -3  -2 462.786 16.7406  11 
   1  -3  -2 459.956 21.9574  12 
   1  -3  -2 472.745 18.7714  13 
   1  -3  -2 442.515 23.5992   1 
  -1   3   2 455.688 17.9477  13 
  -1   3   2 466.903 15.1040   6 
  -1   3   2 467.541 19.0635  14 
  -1   3   2 455.713 17.6634  11 
  -1   3   2 468.025 24.7954   1 
  -1   3   2 444.328 16.4969   9 
  -1   3   2 460.545 24.0587   1 
   0  -3  -2 104.157 8.41982  14 
   0  -3  -2 113.105 10.7415  12 
   0  -3  -2 119.747 12.1080   1 
   0  -3  -2 119.281 9.41581  11 
   0  -3  -2 119.945 9.35611  13 
   0  -3  -2 114.024 12.5528   1 
   0   3   2 118.353 8.57001   3 
   0   3   2 112.513 6.13815   6 
   0   3   2 106.782 8.68248  14 
   0   3   2 88.7196 10.4923   1 
   0   3   2 108.636 9.62175  11 
   0   3   2 113.455 10.5043  12 
   0   3   2 112.217 8.16560   9 
   0   3   2 103.138 11.4756   1 
  -1  -3  -2 33.1676 3.50874   6 
  -1  -3  -2 30.3997 6.43707   1 
  -1  -3  -2 20.6022 4.26805   3 
  -1  -3  -2 22.1834 5.17521  12 
  -1  -3  -2 26.7920 6.25464   1 
  -1  -3  -2 26.4933 4.76100  13 
  -1  -3  -2 38.8180 6.46074  11 
   1   3   2 29.2150 4.66233  14 
   1   3   2 26.8722 5.56789  11 
   1   3   2 29.1034 2.85477   2 
   1   3   2 27.4353 4.34562   9 
   1   3   2 30.0231 2.91633   6 
   1   3   2 32.5068 6.73346   1 
   1   3   2 26.8490 4.69577   3 
   1   3   2 25.4865 5.48432  12 
   1   3   2 25.0580 5.39207   1 
  -2  -3  -2 18.0537 5.04666   1 
  -2  -3  -2 28.3003 5.14686   5 
  -2  -3  -2 28.5413 3.28341   6 
  -2  -3  -2 19.8347 4.39700  10 
  -2  -3  -2 26.5435 5.69884  12 
  -2  -3  -2 26.1969 5.95142  11 
  -2  -3  -2 18.6043 4.65703   3 
  -2  -3  -2 28.1793 6.74916   1 
   2   3   2 26.8039 5.62850  11 
   2   3   2 27.5906 5.80211  12 
   2   3   2 20.1183 4.76544   1 
   2   3   2 24.5010 3.83246   9 
   2   3   2 20.8331 3.27696   2 
   2   3   2 17.7366 4.16028   3 
   2   3   2 19.3698 4.61179   1 
   2   3   2 24.5754 4.05080  14 
  -3  -3  -2 583.562 26.4509   3 
  -3  -3  -2 578.240 16.7836   6 
  -3  -3  -2 572.527 27.7558  12 
  -3  -3  -2 565.164 21.9246  10 
  -3  -3  -2 589.888 23.5878  11 
  -3  -3  -2 580.292 24.8420   5 
  -3  -3  -2 561.389 29.7699   1 
  -3  -3  -2 571.144 31.5835   1 
   3   3   2 576.157 25.4641   1 
   3   3   2 569.592 24.3441   1 
   3   3   2 578.396 20.1386  14 
   3   3   2 560.601 19.8792   2 
   3   3   2 578.605 28.0990  12 
   3   3   2 554.106 24.0888   3 
   3   3   2 569.886 25.9043  11 
   3   3   2 583.570 16.8596   9 
  -4  -3  -2 -0.2364 0.47271  11 
  -4  -3  -2 -0.8570 0.98260  10 
  -4  -3  -2 -0.3605 0.72234   1 
  -4  -3  -2 -1.0819 0.71411   6 
  -4  -3  -2 -0.9848 0.70727   1 
  -4  -3  -2 0.58915 1.49991  12 
   4   3   2 0.40565 1.52452   3 
   4   3   2 1.14334 2.34578   8 
   4   3   2 -0.8039 0.49392  11 
   4   3   2 0.53089 1.04360   1 
   4   3   2 0.37749 0.73165   2 
   4   3   2 -0.6578 1.02709   1 
  -5  -3  -2 -1.2192 1.20190  12 
  -5  -3  -2 0.08013 0.82615  11 
  -5  -3  -2 -0.2666 0.66469  10 
  -5  -3  -2 -0.7004 0.49683   5 
   5   3   2 -0.5613 1.93434  14 
   5   3   2 -1.3849 1.79818   8 
  -6  -3  -2 0.44189 0.44903  11 
   6   3   2 -1.5883 1.04278  11 
   6   3   2 -1.1695 1.51947   2 
   6   3   2 -1.1563 1.89281   8 
   7   3   2 11.2383 9.72521   8 
   8  -4  -2 13.6021 5.02332  13 
   8  -4  -2 -0.4141 2.41063   2 
   8  -4  -2 14.4738 5.62573   7 
   8  -4  -2 12.3252 3.98231   5 
  -8   4   2 4.48550 2.78270  14 
  -8   4   2 4.22903 3.26836   1 
  -8   4   2 4.56247 3.90693   1 
  -8   4   2 9.71258 3.04006  12 
  -8   4   2 1.10592 1.65258   9 
   7  -4  -2 1.01802 1.74915   1 
   7  -4  -2 0.59169 1.81749   2 
   7  -4  -2 -0.0725 1.16571  14 
   7  -4  -2 -0.3505 0.41089   5 
  -7   4   2 -1.1001 1.51770  12 
  -7   4   2 -0.6384 0.59486  13 
  -7   4   2 0.49919 0.54841   5 
  -7   4   2 -0.1068 1.72673  14 
  -7   4   2 -0.3738 1.76759   1 
  -7   4   2 -0.1805 0.75116   9 
   6  -4  -2 69.0808 10.9339   1 
   6  -4  -2 87.3386 12.1145   1 
   6  -4  -2 78.5428 8.07088   5 
   6  -4  -2 83.7415 10.3612  14 
   6  -4  -2 77.5561 10.9024   7 
   6  -4  -2 74.2786 9.91765   2 
  -6   4   2 86.6604 9.24403   5 
  -6   4   2 84.9937 11.3951  13 
  -6   4   2 71.3790 9.06701   9 
  -6   4   2 83.7858 11.3246  14 
  -6   4   2 76.5934 10.7398  12 
  -6   4   2 83.7015 13.2176   1 
  -6   4   2 75.2974 10.9775   1 
   5  -4  -2 15.7599 5.42738   1 
   5  -4  -2 9.39028 3.70876   7 
   5  -4  -2 10.8779 3.55218   5 
   5  -4  -2 4.38490 2.36079   1 
   5  -4  -2 6.27399 2.84359   2 
  -5   4   2 15.1530 5.72256   1 
  -5   4   2 12.1309 4.39447  14 
  -5   4   2 5.52741 3.01746   1 
  -5   4   2 10.2169 4.13585   9 
  -5   4   2 11.5823 4.60426  12 
   4  -4  -2 37.0401 5.16917   2 
   4  -4  -2 43.0782 8.48422   1 
   4  -4  -2 33.7782 6.20359   7 
   4  -4  -2 40.4824 7.54248   1 
   4  -4  -2 35.9592 6.46315  14 
   4  -4  -2 35.2420 6.12844  13 
   4  -4  -2 39.8464 4.02839  11 
   4  -4  -2 34.2329 4.66671   5 
   4  -4  -2 29.2675 7.43711  12 
  -4   4   2 37.3862 7.08330  12 
  -4   4   2 39.5833 6.91495  14 
  -4   4   2 31.9593 5.32246   9 
  -4   4   2 27.8064 6.05879   6 
  -4   4   2 34.4441 4.70327  11 
  -4   4   2 35.8705 5.93045  13 
  -4   4   2 38.8423 9.47481   1 
  -4   4   2 42.3322 9.33707   1 
   3  -4  -2 303.804 14.2681   5 
   3  -4  -2 322.999 18.8889  13 
   3  -4  -2 316.477 20.4900  12 
   3  -4  -2 331.430 12.7238  11 
   3  -4  -2 326.152 18.5110  14 
   3  -4  -2 331.876 24.3929   1 
   3  -4  -2 335.143 13.8069   2 
   3  -4  -2 332.564 22.7977   1 
  -3   4   2 311.661 24.0667   1 
  -3   4   2 346.905 18.0224   6 
  -3   4   2 321.678 19.6461  12 
  -3   4   2 335.974 19.6839  14 
  -3   4   2 339.456 14.9851  11 
  -3   4   2 329.094 12.9282   2 
  -3   4   2 325.535 23.4263   1 
   2  -4  -2 327.935 22.0433   1 
   2  -4  -2 342.440 25.0518   1 
   2  -4  -2 348.260 21.0757  12 
   2  -4  -2 341.903 18.6711  13 
   2  -4  -2 334.142 14.2123  11 
   2  -4  -2 342.122 18.3785  14 
  -2   4   2 327.248 19.6567  12 
  -2   4   2 335.011 15.6957  11 
  -2   4   2 309.630 22.6097   1 
  -2   4   2 334.967 10.7206   2 
  -2   4   2 327.440 15.7640   6 
  -2   4   2 341.001 24.2855   1 
  -2   4   2 330.173 17.2677  13 
  -2   4   2 339.544 16.1177   9 
  -2   4   2 336.464 18.6126  14 
   1  -4  -2 382.799 16.5649  11 
   1  -4  -2 397.829 24.8536   1 
   1  -4  -2 392.604 19.3806  13 
   1  -4  -2 407.815 22.9461  12 
   1  -4  -2 388.034 26.6836   1 
   1  -4  -2 401.457 19.2658  14 
  -1   4   2 399.126 18.4583  11 
  -1   4   2 421.284 15.9796   3 
  -1   4   2 403.568 26.4182   1 
  -1   4   2 422.147 19.4204  13 
  -1   4   2 373.260 20.9525  12 
  -1   4   2 393.466 19.4955  14 
  -1   4   2 374.983 24.7072   1 
  -1   4   2 398.897 15.7393   6 
  -1   4   2 390.655 16.9916   9 
   0  -4  -2 23.9808 4.68494  13 
   0  -4  -2 13.8103 4.94562   1 
   0  -4  -2 14.8808 3.94965  14 
   0  -4  -2 19.7584 3.57184   6 
   0  -4  -2 18.8079 5.19896  11 
   0  -4  -2 12.7426 4.35549  12 
   0  -4  -2 20.6447 5.57976   1 
   0   4   2 13.9821 5.44946   1 
   0   4   2 20.3978 3.24032   9 
   0   4   2 15.8002 3.23649   3 
   0   4   2 16.4324 3.13112   6 
   0   4   2 22.0464 3.66524  14 
   0   4   2 19.0417 5.15777  12 
   0   4   2 17.2492 4.71290  11 
   0   4   2 15.5538 5.05790   1 
  -1  -4  -2 186.541 18.1301   1 
  -1  -4  -2 189.067 13.8238   5 
  -1  -4  -2 182.042 9.42546   6 
  -1  -4  -2 182.800 16.0164  12 
  -1  -4  -2 187.760 13.6168  10 
  -1  -4  -2 189.504 13.0899  11 
  -1  -4  -2 194.525 18.0587   1 
  -1  -4  -2 186.725 13.5810  13 
   1   4   2 190.945 15.8798  12 
   1   4   2 193.247 12.3882   3 
   1   4   2 171.849 16.2233   1 
   1   4   2 179.089 8.75691   6 
   1   4   2 181.945 11.1363   9 
   1   4   2 194.588 18.2625   1 
   1   4   2 187.350 14.0555  11 
   1   4   2 198.245 13.4844  14 
  -2  -4  -2 1.97676 1.13214   6 
  -2  -4  -2 0.86681 0.57673   5 
  -2  -4  -2 -0.2916 1.33442   3 
  -2  -4  -2 0.80156 0.68214  11 
  -2  -4  -2 1.71467 1.32925  10 
  -2  -4  -2 -0.8744 1.27945   1 
  -2  -4  -2 2.67160 1.70458   1 
  -2  -4  -2 3.68122 2.25598  12 
  -2  -4  -2 1.91064 0.81274  13 
   2   4   2 8.93258 3.17324   1 
   2   4   2 -1.2059 1.37685   1 
   2   4   2 2.65766 1.34521   2 
   2   4   2 0.28608 0.59374  11 
   2   4   2 1.01992 1.55496   3 
   2   4   2 -0.4943 1.32537  12 
  -3  -4  -2 79.3705 10.3405   5 
  -3  -4  -2 75.6161 9.58600  11 
  -3  -4  -2 77.1876 6.70108   6 
  -3  -4  -2 79.4786 12.5526   1 
  -3  -4  -2 78.5892 9.35099  10 
  -3  -4  -2 68.5988 10.3602  12 
  -3  -4  -2 61.3170 11.9074   1 
   3   4   2 64.7918 15.5517   8 
   3   4   2 64.9415 10.4062  11 
   3   4   2 75.0620 8.30711  14 
   3   4   2 77.0963 11.8973   1 
   3   4   2 90.4689 10.3696   3 
   3   4   2 79.2314 11.5874  12 
   3   4   2 76.8005 7.05349   9 
   3   4   2 84.1264 10.4487   1 
   3   4   2 67.9384 7.23848   2 
  -4  -4  -2 -0.7323 1.07314  10 
  -4  -4  -2 -0.1776 0.42709   5 
  -4  -4  -2 -1.0568 1.34831   1 
  -4  -4  -2 -0.2981 0.59017  11 
   4   4   2 13.4131 4.34333  14 
   4   4   2 0.38642 1.46020   2 
   4   4   2 0.78434 1.48811   1 
   4   4   2 0.78362 2.72532   8 
   4   4   2 1.41588 1.89336   3 
  -5  -4  -2 -3.1985 2.38904   1 
  -5  -4  -2 4.28868 2.53943  12 
  -5  -4  -2 -0.0569 1.90872   1 
  -5  -4  -2 -0.8699 0.56638   5 
  -5  -4  -2 0.67589 0.66851  11 
   5   4   2 3.36252 2.36243   2 
   5   4   2 -3.6154 2.28505  11 
   5   4   2 0.17354 3.73092   8 
  -6  -4  -2 151.346 14.0521  11 
  -6  -4  -2 142.033 21.9943   5 
   6   4   2 155.186 16.7705   2 
   6   4   2 151.190 19.6013  11 
   6   4   2 142.986 30.0833   8 
   9  -5  -2 90.4200 15.5588   7 
   9  -5  -2 90.7292 13.8193   2 
   9  -5  -2 92.9155 13.7131  14 
  -9   5   2 68.7203 13.8137  13 
  -9   5   2 89.4270 16.7077   6 
  -9   5   2 91.7117 16.9282   1 
   8  -5  -2 52.7738 13.9604  14 
   8  -5  -2 38.0129 10.1388   7 
   8  -5  -2 34.6824 8.80010   2 
  -8   5   2 28.4178 10.5829   6 
  -8   5   2 44.7491 8.17103  12 
  -8   5   2 19.9354 8.67291  13 
  -8   5   2 41.1658 11.5711   1 
  -8   5   2 23.1069 9.91859  14 
   7  -5  -2 0.99873 1.38751  10 
   7  -5  -2 0.41502 0.65681   5 
   7  -5  -2 2.48396 2.51525   2 
   7  -5  -2 9.37375 3.92350  13 
   7  -5  -2 1.08556 2.36118   1 
   7  -5  -2 3.93808 2.02173  14 
   7  -5  -2 2.56746 1.75209   7 
   7  -5  -2 -0.3380 1.85083   1 
  -7   5   2 0.18472 2.07654  14 
  -7   5   2 9.58030 4.54475   1 
  -7   5   2 4.39999 2.48336  12 
  -7   5   2 0.23810 2.02626  13 
  -7   5   2 1.82026 2.94884   1 
   6  -5  -2 66.3887 9.78940   2 
   6  -5  -2 61.9779 7.18060   5 
   6  -5  -2 56.5674 7.99712  10 
   6  -5  -2 56.6735 9.72279   1 
   6  -5  -2 53.7763 11.8328   1 
   6  -5  -2 54.5163 9.54795   7 
  -6   5   2 52.8067 9.07214  12 
  -6   5   2 46.7891 9.33349  13 
  -6   5   2 64.5505 10.2529   6 
  -6   5   2 60.7071 12.3027   1 
  -6   5   2 60.7001 12.2341   1 
   5  -5  -2 -0.1739 0.36418   5 
   5  -5  -2 0.69228 1.19107   1 
   5  -5  -2 7.59320 3.90616   7 
   5  -5  -2 -1.3040 2.07597  12 
   5  -5  -2 -0.3546 1.42268   2 
   5  -5  -2 -0.6075 1.20632   1 
   5  -5  -2 -0.0586 0.34127  11 
   5  -5  -2 -0.2758 0.97266   4 
   5  -5  -2 0.94265 0.66279  14 
  -5   5   2 -0.1087 1.09069  12 
  -5   5   2 0.30991 0.51682  13 
  -5   5   2 0.12768 0.35492  11 
  -5   5   2 -1.2911 0.83866   1 
  -5   5   2 0.43640 1.19344  14 
  -5   5   2 -1.3429 1.17859   1 
  -5   5   2 -0.7017 1.28227   6 
  -5   5   2 -0.0453 0.70705   9 
   4  -5  -2 -1.1870 1.53377   1 
   4  -5  -2 11.1472 3.38013   5 
   4  -5  -2 1.45335 0.54010  11 
   4  -5  -2 1.26710 1.30659   7 
   4  -5  -2 6.13525 2.54580   2 
   4  -5  -2 -0.6551 1.01456   1 
   4  -5  -2 2.05878 1.84002  14 
   4  -5  -2 1.42708 1.94948  12 
   4  -5  -2 0.03629 0.93069  13 
  -4   5   2 2.47198 1.98094  12 
  -4   5   2 0.18424 1.09003   2 
  -4   5   2 1.16510 0.61559  11 
  -4   5   2 1.72961 0.94531  14 
  -4   5   2 0.64005 0.67522   9 
  -4   5   2 1.94810 1.55357   6 
  -4   5   2 1.43313 1.47349   1 
  -4   5   2 2.71413 2.12594   1 
   3  -5  -2 6.98239 2.51992  14 
   3  -5  -2 1.37156 0.66343  13 
   3  -5  -2 0.26014 1.34943   1 
   3  -5  -2 6.57723 3.07849   7 
   3  -5  -2 0.59681 0.47975  11 
   3  -5  -2 2.18265 2.28978  12 
   3  -5  -2 9.71690 2.93402   5 
  -3   5   2 1.97108 2.31817   1 
  -3   5   2 2.36901 1.15649  13 
  -3   5   2 4.00612 1.92509   6 
  -3   5   2 0.89092 0.67396  11 
  -3   5   2 4.31698 2.49990  12 
  -3   5   2 2.08427 1.77078   1 
  -3   5   2 3.57368 1.93628  14 
  -3   5   2 1.51419 0.77223   9 
   2  -5  -2 25.9751 5.79950  13 
   2  -5  -2 27.8354 4.61439   7 
   2  -5  -2 25.5944 5.54756  11 
   2  -5  -2 34.0422 7.22765   1 
   2  -5  -2 21.9200 6.57153   1 
   2  -5  -2 21.6260 6.33563  12 
   2  -5  -2 19.6036 5.07594  14 
  -2   5   2 40.0896 8.61132   1 
  -2   5   2 25.4607 5.28932   6 
  -2   5   2 21.4693 3.72865   3 
  -2   5   2 24.4191 5.51014  14 
  -2   5   2 12.4206 4.35588  12 
  -2   5   2 22.7361 5.74588  11 
  -2   5   2 30.0503 5.54448  13 
  -2   5   2 26.6807 4.88215   9 
  -2   5   2 34.2082 8.64508   1 
   1  -5  -2 18.9940 5.34104  11 
   1  -5  -2 20.2343 5.91062   1 
   1  -5  -2 18.9589 5.25176  12 
   1  -5  -2 18.8552 5.01277  13 
   1  -5  -2 21.4790 5.42951  10 
   1  -5  -2 15.2435 3.33521   7 
   1  -5  -2 19.0933 4.98794  14 
  -1   5   2 19.3654 6.86513   1 
  -1   5   2 17.1298 3.67765   3 
  -1   5   2 16.4641 5.13723   1 
  -1   5   2 16.7237 5.08355  12 
  -1   5   2 19.2890 4.53185   6 
  -1   5   2 10.4249 3.58240  13 
   0  -5  -2 296.033 18.6571  10 
   0  -5  -2 280.679 24.3458   1 
   0  -5  -2 281.022 21.0330  12 
   0  -5  -2 292.603 18.5451  13 
   0  -5  -2 291.516 16.7059  11 
   0  -5  -2 287.174 23.7108   1 
   0   5   2 323.114 14.3145   6 
   0   5   2 294.103 17.9561  14 
   0   5   2 291.971 15.6076   9 
   0   5   2 291.639 14.7998   3 
   0   5   2 285.495 20.8476  12 
   0   5   2 298.674 18.7253  11 
   0   5   2 262.742 22.5379   1 
   0   5   2 270.401 23.4308   1 
  -1  -5  -2 0.53636 1.35544   1 
  -1  -5  -2 0.22939 0.68943   6 
  -1  -5  -2 0.05516 0.28339   5 
  -1  -5  -2 -0.3266 0.60810   1 
  -1  -5  -2 -1.2228 1.32700  12 
  -1  -5  -2 -0.0843 0.67732  13 
  -1  -5  -2 0.22982 0.74742  11 
  -1  -5  -2 -0.3311 0.93664  10 
   1   5   2 -0.3698 0.49381   9 
   1   5   2 -0.5193 0.86767  12 
   1   5   2 -0.1698 0.91993   1 
   1   5   2 -0.5537 0.71853   3 
   1   5   2 0.51896 0.60773  11 
   1   5   2 -0.4507 0.90259   1 
  -2  -5  -2 -0.8062 2.24807   3 
  -2  -5  -2 0.66908 0.53592   5 
  -2  -5  -2 -0.3475 1.03100   6 
  -2  -5  -2 -0.0201 1.06480  10 
  -2  -5  -2 -0.3157 1.93667  12 
  -2  -5  -2 2.26955 1.57115   1 
  -2  -5  -2 0.55232 1.31215  13 
   2   5   2 1.29917 1.77222  12 
   2   5   2 1.33888 0.99390   2 
   2   5   2 0.90783 1.57294   3 
   2   5   2 0.31396 0.58335   9 
   2   5   2 1.39767 1.64734   1 
  -3  -5  -2 8.99281 2.78761   5 
  -3  -5  -2 -1.3253 1.74405   1 
  -3  -5  -2 0.91673 1.78557   1 
  -3  -5  -2 0.40723 1.68407  10 
  -3  -5  -2 -0.5499 0.44686  11 
  -3  -5  -2 1.03803 1.89991  12 
  -3  -5  -2 -0.2897 1.17420  13 
   3   5   2 0.47726 1.43265   2 
   3   5   2 -0.6629 0.77610   9 
   3   5   2 1.00623 1.40208   1 
   3   5   2 0.99029 1.59895   3 
   3   5   2 0.17078 0.86224  12 
   3   5   2 -2.1975 1.46692   1 
  -4  -5  -2 -0.0784 2.09464  10 
  -4  -5  -2 3.14541 1.75185  13 
  -4  -5  -2 3.04740 2.36850  12 
  -4  -5  -2 12.3962 4.41428  11 
   4   5   2 0.85932 1.52614   2 
  -5  -5  -2 155.913 21.2017   1 
  -5  -5  -2 151.889 14.7086  11 
  -5  -5  -2 161.163 19.1529  12 
  -5  -5  -2 162.877 15.8759   5 
  -5  -5  -2 150.876 21.6924   1 
   5   5   2 117.134 26.5171   8 
   8  -6  -2 21.2074 8.55909  14 
   8  -6  -2 14.2538 7.22823   7 
   8  -6  -2 16.2062 5.78297   2 
  -8   6   2 1.31674 2.14409  13 
  -8   6   2 6.35130 3.72295   6 
  -8   6   2 4.53421 3.74388   1 
  -8   6   2 -1.7461 4.44260  14 
  -8   6   2 6.86725 4.98497   1 
   7  -6  -2 15.1999 6.66941   7 
   7  -6  -2 2.54466 2.06617  13 
   7  -6  -2 19.4642 5.60504  14 
   7  -6  -2 7.09224 4.26122   2 
   7  -6  -2 5.39778 2.30326  10 
  -7   6   2 24.4023 10.4524   1 
  -7   6   2 3.57188 1.71666   9 
  -7   6   2 3.97735 2.98690  14 
  -7   6   2 15.4407 6.51987  13 
  -7   6   2 8.74737 3.97961   6 
   6  -6  -2 2.46383 1.57769  10 
   6  -6  -2 11.1429 4.47235   5 
   6  -6  -2 3.68126 2.28069   1 
   6  -6  -2 0.62706 2.23518  14 
   6  -6  -2 4.39990 2.37084   7 
   6  -6  -2 5.94426 4.19014   1 
   6  -6  -2 2.75522 2.03574   2 
  -6   6   2 -0.4082 2.32705  14 
  -6   6   2 1.35535 1.06070   9 
  -6   6   2 3.25255 1.62192   6 
  -6   6   2 -0.8314 2.46098   1 
  -6   6   2 3.68182 2.39662  13 
  -6   6   2 2.86696 1.88665  12 
   5  -6  -2 39.6528 7.55463   1 
   5  -6  -2 39.1338 8.43248   1 
   5  -6  -2 11.9528 4.96298  10 
   5  -6  -2 23.7105 4.73622   5 
   5  -6  -2 17.7858 7.68967  12 
   5  -6  -2 31.3599 6.33733   2 
   5  -6  -2 25.7054 5.21887  11 
   5  -6  -2 40.7068 6.53944  14 
  -5   6   2 32.9210 7.26657  12 
  -5   6   2 23.5235 6.49474   9 
  -5   6   2 26.0324 5.27091  11 
  -5   6   2 24.0189 9.97219   1 
  -5   6   2 36.8390 8.01207  13 
   4  -6  -2 1.12744 0.49868   5 
   4  -6  -2 0.34095 1.38680   1 
   4  -6  -2 -1.6417 1.81978   1 
   4  -6  -2 -0.3426 1.07540   7 
   4  -6  -2 3.13248 1.69628  12 
   4  -6  -2 0.42727 0.52202  11 
   4  -6  -2 1.08381 1.03186  10 
  -4   6   2 4.34507 1.83016   2 
  -4   6   2 1.49187 1.56792   1 
  -4   6   2 2.19897 1.87586   6 
  -4   6   2 0.29060 0.67444  11 
   3  -6  -2 40.7612 7.10737   7 
   3  -6  -2 33.9993 6.58653  14 
   3  -6  -2 44.8242 6.21431  11 
   3  -6  -2 49.3088 6.18079   5 
   3  -6  -2 45.6731 10.6808   1 
   3  -6  -2 53.5862 9.76940  12 
   3  -6  -2 55.4019 10.5773   1 
   3  -6  -2 56.9046 9.15125  10 
  -3   6   2 47.9632 7.99627  11 
  -3   6   2 39.4890 8.24880  12 
  -3   6   2 42.9184 7.44572   6 
  -3   6   2 38.7112 7.60340   9 
  -3   6   2 40.5624 7.31702  13 
  -3   6   2 52.0525 10.5050   1 
   2  -6  -2 27.0868 7.90358  12 
   2  -6  -2 30.4077 10.1836   1 
   2  -6  -2 30.0043 7.18680  10 
   2  -6  -2 37.1011 7.19991  13 
   2  -6  -2 28.5951 5.30720   7 
   2  -6  -2 38.7376 7.05970  14 
   2  -6  -2 35.0727 6.11542  11 
   2  -6  -2 23.4197 8.19283   1 
  -2   6   2 27.9692 6.08164  13 
  -2   6   2 31.7855 4.95355   3 
  -2   6   2 31.8188 5.95512   9 
  -2   6   2 41.5296 4.04789   2 
  -2   6   2 30.6780 7.79924  12 
  -2   6   2 31.3548 6.77405  14 
  -2   6   2 37.4167 7.28863   6 
  -2   6   2 26.1724 8.99666   1 
  -2   6   2 29.1276 7.08510  11 
  -2   6   2 24.9162 8.42100   1 
   1  -6  -2 137.009 11.8659  11 
   1  -6  -2 126.526 13.3314  10 
   1  -6  -2 127.430 13.6264  13 
   1  -6  -2 115.997 12.4994  14 
   1  -6  -2 101.459 14.3326   1 
   1  -6  -2 138.090 9.08388   7 
   1  -6  -2 134.139 15.8246  12 
  -1   6   2 143.291 6.42669   2 
  -1   6   2 129.594 11.8034   9 
  -1   6   2 127.316 10.9891   6 
  -1   6   2 121.452 8.92501   3 
  -1   6   2 121.333 13.2301  14 
  -1   6   2 136.015 18.0188   1 
  -1   6   2 128.222 14.4714  12 
  -1   6   2 122.893 17.2284   1 
  -1   6   2 107.927 12.1840  11 
   0  -6  -2 21.4082 6.17596   5 
   0  -6  -2 33.4525 8.06584  10 
   0  -6  -2 17.0499 6.77387  13 
   0   6   2 28.8280 5.94785   9 
   0   6   2 18.5311 4.82056   6 
   0   6   2 11.3254 4.96696   1 
   0   6   2 25.4852 6.26765  14 
   0   6   2 26.1645 8.10611   1 
   0   6   2 24.5961 4.63706   3 
   0   6   2 27.1910 9.16896  11 
  -1  -6  -2 40.8853 12.3934   1 
  -1  -6  -2 47.4285 6.41398   6 
  -1  -6  -2 50.4560 10.0399  12 
  -1  -6  -2 33.7360 7.14772  13 
  -1  -6  -2 30.5315 7.68409  10 
  -1  -6  -2 52.2057 11.1577   1 
  -1  -6  -2 57.3057 10.2350   5 
  -1  -6  -2 42.7681 7.87749  11 
   1   6   2 38.2481 5.82909   6 
   1   6   2 38.3872 8.29235  14 
   1   6   2 47.8783 11.7262   1 
   1   6   2 74.6882 11.7308   1 
   1   6   2 53.0134 7.81888   9 
   1   6   2 46.2866 6.84951   3 
   1   6   2 54.8621 9.91812  12 
  -2  -6  -2 45.1090 13.0447   1 
  -2  -6  -2 60.8125 12.7441  11 
  -2  -6  -2 64.7785 12.8478   1 
  -2  -6  -2 49.7102 8.67253   5 
  -2  -6  -2 63.5165 10.2580  10 
  -2  -6  -2 53.8739 14.8599  13 
   2   6   2 62.6396 6.82346   6 
   2   6   2 65.9626 12.8609   1 
   2   6   2 71.5799 11.7279  12 
   2   6   2 72.9921 10.3009  14 
   2   6   2 58.8268 11.6856   1 
   2   6   2 42.1082 7.29600   3 
   2   6   2 60.5153 8.32158   9 
  -3  -6  -2 43.6466 8.75130  11 
  -3  -6  -2 37.6484 9.65881  10 
  -3  -6  -2 39.1686 13.7908   1 
  -3  -6  -2 67.9870 12.0149  12 
  -3  -6  -2 30.7086 8.97367   5 
  -3  -6  -2 50.8705 8.24641   1 
  -3  -6  -2 29.3495 9.27020  13 
   3   6   2 40.0044 9.48012  14 
   3   6   2 44.4404 14.5531   8 
   3   6   2 37.3681 9.58017  11 
   3   6   2 48.3141 11.0952   1 
   3   6   2 25.7955 9.26383  12 
  -4  -6  -2 122.349 13.5432  11 
  -4  -6  -2 121.470 15.3420   5 
  -4  -6  -2 145.374 16.6412   1 
   4   6   2 90.6587 22.3649   8 
   8  -7  -2 5.13959 5.29370   7 
   8  -7  -2 13.7331 4.60866   2 
  -8   7   2 -4.7705 3.87562   6 
  -8   7   2 8.19430 4.55453   1 
   7  -7  -2 19.2924 8.26561  14 
   7  -7  -2 7.39087 4.05602   2 
   7  -7  -2 8.63536 4.90907   7 
   7  -7  -2 24.9651 6.92867  10 
  -7   7   2 6.30516 2.73268  13 
  -7   7   2 20.9833 7.53218   6 
  -7   7   2 10.0825 5.93915   1 
   6  -7  -2 2.48080 2.55796   7 
   6  -7  -2 1.69710 2.96594   1 
   6  -7  -2 -1.2016 1.21581  10 
   6  -7  -2 -0.5525 2.18683  13 
  -6   7   2 -2.5179 1.59568  14 
  -6   7   2 13.1237 4.92862   6 
  -6   7   2 -0.0277 1.68812   1 
  -6   7   2 12.3741 4.21062  12 
  -6   7   2 0.63825 0.96195  13 
  -6   7   2 -1.3445 2.24931   1 
   5  -7  -2 13.9785 5.11554  11 
   5  -7  -2 24.4181 6.44012  10 
   5  -7  -2 37.4894 5.87559  14 
   5  -7  -2 18.7291 6.01046   7 
  -5   7   2 15.6710 6.58421   9 
  -5   7   2 38.5929 6.71181  13 
  -5   7   2 27.9605 11.1447   1 
  -5   7   2 25.9350 6.36271  12 
  -5   7   2 24.8637 7.21058   6 
   4  -7  -2 63.0898 10.4394   7 
   4  -7  -2 66.4410 12.9670   1 
   4  -7  -2 71.9966 8.63021  11 
   4  -7  -2 64.2897 9.88880  10 
   4  -7  -2 89.1413 12.5478  14 
  -4   7   2 82.4505 12.0142  12 
  -4   7   2 93.1698 11.7737  13 
  -4   7   2 75.8787 14.9665   1 
  -4   7   2 79.2106 13.9852   6 
  -4   7   2 62.8556 9.66765  11 
   3  -7  -2 -0.5881 1.44957  10 
   3  -7  -2 4.10688 2.16594   1 
   3  -7  -2 -0.9636 1.16752  14 
   3  -7  -2 0.34478 0.80092   5 
   3  -7  -2 1.58148 1.77889   7 
  -3   7   2 0.78351 0.44285  13 
  -3   7   2 1.83583 1.39602   3 
  -3   7   2 0.23733 0.56873   9 
  -3   7   2 1.89264 1.45415  12 
  -3   7   2 1.33397 1.17477   1 
  -3   7   2 1.53367 1.79076   6 
   2  -7  -2 76.3152 13.5120   1 
   2  -7  -2 57.5052 10.2051  10 
   2  -7  -2 43.7366 8.96406  14 
   2  -7  -2 53.2575 7.37461   7 
  -2   7   2 58.7155 13.7198   1 
  -2   7   2 72.0998 11.3096  12 
  -2   7   2 57.9783 8.63633   6 
  -2   7   2 55.0820 5.96774   3 
  -2   7   2 52.3490 9.02954  13 
   1  -7  -2 125.162 14.0653  10 
   1  -7  -2 132.559 19.2398   1 
   1  -7  -2 128.037 12.2417  11 
  -1   7   2 157.957 19.6152   1 
  -1   7   2 124.402 15.6182  12 
  -1   7   2 126.678 13.2831   9 
  -1   7   2 136.315 11.8263   6 
  -1   7   2 126.566 15.1807  11 
  -1   7   2 131.897 9.45818   3 
   0  -7  -2 93.4398 16.2872  10 
   0  -7  -2 91.2101 13.1909  13 
   0  -7  -2 60.7074 16.7051   1 
   0  -7  -2 69.6890 18.2859   1 
   0  -7  -2 96.4547 11.3306  11 
   0   7   2 83.7539 11.1226   9 
   0   7   2 92.9048 21.7380  12 
   0   7   2 92.6891 8.66019   3 
   0   7   2 113.173 9.29152   6 
   0   7   2 83.7063 17.7857  11 
   0   7   2 107.955 16.7259   1 
  -1  -7  -2 50.4068 9.67231  10 
  -1  -7  -2 37.2588 9.42180  13 
  -1  -7  -2 57.3673 9.35053   5 
  -1  -7  -2 44.1074 14.3200   1 
  -1  -7  -2 63.7285 11.8237  12 
  -1  -7  -2 66.0299 14.4677   1 
  -1  -7  -2 50.9357 8.72324  11 
   1   7   2 57.4623 11.7505  12 
   1   7   2 58.9067 7.56711   3 
   1   7   2 33.5289 10.5111  11 
   1   7   2 86.8726 13.5528   1 
   1   7   2 58.1634 8.82136   9 
  -2  -7  -2 56.0305 11.7008   5 
  -2  -7  -2 54.7477 11.4309  10 
  -2  -7  -2 39.9892 8.35256  11 
  -2  -7  -2 34.1383 13.3521   1 
   2   7   2 51.7637 11.9600  14 
   2   7   2 66.6506 12.2956  12 
   2   7   2 59.0805 14.0542   1 
  -3  -7  -2 31.6237 12.6066   1 
  -3  -7  -2 36.3267 9.35797  10 
   3   7   2 56.2643 15.0847   8 
   3   7   2 29.5328 10.4561  12 
  -7   8   2 1.78925 1.18970  13 
  -7   8   2 0.29169 3.08549   1 
   6  -8  -2 52.7151 21.2876   1 
   6  -8  -2 31.9885 14.4798  12 
   6  -8  -2 56.3025 10.3569   7 
   6  -8  -2 30.1772 9.95947  10 
   6  -8  -2 26.8455 10.8609  14 
  -6   8   2 48.6151 9.88410   6 
   5  -8  -2 22.1209 6.26366   7 
   5  -8  -2 28.9603 10.1798  12 
  -5   8   2 24.8350 6.58562  13 
  -5   8   2 14.0042 5.34979  12 
  -5   8   2 23.8492 11.2524   1 
   4  -8  -2 1.65401 1.27459  14 
   4  -8  -2 -2.3760 1.40986  10 
   4  -8  -2 -1.7105 3.25721   1 
   4  -8  -2 0.45561 0.95593  11 
  -4   8   2 -0.4855 2.81627   6 
  -4   8   2 -0.1384 1.24862  13 
   3  -8  -2 160.977 20.0425  12 
   3  -8  -2 135.098 23.6157  13 
   3  -8  -2 113.120 15.7376  14 
   3  -8  -2 176.405 21.3434   1 
   3  -8  -2 128.753 16.0057  10 
   3  -8  -2 142.776 13.3747  11 
   3  -8  -2 116.430 23.6263   1 
  -3   8   2 142.249 14.2887   9 
  -3   8   2 138.496 13.7648   6 
  -3   8   2 145.192 23.5639   1 
  -3   8   2 166.327 29.8220   1 
  -3   8   2 165.792 16.4821  13 
  -3   8   2 148.851 17.5121  12 
  -3   8   2 123.115 13.9822  11 
  -3   8   2 129.819 20.9864  14 
   2  -8  -2 2.40840 4.07872   1 
   2  -8  -2 0.20752 1.34220   1 
   2  -8  -2 1.25978 2.02628  10 
   2  -8  -2 0.55066 1.20062  11 
   2  -8  -2 19.0973 7.93483  12 
   2  -8  -2 1.20037 1.53091  13 
  -2   8   2 14.7823 4.58345   6 
  -2   8   2 -1.7629 1.31084   9 
  -2   8   2 -0.6871 0.88480  11 
  -2   8   2 -0.2186 1.78120  14 
  -2   8   2 5.33372 2.99055   1 
  -2   8   2 1.26270 3.00769  12 
   1  -8  -2 31.2183 7.89144  11 
   1  -8  -2 51.9248 6.75153   5 
   1  -8  -2 48.0118 11.2125   1 
   1  -8  -2 36.1338 9.32633  10 
  -1   8   2 28.5983 10.3594  14 
  -1   8   2 40.5476 11.1792   1 
  -1   8   2 48.5661 7.92021   6 
  -1   8   2 53.0065 16.2373   1 
  -1   8   2 59.3498 11.8064  12 
   0  -8  -2 35.1449 7.72632  11 
   0  -8  -2 43.4992 7.96447   5 
   0  -8  -2 30.8170 8.35835  10 
   0   8   2 34.1346 8.26130  14 
   0   8   2 50.9307 9.47240  12 
  -1  -8  -2 22.5601 7.20414   5 
  -1  -8  -2 3.49667 3.44218   1 
  -1  -8  -2 4.99041 2.99570  10 
   1   8   2 9.70929 4.07368   1 
   1   8   2 8.49728 5.70167  12 
   2   8   2 25.4106 7.09573  12 
   2   8   2 53.9117 15.8436   1 
   5  -9  -2 -0.8880 1.85201  14 
   5  -9  -2 4.95826 3.29501   1 
  -5   9   2 -6.0729 3.17137   6 
  -5   9   2 1.24701 1.77305   1 
  -5   9   2 -0.5697 2.19258  12 
  -5   9   2 -0.2335 1.17455  13 
   4  -9  -2 60.6208 15.7563   1 
  -4   9   2 41.4907 12.5728   6 
  -4   9   2 33.0533 10.1102  13 
   3  -9  -2 -2.3685 2.43265   1 
  -3   9   2 0.11145 0.86267  13 
  -3   9   2 1.97458 3.01463   1 
  -3   9   2 -2.2364 2.01311  12 
   2  -9  -2 177.860 17.2393  11 
   2  -9  -2 197.680 26.6464   1 
   2  -9  -2 192.500 19.8546  10 
  -2   9   2 176.448 28.8916  12 
  -2   9   2 249.336 27.1849   1 
   1  -9  -2 7.71924 4.06797   1 
  -1   9   2 17.6621 6.29337  12 
  -1   9   2 34.0077 12.2770   1 
   0  10  -3 104.494 20.3430   1 
   0  10  -3 122.784 15.7559   6 
   0 -10   3 96.0532 15.5850  10 
   1 -10   3 61.2516 17.2529   1 
  -2  10  -3 -3.2973 2.57142   1 
  -2  10  -3 3.73645 3.39129   6 
  -3  10  -3 72.6406 17.5794   1 
  -3  10  -3 69.2629 11.7957   6 
   3 -10   3 54.4083 13.3599  10 
   2   9  -3 98.7783 12.0979   6 
  -2  -9   3 37.8630 10.3143  10 
  -2  -9   3 63.7934 16.6700   1 
  -2  -9   3 67.1020 10.3241   6 
   1   9  -3 2.00629 2.35287   6 
  -1  -9   3 9.18629 4.19500   1 
  -1  -9   3 22.7935 6.48861  10 
   0  -9   3 31.1980 7.61659  12 
   0  -9   3 6.80191 5.26589   1 
   0  -9   3 22.5157 7.03648   6 
   0  -9   3 18.1523 7.90338  10 
  -1   9  -3 217.656 19.7620   6 
  -1   9  -3 246.819 29.0948   1 
  -1   9  -3 184.699 17.6439  11 
   1  -9   3 287.778 29.8727   1 
   1  -9   3 231.370 20.5647  13 
   1  -9   3 198.463 21.1375   6 
   1  -9   3 208.416 29.5729   1 
   1  -9   3 227.387 21.5334  10 
   1  -9   3 234.845 33.3880  12 
  -2   9  -3 97.5645 18.9795   1 
  -2   9  -3 107.581 14.7382   6 
  -2   9  -3 101.902 18.7533   1 
  -2   9  -3 122.669 14.8149  12 
  -2   9  -3 87.1474 14.2864  11 
   2  -9   3 81.4762 17.9781   6 
   2  -9   3 125.278 17.4839   1 
   2  -9   3 102.628 15.4699  10 
   2  -9   3 142.779 15.0785  13 
  -3   9  -3 2.75109 2.45019   1 
  -3   9  -3 9.37821 3.04311  13 
  -3   9  -3 4.11108 2.15406   1 
   3  -9   3 0.86061 1.92848  13 
  -4   9  -3 22.0941 4.64262  13 
   4  -9   3 19.2895 7.16896  10 
  -5   9  -3 616.937 33.6232  13 
  -5   9  -3 637.589 44.5533   1 
  -5   9  -3 610.052 37.4357   6 
   5  -9   3 615.092 49.7583  10 
   5  -9   3 570.448 33.8896   4 
   4   8  -3 2.94840 2.24924   6 
  -4  -8   3 0.69211 4.21968   1 
  -4  -8   3 2.63361 1.90882  10 
   3   8  -3 95.7904 17.9270   1 
   3   8  -3 69.4760 19.7638   1 
  -3  -8   3 82.6150 13.1891  13 
  -3  -8   3 92.4762 13.5578  10 
  -3  -8   3 73.2450 10.0711   5 
  -3  -8   3 79.8897 16.4124   1 
  -3  -8   3 66.2173 12.0474   6 
   2   8  -3 1.22289 2.99710   1 
   2   8  -3 4.31229 2.83186   6 
   2   8  -3 1.06435 1.18017  11 
   2   8  -3 0.39690 2.35193  14 
   2   8  -3 3.47396 2.23100   1 
  -2  -8   3 21.9621 8.31431   1 
  -2  -8   3 -1.4629 1.95276   1 
  -2  -8   3 3.20291 1.66602  13 
  -2  -8   3 4.96721 3.62157  12 
  -2  -8   3 4.68771 2.73345   6 
  -2  -8   3 3.38492 2.12124  10 
   1   8  -3 509.576 26.9405  11 
   1   8  -3 554.999 28.9991   6 
   1   8  -3 591.250 45.7391   1 
  -1  -8   3 539.299 21.5736   5 
  -1  -8   3 489.477 29.2849   6 
  -1  -8   3 533.927 32.3208  10 
  -1  -8   3 564.074 41.2258   1 
   0   8  -3 95.1368 11.1352   6 
   0   8  -3 89.2742 14.7317   1 
   0   8  -3 58.3502 9.34458  11 
   0   8  -3 81.9198 8.12761   7 
   0  -8   3 70.1130 11.6063  10 
   0  -8   3 69.3181 7.02720   5 
   0  -8   3 69.5385 12.2405   1 
  -1   8  -3 283.723 23.1534  14 
  -1   8  -3 228.834 27.1893   1 
  -1   8  -3 217.813 16.4326  11 
  -1   8  -3 259.975 17.5528   7 
  -1   8  -3 253.108 20.5028   6 
  -1   8  -3 228.404 23.9909   1 
   1  -8   3 240.500 20.4499  10 
   1  -8   3 255.930 21.4821  12 
   1  -8   3 234.943 18.5431  13 
   1  -8   3 251.134 30.9247   1 
   1  -8   3 258.789 21.6166   6 
  -2   8  -3 38.5830 9.58398  13 
  -2   8  -3 35.9850 6.97820   7 
  -2   8  -3 51.2527 6.85955   6 
  -2   8  -3 24.3765 9.77087   1 
  -2   8  -3 37.4579 7.75777  12 
   2  -8   3 20.9159 7.55850  12 
   2  -8   3 29.7937 7.98909  13 
   2  -8   3 39.8482 9.78830   1 
   2  -8   3 35.0388 7.82125  10 
   2  -8   3 60.2845 9.53013   1 
  -3   8  -3 1182.65 55.4993   1 
  -3   8  -3 1178.07 41.5542  12 
  -3   8  -3 1178.67 44.5938   7 
  -3   8  -3 1103.50 56.9663   1 
  -3   8  -3 1198.37 47.4262   6 
  -3   8  -3 1106.38 34.3828  11 
  -3   8  -3 1244.14 42.8924  13 
  -3   8  -3 1166.02 46.2255  14 
   3  -8   3 1157.81 50.0991   1 
   3  -8   3 1150.18 43.1227  12 
   3  -8   3 1209.31 44.6781  10 
   3  -8   3 1190.49 49.1283   1 
  -4   8  -3 343.668 29.8155   1 
  -4   8  -3 318.983 25.1910   6 
  -4   8  -3 337.999 22.5739  13 
  -4   8  -3 363.322 30.6674   1 
   4  -8   3 354.177 25.0078   4 
   4  -8   3 360.875 23.6425  10 
  -5   8  -3 192.165 23.5813   1 
  -5   8  -3 179.007 22.3695   1 
  -5   8  -3 215.002 22.4383  13 
  -5   8  -3 217.492 19.5496  14 
  -5   8  -3 231.580 22.2954   6 
   5  -8   3 213.853 20.7050  13 
   5  -8   3 220.993 19.6615   4 
  -6   8  -3 352.558 34.2121   6 
  -6   8  -3 372.418 25.2827  13 
   6  -8   3 379.170 27.9522  13 
   6  -8   3 361.158 26.2143   4 
   6   7  -3 0.75677 3.03869   8 
  -6  -7   3 16.3797 5.79845  10 
  -6  -7   3 -0.2776 0.69171   5 
  -6  -7   3 -6.3698 4.03735   1 
   5   7  -3 249.974 33.5736   8 
   5   7  -3 332.948 31.0408   1 
   5   7  -3 260.361 27.4125   1 
  -5  -7   3 259.282 32.3916   1 
  -5  -7   3 273.545 23.1140  10 
  -5  -7   3 262.151 21.3184   6 
  -5  -7   3 275.327 21.6362   5 
   4   7  -3 23.0362 10.6830   1 
   4   7  -3 24.9050 6.20834   6 
   4   7  -3 28.8856 9.46589   1 
   4   7  -3 17.7299 9.51703   8 
   4   7  -3 22.4818 6.07562  14 
  -4  -7   3 27.9491 6.80273   5 
  -4  -7   3 43.0252 13.9731  10 
  -4  -7   3 18.2220 7.62936   6 
  -4  -7   3 19.0503 7.09996  13 
   3   7  -3 34.7612 10.3474   1 
   3   7  -3 32.3190 7.23537   9 
   3   7  -3 20.9342 6.83720   6 
  -3  -7   3 26.2509 7.66836  10 
  -3  -7   3 34.5433 8.42508  11 
  -3  -7   3 18.4316 7.46552   6 
  -3  -7   3 8.34053 5.03528   1 
  -3  -7   3 40.7817 6.60593   5 
   2   7  -3 291.628 14.1600   7 
   2   7  -3 278.995 29.4855   1 
  -2  -7   3 279.062 16.5038   5 
  -2  -7   3 295.647 25.7205   6 
  -2  -7   3 292.624 21.9543  10 
  -2  -7   3 298.482 29.2211   1 
   1   7  -3 1516.93 37.8997   7 
   1   7  -3 1503.51 46.2521   6 
   1   7  -3 1523.12 67.1802   1 
   1   7  -3 1398.87 41.8642  11 
  -1  -7   3 1396.25 46.4775   6 
  -1  -7   3 1369.24 50.1069  12 
  -1  -7   3 1506.16 35.2149   5 
  -1  -7   3 1452.25 50.8204  10 
  -1  -7   3 1488.65 45.5861  13 
  -1  -7   3 1350.79 74.2793   1 
   0   7  -3 -1.0446 0.94596  14 
   0   7  -3 -0.3619 0.37884  11 
   0   7  -3 0.59340 1.13590   7 
   0   7  -3 8.76319 4.04727   1 
   0   7  -3 -1.5073 0.88392   1 
   0   7  -3 -1.5613 0.80416  10 
   0  -7   3 -0.1209 0.31691   5 
   0  -7   3 0.72091 1.51173  10 
   0  -7   3 9.22214 4.09611   1 
   0  -7   3 0.08124 1.85724  12 
   0  -7   3 1.57619 1.31868   1 
   0  -7   3 0.01795 0.80739   6 
   0  -7   3 0.71044 0.94686  13 
  -1   7  -3 4629.85 116.140   1 
  -1   7  -3 4526.70 89.5350  12 
  -1   7  -3 4526.92 89.1963   6 
  -1   7  -3 4651.19 87.6819  10 
  -1   7  -3 4467.79 106.818   1 
  -1   7  -3 4718.93 91.4865  14 
  -1   7  -3 4752.58 84.9760   7 
  -1   7  -3 4534.79 75.9337  11 
   1  -7   3 4495.86 85.0998  13 
   1  -7   3 4620.55 90.5744  10 
   1  -7   3 4573.06 105.773   1 
   1  -7   3 4622.15 93.1057   6 
   1  -7   3 4649.43 109.256   1 
   1  -7   3 4658.68 91.1217  12 
  -2   7  -3 1004.98 46.9464   1 
  -2   7  -3 974.081 29.6432  11 
  -2   7  -3 1044.75 50.8388   1 
  -2   7  -3 1017.43 45.9507   7 
  -2   7  -3 1025.38 36.7274  12 
  -2   7  -3 1044.79 35.6082  13 
  -2   7  -3 963.825 38.0413  14 
  -2   7  -3 1046.51 55.3613   6 
   2  -7   3 1021.07 37.2841  12 
   2  -7   3 1032.91 38.3472  10 
   2  -7   3 1065.23 55.5215   6 
   2  -7   3 975.365 36.4085  13 
   2  -7   3 1019.88 44.0345   1 
  -3   7  -3 1958.50 42.3801  11 
  -3   7  -3 1981.34 66.5179   1 
  -3   7  -3 1987.75 51.9868  13 
  -3   7  -3 1966.74 56.0806  14 
  -3   7  -3 2028.45 57.1455   7 
  -3   7  -3 1949.07 69.5892   1 
  -3   7  -3 2009.30 59.0179   6 
  -3   7  -3 2007.17 49.7667  12 
   3  -7   3 2006.87 57.4170   1 
   3  -7   3 2024.51 54.3054  10 
   3  -7   3 1904.54 58.2192   1 
   3  -7   3 1941.01 55.1476  13 
   3  -7   3 2007.46 52.1467  12 
  -4   7  -3 113.197 10.2209  12 
  -4   7  -3 132.567 16.2172   1 
  -4   7  -3 112.146 11.4388  13 
  -4   7  -3 119.395 13.3858  14 
  -4   7  -3 99.1008 14.7725   1 
  -4   7  -3 115.399 11.0242  11 
  -4   7  -3 118.867 14.1813   6 
   4  -7   3 113.489 11.8162  10 
   4  -7   3 113.517 13.7897   4 
   4  -7   3 142.072 13.9370  13 
   4  -7   3 126.371 12.2837   1 
   4  -7   3 125.592 11.4947  12 
  -5   7  -3 14.5505 3.56654  13 
   5  -7   3 1.23534 2.87200   4 
   5  -7   3 1.52599 1.50368  10 
  -6   7  -3 0.71007 1.92353   1 
   6  -7   3 -3.0695 1.99436  13 
   6  -7   3 -1.6793 1.93371   4 
  -7   7  -3 1.72496 1.20662  13 
  -7   7  -3 4.04527 3.82171   6 
   7  -7   3 -1.4751 4.47123   4 
   6   6  -3 43.3445 13.9298   1 
   6   6  -3 13.9899 8.16727   8 
  -6  -6   3 14.4532 4.97369   6 
  -6  -6   3 7.43552 5.46903   1 
  -6  -6   3 26.4504 8.12297   5 
   5   6  -3 34.1153 10.6657   1 
  -5  -6   3 24.3543 5.39086   6 
  -5  -6   3 36.0750 9.28377   5 
  -5  -6   3 22.2124 8.67727  12 
   4   6  -3 371.341 33.4942   6 
   4   6  -3 386.773 19.1880   9 
   4   6  -3 318.441 33.3183   8 
   4   6  -3 345.347 22.4130  10 
   4   6  -3 365.831 32.2446   1 
  -4  -6   3 388.651 27.6385   6 
  -4  -6   3 318.535 26.8390  10 
  -4  -6   3 324.000 31.6751   1 
  -4  -6   3 351.939 26.6199   5 
  -4  -6   3 355.087 22.3022  11 
  -4  -6   3 340.470 31.4466   1 
   3   6  -3 1681.18 49.2422  10 
   3   6  -3 1658.42 47.2871   6 
   3   6  -3 1646.54 63.0709   1 
   3   6  -3 1624.03 45.2015   5 
   3   6  -3 1649.55 73.9035   1 
   3   6  -3 1674.36 44.7050   9 
  -3  -6   3 1677.37 48.8997   6 
  -3  -6   3 1669.71 51.3931  10 
  -3  -6   3 1629.92 37.8006   3 
  -3  -6   3 1629.02 63.7677  12 
  -3  -6   3 1622.01 47.7573  13 
  -3  -6   3 1531.53 56.3670  11 
  -3  -6   3 1691.56 43.2120   5 
   2   6  -3 69.9923 9.80972  10 
   2   6  -3 83.1580 13.1174   1 
   2   6  -3 59.6752 12.3264   1 
   2   6  -3 68.8295 8.39854  11 
   2   6  -3 75.2073 9.36702   6 
   2   6  -3 79.2267 7.52374   7 
  -2  -6   3 78.7589 11.0154  12 
  -2  -6   3 74.8147 9.33312  13 
  -2  -6   3 76.8718 5.89423   3 
  -2  -6   3 71.4745 7.79584   5 
  -2  -6   3 77.7899 13.5170   1 
  -2  -6   3 70.6073 9.65765   6 
  -2  -6   3 72.8643 13.5161   1 
  -2  -6   3 72.4810 10.1401  10 
   1   6  -3 5682.66 117.548   1 
   1   6  -3 5430.15 91.3621   6 
   1   6  -3 5318.33 94.7745  14 
   1   6  -3 5388.63 123.162   1 
   1   6  -3 5114.68 81.5456  11 
   1   6  -3 5024.14 90.8133  10 
   1   6  -3 5491.98 83.7116   7 
  -1  -6   3 5476.31 94.3850   6 
  -1  -6   3 5317.24 88.0465  13 
  -1  -6   3 5342.12 95.8070  10 
  -1  -6   3 5469.23 74.4639   5 
  -1  -6   3 5291.14 116.620   1 
  -1  -6   3 5371.27 119.439   1 
  -1  -6   3 5285.27 97.9365  12 
   0   6  -3 740.468 30.1141  14 
   0   6  -3 744.531 25.3971  11 
   0   6  -3 725.307 37.6099   1 
   0   6  -3 743.610 27.9726   7 
   0   6  -3 751.153 30.1045   6 
   0   6  -3 744.432 40.3891   1 
   0   6  -3 755.143 29.9672  10 
   0  -6   3 756.786 18.7267   5 
   0  -6   3 735.058 30.6860  10 
   0  -6   3 775.545 28.2673  13 
   0  -6   3 750.348 38.3539   1 
   0  -6   3 732.509 38.0285   1 
   0  -6   3 691.966 29.7448   6 
   0  -6   3 708.802 30.5685  12 
  -1   6  -3 78.5829 8.54613  13 
  -1   6  -3 77.6474 11.8707   1 
  -1   6  -3 78.0524 9.69421   6 
  -1   6  -3 84.3269 8.41963  11 
  -1   6  -3 82.1258 9.96689   7 
  -1   6  -3 78.4464 9.38811  12 
  -1   6  -3 78.4757 9.50036  14 
  -1   6  -3 82.9528 9.76043  10 
  -1   6  -3 59.9892 11.2723   1 
  -1   6  -3 88.1694 9.77287   2 
   1  -6   3 85.7363 12.0313   1 
   1  -6   3 88.5809 9.50383  13 
   1  -6   3 83.0789 9.68454  12 
   1  -6   3 66.2095 10.9525   1 
   1  -6   3 71.7530 9.37006  10 
   1  -6   3 74.9954 10.0761   6 
  -2   6  -3 684.244 26.1754  12 
  -2   6  -3 683.334 26.0529  13 
  -2   6  -3 646.095 26.3388  10 
  -2   6  -3 672.471 30.0568   7 
  -2   6  -3 634.982 27.7186  14 
  -2   6  -3 722.881 23.4898  11 
  -2   6  -3 668.870 34.0544   1 
  -2   6  -3 648.436 35.9896   1 
  -2   6  -3 639.508 29.0659   6 
   2  -6   3 693.763 27.8883  13 
   2  -6   3 649.780 31.8978   1 
   2  -6   3 658.049 27.8093  10 
   2  -6   3 692.288 26.6472  12 
   2  -6   3 692.631 31.3704   6 
   2  -6   3 666.832 31.2496   1 
  -3   6  -3 314.630 16.1761  12 
  -3   6  -3 328.430 18.3492  13 
  -3   6  -3 317.013 15.1200  11 
  -3   6  -3 296.470 18.9086  14 
  -3   6  -3 320.666 21.0703   7 
  -3   6  -3 318.907 21.0043   6 
  -3   6  -3 295.089 23.4501   1 
   3  -6   3 291.403 19.7335   4 
   3  -6   3 302.824 18.0705   1 
   3  -6   3 331.766 18.9285   1 
   3  -6   3 315.499 18.5609  10 
   3  -6   3 330.467 19.6673  13 
   3  -6   3 301.444 16.7474  12 
  -4   6  -3 71.6342 9.64976  14 
  -4   6  -3 83.8329 14.9037   1 
  -4   6  -3 69.7354 10.5181   1 
  -4   6  -3 74.9885 7.16229  11 
  -4   6  -3 78.0602 11.0094   7 
  -4   6  -3 80.4680 7.15374  12 
  -4   6  -3 69.6774 9.24197  13 
   4  -6   3 61.1946 9.03506   4 
   4  -6   3 68.7029 9.98789  13 
   4  -6   3 85.8339 8.22706  12 
   4  -6   3 72.2864 9.07985  10 
  -5   6  -3 123.821 8.94797  11 
  -5   6  -3 149.543 15.5134   1 
  -5   6  -3 132.186 17.9879   1 
  -5   6  -3 122.349 13.9575   6 
  -5   6  -3 129.114 13.4954  13 
  -5   6  -3 133.419 12.5193  14 
   5  -6   3 121.482 13.8279  13 
   5  -6   3 143.071 14.7255   4 
   5  -6   3 109.954 10.9352  10 
   5  -6   3 138.238 26.4161   7 
  -6   6  -3 3.19417 1.99378   6 
  -6   6  -3 3.17057 2.37771   1 
  -6   6  -3 2.40974 1.30179  13 
   6  -6   3 12.4597 5.98550   7 
   6  -6   3 5.95997 3.34974   2 
   6  -6   3 4.50050 3.25345   4 
  -7   6  -3 130.078 14.9541  13 
  -7   6  -3 104.081 14.7141   6 
   7  -6   3 125.197 15.5345   2 
   7  -6   3 145.731 20.5558   7 
   7  -6   3 153.676 15.4007   4 
   7   5  -3 45.5485 13.1679  11 
   7   5  -3 86.2040 21.7775   8 
   7   5  -3 93.1801 15.3776  14 
  -7  -5   3 73.3753 16.6490   1 
  -7  -5   3 71.4261 10.7311   6 
  -7  -5   3 66.1313 11.1676   5 
   6   5  -3 246.815 25.0063   1 
   6   5  -3 219.138 17.8045  10 
   6   5  -3 196.941 17.8301   5 
   6   5  -3 199.186 30.4128   8 
  -6  -5   3 212.381 21.4211  12 
  -6  -5   3 206.681 26.8841   1 
  -6  -5   3 253.481 18.4397   6 
  -6  -5   3 219.541 25.9966   1 
  -6  -5   3 236.613 18.0724   5 
  -6  -5   3 221.815 21.8838  10 
   5   5  -3 3683.95 74.9417  10 
   5   5  -3 3914.33 108.877   1 
   5   5  -3 3621.09 118.332   8 
   5   5  -3 3607.51 95.1821   1 
   5   5  -3 3805.59 54.6636   9 
   5   5  -3 3525.02 76.7195   5 
   5   5  -3 3622.97 73.4299  11 
  -5  -5   3 3767.50 76.2247   5 
  -5  -5   3 3582.03 90.1253  12 
  -5  -5   3 3817.88 110.781   1 
  -5  -5   3 3498.29 107.112   1 
  -5  -5   3 3999.91 111.927  11 
  -5  -5   3 3747.93 80.6347  10 
  -5  -5   3 3692.70 78.1884   6 
   4   5  -3 286.156 16.6954  11 
   4   5  -3 300.488 18.9579   6 
   4   5  -3 284.993 24.2116   1 
   4   5  -3 291.278 14.9423   9 
   4   5  -3 264.009 27.8475   8 
   4   5  -3 311.553 18.6370   5 
   4   5  -3 294.908 27.5589   1 
   4   5  -3 277.445 18.3046  10 
  -4  -5   3 292.042 27.6848   1 
  -4  -5   3 289.214 16.7615   3 
  -4  -5   3 287.465 17.5851   5 
  -4  -5   3 258.560 25.3059   1 
  -4  -5   3 284.245 18.5683   6 
  -4  -5   3 283.188 18.3213  11 
  -4  -5   3 284.652 19.7154  10 
   3   5  -3 3858.00 94.3438   1 
   3   5  -3 4055.47 74.7087   6 
   3   5  -3 4022.51 79.8568   5 
   3   5  -3 4110.43 105.607   1 
   3   5  -3 3938.95 74.5078  10 
   3   5  -3 3916.52 68.4434  11 
   3   5  -3 3891.68 68.1267   9 
  -3  -5   3 3931.45 101.117   1 
  -3  -5   3 3977.87 103.227   1 
  -3  -5   3 4073.93 76.1070   6 
  -3  -5   3 4220.39 80.7794  10 
  -3  -5   3 3928.97 85.1063  12 
  -3  -5   3 3938.34 72.8604  11 
  -3  -5   3 4108.24 69.2007   5 
   2   5  -3 137.862 17.1439   1 
   2   5  -3 144.304 12.0781   6 
   2   5  -3 161.590 16.7459   1 
   2   5  -3 159.917 13.0348  10 
   2   5  -3 164.671 11.1834  11 
   2   5  -3 143.345 10.2076   5 
  -2  -5   3 157.147 13.5368  10 
  -2  -5   3 163.557 14.8672  12 
  -2  -5   3 164.858 16.7184   6 
  -2  -5   3 162.135 8.61354   3 
  -2  -5   3 170.657 10.9499   5 
  -2  -5   3 164.678 11.8360  13 
  -2  -5   3 159.957 17.7001   1 
  -2  -5   3 167.585 17.7311   1 
   1   5  -3 286.083 22.3163   1 
   1   5  -3 277.896 21.2144  10 
   1   5  -3 262.957 22.9132   1 
   1   5  -3 291.678 15.1443  11 
   1   5  -3 288.735 12.6440   5 
   1   5  -3 276.858 16.5124   6 
  -1  -5   3 288.764 22.6778   1 
  -1  -5   3 309.202 18.9044  12 
  -1  -5   3 262.711 16.5923   6 
  -1  -5   3 269.426 14.8614  13 
  -1  -5   3 276.576 17.4268  10 
  -1  -5   3 290.098 9.00278   3 
  -1  -5   3 272.602 21.9329   1 
   0   5  -3 52.3309 6.32894  11 
   0   5  -3 46.2823 6.82070   7 
   0   5  -3 57.5316 7.43383  10 
   0   5  -3 50.3092 9.65003   1 
   0   5  -3 57.4431 9.55863   1 
   0   5  -3 42.8312 6.64837   6 
   0   5  -3 53.6077 7.16355  14 
   0  -5   3 61.7490 9.57433   1 
   0  -5   3 52.3246 7.53178  10 
   0  -5   3 50.0137 7.98725   1 
   0  -5   3 58.5020 7.74911   6 
   0  -5   3 54.1818 4.42079   5 
   0  -5   3 51.3875 7.00818  12 
   0  -5   3 58.0818 6.13701  13 
  -1   5  -3 82.3750 7.82516  13 
  -1   5  -3 82.6864 10.8064   2 
  -1   5  -3 75.8671 11.2431   1 
  -1   5  -3 77.1007 7.50394  11 
  -1   5  -3 75.8443 10.2776   1 
  -1   5  -3 78.5880 8.77770   6 
  -1   5  -3 89.1455 9.03210  10 
  -1   5  -3 81.8661 9.30645   7 
  -1   5  -3 78.3640 8.62735  14 
   1  -5   3 73.6789 7.83074  12 
   1  -5   3 87.9724 9.49282  10 
   1  -5   3 77.1636 7.95458  13 
   1  -5   3 74.9110 9.13220   6 
   1  -5   3 79.2726 10.5216   1 
   1  -5   3 73.6761 10.1232   1 
  -2   5  -3 634.778 26.3841   2 
  -2   5  -3 609.493 27.8841   7 
  -2   5  -3 628.048 29.0502   1 
  -2   5  -3 615.419 26.5298   6 
  -2   5  -3 625.343 24.3596  14 
  -2   5  -3 598.158 20.4585  11 
  -2   5  -3 629.930 30.9850   1 
  -2   5  -3 621.138 23.2790  10 
  -2   5  -3 640.227 22.6554  13 
   2  -5   3 605.233 25.4399   1 
   2  -5   3 610.637 23.4052  13 
   2  -5   3 605.808 25.8982   1 
   2  -5   3 614.794 24.0939  10 
   2  -5   3 599.985 26.8995   6 
   2  -5   3 620.203 21.5231  12 
  -3   5  -3 506.681 18.0928  11 
  -3   5  -3 506.223 27.0991   1 
  -3   5  -3 503.915 22.1043  14 
  -3   5  -3 491.051 19.8969  10 
  -3   5  -3 515.511 21.9392  13 
  -3   5  -3 478.755 24.3569   6 
  -3   5  -3 473.298 24.3508   1 
  -3   5  -3 527.185 17.1244   3 
  -3   5  -3 516.588 38.1515   8 
  -3   5  -3 515.601 33.5009   7 
   3  -5   3 482.155 22.7084  13 
   3  -5   3 519.544 25.0537   4 
   3  -5   3 490.459 21.1129  10 
   3  -5   3 480.735 17.1553  12 
  -4   5  -3 10.9563 3.44963  14 
  -4   5  -3 10.1870 4.35173   7 
  -4   5  -3 22.0195 4.32359   3 
  -4   5  -3 12.5319 5.25119   6 
  -4   5  -3 14.2774 4.53784  13 
  -4   5  -3 12.0011 3.26953  11 
  -4   5  -3 5.92600 2.57073   1 
  -4   5  -3 11.8808 4.35111   1 
   4  -5   3 12.4151 5.01465   4 
   4  -5   3 11.0303 4.33672  10 
   4  -5   3 19.7635 7.19217   7 
  -5   5  -3 53.2314 8.89804   1 
  -5   5  -3 45.9679 7.15830  14 
  -5   5  -3 43.2796 8.74381   3 
  -5   5  -3 75.9575 14.0554   6 
  -5   5  -3 63.0061 6.02034  11 
  -5   5  -3 63.7529 9.16311  13 
  -5   5  -3 50.3211 8.01158   1 
   5  -5   3 54.7487 9.78745   2 
   5  -5   3 63.3616 7.14801  10 
   5  -5   3 56.4857 8.98000  13 
   5  -5   3 58.2915 9.53492   4 
   5  -5   3 47.3762 10.4484   7 
  -6   5  -3 32.1609 8.83299   6 
  -6   5  -3 75.3793 13.7002  13 
  -6   5  -3 32.6035 8.04991   1 
   6  -5   3 34.3721 9.45231   7 
   6  -5   3 60.0570 11.2109   4 
   6  -5   3 47.0239 10.0813   2 
  -7   5  -3 -1.4921 1.69318   6 
   7  -5   3 0.88006 1.74690   2 
   7  -5   3 1.85173 1.47615   4 
   7  -5   3 12.2265 4.89514   7 
  -8   5  -3 51.8192 8.81747   6 
   8   4  -3 203.196 19.7111   2 
   8   4  -3 215.877 21.4823  14 
   8   4  -3 192.661 33.4058   8 
  -8  -4   3 277.574 27.2864   1 
  -8  -4   3 194.962 20.9729   5 
   7   4  -3 926.945 42.9078  14 
   7   4  -3 769.791 60.6405   8 
   7   4  -3 786.326 37.5103   5 
   7   4  -3 733.491 51.1624  11 
  -7  -4   3 876.773 37.5628   5 
  -7  -4   3 820.365 42.7867  12 
  -7  -4   3 903.340 53.9821   1 
  -7  -4   3 844.781 34.1998  10 
  -7  -4   3 819.301 51.8851   1 
   6   4  -3 -0.1655 1.26734  10 
   6   4  -3 -0.4411 0.49037   5 
   6   4  -3 -0.1015 1.18724  14 
   6   4  -3 -1.0514 0.69246  11 
   6   4  -3 2.23893 1.84510   1 
   6   4  -3 -0.1799 1.30322   1 
  -6  -4   3 -2.3350 2.15071   1 
  -6  -4   3 -0.1240 0.80434  10 
  -6  -4   3 -0.9646 0.50500   5 
  -6  -4   3 0.86235 2.16592  12 
  -6  -4   3 0.12821 1.61068   1 
   5   4  -3 1120.62 35.3856  10 
   5   4  -3 1158.23 23.8936   9 
   5   4  -3 1160.00 33.7023  11 
   5   4  -3 1184.03 38.7758   5 
   5   4  -3 1145.52 52.6178   1 
   5   4  -3 1167.25 48.3625   1 
   5   4  -3 1050.42 57.7819   8 
  -5  -4   3 1178.89 38.8937  10 
  -5  -4   3 1137.91 54.5101   1 
  -5  -4   3 1141.20 36.9183   5 
  -5  -4   3 1140.36 38.3781   6 
  -5  -4   3 1157.91 55.1096   1 
  -5  -4   3 1142.34 45.7017  12 
   4   4  -3 448.334 21.9259   6 
   4   4  -3 454.947 16.9765   9 
   4   4  -3 439.409 33.1253   8 
   4   4  -3 447.757 21.3018   5 
   4   4  -3 434.621 28.4750   1 
   4   4  -3 391.111 31.2880  10 
   4   4  -3 463.962 31.7226   1 
   4   4  -3 447.695 19.5422  11 
  -4  -4   3 427.904 22.3388  10 
  -4  -4   3 413.355 30.4227   1 
  -4  -4   3 465.719 26.7588  12 
  -4  -4   3 447.294 20.5214   5 
  -4  -4   3 418.557 23.2310   3 
  -4  -4   3 446.654 21.8996   6 
  -4  -4   3 414.136 30.4554   1 
   3   4  -3 40.6482 5.81521   5 
   3   4  -3 40.8137 8.50265   1 
   3   4  -3 52.8540 7.60347  10 
   3   4  -3 52.1842 7.13484   6 
   3   4  -3 40.3883 9.23314   1 
   3   4  -3 41.7802 5.87391  11 
  -3  -4   3 49.7999 7.61663  10 
  -3  -4   3 48.5070 6.93048   6 
  -3  -4   3 41.4277 6.01405   5 
  -3  -4   3 42.1702 10.4523  12 
  -3  -4   3 44.9789 9.84805   1 
   2   4  -3 1.45932 1.20004   1 
   2   4  -3 -0.5952 0.58929   1 
   2   4  -3 1.96939 1.25798  10 
   2   4  -3 0.18124 0.30056   5 
   2   4  -3 0.15076 0.36555  11 
   2   4  -3 -0.1678 0.14208   9 
   2   4  -3 1.51897 1.16696   6 
  -2  -4   3 0.00853 0.23604   5 
  -2  -4   3 0.39936 1.27561   1 
  -2  -4   3 0.18820 0.56217   6 
  -2  -4   3 0.25199 0.75571  12 
  -2  -4   3 -0.5953 0.53635   1 
  -2  -4   3 1.27225 0.99963  10 
   1   4  -3 1271.95 25.5459   5 
   1   4  -3 1263.47 33.3606   6 
   1   4  -3 1248.14 45.5435   1 
   1   4  -3 1261.20 43.3123   1 
   1   4  -3 1199.65 33.0581  10 
   1   4  -3 1280.66 30.6400  11 
  -1  -4   3 1309.77 44.9171   1 
  -1  -4   3 1264.84 35.3451  10 
  -1  -4   3 1200.23 34.6196  12 
  -1  -4   3 1217.51 33.6257   6 
  -1  -4   3 1236.55 29.4785  13 
  -1  -4   3 1140.94 24.6169   5 
  -1  -4   3 1217.62 43.4315   1 
   0   4  -3 1844.15 40.8135  10 
   0   4  -3 1877.69 27.4572   5 
   0   4  -3 1868.77 37.5182  11 
   0   4  -3 1840.61 52.5695   1 
   0   4  -3 1897.01 51.2719   1 
   0   4  -3 1857.39 43.7123   7 
   0   4  -3 1851.81 41.9482   6 
   0  -4   3 1944.01 51.7021   1 
   0  -4   3 1905.26 42.9808  10 
   0  -4   3 1845.66 27.3049   5 
   0  -4   3 1844.38 35.6889  13 
   0  -4   3 1859.32 40.7327  12 
   0  -4   3 1824.77 50.1856   1 
   0  -4   3 1842.39 42.5782   6 
  -1   4  -3 65.6441 6.82157  11 
  -1   4  -3 37.3483 5.29576  14 
  -1   4  -3 57.3511 5.59445  13 
  -1   4  -3 62.2978 7.08796  10 
  -1   4  -3 47.2464 6.57327   6 
  -1   4  -3 42.4578 6.18600   2 
  -1   4  -3 47.3329 7.07442   7 
  -1   4  -3 45.1489 6.89364   1 
  -1   4  -3 39.6066 7.21551   1 
   1  -4   3 43.4028 3.54859   3 
   1  -4   3 45.8227 6.90060   1 
   1  -4   3 43.5469 5.14581  12 
   1  -4   3 45.0481 6.31517   6 
   1  -4   3 44.2824 5.11623  13 
   1  -4   3 58.8443 7.17511  10 
   1  -4   3 37.9303 6.19660   1 
  -2   4  -3 770.348 29.5725   1 
  -2   4  -3 786.200 23.4740  10 
  -2   4  -3 828.242 20.3578   3 
  -2   4  -3 821.802 24.7761  14 
  -2   4  -3 768.740 27.7639  13 
  -2   4  -3 797.133 27.9283   6 
  -2   4  -3 795.503 41.5998   8 
  -2   4  -3 788.102 30.8372   7 
  -2   4  -3 786.866 28.0160   2 
  -2   4  -3 791.684 28.5741   1 
   2  -4   3 801.719 19.9277  12 
   2  -4   3 819.702 29.1129   4 
   2  -4   3 801.073 25.0651  13 
   2  -4   3 815.057 22.9708   1 
   2  -4   3 828.153 29.3581   6 
   2  -4   3 818.646 21.8407   1 
   2  -4   3 800.202 19.0172   3 
   2  -4   3 805.113 25.3816  10 
  -3   4  -3 160.824 10.7563  14 
  -3   4  -3 186.845 15.4604   7 
  -3   4  -3 184.960 13.4709   1 
  -3   4  -3 172.647 11.7986  13 
  -3   4  -3 162.479 12.0471   1 
  -3   4  -3 171.550 13.5001   6 
  -3   4  -3 178.584 14.1878   2 
  -3   4  -3 163.170 10.4370   3 
  -3   4  -3 166.337 10.0936  10 
   3  -4   3 179.404 14.1124   4 
   3  -4   3 186.136 12.8045  13 
   3  -4   3 187.308 14.2795   2 
   3  -4   3 160.923 12.8358  10 
  -4   4  -3 19.9097 3.79880  14 
  -4   4  -3 13.1820 4.43367   6 
  -4   4  -3 18.8294 4.66296  13 
  -4   4  -3 19.0722 2.59898   5 
  -4   4  -3 13.5694 3.81216   1 
  -4   4  -3 1.61529 8.58077   8 
  -4   4  -3 16.1330 4.03978   3 
  -4   4  -3 23.1071 5.15882   7 
  -4   4  -3 12.4862 4.57026   1 
   4  -4   3 16.8036 4.72525  13 
   4  -4   3 12.9121 5.13738   2 
   4  -4   3 13.5510 3.81633  10 
   4  -4   3 22.9878 4.33568   4 
   4  -4   3 14.3528 5.15991   7 
  -5   4  -3 77.1908 5.88835   5 
  -5   4  -3 67.0121 7.98465   1 
  -5   4  -3 67.8557 6.82092  14 
  -5   4  -3 59.4889 9.38242   6 
  -5   4  -3 62.1964 8.78817   3 
  -5   4  -3 57.7660 7.40522   1 
  -5   4  -3 67.0270 9.04735  13 
   5  -4   3 73.6537 9.86108   4 
   5  -4   3 65.0735 5.92632  10 
   5  -4   3 54.9672 9.02863   2 
   5  -4   3 75.9479 12.7340   7 
  -6   4  -3 -0.0732 0.78885  13 
  -6   4  -3 -0.1946 1.06975   6 
  -6   4  -3 0.14278 1.01292   1 
  -6   4  -3 -0.4199 0.23378   5 
  -6   4  -3 -0.2906 0.67806  11 
   6  -4   3 3.35515 2.49017   4 
   6  -4   3 0.90803 2.25282   7 
  -7   4  -3 51.7484 9.77681  13 
  -7   4  -3 63.8840 9.46066   9 
  -7   4  -3 76.1534 12.0630   6 
   7  -4   3 64.7669 12.9674   7 
   7  -4   3 75.1913 10.5978   4 
   7  -4   3 74.7712 11.2783   2 
   8   3  -3 119.901 14.8193   2 
   8   3  -3 74.6761 24.8535   8 
   8   3  -3 124.661 15.9083  14 
  -8  -3   3 124.076 17.5057  13 
  -8  -3   3 133.310 15.4877   5 
  -8  -3   3 158.909 16.1959  12 
  -8  -3   3 133.775 20.7750   1 
  -8  -3   3 139.254 20.2788   1 
  -8  -3   3 118.341 13.8223   6 
   7   3  -3 459.179 30.7269   1 
   7   3  -3 362.592 39.4873   8 
   7   3  -3 388.181 20.9121  11 
   7   3  -3 451.226 27.6762   1 
  -7  -3   3 457.633 23.2497  10 
  -7  -3   3 405.917 34.7283   1 
  -7  -3   3 440.939 27.4268   5 
  -7  -3   3 402.165 28.3408  12 
  -7  -3   3 427.615 25.3905   6 
  -7  -3   3 387.944 34.1257   1 
   6   3  -3 228.907 19.4166  14 
   6   3  -3 191.600 26.6407   8 
   6   3  -3 239.323 19.4659   1 
   6   3  -3 221.165 14.7114  10 
   6   3  -3 229.240 21.9694   1 
   6   3  -3 198.709 13.9960  11 
  -6  -3   3 196.727 14.9625  10 
  -6  -3   3 242.459 24.0992   1 
  -6  -3   3 199.471 18.6768  12 
  -6  -3   3 196.704 15.8453   6 
  -6  -3   3 187.775 21.5138   1 
  -6  -3   3 211.189 18.3195   5 
   5   3  -3 421.440 12.8062   9 
   5   3  -3 409.511 20.9506   5 
   5   3  -3 406.987 17.6840  11 
   5   3  -3 399.775 29.0025   1 
   5   3  -3 413.685 33.6038   8 
   5   3  -3 445.834 25.5930  14 
   5   3  -3 426.327 19.8315  10 
  -5  -3   3 421.241 31.0441   1 
  -5  -3   3 412.854 20.9227   5 
  -5  -3   3 413.178 30.5239   1 
  -5  -3   3 407.669 20.8012  10 
  -5  -3   3 381.806 20.6129   6 
  -5  -3   3 397.800 24.8428  12 
   4   3  -3 8.38809 3.33842  10 
   4   3  -3 13.2099 5.20406   1 
   4   3  -3 7.85057 3.80515   1 
   4   3  -3 11.0389 4.67944   8 
   4   3  -3 6.57172 2.51376  11 
  -4  -3   3 9.53419 3.57775   5 
  -4  -3   3 8.57692 3.50171  10 
  -4  -3   3 3.13521 2.23065   1 
   3   3  -3 320.314 16.0608  10 
   3   3  -3 340.578 16.8771   6 
   3   3  -3 324.378 14.9887   5 
   3   3  -3 316.901 14.0875  11 
   3   3  -3 299.696 21.0955   1 
   3   3  -3 321.634 14.1468   9 
   3   3  -3 340.373 22.7246   8 
   3   3  -3 320.803 23.8582   1 
  -3  -3   3 323.001 14.8738   5 
  -3  -3   3 301.838 22.5605   1 
  -3  -3   3 322.839 23.3537   1 
  -3  -3   3 323.974 16.4182   6 
  -3  -3   3 367.259 18.1626  10 
   2   3  -3 607.983 30.5850   1 
   2   3  -3 610.359 19.6011  11 
   2   3  -3 645.565 18.7754   5 
   2   3  -3 593.529 21.1351   6 
   2   3  -3 633.003 21.1821   9 
   2   3  -3 601.556 21.6336  10 
   2   3  -3 601.960 28.4900   1 
  -2  -3   3 590.392 29.2351   1 
  -2  -3   3 650.452 23.5755  10 
  -2  -3   3 580.159 21.2359   6 
  -2  -3   3 613.796 29.8577   1 
   1   3  -3 1184.07 38.1573   1 
   1   3  -3 1171.89 27.4720  11 
   1   3  -3 1255.65 32.9382   9 
   1   3  -3 1225.79 30.1427   6 
   1   3  -3 1231.44 30.6033  10 
   1   3  -3 1243.88 23.3257   5 
   1   3  -3 1230.19 40.3795   1 
  -1  -3   3 1260.05 23.9736   5 
  -1  -3   3 1226.14 25.0077  13 
  -1  -3   3 1216.17 30.3014   6 
  -1  -3   3 1213.97 31.8817  12 
  -1  -3   3 1242.61 39.2970   1 
  -1  -3   3 1230.77 32.0823  10 
   0   3  -3 1009.01 29.7105   9 
   0   3  -3 986.992 26.6724   6 
   0   3  -3 1004.71 32.3028   1 
   0   3  -3 1011.04 18.2960   5 
   0   3  -3 1029.88 33.7347   1 
   0   3  -3 1030.48 26.7115  10 
   0  -3   3 999.846 25.2251  12 
   0  -3   3 1038.22 27.7070   6 
   0  -3   3 1010.19 31.9074   1 
   0  -3   3 1000.47 30.9614   1 
   0  -3   3 1023.38 20.9850  13 
   0  -3   3 1019.45 17.8537   5 
  -1   3  -3 3113.25 54.5975   2 
  -1   3  -3 3085.60 49.7447  10 
  -1   3  -3 3109.46 57.8075   1 
  -1   3  -3 3094.01 53.3585   6 
  -1   3  -3 3080.44 43.4992  13 
  -1   3  -3 3093.26 59.8971   7 
  -1   3  -3 3381.91 73.5878   8 
  -1   3  -3 3090.27 56.3741   1 
   1  -3   3 3056.62 51.9468  10 
   1  -3   3 3101.06 44.2365   3 
   1  -3   3 3067.23 43.4026  12 
   1  -3   3 3069.38 53.9206   6 
   1  -3   3 3061.42 55.9884   4 
   1  -3   3 3059.36 49.0686   1 
   1  -3   3 3091.32 45.4437  13 
   1  -3   3 3086.35 50.1084   1 
  -2   3  -3 128.405 4.84413   5 
  -2   3  -3 128.624 16.9843   8 
  -2   3  -3 119.154 7.96502  13 
  -2   3  -3 125.858 10.0819   6 
  -2   3  -3 129.982 10.4176   2 
  -2   3  -3 119.343 8.95693   1 
  -2   3  -3 123.797 8.36051   3 
  -2   3  -3 124.339 7.83905  14 
  -2   3  -3 119.545 7.88663  10 
  -2   3  -3 128.603 8.95222   1 
  -2   3  -3 125.091 11.7499   7 
   2  -3   3 124.013 10.6662   4 
   2  -3   3 135.025 9.01025  10 
   2  -3   3 121.364 8.56527  13 
   2  -3   3 142.755 10.9187   6 
   2  -3   3 126.683 8.13144   3 
  -3   3  -3 118.765 9.67188   3 
  -3   3  -3 121.220 10.4876   6 
  -3   3  -3 118.948 7.80897   1 
  -3   3  -3 123.991 8.39339   1 
  -3   3  -3 124.696 6.30007   5 
  -3   3  -3 130.355 8.08438  14 
  -3   3  -3 115.874 7.23398  10 
  -3   3  -3 116.041 9.31386  13 
  -3   3  -3 125.804 12.4324   7 
  -3   3  -3 92.6845 16.9203   8 
   3  -3   3 135.550 11.7120   4 
   3  -3   3 132.756 10.4402  13 
   3  -3   3 123.726 9.00080   3 
   3  -3   3 127.303 8.15088  10 
   3  -3   3 125.684 11.3720   2 
  -4   3  -3 143.396 12.3500   6 
  -4   3  -3 150.253 6.95435  10 
  -4   3  -3 148.245 15.0426   3 
  -4   3  -3 135.337 13.2650   4 
  -4   3  -3 127.413 11.3019  13 
  -4   3  -3 144.674 8.68291  14 
  -4   3  -3 132.014 12.7786   2 
  -4   3  -3 145.173 8.22907   5 
  -4   3  -3 126.815 20.9262   8 
   4  -3   3 158.843 13.5257   4 
   4  -3   3 147.731 11.2114   3 
   4  -3   3 152.338 15.5987   7 
   4  -3   3 147.625 13.4108   2 
   4  -3   3 145.266 7.78298  10 
  -5   3  -3 78.0205 11.0881   7 
  -5   3  -3 58.9555 8.61903   9 
  -5   3  -3 66.5970 9.37612   6 
  -5   3  -3 67.8584 9.20889  13 
  -5   3  -3 68.0667 6.82138   5 
  -5   3  -3 72.0532 5.85323  14 
  -5   3  -3 56.8365 9.11038   4 
   5  -3   3 82.0107 10.0851   2 
   5  -3   3 70.7341 9.27710   4 
  -6   3  -3 92.8040 8.78664   1 
  -6   3  -3 90.7722 11.6335  13 
  -6   3  -3 50.2100 8.31131   6 
  -6   3  -3 86.3785 10.5589   9 
  -6   3  -3 64.6476 7.52549   5 
   6  -3   3 64.4788 11.5225   7 
   6  -3   3 95.4925 12.9617   2 
  -7   3  -3 -0.8110 0.40043   5 
   7  -3   3 -0.6997 2.51938   7 
   7  -3   3 0.61564 1.62761   2 
   8  -3   3 19.5674 9.03565   7 
   8  -3   3 7.38559 4.72367   2 
   9   2  -3 45.7114 10.2459   2 
  -9  -2   3 33.2176 11.2186  13 
  -9  -2   3 37.6741 10.8040   5 
   8   2  -3 70.8078 10.5858   2 
   8   2  -3 59.8507 11.3957   5 
   8   2  -3 88.8050 11.7382   7 
   8   2  -3 92.4427 27.3164   8 
   8   2  -3 96.3110 12.5975  14 
  -8  -2   3 80.7808 14.3391  13 
  -8  -2   3 82.6644 10.7454   6 
  -8  -2   3 74.7415 11.8462   5 
  -8  -2   3 79.7357 17.4584   1 
  -8  -2   3 118.029 15.1729   1 
  -8  -2   3 100.556 16.1941  12 
   7   2  -3 3.28050 2.77977   1 
   7   2  -3 20.3466 8.34298   1 
   7   2  -3 1.58211 2.02538  10 
   7   2  -3 1.93201 5.58869   8 
   7   2  -3 14.8899 5.06093  14 
  -7  -2   3 1.10606 1.06939  13 
  -7  -2   3 3.40026 1.90094  10 
  -7  -2   3 3.13055 2.27247   6 
  -7  -2   3 1.38220 0.99778   5 
  -7  -2   3 1.72647 3.46151   1 
   6   2  -3 191.231 16.5781  14 
   6   2  -3 228.840 27.4658   8 
   6   2  -3 211.744 13.0111  10 
   6   2  -3 210.854 12.6577  11 
   6   2  -3 215.223 15.6877   5 
   6   2  -3 202.057 19.8218   1 
   6   2  -3 199.435 18.3214   1 
  -6  -2   3 221.470 14.7337  10 
  -6  -2   3 205.422 22.0831   1 
  -6  -2   3 194.530 15.4339   5 
  -6  -2   3 195.658 15.3974   6 
  -6  -2   3 203.173 18.9826  13 
  -6  -2   3 225.498 23.1570   1 
   5   2  -3 17.6241 8.44033   8 
   5   2  -3 16.0652 6.51323   1 
   5   2  -3 24.8094 4.39419  11 
   5   2  -3 32.8739 6.97281  14 
   5   2  -3 33.2930 7.10260   1 
   5   2  -3 32.2398 5.33291  10 
   5   2  -3 27.6462 3.52976   9 
   5   2  -3 23.6527 5.05151   5 
  -5  -2   3 34.2414 5.85728   6 
  -5  -2   3 31.2619 5.59888  10 
  -5  -2   3 29.6819 3.83305   9 
  -5  -2   3 26.8563 7.30476   1 
  -5  -2   3 28.7999 10.3640   1 
  -5  -2   3 23.3673 5.39024   5 
   4   2  -3 1256.46 26.2243   9 
   4   2  -3 1260.72 32.3032  10 
   4   2  -3 1366.93 50.9426   8 
   4   2  -3 1245.27 43.7117   1 
   4   2  -3 1244.43 32.4965   5 
   4   2  -3 1251.00 27.3662  11 
   4   2  -3 1328.60 40.2468  14 
   4   2  -3 1254.24 47.1626   1 
  -4  -2   3 1191.32 47.1693   1 
  -4  -2   3 1300.47 34.3079  10 
  -4  -2   3 1265.68 27.9139   9 
  -4  -2   3 1268.87 34.5553   6 
  -4  -2   3 1258.27 33.1214   5 
  -4  -2   3 1262.68 48.3555   1 
   3   2  -3 503.808 25.3492   8 
   3   2  -3 545.840 28.6755   1 
   3   2  -3 547.315 17.3158  11 
   3   2  -3 527.008 18.1528   5 
   3   2  -3 530.280 26.6130   1 
   3   2  -3 538.565 19.7427  10 
   3   2  -3 545.128 17.3903   9 
   3   2  -3 540.649 20.2050   6 
  -3  -2   3 505.448 27.5368   1 
  -3  -2   3 547.868 20.2687   6 
  -3  -2   3 551.486 18.8249   5 
  -3  -2   3 527.140 28.2497   1 
  -3  -2   3 545.473 20.6218  10 
  -3  -2   3 550.462 17.9750   9 
   2   2  -3 6424.88 126.577   1 
   2   2  -3 6608.25 105.120   1 
   2   2  -3 6749.59 85.5448   9 
  -2  -2   3 6746.57 107.614   1 
  -2  -2   3 6755.32 86.2824   9 
  -2  -2   3 6790.06 90.3462  10 
   1   2  -3 53.1876 5.19258   6 
   1   2  -3 44.9783 5.25619  10 
   1   2  -3 52.4862 7.12750   1 
   1   2  -3 51.0495 7.30833   1 
   1   2  -3 46.6243 5.42243   9 
   1   2  -3 48.9264 4.08944   5 
  -1  -2   3 55.0574 5.37359   6 
  -1  -2   3 48.5626 6.84020   1 
  -1  -2   3 51.0299 4.29232   5 
  -1  -2   3 50.8099 6.90704   1 
  -1  -2   3 57.5508 6.04221   9 
   0   2  -3 1063.41 24.4781   6 
   0   2  -3 1068.10 25.6684  10 
   0   2  -3 1022.68 27.3088   9 
   0   2  -3 1054.40 29.5312   1 
   0   2  -3 1024.37 29.1347   1 
   0   2  -3 1114.22 29.9995   8 
   0   2  -3 1065.83 18.8513   5 
   0  -2   3 1016.68 24.2972   6 
   0  -2   3 1007.86 25.4360  10 
   0  -2   3 1045.27 15.9782  13 
   0  -2   3 982.633 26.0260   4 
   0  -2   3 1078.93 27.2048   1 
   0  -2   3 1042.37 27.5744   1 
  -1   2  -3 73.5185 6.09884   1 
  -1   2  -3 56.8487 6.41949   9 
  -1   2  -3 61.9751 6.94995   1 
  -1   2  -3 79.4020 8.27927   7 
  -1   2  -3 73.5794 6.71378   2 
  -1   2  -3 75.8688 4.48686  13 
  -1   2  -3 75.5984 6.18488  10 
  -1   2  -3 73.1301 6.34135   6 
  -1   2  -3 90.7033 11.3595   8 
   1  -2   3 61.6804 4.67132  13 
   1  -2   3 73.3601 6.25231  10 
   1  -2   3 80.1184 7.74913   4 
   1  -2   3 73.5464 6.43359   6 
   1  -2   3 74.2038 6.02937   3 
  -2   2  -3 73.5075 5.58949  10 
  -2   2  -3 92.2078 7.73172   3 
  -2   2  -3 81.1862 4.82294  14 
  -2   2  -3 85.9516 9.33875   7 
  -2   2  -3 91.9430 12.5325   8 
  -2   2  -3 78.0789 7.81986   9 
  -2   2  -3 88.8669 8.65213   4 
  -2   2  -3 91.4273 7.66926   6 
  -2   2  -3 88.1997 6.71799  13 
  -2   2  -3 78.7213 5.32776   5 
  -2   2  -3 84.3093 7.86426   2 
   2  -2   3 87.7828 6.54854  10 
   2  -2   3 79.6732 13.0321   8 
   2  -2   3 81.7481 7.79500   2 
   2  -2   3 86.9646 7.33374   3 
   2  -2   3 75.8482 8.12637   4 
  -3   2  -3 2.70304 1.89530   2 
  -3   2  -3 2.15817 1.50998   4 
  -3   2  -3 2.74941 1.72978   3 
  -3   2  -3 0.96925 0.53243  14 
  -3   2  -3 0.35852 1.78843   8 
  -3   2  -3 2.09824 0.95912  13 
  -3   2  -3 6.94132 2.88233   6 
  -3   2  -3 0.94000 0.52666  10 
  -3   2  -3 2.05045 1.68849   7 
   3  -2   3 1.58615 1.25708   3 
   3  -2   3 4.50111 2.36409   4 
   3  -2   3 1.58904 0.87997   2 
   3  -2   3 1.93403 3.91981   8 
  -4   2  -3 978.844 54.1065   8 
  -4   2  -3 961.888 30.6213   6 
  -4   2  -3 924.169 35.2425   7 
  -4   2  -3 932.150 32.1385   3 
  -4   2  -3 956.677 33.8810   4 
  -4   2  -3 951.589 31.8959  13 
  -4   2  -3 963.871 30.4048   9 
  -4   2  -3 950.661 25.0910   5 
  -4   2  -3 966.914 32.1695   2 
  -4   2  -3 1012.33 27.4856  11 
   4  -2   3 960.789 33.9626   2 
   4  -2   3 943.793 54.9504   8 
   4  -2   3 959.925 30.9212   3 
   4  -2   3 922.241 37.8439   7 
   4  -2   3 988.949 33.5040   4 
  -5   2  -3 36.7587 5.88691   9 
  -5   2  -3 36.9180 5.83811  11 
  -5   2  -3 33.7103 6.64602  13 
  -5   2  -3 40.4355 5.84945   5 
  -5   2  -3 37.0047 7.69308   7 
  -5   2  -3 41.8854 7.24866   6 
   5  -2   3 29.6850 7.13274   2 
   5  -2   3 31.7456 8.21145   7 
   5  -2   3 41.1710 18.1145   8 
   5  -2   3 34.5570 6.78568   4 
  -6   2  -3 16.1456 5.59597  13 
  -6   2  -3 17.8057 4.87579   6 
  -6   2  -3 17.3831 4.05061   5 
   6  -2   3 9.06035 7.06692   8 
   6  -2   3 13.1469 5.78307   7 
  -7   2  -3 145.655 21.3139   6 
  -7   2  -3 148.117 15.8713  13 
   7  -2   3 129.997 15.3137   2 
   7  -2   3 150.395 17.7741   7 
   7  -2   3 132.138 26.7791   8 
   8  -2   3 20.6796 11.8265   8 
   8  -2   3 2.12926 2.89754   2 
   9   1  -3 11.6973 4.32291   2 
   9   1  -3 31.5174 7.23176  14 
   9   1  -3 37.9616 7.94502   7 
  -9  -1   3 21.4293 8.54856  12 
  -9  -1   3 23.1221 6.68268  13 
  -9  -1   3 26.3162 12.2032   1 
   8   1  -3 79.5099 24.1348   8 
   8   1  -3 77.6903 11.7360   2 
   8   1  -3 143.966 20.2262  14 
   8   1  -3 97.4044 12.6230   7 
  -8  -1   3 86.2486 12.4327   5 
  -8  -1   3 109.096 14.9557   1 
  -8  -1   3 85.1722 14.2028  13 
  -8  -1   3 90.0189 14.5794   6 
  -8  -1   3 78.5335 14.8939   1 
   7   1  -3 147.075 16.0449   1 
   7   1  -3 155.255 40.9430   8 
   7   1  -3 136.892 10.2138  10 
   7   1  -3 123.403 13.9367  14 
   7   1  -3 124.069 9.67436  11 
   7   1  -3 129.413 13.2707   2 
   7   1  -3 133.569 13.5126   1 
   7   1  -3 105.590 13.0968   5 
  -7  -1   3 134.931 13.3296   5 
  -7  -1   3 117.424 17.9960   1 
  -7  -1   3 148.903 17.0277  13 
  -7  -1   3 130.103 18.7997   1 
  -7  -1   3 131.401 7.82004   9 
  -7  -1   3 141.339 18.7109   6 
   6   1  -3 1622.90 51.9782   1 
   6   1  -3 1640.12 37.2598  10 
   6   1  -3 1656.05 43.7978   5 
   6   1  -3 1574.75 68.9078   8 
   6   1  -3 1691.33 50.0407  14 
   6   1  -3 1679.82 55.5091   1 
   6   1  -3 1638.94 31.7783  11 
  -6  -1   3 1581.00 44.8511   6 
  -6  -1   3 1717.30 63.4835   1 
  -6  -1   3 1589.35 66.0284   8 
  -6  -1   3 1685.75 33.1115   9 
  -6  -1   3 1703.67 44.9154   5 
  -6  -1   3 1632.40 62.0959   1 
  -6  -1   3 1680.11 53.1428  13 
   5   1  -3 1.15039 1.50614   1 
   5   1  -3 1.29199 1.41842   1 
   5   1  -3 2.81210 1.62337  14 
   5   1  -3 0.21981 0.33684  11 
   5   1  -3 0.09392 0.73160  10 
  -5  -1   3 0.18935 1.11541   1 
  -5  -1   3 0.32630 0.55498  13 
  -5  -1   3 0.99462 0.57489   5 
  -5  -1   3 8.07081 2.83840   6 
  -5  -1   3 0.05746 1.88954   8 
  -5  -1   3 1.42165 1.11519  10 
  -5  -1   3 1.03820 0.53238   9 
   4   1  -3 213.196 12.3204  10 
   4   1  -3 220.796 15.0663  14 
   4   1  -3 173.167 17.5247   8 
   4   1  -3 229.832 17.7677   1 
   4   1  -3 210.650 9.78242  11 
   4   1  -3 215.856 12.3195   5 
   4   1  -3 226.603 10.4634   9 
  -4  -1   3 229.935 11.3622   9 
  -4  -1   3 207.426 12.5274   5 
  -4  -1   3 221.313 13.2668   6 
  -4  -1   3 202.545 17.6806   1 
  -4  -1   3 188.116 16.7334   8 
  -4  -1   3 214.666 18.5889   1 
  -4  -1   3 211.730 14.3532  13 
   3   1  -3 608.856 19.1015   5 
   3   1  -3 631.395 29.5245   1 
   3   1  -3 665.442 26.1024   8 
   3   1  -3 652.910 18.5782   9 
   3   1  -3 632.887 20.8349  10 
   3   1  -3 630.197 23.9039  14 
   3   1  -3 608.820 27.5767   1 
  -3  -1   3 645.708 19.3872   9 
  -3  -1   3 652.079 21.5937  10 
  -3  -1   3 609.247 21.4407  13 
  -3  -1   3 599.067 28.9424   1 
  -3  -1   3 630.907 19.7758   5 
  -3  -1   3 624.002 20.5717   6 
  -3  -1   3 633.304 29.2229   1 
  -3  -1   3 678.138 25.2684   8 
   2   1  -3 1620.98 31.8757   6 
   2   1  -3 1638.92 44.7064   1 
   2   1  -3 1663.47 36.7265  14 
   2   1  -3 1638.15 32.3163   9 
   2   1  -3 1695.44 30.9750   5 
   2   1  -3 1700.32 34.6859  10 
   2   1  -3 1750.75 29.8845   8 
   2   1  -3 1656.44 44.2226   1 
  -2  -1   3 1702.45 35.4372  10 
  -2  -1   3 1645.79 30.6650  13 
  -2  -1   3 1551.81 43.4290   1 
  -2  -1   3 1638.96 44.4250   1 
  -2  -1   3 1570.39 31.3329   6 
  -2  -1   3 1696.14 31.2943   5 
  -2  -1   3 1647.96 33.1189   9 
   1   1  -3 0.66403 0.91655   1 
   1   1  -3 0.54055 0.28633   5 
   1   1  -3 1.31182 0.70434  14 
   1   1  -3 0.88087 0.84512   1 
   1   1  -3 0.43791 0.31377   9 
   1   1  -3 1.09151 0.70424  10 
  -1  -1   3 1.63429 0.85817   6 
  -1  -1   3 1.36591 0.91943   1 
  -1  -1   3 0.43248 0.25266  13 
  -1  -1   3 3.75081 1.67932   9 
  -1  -1   3 0.96654 0.71277  10 
  -1  -1   3 3.00761 1.30399   4 
  -1  -1   3 0.35512 0.68164   1 
   0   1  -3 116.843 6.88550  14 
   0   1  -3 124.649 8.81596   1 
   0   1  -3 126.147 8.46714   9 
   0   1  -3 122.631 8.26904   4 
   0   1  -3 134.253 8.24183  10 
   0   1  -3 120.116 8.74898   1 
   0   1  -3 131.204 6.70030   6 
   0   1  -3 125.313 8.91254   8 
   0  -1   3 120.754 7.51946   1 
   0  -1   3 120.597 8.35151   4 
   0  -1   3 114.900 8.25623   9 
   0  -1   3 122.927 7.43208   1 
   0  -1   3 134.518 8.00417  12 
   0  -1   3 122.485 8.10086  10 
   0  -1   3 123.721 9.45942   8 
   0  -1   3 121.700 6.56581   6 
  -1   1  -3 1856.80 35.8615   3 
  -1   1  -3 1795.16 32.7073  10 
  -1   1  -3 1819.84 30.1090   6 
  -1   1  -3 1852.15 39.2494   4 
  -1   1  -3 1824.13 26.2535  14 
  -1   1  -3 1826.80 36.6384   9 
  -1   1  -3 1834.43 29.0496   1 
  -1   1  -3 1787.50 28.8663   1 
  -1   1  -3 1940.10 50.0020   8 
  -1   1  -3 1798.17 28.0770  13 
  -1   1  -3 1836.23 34.6476   2 
   1  -1   3 1842.10 37.2986   9 
   1  -1   3 1833.88 30.7410   6 
   1  -1   3 1800.04 27.6513  12 
   1  -1   3 1723.94 35.2336   3 
   1  -1   3 1874.44 50.5069   8 
   1  -1   3 1721.39 38.1350   4 
  -2   1  -3 456.254 17.8306  11 
  -2   1  -3 445.014 17.2190   2 
  -2   1  -3 438.736 20.3918   7 
  -2   1  -3 447.738 14.8418   6 
  -2   1  -3 445.530 16.2336  13 
  -2   1  -3 446.590 18.1174   3 
  -2   1  -3 462.852 20.1006   4 
  -2   1  -3 459.174 28.2612   8 
  -2   1  -3 440.412 17.2241   9 
  -2   1  -3 445.932 11.5846  12 
  -2   1  -3 444.958 13.8134  10 
   2  -1   3 425.420 17.1823   2 
   2  -1   3 455.358 19.6430   4 
   2  -1   3 452.689 10.9011  12 
   2  -1   3 447.153 28.9366   8 
   2  -1   3 459.935 18.2886   3 
  -3   1  -3 458.937 18.2659  11 
  -3   1  -3 463.843 17.2773   6 
  -3   1  -3 475.288 22.7705   7 
  -3   1  -3 460.906 17.0916   5 
  -3   1  -3 474.052 19.4250   2 
  -3   1  -3 498.834 34.1229   8 
  -3   1  -3 473.149 12.8380  10 
  -3   1  -3 475.219 21.2887   3 
  -3   1  -3 475.087 22.3098   4 
  -3   1  -3 465.537 15.2619  12 
  -3   1  -3 457.018 18.0634   9 
  -3   1  -3 469.811 20.0381  13 
   3  -1   3 463.251 20.3318   2 
   3  -1   3 466.867 21.2822   4 
   3  -1   3 487.794 35.1567   8 
   3  -1   3 460.815 20.2462   3 
  -4   1  -3 28.2076 11.1162   8 
  -4   1  -3 27.4304 5.18041   6 
  -4   1  -3 36.6083 5.35282   5 
  -4   1  -3 39.6606 6.83786  13 
  -4   1  -3 29.6014 6.68274   3 
  -4   1  -3 28.3926 5.83160   2 
  -4   1  -3 36.4549 6.87911   7 
  -4   1  -3 37.4801 4.06582  12 
  -4   1  -3 32.7607 5.39897  11 
  -4   1  -3 34.5474 6.81299   4 
   4  -1   3 40.8292 6.70703   3 
   4  -1   3 39.4069 6.51255   2 
   4  -1   3 39.5721 6.81357   4 
   4  -1   3 60.4727 18.0732   8 
  -5   1  -3 -0.0424 0.48260   9 
  -5   1  -3 -0.4978 0.37522  11 
  -5   1  -3 0.57601 1.69025   7 
  -5   1  -3 -1.0591 0.62756  13 
  -5   1  -3 -0.1606 0.98059  12 
  -5   1  -3 -0.2970 0.65163   6 
  -5   1  -3 0.09556 0.28379   5 
   5  -1   3 2.11151 1.88649   3 
   5  -1   3 4.06004 5.75077   8 
   5  -1   3 0.41030 1.50446   2 
  -6   1  -3 141.778 12.2752   1 
  -6   1  -3 130.337 12.0605   5 
  -6   1  -3 149.059 13.2827   6 
  -6   1  -3 157.125 11.2964  11 
  -6   1  -3 143.518 10.6071   9 
  -6   1  -3 141.153 15.8252  13 
   6  -1   3 138.248 14.5848   2 
   6  -1   3 124.667 29.6494   8 
  -7   1  -3 108.596 11.7912   5 
  -7   1  -3 91.7193 10.9276   6 
  -7   1  -3 110.303 14.4127  13 
   7  -1   3 104.410 13.2142   2 
   7  -1   3 80.7739 28.6436   8 
  -8   1  -3 53.9969 9.26531   5 
  -8   1  -3 60.8674 11.6948  13 
   8  -1   3 44.2913 10.2331   2 
   8  -1   3 61.4436 26.7490   8 
   9   0  -3 59.7905 6.76435  14 
   9   0  -3 49.4687 7.49304   2 
  -9   0   3 55.9725 8.81972  13 
  -9   0   3 41.3873 13.4239   1 
   8   0  -3 179.066 15.6920  14 
   8   0  -3 140.196 15.3400   7 
   8   0  -3 131.491 14.7221   2 
   8   0  -3 135.295 24.1187   8 
   8   0  -3 143.984 14.9420   1 
  -8   0   3 163.233 19.3832   1 
  -8   0   3 140.618 23.4795   1 
  -8   0   3 139.643 14.7876   5 
   7   0  -3 48.7930 8.30656   5 
   7   0  -3 51.7226 8.96639   1 
   7   0  -3 57.5840 5.99839  11 
   7   0  -3 50.1345 6.10866  10 
   7   0  -3 44.4504 14.6851   8 
   7   0  -3 60.7478 9.89796   1 
   7   0  -3 46.2360 8.05836   2 
   7   0  -3 51.5769 9.31348  14 
  -7   0   3 52.4524 5.93452   9 
  -7   0   3 50.5622 8.87265   5 
  -7   0   3 49.9058 11.3784   1 
  -7   0   3 27.0769 10.0320   1 
   6   0  -3 1.76041 0.52473  11 
   6   0  -3 0.50045 0.39511   5 
   6   0  -3 3.14536 1.27333  10 
   6   0  -3 4.01417 1.77454  14 
   6   0  -3 2.23165 1.70856   1 
   6   0  -3 1.81868 3.69456   8 
  -6   0   3 3.83669 1.71228   4 
  -6   0   3 2.54729 2.09663   1 
  -6   0   3 1.79968 1.74339   1 
  -6   0   3 1.40718 0.66933   9 
  -6   0   3 1.03898 0.72475   5 
  -6   0   3 1.34815 1.21221  13 
  -6   0   3 3.23504 3.64820   8 
   5   0  -3 299.527 15.8138   5 
   5   0  -3 306.951 12.7233   9 
   5   0  -3 314.367 15.1150  10 
   5   0  -3 308.704 18.7015  14 
   5   0  -3 299.069 20.5519   1 
   5   0  -3 297.974 10.0004  11 
   5   0  -3 277.523 25.0070   8 
   5   0  -3 310.430 21.7397   1 
  -5   0   3 304.389 18.9688  13 
  -5   0   3 315.855 16.5407   5 
  -5   0   3 290.584 18.6655  14 
  -5   0   3 292.008 23.0762   1 
  -5   0   3 269.672 22.5835   1 
  -5   0   3 299.196 14.0759   9 
   4   0  -3 7.15737 2.76007   9 
   4   0  -3 9.79536 3.14573  14 
   4   0  -3 11.7869 3.49778   1 
   4   0  -3 11.8082 3.44139  10 
  -4   0   3 14.6734 3.99028  13 
  -4   0   3 13.0314 3.82543   5 
  -4   0   3 12.2291 3.86381  14 
  -4   0   3 11.3299 4.51321   1 
  -4   0   3 18.0912 3.41946   9 
   3   0  -3 1392.35 32.5389  10 
   3   0  -3 1376.01 53.9477   1 
   3   0  -3 1396.46 30.2885   5 
   3   0  -3 1369.16 35.3766  14 
   3   0  -3 1396.47 33.7231  13 
   3   0  -3 1456.16 44.4556   1 
   3   0  -3 1411.71 29.1157   9 
  -3   0   3 1480.80 45.1179   1 
  -3   0   3 1490.81 40.2625   8 
  -3   0   3 1345.98 31.7335  13 
  -3   0   3 1411.03 30.8222   9 
  -3   0   3 1441.14 36.2947  14 
  -3   0   3 1427.97 30.9225   5 
  -3   0   3 1425.87 44.6722   1 
   2   0  -3 1877.71 47.8248   1 
   2   0  -3 1832.47 32.6621  13 
   2   0  -3 1770.41 33.8692   9 
   2   0  -3 1773.21 46.1171   1 
   2   0  -3 1732.21 35.9495  10 
   2   0  -3 1740.12 37.0285  14 
   2   0  -3 1717.62 32.2940   5 
  -2   0   3 1776.39 45.9006   1 
  -2   0   3 1754.51 31.7105   6 
  -2   0   3 1757.24 46.3821   1 
  -2   0   3 1735.77 37.3531  14 
  -2   0   3 1788.40 34.8945   9 
  -2   0   3 1836.15 28.6660   4 
  -2   0   3 1787.03 31.4000  13 
   1   0  -3 429.288 14.2423   5 
   1   0  -3 434.904 15.0690  14 
   1   0  -3 416.298 19.7470   1 
   1   0  -3 430.410 16.2157  10 
   1   0  -3 433.601 13.9114   4 
   1   0  -3 435.763 11.1694  13 
   1   0  -3 428.148 15.2284   9 
   1   0  -3 449.712 20.0156   1 
  -1   0   3 441.494 17.2212  12 
  -1   0   3 446.127 10.7114  13 
  -1   0   3 407.682 18.5606   1 
  -1   0   3 451.463 15.5956  14 
  -1   0   3 442.641 14.3034   4 
  -1   0   3 431.962 19.1240   1 
  -1   0   3 430.339 15.7077   9 
  -1   0   3 432.148 11.8059   6 
  -1   0  -3 877.982 24.7852   3 
  -1   0  -3 850.289 22.2703   9 
  -1   0  -3 775.710 24.6241   1 
  -1   0  -3 849.046 14.2635  14 
  -1   0  -3 865.686 14.8997   6 
  -1   0  -3 863.477 22.3735   1 
  -1   0  -3 862.089 22.0744  12 
  -1   0  -3 845.128 25.8902   4 
  -1   0  -3 899.162 25.2083  11 
  -1   0  -3 860.435 20.5330   2 
   1   0   3 820.293 22.8507   9 
   1   0   3 839.895 15.1865  14 
   1   0   3 853.534 24.7643   3 
   1   0   3 861.971 20.4827   2 
   1   0   3 829.320 24.9376   4 
   1   0   3 944.314 37.0620   8 
   1   0   3 862.971 21.3978  12 
  -2   0  -3 1165.53 30.2392  11 
  -2   0  -3 1147.65 26.6587  12 
  -2   0  -3 1147.84 31.8428   3 
  -2   0  -3 1155.09 26.8928   9 
  -2   0  -3 1251.37 47.9110   8 
  -2   0  -3 1153.40 32.5913   7 
  -2   0  -3 1164.49 21.8392   6 
  -2   0  -3 1154.26 33.9820   4 
  -2   0  -3 1151.95 26.8405   2 
  -2   0  -3 1160.72 24.4769   1 
  -2   0  -3 1163.56 24.5215   1 
   2   0   3 1127.01 31.6286   4 
   2   0   3 1223.20 50.6031   8 
   2   0   3 1168.55 28.0273   9 
   2   0   3 1143.65 31.6986   3 
   2   0   3 1153.89 28.3349   2 
   2   0   3 1130.59 25.5655  12 
  -3   0  -3 132.816 11.2474   7 
  -3   0  -3 111.381 7.55999   6 
  -3   0  -3 126.646 7.66230   1 
  -3   0  -3 122.430 9.91646  11 
  -3   0  -3 128.039 8.16158   1 
  -3   0  -3 124.985 8.65723  12 
  -3   0  -3 103.624 15.5423   8 
  -3   0  -3 117.739 9.28537   2 
  -3   0  -3 115.796 9.48724   5 
  -3   0  -3 122.843 8.25643   9 
  -3   0  -3 126.252 11.4873   3 
   3   0   3 122.743 9.97923   2 
   3   0   3 114.705 10.4814   3 
   3   0   3 107.697 8.04006  12 
   3   0   3 104.296 17.4350   8 
  -4   0  -3 89.1867 11.2067   4 
  -4   0  -3 98.5133 6.04553  10 
  -4   0  -3 94.4658 9.36746   5 
  -4   0  -3 95.6125 9.16892  11 
  -4   0  -3 91.5735 9.89317   7 
  -4   0  -3 90.2276 8.16193  12 
  -4   0  -3 97.5528 7.71196   1 
  -4   0  -3 97.7997 8.14472   1 
  -4   0  -3 94.4745 7.28111   9 
   4   0   3 99.9074 10.5420   3 
   4   0   3 94.0075 18.7408   8 
   4   0   3 83.6121 9.47164   2 
  -5   0  -3 151.382 11.1068  12 
  -5   0  -3 152.744 12.8091   5 
  -5   0  -3 153.548 11.5351   1 
  -5   0  -3 169.659 13.2443  11 
  -5   0  -3 157.516 11.8811   1 
  -5   0  -3 169.854 16.5925  13 
  -5   0  -3 152.620 8.78335   9 
   5   0   3 154.772 14.1311   2 
   5   0   3 166.362 27.3451   8 
   5   0   3 160.083 14.6481   3 
  -6   0  -3 175.520 17.8025  13 
  -6   0  -3 158.090 14.2163   5 
  -6   0  -3 149.267 11.3881  11 
   6   0   3 171.507 16.4055   2 
   6   0   3 165.844 30.8732   8 
  -7   0  -3 145.990 14.4035   5 
  -7   0  -3 191.926 20.1187  13 
   7   0   3 119.554 33.0270   8 
   7   0   3 163.564 18.0861   2 
  -8   0  -3 55.5623 9.41289   5 
  -8   0  -3 40.9280 11.2065  13 
   8   0   3 72.6021 10.9026   2 
   9  -1  -3 8.17748 4.58102   7 
   9  -1  -3 17.8902 7.36866  14 
   9  -1  -3 5.17676 3.13708   2 
  -9   1   3 20.8666 8.84273  13 
  -9   1   3 -2.2626 3.48229  12 
  -9   1   3 3.89121 2.92972   1 
  -9   1   3 2.32012 1.27058   5 
   8  -1  -3 8.15391 4.05601   2 
   8  -1  -3 18.4113 5.18025  14 
   8  -1  -3 20.2164 6.36391   1 
   8  -1  -3 18.4728 5.37180   7 
  -8   1   3 29.6709 7.36464  13 
   7  -1  -3 119.446 11.3527   5 
   7  -1  -3 143.133 14.7197   1 
   7  -1  -3 120.171 12.6040   2 
   7  -1  -3 131.664 14.4712   1 
   7  -1  -3 139.642 10.5428  10 
   7  -1  -3 144.189 14.3266  14 
  -7   1   3 129.126 18.5304   1 
  -7   1   3 133.628 12.6737   5 
  -7   1   3 123.298 9.70969   9 
  -7   1   3 122.847 17.4254   1 
  -7   1   3 122.824 19.0287  13 
  -7   1   3 118.063 13.8536  14 
   6  -1  -3 203.721 14.0009   5 
   6  -1  -3 223.062 17.8098   1 
   6  -1  -3 227.567 17.4029  14 
   6  -1  -3 230.196 13.1381  10 
   6  -1  -3 242.330 16.3004   2 
   6  -1  -3 235.985 18.8098   1 
  -6   1   3 225.215 18.1620  13 
  -6   1   3 204.204 25.2750   8 
  -6   1   3 227.687 13.6571   9 
  -6   1   3 233.259 17.8250  14 
  -6   1   3 236.181 22.5496   1 
  -6   1   3 235.954 15.2900   5 
  -6   1   3 232.935 22.2850   1 
  -6   1   3 229.601 8.53534   4 
   5  -1  -3 229.717 18.2835   1 
   5  -1  -3 231.357 13.3270   5 
   5  -1  -3 225.069 13.9073   2 
   5  -1  -3 235.445 13.6268  10 
   5  -1  -3 228.409 15.8988  14 
   5  -1  -3 229.591 17.1385  13 
   5  -1  -3 217.350 17.6430   1 
   5  -1  -3 230.816 7.57933  11 
   5  -1  -3 238.370 11.9538   9 
  -5   1   3 213.942 16.1229  14 
  -5   1   3 230.494 18.6492  12 
  -5   1   3 231.051 16.5892  13 
  -5   1   3 223.018 23.0573   8 
  -5   1   3 229.243 20.7399   1 
  -5   1   3 237.160 14.1994   5 
  -5   1   3 227.560 13.0636   9 
   4  -1  -3 1748.58 38.9967  10 
   4  -1  -3 1691.09 43.1969  13 
   4  -1  -3 1637.91 48.9653   1 
   4  -1  -3 1690.38 42.5447  14 
   4  -1  -3 1733.17 33.9458   9 
   4  -1  -3 1671.70 52.1346   1 
   4  -1  -3 1725.10 36.6513   5 
  -4   1   3 1778.33 56.0185   1 
  -4   1   3 1708.41 47.8940  12 
  -4   1   3 1655.49 52.9263   1 
  -4   1   3 1745.73 37.7891   5 
  -4   1   3 1700.70 36.8101   9 
  -4   1   3 1771.74 42.9203  13 
  -4   1   3 1684.36 43.8340  14 
  -4   1   3 1766.86 56.8719   8 
   3  -1  -3 10.5793 3.19367  13 
   3  -1  -3 1.72972 1.01721  14 
   3  -1  -3 8.99044 3.13600   1 
   3  -1  -3 1.51481 1.26578   1 
   3  -1  -3 6.07300 2.43592   9 
   3  -1  -3 1.21466 0.50103  11 
   3  -1  -3 0.70911 0.38913   5 
  -3   1   3 8.08422 2.68713   9 
  -3   1   3 0.76880 0.61410  13 
  -3   1   3 2.89093 1.60680   1 
  -3   1   3 6.58155 2.38376  14 
  -3   1   3 1.50752 0.57263   5 
  -3   1   3 10.7504 4.27583  12 
  -3   1   3 3.21900 1.77819   1 
   2  -1  -3 4380.04 60.2548  11 
   2  -1  -3 4275.40 60.6052   9 
   2  -1  -3 4242.08 65.0883  14 
   2  -1  -3 4379.79 73.6399  12 
   2  -1  -3 4274.96 60.5479   5 
   2  -1  -3 4188.67 60.1475  13 
   2  -1  -3 4324.29 52.2063   4 
   2  -1  -3 3935.99 75.8645   1 
   2  -1  -3 4133.23 80.2179   1 
  -2   1   3 4272.79 59.3511  13 
  -2   1   3 4250.91 79.4976   1 
  -2   1   3 4300.88 62.7219   9 
  -2   1   3 4137.46 65.4009  14 
  -2   1   3 4180.13 70.5201  12 
  -2   1   3 4296.25 50.3780   4 
   1  -1  -3 918.136 24.1355  11 
   1  -1  -3 898.082 30.1560   1 
   1  -1  -3 937.518 23.8314  14 
   1  -1  -3 896.830 22.8953   9 
   1  -1  -3 916.113 20.9037  13 
   1  -1  -3 873.961 31.0054   1 
   1  -1  -3 829.777 26.8112  12 
  -1   1   3 855.126 29.7919   1 
  -1   1   3 873.898 26.6700  12 
  -1   1   3 916.615 24.0405   9 
  -1   1   3 868.019 19.7400  13 
  -1   1   3 947.196 30.8749   1 
  -1   1   3 808.775 19.8368   4 
  -1   1   3 899.397 23.7668  14 
   0  -1  -3 3044.10 57.7573   1 
   0  -1  -3 3170.47 37.3529   2 
   0  -1  -3 3158.88 44.9742  13 
   0  -1  -3 3130.75 59.8943   1 
   0  -1  -3 3089.56 44.8275  14 
   0  -1  -3 3112.52 48.3034   9 
   0  -1  -3 3097.42 51.5016   4 
   0  -1  -3 3077.62 54.5150  12 
   0   1   3 3006.62 55.6395   1 
   0   1   3 3049.24 49.7063   9 
   0   1   3 3032.73 45.7235  14 
   0   1   3 3004.42 52.6620  12 
   0   1   3 3051.23 54.3624   1 
   0   1   3 3147.34 53.8684  11 
   0   1   3 3090.16 51.3734   3 
  -1  -1  -3 651.620 15.3657   2 
  -1  -1  -3 631.759 14.9011  14 
  -1  -1  -3 623.930 22.0939  12 
  -1  -1  -3 646.751 18.9107   9 
  -1  -1  -3 639.976 23.6796   1 
  -1  -1  -3 646.469 22.2958   3 
  -1  -1  -3 635.205 21.6897  11 
  -1  -1  -3 640.352 23.1632   1 
  -1  -1  -3 637.559 23.1025   4 
   1   1   3 641.224 18.7267   1 
   1   1   3 627.316 22.3117   3 
   1   1   3 621.981 21.2420  12 
   1   1   3 595.489 19.3284   9 
   1   1   3 627.660 15.8234  14 
   1   1   3 631.237 15.9729   2 
   1   1   3 601.246 31.8777   8 
   1   1   3 611.186 22.6617  11 
  -2  -1  -3 736.651 19.9302   9 
  -2  -1  -3 755.185 24.7371  11 
  -2  -1  -3 734.802 24.1024   7 
  -2  -1  -3 747.306 24.9194  12 
  -2  -1  -3 738.181 25.9965   1 
  -2  -1  -3 712.711 27.0737   4 
  -2  -1  -3 760.072 25.1761   1 
  -2  -1  -3 739.694 26.5137   3 
   2   1   3 739.953 20.9690   2 
   2   1   3 721.991 40.9050   8 
   2   1   3 708.787 25.5818   3 
   2   1   3 714.819 28.6445  12 
   2   1   3 738.284 21.4125   9 
   2   1   3 713.733 17.7351  14 
   2   1   3 711.560 26.0316  11 
  -3  -1  -3 449.283 14.7619   9 
  -3  -1  -3 451.112 20.9713   1 
  -3  -1  -3 452.147 12.9901   6 
  -3  -1  -3 506.735 20.6690  11 
  -3  -1  -3 454.207 20.2832  12 
  -3  -1  -3 474.911 24.0920   4 
  -3  -1  -3 457.266 20.0690   1 
  -3  -1  -3 454.386 19.8158   7 
  -3  -1  -3 483.028 21.2424   5 
  -3  -1  -3 477.678 23.3061   3 
   3   1   3 480.492 20.7178  12 
   3   1   3 457.447 22.0707   3 
   3   1   3 441.021 21.6818  11 
   3   1   3 437.515 18.6026   2 
   3   1   3 503.896 39.2422   8 
   3   1   3 468.922 16.6359   9 
  -4  -1  -3 10.0624 2.33093   6 
  -4  -1  -3 8.82171 4.11659   1 
  -4  -1  -3 5.30178 2.55220  12 
  -4  -1  -3 16.0111 6.85052  11 
  -4  -1  -3 8.43656 3.62744   1 
  -4  -1  -3 10.8962 3.13640   7 
   4   1   3 6.33916 2.61929   2 
   4   1   3 14.2660 5.77096   8 
  -5  -1  -3 -0.7044 0.87549   1 
  -5  -1  -3 -0.1256 1.27454   1 
  -5  -1  -3 0.29740 0.60512  10 
  -5  -1  -3 0.24707 0.85884  12 
  -5  -1  -3 0.29109 0.62987  11 
   5   1   3 2.31674 2.20138   2 
   5   1   3 -0.3289 0.55234  11 
   5   1   3 0.53805 1.62209   3 
   5   1   3 -0.3065 2.87299   8 
  -6  -1  -3 17.3458 4.71229   5 
  -6  -1  -3 12.6962 5.34984  11 
   6   1   3 13.9656 5.06492   2 
   6   1   3 18.8603 10.5110   8 
  -7  -1  -3 37.7140 7.93297   5 
  -7  -1  -3 50.7974 9.58745  13 
   7   1   3 35.8386 8.66472   2 
  10  -2  -3 5.98533 4.01853   7 
  10  -2  -3 0.95468 2.89810   2 
   9  -2  -3 11.2976 4.84453   2 
   9  -2  -3 22.5373 7.98913   7 
  -9   2   3 7.66425 5.01633   1 
  -9   2   3 3.95651 3.29593   1 
  -9   2   3 6.81972 3.40624  12 
  -9   2   3 17.1361 5.25997   5 
   8  -2  -3 202.407 18.4944   2 
   8  -2  -3 200.886 17.1486   1 
   8  -2  -3 210.168 20.3659   7 
  -8   2   3 179.267 18.8345  14 
  -8   2   3 209.974 25.3626   1 
  -8   2   3 201.335 15.0583   9 
  -8   2   3 205.096 20.5497  12 
  -8   2   3 236.284 32.1891   1 
  -8   2   3 221.174 16.7219   5 
   7  -2  -3 316.699 22.4605   1 
   7  -2  -3 323.831 21.3908  14 
   7  -2  -3 330.727 21.2149   2 
   7  -2  -3 320.884 16.7143  10 
   7  -2  -3 332.203 18.4216   5 
   7  -2  -3 308.088 21.7534   1 
  -7   2   3 315.489 28.3913   1 
  -7   2   3 323.781 27.5853   9 
  -7   2   3 312.741 22.0849  14 
  -7   2   3 335.293 24.9774  12 
  -7   2   3 339.847 19.6551   5 
   6  -2  -3 2302.80 53.9105   2 
   6  -2  -3 2287.56 65.7716   1 
   6  -2  -3 2280.29 49.0693  10 
   6  -2  -3 2335.88 63.4255   1 
   6  -2  -3 2307.59 58.7233  14 
   6  -2  -3 2260.83 63.0624  13 
   6  -2  -3 2251.04 48.8093   5 
  -6   2   3 2240.33 62.7350  12 
  -6   2   3 2287.89 49.6028   9 
  -6   2   3 1944.45 79.2743   8 
  -6   2   3 2350.74 74.4596   1 
  -6   2   3 2388.49 74.5350   1 
  -6   2   3 2408.02 61.5707  13 
  -6   2   3 2381.75 51.6985   5 
  -6   2   3 2205.64 59.4416  14 
   5  -2  -3 412.011 31.3397  13 
   5  -2  -3 339.173 23.9135   1 
   5  -2  -3 364.257 23.5932   1 
   5  -2  -3 343.887 16.5646   5 
   5  -2  -3 354.857 20.5861  14 
   5  -2  -3 342.422 17.2735   2 
  -5   2   3 360.727 20.8854  13 
  -5   2   3 365.191 26.4575   1 
  -5   2   3 294.475 28.2888   8 
  -5   2   3 353.207 17.4549   5 
  -5   2   3 350.317 22.1368  12 
  -5   2   3 330.932 20.4207  14 
  -5   2   3 356.378 17.1965   9 
  -5   2   3 364.894 26.9466   1 
   4  -2  -3 1431.06 32.8084   9 
   4  -2  -3 1471.91 40.7482  14 
   4  -2  -3 1435.96 25.9799  11 
   4  -2  -3 1414.29 46.2998   1 
   4  -2  -3 1385.13 33.0125   5 
   4  -2  -3 1379.43 39.5314  13 
   4  -2  -3 1383.67 49.2306   1 
   4  -2  -3 1406.58 32.4082   2 
  -4   2   3 1375.17 50.1736   1 
  -4   2   3 1388.51 49.3840   1 
  -4   2   3 1407.86 34.7354   9 
  -4   2   3 1462.34 39.3461  13 
  -4   2   3 1437.98 43.3854  12 
  -4   2   3 1452.82 35.1058   5 
  -4   2   3 1461.35 41.4241  14 
   3  -2  -3 612.160 20.2327   5 
   3  -2  -3 604.557 27.3491  12 
   3  -2  -3 601.283 19.9795   9 
   3  -2  -3 620.960 17.2846   2 
   3  -2  -3 613.291 28.9609   1 
   3  -2  -3 609.859 23.1733  13 
   3  -2  -3 619.567 23.7627  14 
   3  -2  -3 624.496 17.9262  11 
   3  -2  -3 584.114 30.6861   1 
  -3   2   3 579.144 30.0451   1 
  -3   2   3 610.223 26.1129  12 
  -3   2   3 652.533 21.9242   9 
  -3   2   3 622.593 24.5347  14 
  -3   2   3 565.754 21.4821  13 
   2  -2  -3 29.9218 3.55769   4 
   2  -2  -3 24.8241 4.17955  13 
   2  -2  -3 28.2995 4.31982   9 
   2  -2  -3 40.2524 5.57480  14 
   2  -2  -3 28.8103 5.94437   1 
   2  -2  -3 27.8193 5.52741  12 
   2  -2  -3 24.8948 2.62366   2 
   2  -2  -3 24.7481 4.22706  11 
   2  -2  -3 16.0194 5.08164   1 
  -2   2   3 19.8371 5.79896   1 
  -2   2   3 26.4517 4.68260  11 
  -2   2   3 23.8110 4.53885  14 
  -2   2   3 33.6905 5.79413   1 
  -2   2   3 18.0714 4.33814  12 
  -2   2   3 27.3496 4.65507   9 
   1  -2  -3 1668.21 33.7496   9 
   1  -2  -3 1659.59 32.8156   4 
   1  -2  -3 1672.52 34.7455  13 
   1  -2  -3 1649.74 42.2276  12 
   1  -2  -3 1682.13 35.5547  11 
   1  -2  -3 1706.13 46.9305   1 
   1  -2  -3 1650.12 36.3059  14 
   1  -2  -3 1674.41 48.9980   1 
  -1   2   3 1689.11 37.3464  14 
  -1   2   3 1662.62 35.7163   9 
  -1   2   3 1648.39 33.5680  13 
  -1   2   3 1646.88 37.3745  11 
  -1   2   3 1690.65 46.8483   1 
  -1   2   3 1670.94 46.7582   1 
  -1   2   3 1643.00 41.1371  12 
   0  -2  -3 1450.81 36.3268   9 
   0  -2  -3 1397.23 38.7998  12 
   0  -2  -3 1479.69 42.5184   1 
   0  -2  -3 1438.81 31.9734  13 
   0  -2  -3 1449.85 34.1485  11 
   0  -2  -3 1420.16 33.4675   4 
   0  -2  -3 1419.69 30.6102  14 
   0  -2  -3 1429.43 44.0117   1 
   0   2   3 1379.21 35.6161  11 
   0   2   3 1437.07 34.1415   3 
   0   2   3 1406.16 31.5876  14 
   0   2   3 1416.19 40.6427   1 
   0   2   3 1475.58 38.4874  12 
   0   2   3 1410.16 40.7055   1 
   0   2   3 1408.61 32.3696   9 
  -1  -2  -3 2313.39 51.9737  12 
  -1  -2  -3 2265.82 44.2711  13 
  -1  -2  -3 2309.77 48.9363   4 
  -1  -2  -3 2402.88 55.1639   1 
  -1  -2  -3 2316.25 56.6849   1 
  -1  -2  -3 2431.88 49.1875   3 
  -1  -2  -3 2296.31 46.6709  11 
  -1  -2  -3 2378.38 39.8351   9 
  -1  -2  -3 2304.57 39.4581  14 
   1   2   3 2254.59 49.7347  11 
   1   2   3 2276.36 40.3753  14 
   1   2   3 2326.69 50.7642  12 
   1   2   3 2357.55 33.5495   2 
   1   2   3 2396.03 51.2511   1 
   1   2   3 2267.63 49.8502   1 
   1   2   3 2280.16 47.8731   3 
   1   2   3 2372.18 43.5140   9 
  -2  -2  -3 -0.0673 0.28917   5 
  -2  -2  -3 0.65111 0.47230   9 
  -2  -2  -3 0.99066 1.79578   4 
  -2  -2  -3 0.29675 1.04635   3 
  -2  -2  -3 0.16490 0.71180   1 
  -2  -2  -3 0.02398 0.48622  11 
  -2  -2  -3 1.42017 1.24181   7 
  -2  -2  -3 0.89618 0.90911   1 
  -2  -2  -3 0.61757 1.07736  12 
   2   2   3 -0.2736 0.69404   3 
   2   2   3 1.27514 0.89924   1 
   2   2   3 1.21369 0.94952   1 
   2   2   3 0.11136 0.36945   9 
   2   2   3 0.46778 0.82701   2 
   2   2   3 1.26761 1.14482  12 
   2   2   3 -0.2484 1.08389   8 
   2   2   3 0.83330 0.59078  11 
   2   2   3 -0.5315 0.56026  14 
  -3  -2  -3 1.19230 0.84643  11 
  -3  -2  -3 0.91559 0.89820  10 
  -3  -2  -3 4.18288 1.32910   6 
  -3  -2  -3 1.32972 1.26926   1 
  -3  -2  -3 2.88157 2.01575  12 
  -3  -2  -3 5.53977 2.12039   9 
  -3  -2  -3 1.62185 1.36590   1 
  -3  -2  -3 0.72090 0.52522   5 
  -3  -2  -3 1.63724 0.75822   7 
   3   2   3 3.34198 2.17079  12 
   3   2   3 3.40565 2.17622   3 
   3   2   3 0.55549 0.68240  11 
   3   2   3 0.75392 0.51873   9 
   3   2   3 1.59636 2.41735   8 
   3   2   3 1.10627 1.58570   2 
   3   2   3 1.62255 0.82080  14 
  -4  -2  -3 178.148 8.80363   6 
  -4  -2  -3 169.265 13.9698  11 
  -4  -2  -3 163.838 15.9835   1 
  -4  -2  -3 162.853 14.2599   5 
  -4  -2  -3 162.128 10.8427  10 
  -4  -2  -3 186.312 16.3341   1 
   4   2   3 189.198 13.6238   2 
   4   2   3 193.743 16.3534  11 
   4   2   3 140.147 23.5571   8 
   4   2   3 171.757 8.68948  14 
   4   2   3 176.795 15.1446   3 
  -5  -2  -3 9.20172 3.85451  12 
  -5  -2  -3 2.20452 1.09194   5 
  -5  -2  -3 3.54274 1.98087   1 
  -5  -2  -3 1.00816 0.83595  11 
  -5  -2  -3 9.41237 3.88229  10 
  -5  -2  -3 4.54356 2.21147   1 
   5   2   3 1.67901 0.99544  11 
   5   2   3 5.55534 2.87445   3 
   5   2   3 3.44505 3.82928   8 
   6   2   3 6.87750 5.27401   8 
   6   2   3 6.66412 4.00377   2 
   7   2   3 3.47611 7.32008   8 
   9  -3  -3 85.6883 12.9460   2 
   9  -3  -3 105.630 11.4560   5 
  -9   3   3 117.009 19.0755   1 
  -9   3   3 111.540 18.0356   1 
  -9   3   3 99.9767 15.9549  13 
  -9   3   3 116.445 13.3027  12 
   8  -3  -3 149.655 13.6215   5 
   8  -3  -3 149.702 15.0353  14 
   8  -3  -3 158.454 17.8629   7 
   8  -3  -3 146.877 15.9061   2 
   8  -3  -3 155.366 14.9908   1 
  -8   3   3 176.544 16.5502   5 
  -8   3   3 158.143 17.9561  13 
  -8   3   3 132.645 13.0322   9 
  -8   3   3 146.430 16.1854  12 
  -8   3   3 129.133 15.8315  14 
  -8   3   3 133.010 18.9601   1 
   7  -3  -3 177.372 17.3961   7 
   7  -3  -3 175.164 17.1489   1 
   7  -3  -3 170.362 13.9964  10 
   7  -3  -3 187.195 18.7492   1 
   7  -3  -3 169.257 15.6232  14 
   7  -3  -3 197.705 16.6737   2 
   7  -3  -3 167.116 12.9011   5 
  -7   3   3 172.923 14.2413   9 
  -7   3   3 167.450 16.9040  13 
  -7   3   3 191.529 22.5060   1 
  -7   3   3 167.619 16.9336  14 
  -7   3   3 181.138 17.5673  12 
  -7   3   3 179.518 14.6276   5 
  -7   3   3 178.619 21.0755   1 
   6  -3  -3 274.337 21.5278  13 
   6  -3  -3 270.260 20.8421   1 
   6  -3  -3 276.018 19.3713  14 
   6  -3  -3 265.517 17.4926   2 
   6  -3  -3 267.630 22.9489   1 
   6  -3  -3 255.607 15.0912   5 
  -6   3   3 291.683 26.5889   1 
  -6   3   3 306.590 21.2021  13 
  -6   3   3 267.900 16.5419   5 
  -6   3   3 243.067 23.6873   1 
  -6   3   3 235.920 16.0566   9 
  -6   3   3 254.478 19.4666  14 
  -6   3   3 295.027 21.6832  12 
   5  -3  -3 284.395 16.0437   2 
   5  -3  -3 258.950 22.6526   1 
   5  -3  -3 280.563 18.6084  14 
   5  -3  -3 269.289 21.0668   1 
   5  -3  -3 283.170 19.8523  13 
   5  -3  -3 301.292 9.40058  11 
   5  -3  -3 256.457 14.6048   5 
  -5   3   3 286.749 18.8952  13 
  -5   3   3 285.740 24.6727   1 
  -5   3   3 288.340 16.3010   5 
  -5   3   3 267.772 20.0789   9 
  -5   3   3 300.523 20.0833  14 
  -5   3   3 259.254 23.0889   1 
  -5   3   3 279.413 19.9743  12 
   4  -3  -3 1301.98 44.9215  12 
   4  -3  -3 1246.40 31.8405   5 
   4  -3  -3 1245.04 49.7394   1 
   4  -3  -3 1273.20 30.9965   2 
   4  -3  -3 1251.75 25.7222  11 
   4  -3  -3 1298.17 39.3380  14 
   4  -3  -3 1260.72 39.8860  13 
   4  -3  -3 1228.54 45.5669   1 
  -4   3   3 1282.93 41.9815  12 
  -4   3   3 1290.40 49.7418   1 
  -4   3   3 1269.41 50.8088   1 
  -4   3   3 1241.60 39.7780  14 
  -4   3   3 1267.99 34.5673   9 
  -4   3   3 1271.84 38.2077  13 
   3  -3  -3 34.0227 6.05507  14 
   3  -3  -3 23.7022 4.77145   5 
   3  -3  -3 20.7554 6.67978   1 
   3  -3  -3 23.3850 6.19810   1 
   3  -3  -3 34.5003 5.64270  13 
   3  -3  -3 23.8128 3.00394   4 
   3  -3  -3 32.7004 6.89297  12 
   3  -3  -3 30.5404 3.68590   2 
   3  -3  -3 14.3091 3.82512   9 
  -3   3   3 25.5425 4.94855  13 
  -3   3   3 28.5190 6.51759   1 
  -3   3   3 33.0096 5.97863  14 
  -3   3   3 28.1170 6.78159   1 
  -3   3   3 18.3601 4.28968  11 
  -3   3   3 16.9528 4.19494   9 
  -3   3   3 28.9857 6.26158  12 
   2  -3  -3 1202.38 28.9768  11 
   2  -3  -3 1164.20 45.2020   1 
   2  -3  -3 1127.97 32.6097  13 
   2  -3  -3 1101.60 32.7568  14 
   2  -3  -3 1168.62 19.2309   2 
   2  -3  -3 1126.62 42.0709   1 
   2  -3  -3 1162.17 29.9735   9 
   2  -3  -3 1121.47 38.6948  12 
  -2   3   3 1171.47 28.8069   6 
  -2   3   3 1149.32 31.4545  13 
  -2   3   3 1159.64 31.4011  11 
  -2   3   3 1131.69 43.6616   1 
  -2   3   3 1141.85 42.9937   1 
  -2   3   3 1121.27 31.1183   9 
  -2   3   3 1159.31 34.9849  14 
   1  -3  -3 54.7711 8.92934   1 
   1  -3  -3 69.9762 7.52556  13 
   1  -3  -3 71.2371 7.60029  14 
   1  -3  -3 54.7242 9.32154   1 
   1  -3  -3 65.6767 7.81946  11 
   1  -3  -3 70.3179 9.26131  12 
   1  -3  -3 77.5447 7.53340   9 
  -1   3   3 61.3352 9.28514   1 
  -1   3   3 70.5777 7.07443   3 
  -1   3   3 70.5378 9.76927   1 
  -1   3   3 86.6189 9.41267  11 
  -1   3   3 64.2407 7.51740  14 
  -1   3   3 62.7124 8.39068  12 
  -1   3   3 57.3406 6.55681  13 
  -1   3   3 66.6075 5.56883   6 
  -1   3   3 85.9289 7.88025   9 
   0  -3  -3 1023.78 30.2611  11 
   0  -3  -3 1011.80 41.4599   1 
   0  -3  -3 1030.55 30.3153  13 
   0  -3  -3 1007.67 36.0095  12 
   0  -3  -3 1073.16 29.1772  14 
   0  -3  -3 1000.61 38.6510   1 
   0  -3  -3 1043.69 26.9423   9 
   0   3   3 995.669 28.2865   9 
   0   3   3 1018.37 34.6761  12 
   0   3   3 1046.61 29.8903  14 
   0   3   3 1038.76 18.2079   6 
   0   3   3 965.457 31.8613  11 
   0   3   3 1003.14 37.8759   1 
   0   3   3 1007.21 38.3762   1 
   0   3   3 1054.90 30.3065   3 
  -1  -3  -3 97.0467 10.9185  12 
  -1  -3  -3 124.117 11.4795  11 
  -1  -3  -3 101.288 7.92294   9 
  -1  -3  -3 95.8566 11.8177   1 
  -1  -3  -3 109.284 10.4114   4 
  -1  -3  -3 109.216 9.92561  13 
  -1  -3  -3 102.159 13.0515   1 
   1   3   3 108.305 9.95026   3 
   1   3   3 113.917 8.88817   9 
   1   3   3 98.3133 8.41677  14 
   1   3   3 102.240 11.2407   1 
   1   3   3 115.440 11.7057  12 
   1   3   3 102.749 11.9766   1 
   1   3   3 106.794 5.08392   2 
  -2  -3  -3 15.2275 5.75600  11 
  -2  -3  -3 18.3579 8.41633  12 
  -2  -3  -3 19.1570 4.78161  13 
  -2  -3  -3 21.6882 6.45506   1 
  -2  -3  -3 26.8980 6.51884   1 
  -2  -3  -3 17.3642 3.67380   7 
  -2  -3  -3 21.8150 3.75970   9 
  -2  -3  -3 17.8624 4.81223   5 
  -2  -3  -3 20.5059 5.57206   3 
   2   3   3 12.9615 4.80417  12 
   2   3   3 29.7957 3.86786   2 
   2   3   3 14.1594 3.49360  14 
   2   3   3 18.1877 4.28791   9 
   2   3   3 14.8169 5.28675   1 
   2   3   3 19.1247 6.68650   1 
   2   3   3 22.0613 5.39293   3 
  -3  -3  -3 237.224 17.0790   5 
  -3  -3  -3 246.896 15.2590  10 
  -3  -3  -3 235.458 19.5564   1 
  -3  -3  -3 244.320 18.9856  12 
  -3  -3  -3 199.914 20.7541   1 
  -3  -3  -3 223.375 16.2972  11 
   3   3   3 232.249 12.9790   2 
   3   3   3 258.555 15.1664   1 
   3   3   3 251.912 30.0078   8 
   3   3   3 235.911 14.4096   1 
   3   3   3 238.404 18.6546  12 
   3   3   3 246.316 13.1266  14 
   3   3   3 229.481 18.0899  11 
   3   3   3 252.772 12.3851   9 
  -4  -3  -3 -0.1920 0.67681   5 
  -4  -3  -3 0.71228 0.97242  10 
  -4  -3  -3 2.46109 1.46232   1 
  -4  -3  -3 1.20487 1.54165  12 
   4   3   3 0.75845 2.17898   2 
   4   3   3 -1.7121 1.39511   3 
   4   3   3 -2.3840 1.32002  12 
   4   3   3 -0.8854 0.95639  11 
   4   3   3 -0.8701 1.54717   8 
   5   3   3 12.7153 4.35203   2 
  -6  -3  -3 0.07540 0.91409  11 
  -6  -3  -3 0.25355 0.96099   5 
   6   3   3 -1.3709 1.51678  11 
   6   3   3 -0.1239 2.46251   8 
   9  -4  -3 73.1911 14.3111   7 
   9  -4  -3 99.2025 12.8669  14 
   9  -4  -3 57.2520 10.5521   2 
  -9   4   3 37.4403 12.8578  14 
  -9   4   3 63.4896 13.0043  13 
  -9   4   3 68.9066 10.0954   5 
  -9   4   3 37.6154 16.4071   1 
   8  -4  -3 -0.6867 1.46017   7 
   8  -4  -3 -0.1593 1.32475  13 
   8  -4  -3 -1.3021 0.99188  14 
   8  -4  -3 2.11742 2.08648   2 
  -8   4   3 1.51177 1.10670  13 
  -8   4   3 -3.2777 3.09207  14 
  -8   4   3 -0.4007 1.10713   9 
  -8   4   3 -0.3495 1.54034   1 
   7  -4  -3 26.3146 9.44745   1 
   7  -4  -3 14.6295 5.25039   2 
   7  -4  -3 30.0616 6.21007   5 
   7  -4  -3 33.6002 7.75608   1 
   7  -4  -3 28.9876 7.12376  14 
   7  -4  -3 32.2433 8.02912   7 
  -7   4   3 35.8571 8.55299   1 
  -7   4   3 33.1862 10.5073   1 
  -7   4   3 22.2912 6.05515  12 
  -7   4   3 23.7465 6.80166  13 
  -7   4   3 21.6244 6.43413   5 
   6  -4  -3 712.889 33.1851  14 
   6  -4  -3 733.378 29.7370   2 
   6  -4  -3 719.417 40.0782   1 
   6  -4  -3 744.728 26.5333   5 
   6  -4  -3 752.136 35.0851   7 
   6  -4  -3 778.952 37.4279   1 
  -6   4   3 731.651 29.4548   9 
  -6   4   3 744.708 44.2817   1 
  -6   4   3 738.985 35.0767  14 
  -6   4   3 705.108 34.7508  12 
  -6   4   3 709.458 42.4186   1 
   5  -4  -3 20.1852 5.40306  14 
   5  -4  -3 29.5032 7.38742   1 
   5  -4  -3 37.6001 5.93979   2 
   5  -4  -3 27.0417 7.02239  13 
   5  -4  -3 31.9213 6.07640   5 
   5  -4  -3 33.8447 4.30569  11 
   5  -4  -3 19.9664 8.12306   1 
  -5   4   3 22.0209 6.46874  14 
  -5   4   3 30.7258 7.41478  12 
  -5   4   3 29.7522 9.03469   1 
  -5   4   3 22.1887 5.91073  13 
  -5   4   3 29.4487 6.38866   9 
   4  -4  -3 21.1706 7.48366  12 
   4  -4  -3 20.5857 5.20938  14 
   4  -4  -3 22.4420 4.47132   5 
   4  -4  -3 17.5370 4.38554  11 
   4  -4  -3 22.4895 7.56993   1 
   4  -4  -3 16.1577 3.70151   2 
   4  -4  -3 19.9373 4.60904  13 
   4  -4  -3 23.3174 6.50906   1 
  -4   4   3 21.6599 5.75884  12 
  -4   4   3 22.9879 7.03837   1 
  -4   4   3 9.45834 3.85125  11 
  -4   4   3 24.6719 4.83838  14 
  -4   4   3 21.4390 5.39214   9 
  -4   4   3 22.4623 5.14856  13 
   3  -4  -3 104.206 8.53276  11 
   3  -4  -3 80.8453 12.6017  13 
   3  -4  -3 72.0085 9.20776  14 
   3  -4  -3 99.9004 6.66105   2 
   3  -4  -3 94.0155 12.9153   1 
   3  -4  -3 94.6021 15.1718  12 
   3  -4  -3 84.2627 8.53485   5 
  -3   4   3 84.8343 10.8827  12 
  -3   4   3 98.1499 9.51202   6 
  -3   4   3 88.0161 9.11525   9 
  -3   4   3 85.4856 13.1685   1 
  -3   4   3 99.8048 8.87494  11 
  -3   4   3 84.4870 12.8260   1 
  -3   4   3 90.2832 9.78428  13 
  -3   4   3 115.258 11.4851  14 
   2  -4  -3 13.3602 4.41569  14 
   2  -4  -3 10.2909 3.88862  13 
   2  -4  -3 20.6488 4.66866   1 
   2  -4  -3 16.0818 4.74937  11 
  -2   4   3 17.1193 5.14362  12 
  -2   4   3 18.0474 5.45504   1 
  -2   4   3 10.4464 3.47628   6 
  -2   4   3 17.8107 5.33240  11 
  -2   4   3 19.2995 5.04276  14 
  -2   4   3 22.1088 4.97766   9 
  -2   4   3 16.6667 4.37502  13 
   1  -4  -3 958.882 32.1621  13 
   1  -4  -3 997.993 39.3102  12 
   1  -4  -3 973.383 32.0774  14 
   1  -4  -3 955.646 41.9914   1 
   1  -4  -3 966.989 29.1921  11 
   1  -4  -3 968.016 50.7109   1 
  -1   4   3 942.659 28.3563   3 
  -1   4   3 926.181 29.6887   9 
  -1   4   3 924.978 32.0752  14 
  -1   4   3 964.285 42.9291   1 
  -1   4   3 914.656 31.7146  11 
  -1   4   3 932.003 23.7138   6 
  -1   4   3 933.904 36.0695  12 
  -1   4   3 928.746 41.0499   1 
  -1   4   3 944.897 31.0548  13 
   0  -4  -3 5.08777 2.87128  12 
   0  -4  -3 14.5538 5.73935   1 
   0  -4  -3 12.6444 4.16256  14 
   0  -4  -3 11.1116 4.02007  13 
   0   4   3 10.7590 2.24206   6 
   0   4   3 13.2649 4.13746   9 
   0   4   3 13.9335 4.05007  14 
   0   4   3 9.20512 3.99418  12 
  -1  -4  -3 319.304 22.2969  12 
  -1  -4  -3 310.364 18.6236  13 
  -1  -4  -3 322.799 24.2136   1 
  -1  -4  -3 285.927 24.8013   1 
  -1  -4  -3 310.677 18.2701  11 
   1   4   3 329.096 17.7214  14 
   1   4   3 311.539 21.3342  12 
   1   4   3 290.230 21.8741   1 
   1   4   3 304.036 16.3178   9 
   1   4   3 303.910 9.49938   6 
   1   4   3 293.211 19.6465  11 
   1   4   3 318.475 23.7191   1 
   1   4   3 287.397 17.1571   3 
  -2  -4  -3 -0.8862 0.70546  10 
  -2  -4  -3 0.19703 0.71112  13 
  -2  -4  -3 7.06474 2.77018   1 
  -2  -4  -3 -0.1328 1.18268  12 
  -2  -4  -3 0.11135 0.79854  11 
  -2  -4  -3 1.51896 1.57701   1 
  -2  -4  -3 -0.5365 0.23998   5 
   2   4   3 0.04495 1.13031   1 
   2   4   3 0.24462 1.44733   3 
   2   4   3 0.70970 1.16393  11 
   2   4   3 0.39026 1.20269   2 
   2   4   3 2.03155 1.09726   1 
   2   4   3 -1.0407 0.59577  14 
   2   4   3 -0.9138 1.23489  12 
   2   4   3 8.95361 3.24906   9 
  -3  -4  -3 12.0054 4.62320  13 
  -3  -4  -3 24.7423 7.54186  12 
  -3  -4  -3 16.7407 5.84944  10 
   3   4   3 6.19447 3.28791  12 
   3   4   3 20.0906 3.77405  14 
   3   4   3 13.1680 3.91868   2 
   3   4   3 14.1125 5.07852   3 
   3   4   3 21.0322 4.94934   1 
  -4  -4  -3 -2.2679 1.27515  12 
  -4  -4  -3 0.06895 0.72833  11 
  -4  -4  -3 -1.3947 0.94037  10 
   4   4   3 -1.8777 1.50781   2 
   4   4   3 -1.9192 1.30336  12 
   4   4   3 -0.4399 1.90758   3 
   4   4   3 1.22257 1.21184   8 
  -5  -4  -3 46.1974 9.20206  12 
  -5  -4  -3 35.7702 6.25857   5 
  -5  -4  -3 48.1223 6.08491   1 
   5   4   3 49.0159 8.94388   2 
   5   4   3 24.9369 11.0881   8 
   6   4   3 27.9481 13.8910   8 
   9  -5  -3 166.306 18.0551  14 
   9  -5  -3 125.635 16.8788   2 
   9  -5  -3 115.881 19.1267   7 
  -9   5   3 114.278 20.8579   1 
  -9   5   3 120.399 16.3616  13 
   8  -5  -3 -2.0059 1.63277   2 
   8  -5  -3 -2.6300 1.68074   7 
  -8   5   3 -0.9228 1.01159  13 
  -8   5   3 -1.2347 2.19635   1 
  -8   5   3 1.44845 2.25855  12 
  -8   5   3 -5.6430 2.83123   1 
  -8   5   3 -2.4539 1.95727  14 
   7  -5  -3 22.7763 8.80614   1 
   7  -5  -3 25.7937 6.42443  14 
   7  -5  -3 21.7808 5.74840   2 
   7  -5  -3 35.8155 6.14788   5 
   7  -5  -3 27.5606 7.51809   7 
  -7   5   3 21.8636 7.21929   1 
  -7   5   3 25.0188 8.11752   9 
  -7   5   3 34.1065 9.42565  12 
  -7   5   3 22.2030 7.63113  13 
   6  -5  -3 5.24713 2.52736   2 
   6  -5  -3 1.13234 0.76328   5 
   6  -5  -3 1.00345 1.85390   1 
   6  -5  -3 3.71139 1.87701  14 
   6  -5  -3 0.19268 2.12347   1 
   6  -5  -3 3.04918 2.36662   7 
  -6   5   3 0.74835 1.05956   9 
  -6   5   3 4.00279 2.91381   1 
  -6   5   3 1.50065 0.98432  13 
  -6   5   3 2.20259 2.36496   6 
  -6   5   3 1.99121 2.16124  14 
  -6   5   3 0.49433 1.75748   1 
  -6   5   3 0.82712 2.31142  12 
   5  -5  -3 414.587 33.3861   1 
   5  -5  -3 396.629 14.2607  11 
   5  -5  -3 396.016 23.4693   5 
   5  -5  -3 398.305 28.0403   1 
   5  -5  -3 409.670 24.4561   7 
   5  -5  -3 433.370 29.8428  12 
   5  -5  -3 419.955 20.1932   2 
  -5   5   3 444.267 38.8499   1 
  -5   5   3 399.657 24.5631   9 
  -5   5   3 372.460 31.1104   1 
  -5   5   3 398.102 23.8727   6 
  -5   5   3 313.088 30.1136  13 
  -5   5   3 426.454 18.1503  11 
  -5   5   3 402.022 25.7814  12 
   4  -5  -3 193.901 18.9397  12 
   4  -5  -3 250.746 21.9376   1 
   4  -5  -3 181.230 13.0115   5 
   4  -5  -3 216.295 12.1179   2 
   4  -5  -3 199.000 11.7844  11 
   4  -5  -3 209.727 17.0851  14 
   4  -5  -3 217.196 18.2988  13 
   4  -5  -3 221.817 22.7391   1 
  -4   5   3 198.749 15.0402   9 
  -4   5   3 227.185 18.2720  14 
  -4   5   3 196.783 21.8993   1 
  -4   5   3 191.010 15.8777  13 
  -4   5   3 187.660 15.5221   6 
  -4   5   3 217.762 22.9071   1 
  -4   5   3 214.222 18.5079  12 
  -4   5   3 190.005 13.4612  11 
   3  -5  -3 1028.16 28.5927  11 
   3  -5  -3 1006.30 43.5219  12 
   3  -5  -3 1016.22 38.4904  13 
   3  -5  -3 1015.67 46.3183   1 
   3  -5  -3 1008.51 31.9548   5 
   3  -5  -3 1024.79 37.6045  14 
   3  -5  -3 1007.04 50.8478   1 
  -3   5   3 995.798 33.0894  11 
  -3   5   3 1015.26 33.9819   9 
  -3   5   3 1081.92 50.4240   1 
  -3   5   3 1003.40 38.9375  14 
  -3   5   3 1040.18 41.4280  12 
  -3   5   3 1030.57 33.4404   6 
  -3   5   3 989.557 35.6834  13 
  -3   5   3 1085.22 51.0590   1 
   2  -5  -3 10.6020 3.63421  12 
   2  -5  -3 0.77229 0.83467  11 
   2  -5  -3 3.20513 2.54273   1 
   2  -5  -3 2.92830 1.92634  14 
   2  -5  -3 0.04748 1.42648   1 
  -2   5   3 0.85617 0.83312   1 
  -2   5   3 0.40017 0.99035  13 
  -2   5   3 8.18841 3.33442   6 
  -2   5   3 1.31861 0.93690   9 
  -2   5   3 0.42492 1.53401   1 
  -2   5   3 6.88363 2.88282   3 
   1  -5  -3 1.42479 0.76823  13 
   1  -5  -3 0.94207 0.78729  12 
   1  -5  -3 -0.3376 1.22138   1 
   1  -5  -3 0.33860 0.73698  11 
   1  -5  -3 -0.2472 0.76356   1 
   1  -5  -3 0.81599 1.12208  14 
  -1   5   3 2.52044 1.60385   1 
  -1   5   3 -0.5538 0.55440   9 
  -1   5   3 -0.4133 1.21929   6 
  -1   5   3 0.05032 1.09186   3 
  -1   5   3 -0.9083 1.14673   1 
  -1   5   3 -0.4269 0.63672  12 
   0  -5  -3 234.506 16.4257  11 
   0  -5  -3 211.563 21.6066   1 
   0  -5  -3 217.486 19.9538  12 
   0  -5  -3 223.711 23.6348   1 
   0  -5  -3 239.971 17.6864  13 
   0  -5  -3 201.718 16.2268  10 
   0   5   3 233.638 11.3018   6 
   0   5   3 218.594 18.9751  12 
   0   5   3 213.014 16.4396  14 
   0   5   3 220.857 14.5584   3 
   0   5   3 254.074 18.7945  11 
   0   5   3 232.344 15.3619   9 
   0   5   3 166.632 18.4172   1 
   0   5   3 253.553 22.6235   1 
  -1  -5  -3 0.37135 1.18952  11 
  -1  -5  -3 0.24039 2.81323  12 
  -1  -5  -3 -0.1643 0.81084  10 
  -1  -5  -3 -1.3477 1.43656   1 
  -1  -5  -3 -0.0736 1.00400  13 
  -1  -5  -3 0.92879 1.04688   1 
   1   5   3 1.64024 1.45454   1 
   1   5   3 -0.6870 1.13370   1 
   1   5   3 -1.2946 0.98692   3 
   1   5   3 0.06178 0.65566   9 
  -2  -5  -3 3.13471 1.73812  13 
  -2  -5  -3 14.4851 4.81374   5 
  -2  -5  -3 4.89736 3.37479  12 
  -2  -5  -3 2.07745 1.41688  10 
  -2  -5  -3 1.56764 0.98617  11 
  -2  -5  -3 1.69707 3.01309   1 
   2   5   3 4.75222 3.12836  12 
   2   5   3 3.57775 1.49756  14 
   2   5   3 1.43846 1.50768   1 
   2   5   3 2.91929 2.04663   3 
  -3  -5  -3 -3.0677 2.05105   1 
  -3  -5  -3 0.01927 0.39131   5 
  -3  -5  -3 -0.4191 0.62123  11 
  -3  -5  -3 0.26564 1.35117   1 
  -3  -5  -3 -0.1611 1.03785  13 
   3   5   3 -0.3954 2.29503   1 
   3   5   3 0.25376 1.79697   3 
   3   5   3 1.49920 2.40627  12 
   3   5   3 9.59214 3.23458  14 
  -4  -5  -3 2.02318 2.48353   1 
  -4  -5  -3 -0.4105 0.78765   5 
  -4  -5  -3 0.73133 1.81969  10 
  -4  -5  -3 0.55647 0.81845  11 
  -4  -5  -3 -0.1931 2.08218   1 
  -4  -5  -3 4.42937 3.01144  12 
   4   5   3 2.41487 2.30287   8 
   4   5   3 -2.1755 1.47428   3 
   4   5   3 1.44481 3.57352  12 
  -5  -5  -3 -1.4696 0.64784   5 
  -5  -5  -3 -0.8367 2.17868   1 
   8  -6  -3 6.81737 4.16377   2 
   8  -6  -3 17.5686 6.39462   7 
   8  -6  -3 24.4175 8.77322  14 
  -8   6   3 21.9122 6.67294   1 
  -8   6   3 0.59394 3.62607   6 
   7  -6  -3 420.941 28.1908  14 
   7  -6  -3 406.088 28.1577  10 
   7  -6  -3 386.406 24.4302   2 
   7  -6  -3 364.762 28.0533   7 
  -7   6   3 388.510 37.1852   1 
  -7   6   3 431.548 28.8751  12 
  -7   6   3 377.551 30.1600  14 
  -7   6   3 423.838 29.6122   6 
  -7   6   3 349.090 24.2831   9 
  -7   6   3 392.494 28.3505  13 
  -7   6   3 379.551 37.0540   1 
   6  -6  -3 100.189 10.4058   5 
   6  -6  -3 110.431 18.5804   1 
   6  -6  -3 137.559 18.1528  14 
   6  -6  -3 95.6732 10.8274   2 
   6  -6  -3 71.6041 13.1053  13 
  -6   6   3 104.313 19.6628   1 
  -6   6   3 119.715 16.3944  14 
  -6   6   3 119.396 14.6892  12 
  -6   6   3 124.103 14.7722  13 
  -6   6   3 135.388 15.0165   6 
  -6   6   3 113.919 13.3241   9 
   5  -6  -3 254.176 20.8685  14 
   5  -6  -3 237.963 19.2851   7 
   5  -6  -3 246.682 12.8758  11 
   5  -6  -3 261.533 15.8443   2 
   5  -6  -3 228.311 27.8874   1 
   5  -6  -3 255.211 15.7520   5 
   5  -6  -3 228.398 24.1038  12 
  -5   6   3 250.081 27.8391   1 
  -5   6   3 255.897 19.8285  13 
  -5   6   3 256.552 21.8271  12 
  -5   6   3 237.496 22.0858  14 
  -5   6   3 267.706 16.4695  11 
  -5   6   3 235.088 26.8853   1 
   4  -6  -3 62.8166 13.1324   1 
   4  -6  -3 52.4361 18.0564   1 
   4  -6  -3 60.5027 8.89980   5 
   4  -6  -3 57.5667 9.60089  14 
   4  -6  -3 65.6428 9.31938   7 
   4  -6  -3 70.3191 12.9865  12 
   4  -6  -3 49.9879 10.4412  13 
   4  -6  -3 61.5091 7.08231  11 
  -4   6   3 79.5790 13.2987   1 
  -4   6   3 63.4008 9.58355  13 
  -4   6   3 47.8994 8.23468  11 
  -4   6   3 88.7328 10.3383   6 
   3  -6  -3 35.4306 9.88443   1 
   3  -6  -3 27.6278 6.48681  13 
   3  -6  -3 20.5708 5.53357  14 
   3  -6  -3 31.2606 6.36035  11 
   3  -6  -3 27.8618 5.59926   7 
   3  -6  -3 28.8618 8.17155  12 
   3  -6  -3 36.9424 8.64121   1 
  -3   6   3 22.6408 5.02538   6 
  -3   6   3 30.3046 7.25888  14 
  -3   6   3 21.5236 6.20064  13 
  -3   6   3 21.8842 9.23201   1 
  -3   6   3 23.0345 4.77140   3 
  -3   6   3 27.7089 6.59918   9 
   2  -6  -3 7.56157 2.97692   7 
   2  -6  -3 2.79623 1.98961  10 
   2  -6  -3 3.88916 3.19988   1 
   2  -6  -3 1.27607 1.13235  13 
   2  -6  -3 13.4513 6.33300  12 
  -2   6   3 1.65298 1.18488   9 
  -2   6   3 2.50543 2.37440  12 
  -2   6   3 5.08638 2.22417   3 
  -2   6   3 20.1846 5.52150  11 
  -2   6   3 17.0575 4.94022  13 
  -2   6   3 4.94135 2.11182   6 
  -2   6   3 18.0593 5.45635   1 
   1  -6  -3 117.262 13.4600  13 
   1  -6  -3 114.532 15.2200  11 
   1  -6  -3 136.666 17.3556   1 
   1  -6  -3 120.090 13.4164  10 
   1  -6  -3 124.837 8.35483   7 
   1  -6  -3 124.394 14.3725  14 
  -1   6   3 125.928 13.3537  14 
  -1   6   3 123.024 10.6359   3 
  -1   6   3 86.5203 11.5371   9 
  -1   6   3 131.523 10.3255   6 
  -1   6   3 134.562 25.4847   1 
  -1   6   3 127.109 15.5378  12 
   0  -6  -3 115.314 14.2684  13 
   0  -6  -3 152.180 15.3084  10 
   0  -6  -3 146.860 13.4248  11 
   0  -6  -3 126.105 19.7619   1 
   0  -6  -3 112.691 17.2107   1 
   0   6   3 127.988 9.02898   6 
   0   6   3 121.011 11.3044   3 
   0   6   3 144.299 28.5189   1 
   0   6   3 128.666 15.9032  12 
   0   6   3 140.003 14.8649  14 
   0   6   3 124.982 15.2087  11 
   0   6   3 120.746 19.0227   1 
   0   6   3 125.093 12.5485   9 
  -1  -6  -3 62.8772 11.9806   1 
  -1  -6  -3 48.8393 13.2989  13 
  -1  -6  -3 45.5492 14.6643  11 
  -1  -6  -3 63.8665 9.61567   5 
  -1  -6  -3 67.6071 10.4745  10 
  -1  -6  -3 71.7365 15.4051  12 
  -1  -6  -3 45.2855 15.6247   1 
   1   6   3 53.3479 8.95731   9 
   1   6   3 49.9919 13.0066   1 
   1   6   3 31.8100 10.5959  11 
   1   6   3 65.7501 8.89039   3 
   1   6   3 87.3976 14.2419   1 
   1   6   3 71.8662 11.4445  12 
   1   6   3 61.6706 9.94216  14 
  -2  -6  -3 17.1863 6.14654   1 
  -2  -6  -3 -0.4261 3.33560   1 
  -2  -6  -3 0.78905 1.62313  10 
  -2  -6  -3 1.06763 0.72931   5 
  -2  -6  -3 2.71980 1.60593  13 
  -2  -6  -3 0.06094 0.83200  11 
   2   6   3 1.84608 3.35976  12 
   2   6   3 2.07415 1.51710  11 
   2   6   3 3.09395 2.51873   1 
   2   6   3 15.4491 7.41248   1 
   2   6   3 5.02683 2.68587  14 
   2   6   3 4.38194 2.56233   3 
  -3  -6  -3 1.32725 2.48921   1 
  -3  -6  -3 0.30985 0.75617  11 
  -3  -6  -3 0.44496 1.73875  10 
  -3  -6  -3 -1.6961 0.86757   5 
   3   6   3 -1.7164 3.48252  12 
   3   6   3 0.11139 1.64194   8 
   3   6   3 3.52859 3.09934   3 
  -4  -6  -3 2.08758 1.09204  11 
  -4  -6  -3 2.46705 1.21160   5 
   7  -7  -3 220.054 20.0651  14 
   7  -7  -3 240.536 21.0241   1 
   7  -7  -3 167.713 22.1787  10 
   7  -7  -3 178.828 20.3841   7 
   7  -7  -3 185.188 16.7128   2 
  -7   7   3 200.167 29.3707   1 
  -7   7   3 218.952 20.0128  12 
  -7   7   3 188.300 21.0310   6 
  -7   7   3 186.765 23.9678  13 
   6  -7  -3 29.1486 10.5924   1 
   6  -7  -3 46.9302 8.57088  14 
   6  -7  -3 18.0625 6.25548   7 
  -6   7   3 29.2990 7.65822  12 
  -6   7   3 25.6719 7.35392   6 
   5  -7  -3 -0.0289 2.98157  10 
   5  -7  -3 -0.5553 1.14210  14 
   5  -7  -3 -1.5735 1.46406   7 
   5  -7  -3 -2.0470 1.03088  13 
   5  -7  -3 9.52700 5.31115  12 
   5  -7  -3 -0.1823 0.48350  11 
  -5   7   3 -1.7994 1.92557  14 
  -5   7   3 -0.3149 3.18467  12 
  -5   7   3 -2.5014 1.74844   6 
  -5   7   3 -0.3478 0.53654  13 
  -5   7   3 -0.0738 1.01369   9 
  -5   7   3 -0.3951 1.77309   1 
  -5   7   3 -0.5890 3.02264   1 
   4  -7  -3 3.16982 3.22864   1 
   4  -7  -3 2.20383 4.27501   1 
   4  -7  -3 3.50255 2.38516  13 
   4  -7  -3 15.8743 4.68911   7 
   4  -7  -3 19.7579 5.33025  14 
   4  -7  -3 11.7275 4.57026  11 
   4  -7  -3 35.6604 11.9187  12 
  -4   7   3 2.71063 2.35320   1 
  -4   7   3 22.3077 5.25196  13 
  -4   7   3 7.88790 3.95682  12 
   3  -7  -3 56.6995 15.3865   1 
   3  -7  -3 29.6466 10.8035  10 
   3  -7  -3 52.2841 11.0489  12 
   3  -7  -3 47.5179 7.51038   7 
   3  -7  -3 37.4473 8.76093  13 
   3  -7  -3 41.8301 11.6407  14 
   3  -7  -3 56.1586 10.9589  11 
  -3   7   3 47.9583 13.0203   1 
  -3   7   3 48.0551 7.06667   6 
  -3   7   3 35.9560 11.0655  12 
  -3   7   3 37.7100 6.31057   3 
  -3   7   3 44.9900 9.57913  14 
  -3   7   3 41.0771 9.90522   9 
  -3   7   3 47.1013 9.45111  13 
   2  -7  -3 -0.6190 1.11664  13 
   2  -7  -3 13.6162 6.53096  12 
   2  -7  -3 0.93340 1.57651  10 
   2  -7  -3 2.37779 2.15367   1 
   2  -7  -3 2.29091 1.91778   1 
   2  -7  -3 -0.0824 0.68432  14 
   2  -7  -3 0.93723 0.77261  11 
  -2   7   3 -0.1054 0.89494   9 
  -2   7   3 -1.6785 0.96639   3 
  -2   7   3 3.39250 3.40702   1 
  -2   7   3 1.24288 2.28542  14 
  -2   7   3 0.95521 2.45099  12 
  -2   7   3 -0.0840 2.52930   1 
  -2   7   3 0.65721 1.13658  11 
  -2   7   3 10.1928 3.82049   6 
  -2   7   3 -0.0318 0.65379  13 
   1  -7  -3 57.9517 12.1250  13 
   1  -7  -3 70.9253 11.8463  10 
   1  -7  -3 70.1000 10.4865  11 
   1  -7  -3 100.490 15.8775   1 
  -1   7   3 62.7451 17.4794   1 
  -1   7   3 75.5306 20.6102   1 
  -1   7   3 76.6244 12.9316  12 
  -1   7   3 77.2211 13.9270  11 
  -1   7   3 91.0760 9.58703   6 
  -1   7   3 75.5111 8.36436   3 
  -1   7   3 83.7836 17.5081  14 
   0  -7  -3 -0.9760 3.26986   1 
   0  -7  -3 2.53568 2.49397   1 
   0  -7  -3 3.84918 4.09012  12 
   0  -7  -3 4.90735 2.48935  10 
   0  -7  -3 15.0192 5.77513  11 
   0   7   3 10.1528 3.95060   3 
   0   7   3 4.94467 3.37409  12 
  -1  -7  -3 6.68704 3.74129   1 
  -1  -7  -3 0.79884 1.69827  10 
   1   7   3 10.1224 4.08582   1 
   1   7   3 7.21794 5.12809  14 
   1   7   3 4.57764 2.90901   3 
   1   7   3 25.1541 7.72717  12 
  -2  -7  -3 -0.3227 1.21692  11 
  -2  -7  -3 0.25096 1.35519  10 
   2   7   3 0.14757 1.63536   3 
   2   7   3 1.12170 2.50497  12 
   6  -8  -3 11.2235 6.78882   7 
   6  -8  -3 5.97838 2.89662  10 
   6  -8  -3 30.5504 8.91098  14 
  -6   8   3 4.77206 2.68088  13 
  -6   8   3 5.06162 4.56779   6 
  -6   8   3 4.78766 5.34325   1 
   5  -8  -3 67.0024 11.7101  14 
   5  -8  -3 49.5627 11.7150  10 
  -5   8   3 38.9426 15.5516   1 
  -5   8   3 66.2626 12.3385   6 
  -5   8   3 75.9908 12.6061  12 
  -5   8   3 47.3057 11.0166  13 
   4  -8  -3 18.4699 7.92946  10 
   4  -8  -3 5.58680 4.70626   1 
   4  -8  -3 22.3541 5.44183  11 
  -4   8   3 29.7280 6.51533  13 
  -4   8   3 4.77929 5.04878   1 
  -4   8   3 14.1947 5.91032  12 
   3  -8  -3 54.7303 16.5467   1 
   3  -8  -3 67.4884 11.4241  10 
   3  -8  -3 66.5941 10.8627  14 
  -3   8   3 97.6165 17.2134   1 
  -3   8   3 89.4947 10.5184   6 
  -3   8   3 47.7314 10.6943  13 
  -3   8   3 53.4521 12.5262  12 
   2  -8  -3 -2.1894 1.91286  10 
   2  -8  -3 0.84531 0.98118  11 
   2  -8  -3 2.36930 2.01359   1 
  -2   8   3 -2.1179 2.69192   1 
  -2   8   3 -1.1972 1.01850  11 
  -2   8   3 1.23980 1.23000   9 
   1  -8  -3 32.3670 11.3781  10 
   1  -8  -3 39.7798 13.8608   1 
   1  -8  -3 42.1485 9.00659  11 
   1  -8  -3 29.8261 8.52798   5 
  -1   8   3 52.2705 12.4204   1 
  -1   8   3 56.1251 11.1291  12 
   0  -8  -3 2.06626 1.22450  11 
   0  -8  -3 1.53359 0.88509   5 
   0  -8  -3 -0.3138 2.50780  10 
   0  -8  -3 0.36455 5.20574   1 
   0   8   3 32.5267 12.2554   1 
   0   8   3 3.39980 3.85380  12 
  -1  -8  -3 29.6165 8.26293   5 
   1   8   3 21.4878 7.16121  12 
   1   8   3 55.4945 18.5971   1 
   0  10  -4 43.6646 13.2223   6 
   0  10  -4 17.2938 8.58477   1 
   0 -10   4 59.9247 17.4148   1 
   0 -10   4 23.5092 9.73212  10 
   1 -10   4 34.6563 12.6171   1 
   1 -10   4 53.7387 7.44192  10 
  -2  10  -4 51.7037 12.4301   6 
  -2  10  -4 87.1755 11.5892   1 
   3   9  -4 64.5259 12.3830   1 
  -3  -9   4 57.9335 11.5467   1 
   2   9  -4 -0.9239 1.88371   6 
   2   9  -4 1.40183 2.98292   1 
  -2  -9   4 -0.7546 2.01906  10 
  -2  -9   4 3.48676 3.81500   1 
   1   9  -4 -2.7508 3.50436   1 
   1   9  -4 -0.5591 1.80177   6 
  -1  -9   4 -2.1770 3.13812  12 
  -1  -9   4 -1.3949 1.85236  10 
  -1  -9   4 -1.2265 3.54249   1 
  -1  -9   4 -1.8189 1.32378  13 
   0   9  -4 9.46192 4.41627   6 
   0   9  -4 0.50412 3.65379   1 
   0  -9   4 6.78535 2.83830  10 
   0  -9   4 9.92350 6.44582   6 
   0  -9   4 12.7858 6.18243  12 
   0  -9   4 21.8356 7.04169  13 
   0  -9   4 32.8914 13.6484   1 
  -1   9  -4 83.8450 13.4182   6 
  -1   9  -4 79.5550 11.8356  11 
  -1   9  -4 73.2750 18.9506   1 
  -1   9  -4 60.7311 23.1102   1 
   1  -9   4 91.9376 14.4530  10 
   1  -9   4 75.7355 16.1170   1 
   1  -9   4 76.7938 19.4307  13 
  -2   9  -4 -1.3317 3.27597   1 
  -2   9  -4 0.63403 1.12799  11 
  -2   9  -4 1.11463 1.89796   6 
  -2   9  -4 3.83638 2.49382   1 
   2  -9   4 6.13633 2.54694  10 
   2  -9   4 3.59800 2.28951  13 
  -3   9  -4 0.71883 3.00859   1 
  -3   9  -4 0.46369 1.98511   7 
  -3   9  -4 -0.6937 1.45441   6 
  -3   9  -4 -2.9406 2.69197   1 
   3  -9   4 -0.1463 2.12544  13 
   3  -9   4 13.7966 5.17626  10 
  -4   9  -4 25.1086 11.7522   1 
   4  -9   4 29.8875 8.71805  10 
   4  -9   4 23.7134 8.07976   4 
  -5   9  -4 68.3531 19.3524   1 
  -5   9  -4 78.7078 13.3504  13 
  -5   9  -4 95.1167 13.4440   6 
   5  -9   4 103.366 13.4259   4 
   5   8  -4 66.6400 20.4325   1 
   4   8  -4 3.29594 2.56353   6 
   4   8  -4 0.76222 4.08302   1 
  -4  -8   4 1.34661 1.05690   5 
  -4  -8   4 5.67917 2.92915  10 
  -4  -8   4 -0.4483 2.09515   1 
   3   8  -4 4.76067 4.36045  10 
   3   8  -4 12.4909 5.71248   1 
   3   8  -4 17.6808 3.93466   9 
  -3  -8   4 7.55572 3.22393  10 
  -3  -8   4 1.49173 3.42744   1 
  -3  -8   4 -0.1834 3.42362   6 
   2   8  -4 63.4761 10.0779  11 
   2   8  -4 51.2066 10.8049  10 
  -2  -8   4 69.7890 12.7366  12 
  -2  -8   4 69.5762 10.0876  10 
  -2  -8   4 78.0479 7.66202   5 
  -2  -8   4 77.9076 15.9901   1 
  -2  -8   4 50.3657 10.4438   6 
  -2  -8   4 78.8086 16.0843   1 
   1   8  -4 2.58813 3.46459   1 
   1   8  -4 1.92379 1.07395  11 
   1   8  -4 17.3630 5.51367   6 
   1   8  -4 2.84692 2.73115   1 
   1   8  -4 -0.7028 1.12983  14 
  -1  -8   4 -4.2396 2.34100   1 
  -1  -8   4 2.63191 2.67695  12 
  -1  -8   4 15.1297 5.86119   1 
  -1  -8   4 3.28467 2.06400  10 
  -1  -8   4 1.19860 0.81329   5 
   0   8  -4 13.4374 5.66091  11 
   0   8  -4 13.3844 5.59320   7 
   0   8  -4 5.02182 3.31046  14 
   0   8  -4 6.41418 3.25230  10 
   0   8  -4 22.4313 6.01698   6 
   0   8  -4 28.9556 8.41424   1 
   0  -8   4 30.3173 8.93081   6 
   0  -8   4 24.0704 7.19328   1 
   0  -8   4 6.25444 3.13341  10 
   0  -8   4 22.7353 7.83331  12 
  -1   8  -4 3.39377 2.47672   7 
  -1   8  -4 2.30109 2.16019  10 
  -1   8  -4 -0.6203 1.71338   1 
  -1   8  -4 3.06721 1.72503  14 
  -1   8  -4 2.61735 2.87394   6 
  -1   8  -4 2.55073 2.34148   1 
   1  -8   4 1.32611 2.59425  12 
   1  -8   4 6.69840 3.55457   1 
   1  -8   4 14.7982 6.34658   1 
   1  -8   4 1.35416 3.78953   6 
   1  -8   4 5.02856 2.56194  10 
   1  -8   4 0.90714 1.52812  13 
  -2   8  -4 9.62868 4.12293  13 
  -2   8  -4 3.84621 2.35006  10 
  -2   8  -4 2.47060 2.38515   1 
  -2   8  -4 9.81115 3.59027  11 
  -2   8  -4 8.67511 3.82913   7 
  -2   8  -4 4.77879 2.91278   6 
   2  -8   4 4.49780 2.70261  12 
   2  -8   4 1.85342 2.54894   6 
   2  -8   4 3.72327 1.91725  10 
  -3   8  -4 781.924 38.2925   6 
  -3   8  -4 795.141 37.2950  14 
  -3   8  -4 787.839 44.1698   1 
  -3   8  -4 743.032 27.4885  11 
  -3   8  -4 833.625 47.7970   1 
   3  -8   4 782.234 36.3791  10 
   3  -8   4 804.952 38.6742   4 
  -4   8  -4 116.487 16.3211   1 
  -4   8  -4 111.139 12.1100  13 
  -4   8  -4 125.883 17.8680   1 
  -4   8  -4 137.475 12.9177  14 
  -4   8  -4 111.519 15.3629   6 
  -4   8  -4 103.976 14.9721   7 
   4  -8   4 103.298 14.7929   4 
   4  -8   4 129.004 14.1231  10 
  -5   8  -4 947.465 50.7486   1 
  -5   8  -4 1026.06 47.2057   6 
  -5   8  -4 870.196 37.9676  13 
   5  -8   4 950.863 43.5188   4 
   6  -8   4 18.3498 8.00668   4 
   6   7  -4 35.2992 14.9585   8 
  -6  -7   4 34.5095 9.55603  10 
  -6  -7   4 36.1162 16.7530   1 
  -6  -7   4 32.9700 9.43797   5 
   5   7  -4 9.29678 3.93284  10 
   5   7  -4 9.11233 4.36636   1 
   5   7  -4 33.2514 14.0463   1 
   5   7  -4 16.1527 9.92122   8 
   5   7  -4 23.8212 6.80430   6 
  -5  -7   4 16.0812 6.83504   6 
  -5  -7   4 25.1088 7.38959   5 
  -5  -7   4 22.1995 7.21021  10 
  -5  -7   4 42.3611 12.6060   1 
   4   7  -4 13.1351 4.31779   6 
   4   7  -4 1.47585 1.27214   9 
   4   7  -4 -0.2175 0.70261  11 
   4   7  -4 1.08263 2.03359  10 
   4   7  -4 3.75517 2.70061   1 
  -4  -7   4 0.50491 1.81071   6 
  -4  -7   4 1.91483 1.86226  13 
  -4  -7   4 4.55560 2.75181  10 
  -4  -7   4 2.75564 2.93157   1 
  -4  -7   4 1.39031 2.39984   1 
  -4  -7   4 1.41188 0.68443   5 
  -4  -7   4 -0.2827 2.62140  12 
   3   7  -4 79.6168 14.0341   1 
   3   7  -4 42.4850 8.39208   6 
   3   7  -4 47.0267 8.47249   9 
   3   7  -4 70.7356 16.5989   1 
  -3  -7   4 52.8893 7.08304   5 
  -3  -7   4 39.3888 9.35405   6 
  -3  -7   4 44.8514 9.53153  10 
  -3  -7   4 30.1569 9.76367  12 
  -3  -7   4 39.6253 11.8465   1 
   2   7  -4 0.53001 0.73286   9 
   2   7  -4 -1.1509 1.23410   6 
   2   7  -4 3.51041 1.85150   7 
   2   7  -4 0.90432 2.08269   1 
  -2  -7   4 -1.1267 0.95322  13 
  -2  -7   4 -4.2125 1.91054   6 
  -2  -7   4 -1.8382 3.28019  12 
  -2  -7   4 3.14019 2.27913   1 
  -2  -7   4 0.20862 1.51870  10 
  -2  -7   4 -0.0091 0.52832   5 
   1   7  -4 82.9927 15.0626   1 
   1   7  -4 90.9602 9.89488   7 
   1   7  -4 85.0046 15.7606   1 
   1   7  -4 85.5469 9.91230  11 
  -1  -7   4 105.474 13.3330  12 
  -1  -7   4 90.6041 13.3852   6 
  -1  -7   4 75.6221 7.53774   5 
  -1  -7   4 88.8070 11.6831  10 
  -1  -7   4 87.8682 13.9264   1 
  -1  -7   4 78.1805 9.29093  13 
  -1  -7   4 80.6581 14.9469   1 
   0   7  -4 1.55068 2.03756   7 
   0   7  -4 1.34564 1.94527   1 
   0   7  -4 13.7657 5.18329   6 
   0  -7   4 18.8319 4.89443   1 
   0  -7   4 6.27052 3.28064  12 
  -1   7  -4 1014.22 37.6831  10 
  -1   7  -4 1019.42 47.5269   1 
  -1   7  -4 993.547 38.2798  14 
  -1   7  -4 1007.52 58.5387   6 
  -1   7  -4 1055.40 51.7528   1 
  -1   7  -4 1012.06 32.1033  11 
   1  -7   4 1039.69 46.2462   1 
   1  -7   4 988.684 36.7980  12 
   1  -7   4 1066.22 36.1518  13 
   1  -7   4 1093.95 40.9241  10 
   1  -7   4 1012.50 45.8160   1 
  -2   7  -4 -0.1096 1.93974   7 
  -2   7  -4 0.46024 1.13393  14 
  -2   7  -4 1.12807 1.45508   1 
  -3   7  -4 187.132 14.7585  10 
  -3   7  -4 199.592 20.6810   1 
  -3   7  -4 175.607 17.3066   6 
  -3   7  -4 187.419 16.0682  14 
  -3   7  -4 185.248 17.6782   1 
  -3   7  -4 185.345 14.0948  13 
  -3   7  -4 188.407 18.0379   7 
  -3   7  -4 177.201 12.6830  11 
   3  -7   4 210.406 16.3634   1 
   3  -7   4 199.106 16.5989  10 
   3  -7   4 178.075 15.5624  13 
   3  -7   4 182.881 13.1800  12 
   3  -7   4 182.756 14.1982   1 
   3  -7   4 184.631 17.7385   4 
  -4   7  -4 13.6616 5.13054   1 
  -4   7  -4 10.8772 3.52292  13 
   4  -7   4 6.39245 2.63716  10 
   4  -7   4 13.7262 5.93299   4 
   4  -7   4 21.0773 6.19521  13 
  -5   7  -4 93.8053 14.2614   6 
  -5   7  -4 75.5536 18.0031  14 
  -5   7  -4 105.882 11.3228  13 
  -5   7  -4 128.408 16.3343   7 
  -5   7  -4 112.795 14.6480   1 
   5  -7   4 114.545 15.8399  13 
   5  -7   4 104.587 14.3283   4 
   5  -7   4 116.831 11.5994  10 
  -6   7  -4 0.37729 2.25967   6 
   6  -7   4 2.26169 4.00252   4 
   7   6  -4 -0.0126 2.76418   8 
   7   6  -4 5.93846 5.32873   1 
   7   6  -4 2.65728 2.41935  14 
   6   6  -4 30.1298 13.8069   8 
   6   6  -4 38.0016 12.8205   1 
   6   6  -4 45.1768 10.0094  10 
  -6  -6   4 34.1491 10.2885   5 
  -6  -6   4 53.6355 11.8425   1 
  -6  -6   4 36.9977 12.3956  10 
   5   6  -4 -1.5117 2.99213   1 
   5   6  -4 1.44158 0.93923   5 
   5   6  -4 0.09791 1.02362  11 
   5   6  -4 0.83082 1.79377   8 
   5   6  -4 5.47848 3.79874   1 
   5   6  -4 4.03830 2.42575   6 
  -5  -6   4 0.50390 2.65648   1 
  -5  -6   4 1.53243 3.20766  12 
  -5  -6   4 -1.7720 2.15637   6 
  -5  -6   4 0.42235 0.83059   5 
  -5  -6   4 8.81536 4.64763   1 
  -5  -6   4 12.8195 5.20051  10 
   4   6  -4 17.2650 4.99154   6 
   4   6  -4 6.21342 4.16174   8 
   4   6  -4 29.7316 9.72456   1 
   4   6  -4 13.7241 4.73962   9 
  -4  -6   4 5.80810 2.46226  10 
  -4  -6   4 6.52928 3.34705   6 
  -4  -6   4 14.6464 7.00516   1 
   3   6  -4 669.589 30.1341   6 
   3   6  -4 626.710 40.0168  11 
   3   6  -4 689.810 29.0667   9 
   3   6  -4 682.635 26.6163   5 
   3   6  -4 668.242 30.6655  10 
   3   6  -4 735.122 69.1820   1 
  -3  -6   4 698.891 38.5880  10 
  -3  -6   4 689.118 24.9398   3 
  -3  -6   4 659.477 28.3570  13 
  -3  -6   4 606.323 51.8918   1 
  -3  -6   4 631.020 61.6934   1 
  -3  -6   4 700.808 26.1085   5 
  -3  -6   4 684.431 30.9647   6 
   2   6  -4 121.386 12.1161   6 
   2   6  -4 102.920 16.4621   1 
   2   6  -4 117.097 9.60620   5 
   2   6  -4 129.576 15.7740   1 
   2   6  -4 108.450 10.1576  11 
   2   6  -4 122.204 12.6213  10 
   2   6  -4 116.902 12.4850   9 
  -2  -6   4 129.501 17.4463   1 
  -2  -6   4 132.095 12.0512  13 
  -2  -6   4 121.467 10.1243   5 
  -2  -6   4 124.593 7.75241   3 
  -2  -6   4 125.333 13.8524  10 
  -2  -6   4 95.3982 11.7349   6 
  -2  -6   4 116.110 15.1352   1 
  -2  -6   4 136.453 14.5864  12 
   1   6  -4 957.134 44.8507   1 
   1   6  -4 975.796 35.0411   6 
   1   6  -4 993.686 49.5100   1 
   1   6  -4 889.305 33.8089  10 
   1   6  -4 1003.05 25.8725   5 
   1   6  -4 970.328 30.9268  11 
   1   6  -4 977.578 34.0164   7 
  -1  -6   4 1013.71 47.3626   1 
  -1  -6   4 996.926 46.4183   1 
  -1  -6   4 929.228 35.7068   6 
  -1  -6   4 989.041 24.9712   5 
  -1  -6   4 1006.37 31.8720  13 
  -1  -6   4 969.825 37.0893  12 
  -1  -6   4 1016.08 18.3308   3 
  -1  -6   4 955.680 37.5310  10 
   0   6  -4 0.07868 1.18442   1 
   0   6  -4 0.44245 0.48868  14 
   0   6  -4 -1.2001 1.25513   7 
   0   6  -4 0.62187 1.07463  10 
   0   6  -4 0.22480 0.50229  11 
   0   6  -4 -0.5172 0.80037   6 
   0   6  -4 -0.7151 0.93318   1 
   0  -6   4 -0.7303 1.32011   6 
   0  -6   4 1.50632 1.44924   1 
   0  -6   4 2.16657 1.80384  12 
   0  -6   4 7.33755 2.79285  13 
   0  -6   4 0.60676 0.43796   5 
   0  -6   4 -0.2732 0.94691   1 
  -1   6  -4 1195.56 40.1941   6 
  -1   6  -4 1272.85 34.5131  13 
  -1   6  -4 1277.94 52.4903   1 
  -1   6  -4 1276.37 39.0827  10 
  -1   6  -4 1276.26 34.9405  11 
  -1   6  -4 1283.91 43.4943   7 
  -1   6  -4 1326.78 49.9240   1 
  -1   6  -4 1224.47 38.9957  14 
   1  -6   4 1223.31 42.2814   6 
   1  -6   4 1241.56 46.0616   1 
   1  -6   4 1304.41 36.2234  13 
   1  -6   4 1279.29 46.3512   1 
   1  -6   4 1241.30 37.2381  12 
   1  -6   4 1266.17 41.5328  10 
  -2   6  -4 594.999 25.4351  10 
  -2   6  -4 579.692 22.9294  13 
  -2   6  -4 638.722 29.2411   6 
  -2   6  -4 628.345 31.2665   7 
  -2   6  -4 613.079 26.7103  14 
  -2   6  -4 593.477 48.3514   1 
  -2   6  -4 607.588 34.6458   1 
  -2   6  -4 600.723 23.2755  11 
   2  -6   4 653.533 30.6231   6 
   2  -6   4 612.054 29.2143   4 
   2  -6   4 592.577 23.1962  12 
   2  -6   4 609.074 25.3322  13 
   2  -6   4 622.297 27.8723   1 
   2  -6   4 615.024 27.9563  10 
   2  -6   4 604.539 27.8051   1 
  -3   6  -4 564.901 25.6541  14 
  -3   6  -4 564.355 30.3521   6 
  -3   6  -4 581.629 31.4655   7 
  -3   6  -4 534.261 23.4019  10 
  -3   6  -4 580.673 29.7979   1 
  -3   6  -4 563.971 32.3685   1 
  -3   6  -4 561.858 23.7348  13 
   3  -6   4 579.405 26.5502  13 
   3  -6   4 559.347 30.4367   6 
   3  -6   4 564.236 20.3557  12 
   3  -6   4 578.578 36.3895   4 
   3  -6   4 532.755 25.3510  10 
  -4   6  -4 277.897 20.2719   1 
  -4   6  -4 301.591 23.1271   1 
  -4   6  -4 295.223 17.9829  13 
  -4   6  -4 307.116 18.6641  14 
  -4   6  -4 309.602 15.6002  11 
  -4   6  -4 283.481 21.2204   6 
   4  -6   4 272.348 20.9524   4 
   4  -6   4 306.274 18.4203  10 
   4  -6   4 290.977 20.1972  13 
  -5   6  -4 9.79162 3.18331  14 
  -5   6  -4 5.05828 2.80190   1 
  -5   6  -4 7.12779 3.35216   6 
  -5   6  -4 8.32152 4.59472   7 
   5  -6   4 30.0041 8.05867  13 
   5  -6   4 19.2246 7.08682   4 
  -6   6  -4 122.379 14.1973  13 
  -6   6  -4 97.9194 13.6774   6 
   6  -6   4 130.339 15.7444   4 
  -7   6  -4 36.5237 7.10871   9 
  -7   6  -4 32.7795 8.51499   6 
  -7   6  -4 23.9557 7.15661  13 
   7  -6   4 32.3993 10.6071   4 
   7  -6   4 31.9124 7.01178   2 
   7   5  -4 6.85724 4.85645   1 
   7   5  -4 6.79879 5.24129   8 
   7   5  -4 27.4501 6.42869  14 
  -7  -5   4 29.7966 6.23069  10 
  -7  -5   4 17.8050 4.52660   6 
   6   5  -4 0.75222 2.27484  10 
   6   5  -4 3.63183 3.76667   1 
   6   5  -4 3.11983 3.07159   8 
   6   5  -4 0.73330 0.71544   5 
  -6  -5   4 1.30998 1.77009  10 
  -6  -5   4 2.40442 3.39669   1 
  -6  -5   4 0.98483 2.42522   6 
  -6  -5   4 0.27783 0.75433   5 
  -6  -5   4 0.59377 2.16194   1 
  -6  -5   4 1.05676 3.04766  12 
   5   5  -4 -0.1472 0.92813  11 
   5   5  -4 0.13870 0.63453   5 
   5   5  -4 0.11966 0.45069   9 
   5   5  -4 0.04169 2.42830   1 
   5   5  -4 -1.0699 1.32098  10 
   5   5  -4 2.63371 2.34565   8 
  -5  -5   4 -0.6309 1.37982   6 
  -5  -5   4 -1.1474 1.67665   1 
  -5  -5   4 0.84210 1.58961  10 
  -5  -5   4 0.49176 2.30457   1 
   4   5  -4 45.3609 10.5971   1 
   4   5  -4 51.2095 6.83501  11 
   4   5  -4 37.4105 10.4041   8 
   4   5  -4 47.5860 8.06901  10 
   4   5  -4 41.2136 11.7081   1 
   4   5  -4 48.2056 7.22135   9 
   4   5  -4 42.6945 7.12661   5 
   4   5  -4 43.3410 7.77605   6 
  -4  -5   4 47.9648 7.50868   3 
  -4  -5   4 45.1628 7.82169   5 
  -4  -5   4 45.2095 7.62563   6 
  -4  -5   4 55.2386 9.00202  10 
  -4  -5   4 64.3390 12.5275   1 
   3   5  -4 264.118 15.1628  11 
   3   5  -4 284.436 17.2859   9 
   3   5  -4 265.749 17.5880   6 
   3   5  -4 265.472 25.7308   1 
   3   5  -4 263.185 17.8211  10 
   3   5  -4 275.304 15.4962   5 
   3   5  -4 239.157 21.7939   1 
  -3  -5   4 234.937 23.3104   1 
  -3  -5   4 268.979 15.4559   5 
  -3  -5   4 254.339 19.7633  12 
  -3  -5   4 275.353 24.3309   1 
  -3  -5   4 283.698 19.7800  10 
  -3  -5   4 267.340 18.1197   6 
   2   5  -4 0.60815 0.83702   1 
   2   5  -4 0.85176 1.04526   1 
   2   5  -4 1.38208 0.70754   9 
   2   5  -4 0.64458 0.41151   5 
   2   5  -4 0.55905 0.39151  11 
   2   5  -4 1.01008 0.84906  10 
   2   5  -4 2.60783 1.47505   6 
  -2  -5   4 6.47433 2.29921  13 
  -2  -5   4 0.03091 0.27376   5 
  -2  -5   4 3.66229 1.76483   6 
  -2  -5   4 2.76489 1.59091  12 
  -2  -5   4 4.87603 2.25892   1 
  -2  -5   4 1.78075 1.20181   1 
  -2  -5   4 0.49609 1.20290  10 
   1   5  -4 132.550 8.21876   5 
   1   5  -4 119.451 11.2085  10 
   1   5  -4 138.201 12.9978   9 
   1   5  -4 113.170 14.8113   1 
   1   5  -4 133.248 10.8110  11 
   1   5  -4 122.744 11.0923   6 
  -1  -5   4 133.959 12.1893  12 
  -1  -5   4 130.395 9.50520  13 
  -1  -5   4 129.091 12.4387  10 
  -1  -5   4 125.421 11.7360   6 
  -1  -5   4 138.611 8.47278   5 
  -1  -5   4 132.964 15.4761   1 
  -1  -5   4 99.6750 13.7766   1 
   0   5  -4 616.225 25.7605   6 
   0   5  -4 587.099 31.1316   1 
   0   5  -4 594.192 22.3439  11 
   0   5  -4 567.752 26.1007   7 
   0   5  -4 564.605 32.1567   1 
   0   5  -4 582.265 24.8553  10 
   0   5  -4 607.523 14.4985   5 
   0  -5   4 609.577 26.6318  10 
   0  -5   4 578.349 14.3881   5 
   0  -5   4 562.866 20.2729  13 
   0  -5   4 564.153 29.7340   1 
   0  -5   4 578.916 30.0577   1 
   0  -5   4 578.457 23.9245  12 
   0  -5   4 583.322 14.4455   3 
   0  -5   4 541.982 27.0310   6 
  -1   5  -4 0.05678 0.32892  11 
  -1   5  -4 -0.1568 0.29656  13 
  -1   5  -4 -0.5844 0.57572   1 
  -1   5  -4 -0.3790 0.78208  10 
  -1   5  -4 -1.8556 1.19424   2 
  -1   5  -4 0.74556 0.71806   7 
  -1   5  -4 -0.1465 0.55136   6 
   1  -5   4 0.59987 0.67071   1 
   1  -5   4 0.04279 0.89339   6 
   1  -5   4 0.26841 0.38879  13 
   1  -5   4 -1.3437 0.74457   1 
   1  -5   4 -0.7935 0.40949   3 
   1  -5   4 -0.1019 0.82491  10 
  -2   5  -4 378.269 21.1691   6 
  -2   5  -4 394.363 31.3414   2 
  -2   5  -4 356.605 17.9929  10 
  -2   5  -4 387.849 17.5564  11 
  -2   5  -4 370.723 16.3611  13 
  -2   5  -4 375.593 18.8266  14 
  -2   5  -4 378.467 22.5617   1 
  -2   5  -4 377.312 23.9340   1 
  -2   5  -4 382.672 23.6480   7 
   2  -5   4 373.339 19.7490  10 
   2  -5   4 386.608 15.3974  12 
   2  -5   4 357.749 21.4597   4 
   2  -5   4 364.975 16.0572   1 
   2  -5   4 391.504 16.6829   1 
   2  -5   4 369.490 21.3194   6 
   2  -5   4 388.365 13.4124   3 
   2  -5   4 354.195 17.6447  13 
  -3   5  -4 136.682 11.1460  14 
  -3   5  -4 147.482 11.2202  13 
  -3   5  -4 149.272 13.9544   6 
  -3   5  -4 149.233 9.98070   3 
  -3   5  -4 155.765 14.6135   1 
  -3   5  -4 130.756 10.2309  11 
  -3   5  -4 155.653 15.2050   7 
  -3   5  -4 147.265 11.1023  10 
  -3   5  -4 136.042 12.8106   1 
   3  -5   4 162.745 12.7615  10 
   3  -5   4 157.452 11.9769  13 
   3  -5   4 148.449 9.55281   3 
   3  -5   4 146.295 14.3804   4 
  -4   5  -4 1092.44 44.4304   7 
  -4   5  -4 1090.72 32.6088  14 
  -4   5  -4 1100.22 29.5528  10 
  -4   5  -4 1109.80 38.9447   1 
  -4   5  -4 1119.67 36.2061   1 
  -4   5  -4 1067.43 34.5467  13 
  -4   5  -4 1097.12 32.8942   3 
  -4   5  -4 1100.00 40.3355   6 
   4  -5   4 1068.19 40.5714   4 
   4  -5   4 1133.90 32.6738  10 
   4  -5   4 1117.66 38.3934  13 
  -5   5  -4 311.726 21.8498   6 
  -5   5  -4 309.798 19.0676   1 
  -5   5  -4 280.477 19.2199   1 
  -5   5  -4 277.235 16.2476  14 
  -5   5  -4 286.922 19.0628  13 
   5  -5   4 298.129 22.2314   4 
   5  -5   4 288.889 21.9086   2 
   5  -5   4 292.587 14.9914  10 
  -6   5  -4 373.152 28.3897   7 
  -6   5  -4 368.492 25.9188   9 
  -6   5  -4 358.675 25.2044   6 
  -6   5  -4 346.254 33.4251  13 
   6  -5   4 350.518 24.2740   4 
   6  -5   4 367.743 26.6327   2 
  -7   5  -4 242.229 21.7668   9 
  -7   5  -4 253.779 20.7136   6 
   7  -5   4 264.559 21.4536   4 
   7  -5   4 243.322 22.9973   2 
   8   4  -4 -4.0294 4.20785   8 
   8   4  -4 -0.6082 2.61768  14 
  -8  -4   4 1.10349 1.83038  13 
   7   4  -4 112.618 13.8658  14 
   7   4  -4 80.4303 12.6361   5 
   7   4  -4 88.1830 19.8445   8 
   7   4  -4 86.9174 15.5889   1 
   7   4  -4 95.2863 12.7544  11 
  -7  -4   4 91.2402 18.1917   1 
  -7  -4   4 112.898 13.9501   5 
  -7  -4   4 141.642 19.4187   1 
  -7  -4   4 91.3250 14.0125  12 
  -7  -4   4 97.2293 13.0778   6 
  -7  -4   4 103.101 12.4687  10 
   6   4  -4 116.474 16.1710   1 
   6   4  -4 116.332 13.0802   5 
   6   4  -4 135.759 22.2350   8 
   6   4  -4 143.126 19.0580   1 
   6   4  -4 118.319 15.5264  14 
   6   4  -4 123.953 7.65345   9 
   6   4  -4 121.872 10.8746  11 
   6   4  -4 103.772 12.0548  10 
  -6  -4   4 93.9703 18.0637   1 
  -6  -4   4 141.841 13.2840   5 
  -6  -4   4 128.191 19.8074   1 
  -6  -4   4 98.6933 11.8329   6 
  -6  -4   4 130.984 16.1954  12 
  -6  -4   4 125.861 13.3320  10 
   5   4  -4 186.374 21.1158   1 
   5   4  -4 155.797 13.6871  10 
   5   4  -4 148.566 12.9447   5 
   5   4  -4 158.899 18.4056   1 
   5   4  -4 176.831 22.6707   8 
   5   4  -4 163.799 11.9265  11 
  -5  -4   4 163.724 14.2957   5 
  -5  -4   4 154.461 20.8617   1 
  -5  -4   4 146.060 18.8825   1 
  -5  -4   4 173.154 15.2670  10 
  -5  -4   4 147.097 16.2065  12 
  -5  -4   4 167.757 14.5346   6 
   4   4  -4 1331.33 34.3641   9 
   4   4  -4 1324.09 56.6221   1 
   4   4  -4 1265.64 51.4177   1 
   4   4  -4 1321.57 36.7345   5 
   4   4  -4 1281.68 38.2182  10 
   4   4  -4 1267.09 39.4449   6 
   4   4  -4 1336.88 34.2189  11 
   4   4  -4 1324.85 53.9862   8 
  -4  -4   4 1368.48 57.9040   1 
  -4  -4   4 1271.08 39.6595   6 
  -4  -4   4 1335.97 56.3410   1 
  -4  -4   4 1329.38 37.1565   5 
  -4  -4   4 1281.03 45.7399  12 
  -4  -4   4 1315.16 41.9288  10 
   3   4  -4 87.6633 12.9465   1 
   3   4  -4 77.2021 8.68414   6 
   3   4  -4 96.3362 12.0403   1 
   3   4  -4 94.7279 9.23180   9 
   3   4  -4 89.3809 8.22162   5 
   3   4  -4 85.2248 10.1672  10 
   3   4  -4 83.7539 12.7443  11 
  -3  -4   4 86.0228 10.7111  12 
  -3  -4   4 79.8037 12.3890   1 
  -3  -4   4 93.0135 8.45410   5 
  -3  -4   4 85.0175 12.6569   1 
  -3  -4   4 93.1481 10.5654  10 
  -3  -4   4 79.5885 9.14585   6 
   2   4  -4 1500.42 36.2889  11 
   2   4  -4 1551.07 32.9032   5 
   2   4  -4 1505.25 52.1949   1 
   2   4  -4 1548.16 55.9023   1 
   2   4  -4 1546.57 39.9630   6 
   2   4  -4 1577.32 40.7760   9 
   2   4  -4 1528.33 40.0837  10 
  -2  -4   4 1579.07 33.6294   5 
  -2  -4   4 1529.00 43.4892  12 
  -2  -4   4 1477.88 53.0635   1 
  -2  -4   4 1488.55 52.5401   1 
  -2  -4   4 1565.28 42.8967  10 
  -2  -4   4 1542.17 40.6855   6 
   1   4  -4 601.233 25.0461   9 
   1   4  -4 580.632 23.2738  10 
   1   4  -4 564.219 30.8070   1 
   1   4  -4 567.127 22.6408   6 
   1   4  -4 553.807 29.0701   1 
   1   4  -4 584.423 16.4246   5 
   1   4  -4 565.032 20.9049  11 
  -1  -4   4 582.977 29.5757   1 
  -1  -4   4 577.168 30.0415   1 
  -1  -4   4 571.305 23.5888  12 
  -1  -4   4 586.081 18.1298  13 
  -1  -4   4 604.334 25.2831  10 
  -1  -4   4 565.839 23.2314   6 
  -1  -4   4 588.051 16.9093   5 
   0   4  -4 108.142 10.8835   9 
   0   4  -4 127.314 10.4412  10 
   0   4  -4 106.663 5.40455   5 
   0   4  -4 103.537 12.1510   1 
   0   4  -4 110.708 11.9180   1 
   0   4  -4 115.034 10.2783   6 
   0  -4   4 103.737 11.4534   1 
   0  -4   4 107.829 11.3812   1 
   0  -4   4 114.453 6.15159   5 
   0  -4   4 111.855 6.91897   3 
   0  -4   4 85.8625 8.11245  12 
   0  -4   4 105.949 10.2954  10 
   0  -4   4 120.334 10.6611   6 
   0  -4   4 113.314 7.39856  13 
  -1   4  -4 14.3894 3.59145  10 
  -1   4  -4 10.9861 3.35915   7 
  -1   4  -4 9.83148 3.03347  14 
  -1   4  -4 17.2921 6.79389   8 
  -1   4  -4 8.32552 3.77257   1 
  -1   4  -4 7.64570 3.10798   1 
  -1   4  -4 3.42930 2.37121   2 
   1  -4   4 8.32360 3.31388   4 
   1  -4   4 8.64802 2.97691   1 
   1  -4   4 9.72620 3.53970   1 
   1  -4   4 11.6279 2.41131   3 
   1  -4   4 11.5485 2.70494  12 
   1  -4   4 12.6041 2.72844  13 
  -2   4  -4 2452.30 53.1464   1 
  -2   4  -4 2387.95 42.2297  13 
  -2   4  -4 2392.92 45.4313  14 
  -2   4  -4 2365.13 45.9628  10 
  -2   4  -4 2374.39 52.5945   6 
  -2   4  -4 2374.34 58.1594   9 
  -2   4  -4 2426.76 54.8113   1 
  -2   4  -4 2364.68 76.3821   8 
  -2   4  -4 2314.02 60.0318   7 
  -2   4  -4 2399.35 54.7660   2 
   2  -4   4 2356.25 53.5428   6 
   2  -4   4 2300.82 42.2311   3 
   2  -4   4 2374.55 44.9064  13 
   2  -4   4 2406.94 49.4145  10 
   2  -4   4 2403.78 56.5156   4 
  -3   4  -4 1419.06 64.6025   8 
  -3   4  -4 1507.19 34.3098  14 
  -3   4  -4 1493.90 22.2177   5 
  -3   4  -4 1494.71 46.3892   9 
  -3   4  -4 1506.13 49.6075   7 
  -3   4  -4 1598.79 43.7800   6 
  -3   4  -4 1471.40 33.6496  10 
  -3   4  -4 1527.55 36.3733  13 
  -3   4  -4 1504.74 39.4966   1 
  -3   4  -4 1526.87 37.2994   3 
  -3   4  -4 1486.12 37.4476   1 
   3  -4   4 1493.92 35.1980   3 
   3  -4   4 1507.30 38.7115  13 
   3  -4   4 1507.40 45.6938   4 
   3  -4   4 1517.30 36.4717  10 
  -4   4  -4 623.745 16.0423   5 
  -4   4  -4 655.094 33.2020   7 
  -4   4  -4 598.094 27.3166   6 
  -4   4  -4 585.049 20.1450  14 
  -4   4  -4 589.994 22.7061   1 
  -4   4  -4 624.547 18.8931  10 
  -4   4  -4 606.538 21.7242   1 
  -4   4  -4 598.392 24.7970  13 
  -4   4  -4 595.428 25.3147   3 
  -4   4  -4 654.990 30.5414   9 
   4  -4   4 586.035 28.8522   2 
   4  -4   4 595.664 20.6984  10 
   4  -4   4 645.874 30.4470   4 
   4  -4   4 605.602 23.9539   3 
  -5   4  -4 284.011 12.4868   5 
  -5   4  -4 286.618 27.3803   7 
  -5   4  -4 274.091 19.4228   6 
  -5   4  -4 278.622 18.1542  13 
  -5   4  -4 266.117 14.2382   1 
  -5   4  -4 273.049 15.3967   1 
  -5   4  -4 278.423 13.1824  14 
  -5   4  -4 297.400 16.4498  11 
  -5   4  -4 282.249 20.4577   9 
   5  -4   4 289.846 21.1327   4 
   5  -4   4 260.376 20.6459   2 
  -6   4  -4 137.706 14.6538  13 
  -6   4  -4 113.369 13.5514   9 
  -6   4  -4 122.410 16.2410   7 
  -6   4  -4 129.167 13.7964   6 
   6  -4   4 132.976 15.3530   4 
   6  -4   4 125.600 15.5881   2 
  -7   4  -4 13.7380 4.46067   6 
  -7   4  -4 17.4556 5.63603  13 
   7  -4   4 2.87575 4.16166   2 
   8   3  -4 2.36252 6.52700   8 
  -8  -3   4 1.73560 3.25565   1 
  -8  -3   4 1.30156 1.63146  13 
  -8  -3   4 -2.0338 2.39115   1 
  -8  -3   4 1.56850 3.32567  12 
  -8  -3   4 4.85599 3.18970   6 
  -8  -3   4 -0.0158 0.64373   5 
   7   3  -4 37.6185 8.94816   1 
   7   3  -4 29.9761 7.13182  11 
   7   3  -4 34.6655 7.53284  14 
   7   3  -4 31.4269 6.02086  10 
  -7  -3   4 26.1697 6.20485  10 
  -7  -3   4 37.3821 9.10918  13 
  -7  -3   4 14.0144 6.27463   1 
  -7  -3   4 24.2482 7.98141  12 
  -7  -3   4 23.9534 7.23622   6 
   6   3  -4 0.07133 0.52661  11 
   6   3  -4 -2.0245 1.56529   1 
   6   3  -4 1.31047 0.93317   1 
   6   3  -4 0.00082 1.57407   8 
   6   3  -4 -0.6267 1.19287  10 
   6   3  -4 -0.0726 0.32853   5 
   6   3  -4 -0.7329 0.42347   9 
   6   3  -4 1.07303 0.54514  14 
  -6  -3   4 -0.4218 1.20005   6 
  -6  -3   4 -1.7083 1.16084  10 
   5   3  -4 78.4923 14.2390   8 
   5   3  -4 59.5803 5.71201   9 
   5   3  -4 59.5318 11.8373   1 
   5   3  -4 61.7439 9.86057  14 
   5   3  -4 44.1790 8.89032   1 
   5   3  -4 45.5823 7.31661   5 
   5   3  -4 63.2298 8.18795  10 
   5   3  -4 43.0032 6.20312  11 
  -5  -3   4 37.4116 10.5944   1 
  -5  -3   4 62.7684 8.66359  10 
  -5  -3   4 60.3547 8.37054   6 
  -5  -3   4 50.3499 7.73151   5 
  -5  -3   4 41.4473 10.5979   1 
   4   3  -4 172.179 12.9323  10 
   4   3  -4 167.101 13.0287   6 
   4   3  -4 167.490 12.2394   5 
   4   3  -4 169.394 10.6590   9 
   4   3  -4 150.706 16.5587   8 
   4   3  -4 151.975 17.9890   1 
   4   3  -4 162.302 10.8726  11 
   4   3  -4 175.253 21.4824   1 
  -4  -3   4 164.288 12.8406   6 
  -4  -3   4 176.955 18.2457   1 
  -4  -3   4 169.216 12.0514   5 
  -4  -3   4 180.446 19.6559   1 
  -4  -3   4 168.590 13.6622  10 
   3   3  -4 396.876 18.9413   6 
   3   3  -4 405.565 27.4609   1 
   3   3  -4 405.692 16.9764  11 
   3   3  -4 393.730 21.8992   8 
   3   3  -4 396.807 16.5677   5 
   3   3  -4 396.822 17.7847   9 
   3   3  -4 408.382 19.4119  10 
   3   3  -4 391.155 25.4038   1 
  -3  -3   4 411.131 27.5368   1 
  -3  -3   4 382.104 19.8832  10 
  -3  -3   4 381.324 16.7959   5 
  -3  -3   4 395.340 26.6069   1 
  -3  -3   4 382.797 18.6297   6 
   2   3  -4 2433.83 41.8513   5 
   2   3  -4 2370.84 64.9969   1 
   2   3  -4 2363.35 62.3016   1 
   2   3  -4 2431.34 49.4246   9 
   2   3  -4 2454.50 46.0772  11 
   2   3  -4 2609.77 51.2532  10 
   2   3  -4 2450.46 48.6161   6 
  -2  -3   4 2495.70 42.9852   5 
  -2  -3   4 2481.46 52.6597  10 
  -2  -3   4 2413.73 48.9063   6 
  -2  -3   4 2343.16 62.9401   1 
  -2  -3   4 2380.79 64.0043   1 
   1   3  -4 16.1534 2.97627   5 
   1   3  -4 13.1640 3.76953   9 
   1   3  -4 15.2183 3.88154   6 
   1   3  -4 21.4372 5.61126   1 
   1   3  -4 12.5219 3.92932   1 
   1   3  -4 14.2665 3.84932  10 
  -1  -3   4 18.9611 4.50750  10 
  -1  -3   4 16.6180 2.40813  13 
  -1  -3   4 8.59869 3.85128   1 
  -1  -3   4 14.7923 3.63745   6 
  -1  -3   4 11.1944 4.10923   1 
  -1  -3   4 12.9097 2.68497   5 
  -1   3  -4 465.853 18.1259  10 
  -1   3  -4 478.012 22.0578   9 
  -1   3  -4 460.344 18.7294   6 
  -1   3  -4 466.801 12.2904   5 
  -1   3  -4 448.616 12.2783  13 
  -1   3  -4 435.237 20.0930   1 
  -1   3  -4 487.448 21.0933   1 
  -1   3  -4 444.299 22.8883   7 
  -1   3  -4 451.169 19.9175   2 
  -1   3  -4 513.774 28.6067   8 
   1  -3   4 437.238 13.4189  12 
   1  -3   4 427.115 18.3688  10 
   1  -3   4 447.680 13.4600  13 
   1  -3   4 453.909 19.0756   6 
   1  -3   4 474.139 21.7435   4 
   1  -3   4 451.827 16.6819   3 
  -2   3  -4 57.4760 6.14109  10 
  -2   3  -4 66.6915 6.85469   1 
  -2   3  -4 58.3708 5.38424  14 
  -2   3  -4 61.4155 7.27718   2 
  -2   3  -4 67.5386 6.79822   1 
  -2   3  -4 55.7246 5.28719  13 
  -2   3  -4 62.1041 8.74198   7 
  -2   3  -4 63.2214 7.39885   6 
  -2   3  -4 53.7379 7.66607   9 
  -2   3  -4 71.2546 7.24658   3 
   2  -3   4 56.2071 7.12815   6 
   2  -3   4 62.8631 6.43402   3 
   2  -3   4 61.5905 6.10526  13 
   2  -3   4 65.4444 7.10035  10 
   2  -3   4 66.5449 8.74996   4 
  -3   3  -4 837.526 30.8813   2 
  -3   3  -4 847.391 28.8170   3 
  -3   3  -4 880.739 32.4082   9 
  -3   3  -4 872.607 20.5335   5 
  -3   3  -4 839.802 28.7555   6 
  -3   3  -4 878.244 22.3286  10 
  -3   3  -4 873.886 26.3416  13 
  -3   3  -4 854.988 31.9139   4 
  -3   3  -4 870.680 35.7092   7 
  -3   3  -4 874.055 20.6952  14 
   3  -3   4 898.529 24.8419  10 
   3  -3   4 881.136 33.7330   4 
   3  -3   4 901.021 32.4139   2 
   3  -3   4 859.275 27.9507   3 
  -4   3  -4 214.585 14.5809  13 
  -4   3  -4 213.291 15.9748   9 
  -4   3  -4 226.054 9.36098  10 
  -4   3  -4 188.587 8.43952  14 
  -4   3  -4 206.253 13.9283  11 
  -4   3  -4 204.338 14.8981   6 
  -4   3  -4 198.429 10.6038   5 
  -4   3  -4 196.027 14.3605   3 
  -4   3  -4 212.140 18.4746   7 
   4  -3   4 202.238 14.2861   3 
   4  -3   4 197.951 16.4908   4 
   4  -3   4 200.759 16.5916   2 
  -5   3  -4 75.8474 8.84057   6 
  -5   3  -4 49.1470 6.14752   5 
  -5   3  -4 60.9979 8.51387  11 
  -5   3  -4 45.2872 9.42105   7 
  -5   3  -4 49.1901 8.16080  13 
  -5   3  -4 58.3805 8.13707   9 
   5  -3   4 58.9059 9.25403   2 
   5  -3   4 47.1407 8.05777   3 
   5  -3   4 53.2680 9.65804   4 
  -6   3  -4 28.5662 5.86799  13 
  -6   3  -4 39.1622 5.19672   5 
  -6   3  -4 24.3739 5.43952  11 
  -6   3  -4 33.6199 6.56200   9 
  -6   3  -4 20.2915 6.98048   7 
   6  -3   4 18.9652 6.74391   2 
   6  -3   4 23.8913 7.38884   4 
  -7   3  -4 4.79061 2.10112  13 
   7  -3   4 2.46746 2.67244   2 
   9   2  -4 0.99495 2.27708   2 
   9   2  -4 -0.7779 4.70746   8 
   9   2  -4 5.08057 2.76284   7 
  -9  -2   4 13.6469 3.79888   1 
   8   2  -4 231.369 22.3594   1 
   8   2  -4 249.455 21.1460  14 
   8   2  -4 201.859 17.9932   5 
   8   2  -4 176.146 31.3067   8 
  -8  -2   4 219.555 22.8331  13 
  -8  -2   4 243.043 20.4708   5 
  -8  -2   4 216.975 33.9589   1 
  -8  -2   4 225.352 27.3544   1 
  -8  -2   4 213.948 19.1694   6 
   7   2  -4 42.2247 9.75487   1 
   7   2  -4 46.7247 9.63857  14 
   7   2  -4 31.0244 16.5700   8 
   7   2  -4 75.0940 11.1447   1 
   7   2  -4 43.5816 7.21378  10 
   7   2  -4 46.4808 7.75602  11
[truncated: 366,872 more chars]
