# Supplementary material for: Comparative Antinociceptive Evaluation of Hofmeisterin I and Analogues from Hofmeisteria schaffneri in Zebrafish and Mice
Source: ACS Omega. 2026 Apr 11;11(15):23469–79. doi: 10.1021/acsomega.6c01037 (PMC13103808; doi:10.1021/acsomega.6c01037)
Supplement: Supplementary file 4 [file ao6c01037_si_004.cif]

 
data_013HOS26 
  
_audit_creation_method            'SHELXL-2019/3' 
_shelx_SHELXL_version_number      '2019/3' 
_chemical_name_systematic         ? 
_chemical_name_common             ? 
_chemical_melting_point           ? 
_chemical_formula_moiety          'C13 H12 Br N O4' 
_chemical_formula_sum 
 'C13 H12 Br N O4' 
_chemical_formula_weight          326.15 
  
loop_ 
 _atom_type_symbol 
 _atom_type_description 
 _atom_type_scat_dispersion_real 
 _atom_type_scat_dispersion_imag 
 _atom_type_scat_source 
 'C'  'C'   0.0033   0.0016 
 'International Tables Vol C Tables 4.2.6.8 and 6.1.1.4' 
 'H'  'H'   0.0000   0.0000 
 'International Tables Vol C Tables 4.2.6.8 and 6.1.1.4' 
 'N'  'N'   0.0061   0.0033 
 'International Tables Vol C Tables 4.2.6.8 and 6.1.1.4' 
 'O'  'O'   0.0106   0.0060 
 'International Tables Vol C Tables 4.2.6.8 and 6.1.1.4' 
 'Br'  'Br'  -0.2901   2.4595 
 'International Tables Vol C Tables 4.2.6.8 and 6.1.1.4' 
  
_space_group_crystal_system       monoclinic 
_space_group_IT_number            14 
_space_group_name_H-M_alt         'P 21/n' 
_space_group_name_Hall            '-P 2yn' 
  
_shelx_space_group_comment 
; 
The symmetry employed for this shelxl refinement is uniquely defined 
by the following loop, which should always be used as a source of 
symmetry information in preference to the above space-group names. 
They are only intended as comments. 
; 
  
loop_ 
 _space_group_symop_operation_xyz 
 'x, y, z' 
 '-x+1/2, y+1/2, -z+1/2' 
 '-x, -y, -z' 
 'x-1/2, -y-1/2, z-1/2' 
  
_cell_length_a                    9.9638(2) 
_cell_length_b                    5.99970(10) 
_cell_length_c                    22.0660(5) 
_cell_angle_alpha                 90 
_cell_angle_beta                  101.5070(10) 
_cell_angle_gamma                 90 
_cell_volume                      1292.59(4) 
_cell_formula_units_Z             4 
_cell_measurement_temperature     173(2) 
_cell_measurement_reflns_used     9465 
_cell_measurement_theta_min       2.45 
_cell_measurement_theta_max       27.47 
  
_exptl_crystal_description        Prism 
_exptl_crystal_colour             colourless 
_exptl_crystal_density_meas       ? 
_exptl_crystal_density_method     ? 
_exptl_crystal_density_diffrn     1.676 
_exptl_crystal_F_000              656 
_exptl_transmission_factor_min    ? 
_exptl_transmission_factor_max    ? 
_exptl_crystal_size_max           0.371 
_exptl_crystal_size_mid           0.343 
_exptl_crystal_size_min           0.292 
_exptl_absorpt_coefficient_mu     3.189 
_shelx_estimated_absorpt_T_min    0.384 
_shelx_estimated_absorpt_T_max    0.456 
_exptl_absorpt_correction_type   multi-scan 
_exptl_absorpt_correction_T_min  0.5689 
_exptl_absorpt_correction_T_max  0.7456 
_exptl_absorpt_process_details 
; 
 SADABS 2016/2: Krause, L., Herbst-Irmer, R., Sheldrick G.M. & Stalke D., 
 J. Appl. Cryst. 48 (2015) 3-10 
; 
_exptl_absorpt_special_details 
; 
 The following wavelength and cell were deduced by SADABS from the 
 direction cosines etc. They are given here for emergency use only: 
 CELL 0.71062    9.961    5.998   22.058   90.019  101.526   90.004 
; 
_diffrn_ambient_temperature       173(2) 
_diffrn_radiation_wavelength      0.71073 
_diffrn_radiation_type            MoK\a 
_diffrn_source                    'micro-focus X-ray source' 
_diffrn_measurement_device_type   'Bruker D8 Venture \k-geometry diffractometer 208039-01' 
_diffrn_measurement_method        \w-scans 
_diffrn_detector_area_resol_mean  52.0833 
_diffrn_reflns_number             32121 
_diffrn_reflns_av_unetI/netI      0.0119 
_diffrn_reflns_av_R_equivalents   0.0251 
_diffrn_reflns_limit_h_min        -12 
_diffrn_reflns_limit_h_max        12 
_diffrn_reflns_limit_k_min        -7 
_diffrn_reflns_limit_k_max        7 
_diffrn_reflns_limit_l_min        -28 
_diffrn_reflns_limit_l_max        28 
_diffrn_reflns_theta_min          2.454 
_diffrn_reflns_theta_max          27.492 
_diffrn_reflns_theta_full         25.242 
_diffrn_measured_fraction_theta_max   0.981 
_diffrn_measured_fraction_theta_full  0.976 
_diffrn_reflns_Laue_measured_fraction_max    0.981 
_diffrn_reflns_Laue_measured_fraction_full   0.976 
_diffrn_reflns_point_group_measured_fraction_max   0.981 
_diffrn_reflns_point_group_measured_fraction_full  0.976 
_reflns_number_total              2902 
_reflns_number_gt                 2789 
_reflns_threshold_expression      'I > 2\s(I)' 
_reflns_Friedel_coverage          0.000 
_reflns_Friedel_fraction_max      . 
_reflns_Friedel_fraction_full     . 
  
_reflns_special_details 
; 
 Reflections were merged by SHELXL according to the crystal 
 class for the calculation of statistics and refinement. 
  
 _reflns_Friedel_fraction is defined as the number of unique 
 Friedel pairs measured divided by the number that would be 
 possible theoretically, ignoring centric projections and 
 systematic absences. 
; 
  
_computing_data_collection        'APEX5 v2023.9-2 (Bruker, 2018)' 
_computing_cell_refinement        'APEX5 v2023.9-2 (Bruker, 2018)' 
_computing_data_reduction         'SAINT V8.37A  (Bruker, 2018)' 
_computing_structure_solution     'SHELXS-2019 (Bruker, 2015)' 
_computing_structure_refinement 'SHELXL-2019/2 (Sheldrick, 2019)' 
_computing_molecular_graphics     'Ortep-3 Ver 2.02 L.J. Farrugia (1997) J. Appl. Cryst. 30, 565' 
_computing_publication_material   'SHELXL-2019/3 (Sheldrick, 2015)' 
_refine_special_details           ? 
_refine_ls_structure_factor_coef  Fsqd 
_refine_ls_matrix_type            full 
_refine_ls_weighting_scheme       calc 
_refine_ls_weighting_details 
'w=1/[\s^2^(Fo^2^)+(0.0272P)^2^+0.6518P] where P=(Fo^2^+2Fc^2^)/3' 
_atom_sites_solution_primary      direct 
_atom_sites_solution_secondary    difmap 
_atom_sites_solution_hydrogens    mixed 
_refine_ls_hydrogen_treatment     mixed 
_refine_ls_extinction_method      none 
_refine_ls_extinction_coef        . 
_refine_ls_number_reflns          2902 
_refine_ls_number_parameters      176 
_refine_ls_number_restraints      1 
_refine_ls_R_factor_all           0.0209 
_refine_ls_R_factor_gt            0.0200 
_refine_ls_wR_factor_ref          0.0539 
_refine_ls_wR_factor_gt           0.0534 
_refine_ls_goodness_of_fit_ref    1.049 
_refine_ls_restrained_S_all       1.048 
_refine_ls_shift/su_max           0.001 
_refine_ls_shift/su_mean          0.000 
  
loop_ 
 _atom_site_label 
 _atom_site_type_symbol 
 _atom_site_fract_x 
 _atom_site_fract_y 
 _atom_site_fract_z 
 _atom_site_U_iso_or_equiv 
 _atom_site_adp_type 
 _atom_site_occupancy 
 _atom_site_site_symmetry_order 
 _atom_site_calc_flag 
 _atom_site_refinement_flags_posn 
 _atom_site_refinement_flags_adp 
 _atom_site_refinement_flags_occupancy 
 _atom_site_disorder_assembly 
 _atom_site_disorder_group 
Br1 Br 0.86607(2) 0.81394(3) 0.51079(2) 0.03057(7) Uani 1 1 d . . . . . 
O1 O 0.67557(12) 0.5980(2) 0.82810(5) 0.0392(3) Uani 1 1 d . . . . . 
O2 O 0.34382(11) 0.96244(19) 0.69450(5) 0.0335(2) Uani 1 1 d . . . . . 
O3 O 0.48928(11) 0.40820(18) 0.69000(5) 0.0292(2) Uani 1 1 d . . . . . 
O4 O 0.48770(11) 0.15103(17) 0.59403(5) 0.0263(2) Uani 1 1 d D . . . . 
H4 H 0.469(2) 0.193(3) 0.6279(6) 0.039 Uiso 1 1 d D U . . . 
N1 N 0.53076(12) 0.79147(19) 0.75332(5) 0.0218(2) Uani 1 1 d . . . . . 
C2 C 0.57186(15) 0.7041(2) 0.81214(7) 0.0254(3) Uani 1 1 d . . . . . 
C3 C 0.46538(17) 0.7656(3) 0.84921(7) 0.0338(3) Uani 1 1 d . . . . . 
H3A H 0.507126 0.851615 0.886517 0.041 Uiso 1 1 calc R U . . . 
H3B H 0.421628 0.630409 0.862196 0.041 Uiso 1 1 calc R U . . . 
C4 C 0.36093(15) 0.9072(3) 0.80566(7) 0.0301(3) Uani 1 1 d . . . . . 
H4A H 0.267360 0.846704 0.802507 0.036 Uiso 1 1 calc R U . . . 
H4B H 0.362525 1.063177 0.820458 0.036 Uiso 1 1 calc R U . . . 
C5 C 0.40425(14) 0.8951(2) 0.74414(6) 0.0227(3) Uani 1 1 d . . . . . 
C6 C 0.60539(15) 0.7559(2) 0.70429(6) 0.0237(3) Uani 1 1 d . . . . . 
H6A H 0.704748 0.751106 0.722112 0.028 Uiso 1 1 calc R U . . . 
H6B H 0.588496 0.882433 0.674972 0.028 Uiso 1 1 calc R U . . . 
C7 C 0.56323(13) 0.5405(2) 0.66963(6) 0.0201(2) Uani 1 1 d . . . . . 
C8 C 0.61292(13) 0.4987(2) 0.61238(6) 0.0195(2) Uani 1 1 d . . . . . 
C9 C 0.57175(13) 0.3056(2) 0.57734(6) 0.0200(3) Uani 1 1 d . . . . . 
C10 C 0.61742(14) 0.2677(2) 0.52246(6) 0.0216(3) Uani 1 1 d . . . . . 
H10 H 0.588546 0.136970 0.499213 0.026 Uiso 1 1 calc R U . . . 
C11 C 0.70374(13) 0.4158(2) 0.50100(6) 0.0205(3) Uani 1 1 d . . . . . 
C12 C 0.74532(13) 0.6057(2) 0.53710(6) 0.0206(2) Uani 1 1 d . . . . . 
C13 C 0.70146(13) 0.6491(2) 0.59115(6) 0.0208(3) Uani 1 1 d . . . . . 
H13 H 0.730856 0.780343 0.614074 0.025 Uiso 1 1 calc R U . . . 
C14 C 0.74801(15) 0.3725(3) 0.44090(6) 0.0274(3) Uani 1 1 d . . . . . 
H14A H 0.704510 0.235644 0.422218 0.033 Uiso 1 1 calc R U . . . 
H14B H 0.847789 0.355469 0.448514 0.033 Uiso 1 1 calc R U . . . 
H14C H 0.720623 0.498026 0.412739 0.033 Uiso 1 1 calc R U . . . 
  
loop_ 
 _atom_site_aniso_label 
 _atom_site_aniso_U_11 
 _atom_site_aniso_U_22 
 _atom_site_aniso_U_33 
 _atom_site_aniso_U_23 
 _atom_site_aniso_U_13 
 _atom_site_aniso_U_12 
Br1 0.02952(9) 0.03190(10) 0.03527(10) 0.00104(6) 0.01846(6) -0.00639(5) 
O1 0.0373(6) 0.0462(7) 0.0324(6) 0.0051(5) 0.0029(5) 0.0130(5) 
O2 0.0342(6) 0.0364(6) 0.0290(5) 0.0053(4) 0.0043(4) 0.0059(5) 
O3 0.0357(5) 0.0301(5) 0.0263(5) -0.0021(4) 0.0167(4) -0.0085(4) 
O4 0.0335(5) 0.0233(5) 0.0250(5) -0.0011(4) 0.0127(4) -0.0071(4) 
N1 0.0256(6) 0.0238(6) 0.0181(5) -0.0011(4) 0.0095(4) 0.0021(4) 
C2 0.0285(7) 0.0275(7) 0.0206(6) -0.0012(5) 0.0055(5) -0.0008(6) 
C3 0.0377(8) 0.0459(9) 0.0207(7) -0.0002(6) 0.0127(6) 0.0018(7) 
C4 0.0302(7) 0.0353(8) 0.0284(7) -0.0050(6) 0.0148(6) 0.0009(6) 
C5 0.0246(6) 0.0198(6) 0.0252(6) -0.0022(5) 0.0084(5) -0.0008(5) 
C6 0.0275(7) 0.0251(6) 0.0220(6) -0.0024(5) 0.0134(5) -0.0012(6) 
C7 0.0206(6) 0.0224(6) 0.0182(6) 0.0016(5) 0.0061(5) 0.0021(5) 
C8 0.0204(6) 0.0215(6) 0.0175(6) 0.0009(5) 0.0064(5) 0.0011(5) 
C9 0.0202(6) 0.0202(6) 0.0204(6) 0.0028(5) 0.0058(5) 0.0004(5) 
C10 0.0247(6) 0.0213(6) 0.0192(6) -0.0015(5) 0.0055(5) 0.0005(5) 
C11 0.0200(6) 0.0248(6) 0.0177(6) 0.0017(5) 0.0059(5) 0.0046(5) 
C12 0.0190(6) 0.0230(6) 0.0216(6) 0.0029(5) 0.0085(5) -0.0005(5) 
C13 0.0208(6) 0.0218(6) 0.0208(6) -0.0007(5) 0.0065(5) -0.0007(5) 
C14 0.0302(7) 0.0342(7) 0.0205(6) -0.0013(6) 0.0112(5) 0.0024(6) 
  
_geom_special_details 
; 
 All esds (except the esd in the dihedral angle between two l.s. planes) 
 are estimated using the full covariance matrix.  The cell esds are taken 
 into account individually in the estimation of esds in distances, angles 
 and torsion angles; correlations between esds in cell parameters are only 
 used when they are defined by crystal symmetry.  An approximate (isotropic) 
 treatment of cell esds is used for estimating esds involving l.s. planes. 
; 
  
loop_ 
 _geom_bond_atom_site_label_1 
 _geom_bond_atom_site_label_2 
 _geom_bond_distance 
 _geom_bond_site_symmetry_2 
 _geom_bond_publ_flag 
Br1 C12 1.9039(13) . ? 
O1 C2 1.2046(19) . ? 
O2 C5 1.2093(17) . ? 
O3 C7 1.2275(17) . ? 
O4 C9 1.3490(16) . ? 
O4 H4 0.844(9) . ? 
N1 C5 1.3839(18) . ? 
N1 C2 1.3840(18) . ? 
N1 C6 1.4457(17) . ? 
C2 C3 1.509(2) . ? 
C3 C4 1.526(2) . ? 
C3 H3A 0.9900 . ? 
C3 H3B 0.9900 . ? 
C4 C5 1.5059(19) . ? 
C4 H4A 0.9900 . ? 
C4 H4B 0.9900 . ? 
C6 C7 1.5178(19) . ? 
C6 H6A 0.9900 . ? 
C6 H6B 0.9900 . ? 
C7 C8 1.4674(17) . ? 
C8 C13 1.4063(18) . ? 
C8 C9 1.4077(18) . ? 
C9 C10 1.3946(18) . ? 
C10 C11 1.3840(19) . ? 
C10 H10 0.9500 . ? 
C11 C12 1.4044(19) . ? 
C11 C14 1.5014(18) . ? 
C12 C13 1.3744(18) . ? 
C13 H13 0.9500 . ? 
C14 H14A 0.9800 . ? 
C14 H14B 0.9800 . ? 
C14 H14C 0.9800 . ? 
  
loop_ 
 _geom_angle_atom_site_label_1 
 _geom_angle_atom_site_label_2 
 _geom_angle_atom_site_label_3 
 _geom_angle 
 _geom_angle_site_symmetry_1 
 _geom_angle_site_symmetry_3 
 _geom_angle_publ_flag 
C9 O4 H4 106.9(14) . . ? 
C5 N1 C2 113.46(11) . . ? 
C5 N1 C6 123.12(11) . . ? 
C2 N1 C6 123.07(12) . . ? 
O1 C2 N1 123.39(14) . . ? 
O1 C2 C3 128.73(14) . . ? 
N1 C2 C3 107.88(12) . . ? 
C2 C3 C4 105.05(12) . . ? 
C2 C3 H3A 110.7 . . ? 
C4 C3 H3A 110.7 . . ? 
C2 C3 H3B 110.7 . . ? 
C4 C3 H3B 110.7 . . ? 
H3A C3 H3B 108.8 . . ? 
C5 C4 C3 104.99(12) . . ? 
C5 C4 H4A 110.7 . . ? 
C3 C4 H4A 110.7 . . ? 
C5 C4 H4B 110.7 . . ? 
C3 C4 H4B 110.7 . . ? 
H4A C4 H4B 108.8 . . ? 
O2 C5 N1 123.86(12) . . ? 
O2 C5 C4 128.31(13) . . ? 
N1 C5 C4 107.83(11) . . ? 
N1 C6 C7 111.77(11) . . ? 
N1 C6 H6A 109.3 . . ? 
C7 C6 H6A 109.3 . . ? 
N1 C6 H6B 109.3 . . ? 
C7 C6 H6B 109.3 . . ? 
H6A C6 H6B 107.9 . . ? 
O3 C7 C8 122.35(12) . . ? 
O3 C7 C6 119.47(11) . . ? 
C8 C7 C6 118.18(11) . . ? 
C13 C8 C9 118.59(12) . . ? 
C13 C8 C7 121.27(12) . . ? 
C9 C8 C7 120.14(12) . . ? 
O4 C9 C10 116.94(12) . . ? 
O4 C9 C8 122.98(12) . . ? 
C10 C9 C8 120.08(12) . . ? 
C11 C10 C9 121.68(12) . . ? 
C11 C10 H10 119.2 . . ? 
C9 C10 H10 119.2 . . ? 
C10 C11 C12 117.37(12) . . ? 
C10 C11 C14 120.21(12) . . ? 
C12 C11 C14 122.41(12) . . ? 
C13 C12 C11 122.49(12) . . ? 
C13 C12 Br1 118.02(10) . . ? 
C11 C12 Br1 119.49(9) . . ? 
C12 C13 C8 119.77(12) . . ? 
C12 C13 H13 120.1 . . ? 
C8 C13 H13 120.1 . . ? 
C11 C14 H14A 109.5 . . ? 
C11 C14 H14B 109.5 . . ? 
H14A C14 H14B 109.5 . . ? 
C11 C14 H14C 109.5 . . ? 
H14A C14 H14C 109.5 . . ? 
H14B C14 H14C 109.5 . . ? 
  
loop_ 
 _geom_torsion_atom_site_label_1 
 _geom_torsion_atom_site_label_2 
 _geom_torsion_atom_site_label_3 
 _geom_torsion_atom_site_label_4 
 _geom_torsion 
 _geom_torsion_site_symmetry_1 
 _geom_torsion_site_symmetry_2 
 _geom_torsion_site_symmetry_3 
 _geom_torsion_site_symmetry_4 
 _geom_torsion_publ_flag 
C5 N1 C2 O1 176.17(14) . . . . ? 
C6 N1 C2 O1 2.8(2) . . . . ? 
C5 N1 C2 C3 -3.61(17) . . . . ? 
C6 N1 C2 C3 -177.00(13) . . . . ? 
O1 C2 C3 C4 177.93(16) . . . . ? 
N1 C2 C3 C4 -2.30(17) . . . . ? 
C2 C3 C4 C5 6.68(17) . . . . ? 
C2 N1 C5 O2 -172.33(14) . . . . ? 
C6 N1 C5 O2 1.1(2) . . . . ? 
C2 N1 C5 C4 8.09(16) . . . . ? 
C6 N1 C5 C4 -178.52(12) . . . . ? 
C3 C4 C5 O2 171.51(15) . . . . ? 
C3 C4 C5 N1 -8.94(16) . . . . ? 
C5 N1 C6 C7 -86.60(16) . . . . ? 
C2 N1 C6 C7 86.16(16) . . . . ? 
N1 C6 C7 O3 -9.70(18) . . . . ? 
N1 C6 C7 C8 170.17(11) . . . . ? 
O3 C7 C8 C13 -177.74(13) . . . . ? 
C6 C7 C8 C13 2.40(18) . . . . ? 
O3 C7 C8 C9 2.5(2) . . . . ? 
C6 C7 C8 C9 -177.32(12) . . . . ? 
C13 C8 C9 O4 179.67(12) . . . . ? 
C7 C8 C9 O4 -0.60(19) . . . . ? 
C13 C8 C9 C10 -0.69(19) . . . . ? 
C7 C8 C9 C10 179.04(12) . . . . ? 
O4 C9 C10 C11 179.88(12) . . . . ? 
C8 C9 C10 C11 0.2(2) . . . . ? 
C9 C10 C11 C12 0.74(19) . . . . ? 
C9 C10 C11 C14 -178.46(12) . . . . ? 
C10 C11 C12 C13 -1.27(19) . . . . ? 
C14 C11 C12 C13 177.91(13) . . . . ? 
C10 C11 C12 Br1 179.14(10) . . . . ? 
C14 C11 C12 Br1 -1.69(17) . . . . ? 
C11 C12 C13 C8 0.8(2) . . . . ? 
Br1 C12 C13 C8 -179.58(10) . . . . ? 
C9 C8 C13 C12 0.18(19) . . . . ? 
C7 C8 C13 C12 -179.54(12) . . . . ? 
  
loop_ 
 _geom_hbond_atom_site_label_D 
 _geom_hbond_atom_site_label_H 
 _geom_hbond_atom_site_label_A 
 _geom_hbond_distance_DH 
 _geom_hbond_distance_HA 
 _geom_hbond_distance_DA 
 _geom_hbond_angle_DHA 
 _geom_hbond_site_symmetry_A 
 _geom_hbond_publ_flag 
O4 H4 O2  0.844(9) 2.525(18) 3.0853(15) 124.8(17) 1_545 yes 
O4 H4 O3  0.844(9) 1.862(13) 2.6177(14) 148.3(19) . yes 
  
_refine_diff_density_max    0.354 
_refine_diff_density_min   -0.360 
_refine_diff_density_rms    0.045 
  
_shelx_res_file 
; 
TITL 013HOS26.res in P2(1)/n 
    013HOS26.res 
    created by SHELXL-2019/3 at 19:43:15 on 15-Jan-2026 
CELL 0.71073 9.9638 5.9997 22.0660 90.0000 101.5070 90.0000 
ZERR 4.00 0.0002 0.0001 0.0005 0.0000 0.0010 0.0000 
LATT 1 
SYMM -x+1/2, y+1/2, -z+1/2 
SFAC C H N O BR 
UNIT 52 48 4 16 4 
TEMP -99.750 
SIZE 0.292 0.343 0.371 
DFIX 0.85 0.01 O4 H4 
LIST 4 
ACTA 
L.S. 10 
FMAP 2 
PLAN 10 
HTAB 
EQIV $1 x, y-1, z 
HTAB O4 O2_$1 
HTAB O4 O3 
BOND $H 
CONF 
  
WGHT    0.027200    0.651800 
FVAR       0.95306 
BR1   5    0.866070    0.813943    0.510789    11.00000    0.02952    0.03190 = 
         0.03527    0.00104    0.01846   -0.00639 
O1    4    0.675569    0.598045    0.828099    11.00000    0.03727    0.04619 = 
         0.03241    0.00512    0.00288    0.01300 
O2    4    0.343815    0.962444    0.694502    11.00000    0.03421    0.03641 = 
         0.02904    0.00530    0.00434    0.00590 
O3    4    0.489284    0.408197    0.690003    11.00000    0.03572    0.03006 = 
         0.02629   -0.00209    0.01671   -0.00847 
O4    4    0.487703    0.151031    0.594029    11.00000    0.03345    0.02334 = 
         0.02501   -0.00114    0.01270   -0.00711 
H4    2    0.469366    0.193400    0.627921    11.00000   -1.50000 
N1    3    0.530761    0.791472    0.753322    11.00000    0.02562    0.02379 = 
         0.01808   -0.00111    0.00953    0.00211 
C2    1    0.571863    0.704059    0.812144    11.00000    0.02849    0.02749 = 
         0.02059   -0.00120    0.00551   -0.00080 
C3    1    0.465383    0.765626    0.849214    11.00000    0.03771    0.04592 = 
         0.02073   -0.00015    0.01265    0.00178 
AFIX  23 
H3A   2    0.507126    0.851615    0.886517    11.00000   -1.20000 
H3B   2    0.421628    0.630409    0.862196    11.00000   -1.20000 
AFIX   0 
C4    1    0.360930    0.907244    0.805657    11.00000    0.03018    0.03532 = 
         0.02841   -0.00503    0.01483    0.00093 
AFIX  23 
H4A   2    0.267360    0.846704    0.802507    11.00000   -1.20000 
H4B   2    0.362525    1.063177    0.820458    11.00000   -1.20000 
AFIX   0 
C5    1    0.404248    0.895150    0.744143    11.00000    0.02456    0.01978 = 
         0.02519   -0.00216    0.00840   -0.00084 
C6    1    0.605395    0.755868    0.704293    11.00000    0.02753    0.02509 = 
         0.02204   -0.00244    0.01342   -0.00123 
AFIX  23 
H6A   2    0.704748    0.751106    0.722112    11.00000   -1.20000 
H6B   2    0.588496    0.882433    0.674972    11.00000   -1.20000 
AFIX   0 
C7    1    0.563230    0.540451    0.669629    11.00000    0.02063    0.02243 = 
         0.01815    0.00157    0.00606    0.00214 
C8    1    0.612924    0.498656    0.612384    11.00000    0.02040    0.02152 = 
         0.01753    0.00093    0.00637    0.00108 
C9    1    0.571751    0.305585    0.577337    11.00000    0.02015    0.02017 = 
         0.02038    0.00279    0.00580    0.00042 
C10   1    0.617422    0.267729    0.522460    11.00000    0.02473    0.02133 = 
         0.01922   -0.00147    0.00550    0.00053 
AFIX  43 
H10   2    0.588546    0.136970    0.499213    11.00000   -1.20000 
AFIX   0 
C11   1    0.703739    0.415784    0.501001    11.00000    0.02000    0.02480 = 
         0.01770    0.00175    0.00592    0.00462 
C12   1    0.745318    0.605658    0.537101    11.00000    0.01905    0.02299 = 
         0.02164    0.00292    0.00848   -0.00052 
C13   1    0.701462    0.649117    0.591145    11.00000    0.02084    0.02184 = 
         0.02082   -0.00070    0.00652   -0.00066 
AFIX  43 
H13   2    0.730856    0.780343    0.614074    11.00000   -1.20000 
AFIX   0 
C14   1    0.748009    0.372470    0.440900    11.00000    0.03018    0.03417 = 
         0.02051   -0.00132    0.01117    0.00245 
AFIX 137 
H14A  2    0.704510    0.235644    0.422218    11.00000   -1.20000 
H14B  2    0.847789    0.355469    0.448514    11.00000   -1.20000 
H14C  2    0.720623    0.498026    0.412739    11.00000   -1.20000 
AFIX   0 
HKLF 4 
  
  
  
  
REM  013HOS26.res in P2(1)/n 
REM wR2 = 0.0539, GooF = S = 1.049, Restrained GooF = 1.048 for all data 
REM R1 = 0.0200 for 2789 Fo > 4sig(Fo) and 0.0209 for all 2902 data 
REM 176 parameters refined using 1 restraints 
  
END 
  
WGHT      0.0272      0.6517 
  
REM Instructions for potential hydrogen bonds 
HTAB O4 O2_$1 
HTAB O4 O3 
EQIV $2 -x+1/2, y-1/2, -z+3/2 
HTAB C4 O2_$2 
EQIV $3 -x+1/2, y+1/2, -z+3/2 
HTAB C4 O3_$3 
EQIV $4 x, y+1, z 
HTAB C6 O4_$4 
EQIV $5 -x+3/2, y+1/2, -z+3/2 
HTAB C13 O1_$5 
  
REM Highest difference peak  0.354,  deepest hole -0.360,  1-sigma level  0.045 
Q1    1   0.9059  0.7149  0.5326  11.00000  0.05    0.35 
Q2    1   0.3806  0.8946  0.7741  11.00000  0.05    0.32 
Q3    1   0.5839  0.6496  0.6879  11.00000  0.05    0.31 
Q4    1   0.7371  0.4961  0.5221  11.00000  0.05    0.30 
Q5    1   0.8966  0.8867  0.5436  11.00000  0.05    0.29 
Q6    1   0.6051  0.2848  0.5523  11.00000  0.05    0.29 
Q7    1   0.5860  0.5282  0.6360  11.00000  0.05    0.29 
Q8    1   0.5915  0.3926  0.5965  11.00000  0.05    0.28 
Q9    1   0.5600  0.7666  0.7280  11.00000  0.05    0.28 
Q10   1   0.6686  0.3402  0.5166  11.00000  0.05    0.27 
; 
_shelx_res_checksum   35260 
  
_shelx_hkl_file 
; 
   1   0   0 0.20513 0.12653   2 
   1   0   0 0.27306 0.29528   3 
   1   0   0 0.45274 0.30248   4 
  -1   0   0 0.85710 0.24496   6 
  -1   0   0 0.43084 0.20879   2 
   2   0   0 728.583 19.5138   3 
   2   0   0 724.900 20.0034   4 
  -2   0   0 687.284 19.4897   3 
  -2   0   0 690.163 19.4800   6 
  -2   0   0 725.880 19.9361   7 
   2   0   0 699.832 19.1833   2 
   2   0   0 680.504 19.4953   6 
   2   0   0 735.733 19.9144   7 
   2   0   0 698.844 19.8707   9 
   3   0   0 2.08043 0.76705   6 
   3   0   0 0.37499 1.03115   9 
  -3   0   0 -0.1170 0.83887   3 
  -3   0   0 3.25255 0.84045   6 
  -3   0   0 0.66556 0.92354   9 
   3   0   0 0.46982 0.88441   4 
   3   0   0 0.58416 0.62422   2 
   3   0   0 0.87800 0.85668   3 
  -3   0   0 0.74571 0.66111   2 
  -5   0   0 -1.0728 1.57551   9 
   5   0   0 -0.1139 1.26102   6 
   5   0   0 0.22596 1.46942   7 
  -5   0   0 0.09763 1.15308   6 
   5   0   0 0.70314 1.01295   2 
   5   0   0 1.12182 1.88127   9 
  -5   0   0 2.89625 1.23887   2 
  -5   0   0 0.92984 1.45021   3 
  -5   0   0 1.38094 1.90668   4 
   5   0   0 -0.1892 1.34459   3 
   5   0   0 1.54126 2.22610   8 
   6   0   0 533.565 21.0989   8 
   6   0   0 536.047 17.8355   9 
   6   0   0 514.372 16.6511   6 
   6   0   0 521.766 17.7422   7 
  -6   0   0 554.309 16.6377   6 
  -6   0   0 506.981 16.6173   3 
  -6   0   0 557.903 18.0493   9 
   6   0   0 530.024 18.4953   1 
   6   0   0 568.785 16.7541   3 
   6   0   0 519.500 18.0800   4 
  -6   0   0 533.554 15.6821   2 
  -7   0   0 0.05863 2.12477   3 
  -7   0   0 0.56111 1.72183   6 
  -7   0   0 0.90658 1.65448   2 
   7   0   0 2.89802 1.51838   2 
   7   0   0 2.39856 3.37476   8 
   7   0   0 3.16579 2.31827   3 
   7   0   0 0.14844 2.47522   4 
   7   0   0 1.44211 2.53976   1 
   7   0   0 -2.9928 1.67547   6 
   7   0   0 2.03458 2.62105   7 
   7   0   0 0.61835 2.63270   9 
   8   0   0 3281.12 87.0444   2 
  -8   0   0 3459.88 87.4440   2 
   8   0   0 3194.63 90.6156   9 
  -8   0   0 3272.33 88.7218   6 
   8   0   0 3084.13 90.5178   7 
   8   0   0 3203.27 96.1992   8 
  -8   0   0 3068.93 88.8846   3 
   8   0   0 3151.30 88.9864   6 
   8   0   0 3460.71 89.2255   3 
   8   0   0 3197.08 91.7219   1 
   9   0   0 5.19652 2.77526   6 
   9   0   0 -0.0566 3.50067   9 
   9   0   0 -0.0668 2.84939   3 
   9   0   0 2.85597 4.94800   8 
   9   0   0 1.19946 3.50161   1 
  -9   0   0 -2.8033 2.83763   3 
  -9   0   0 2.60101 2.01104   2 
  10   0   0 218.098 13.3653   1 
  10   0   0 205.063 16.3477   8 
  10   0   0 201.811 12.2321   9 
 -10   0   0 199.045 10.3589   3 
  10   0   0 223.904 10.2954   6 
 -11   0   0 5.41475 4.41390   3 
  11   0   0 -1.2170 4.46440   1 
  11   0   0 3.95948 4.98179   9 
  12   0   0 279.069 15.2837   9 
  12   0   0 260.483 16.7564   1 
   0  -1   0 0.46214 0.56350   2 
   0  -1   0 1.14487 0.48316   6 
   0  -1   0 -0.1073 0.45872   8 
   0  -1   0 3.28490 0.86999   1 
   0   1   0 -0.0567 0.43956   1 
   0   1   0 0.70628 0.36302   7 
   0   1   0 0.40517 0.45065   6 
   0   1   0 0.45134 0.57170   2 
   0   1   0 0.58199 0.58194   2 
   1   1   0 2270.58 61.1247   7 
   3  -1   0 1137.30 34.2967   1 
  -3  -1   0 1201.96 32.9515   2 
   3  -1   0 1185.85 33.3211   2 
   3  -1   0 1132.80 33.7011   9 
  -3  -1   0 1210.33 33.9385   6 
   3  -1   0 1227.71 33.0060   7 
  -3  -1   0 1163.65 33.8595   4 
  -3   1   0 1186.31 34.4105   1 
  -3   1   0 1223.28 33.7267   9 
   3   1   0 1244.71 34.3109   7 
   3   1   0 1193.93 34.0115   6 
  -3   1   0 1188.51 33.2770   2 
   3   1   0 1252.76 34.0327   3 
   3   1   0 1250.94 34.1524   4 
   3   1   0 1240.72 32.9486   2 
   3   1   0 1237.03 36.2331   8 
   4  -1   0 336.845 10.5109   2 
  -4  -1   0 325.330 11.3029   4 
  -4  -1   0 319.956 11.1094   6 
   4  -1   0 346.868 10.5318   7 
   4  -1   0 335.804 11.2305   9 
  -4  -1   0 323.863 9.95161   2 
   4  -1   0 334.919 11.9559   1 
   4  -1   0 312.664 11.2338   4 
   4   1   0 337.174 11.5619   4 
  -4   1   0 334.449 10.4018   2 
   4   1   0 332.685 10.5534   3 
  -4   1   0 293.379 10.3847   3 
   4   1   0 305.614 11.1501   6 
  -4   1   0 325.328 11.0544   9 
   4   1   0 325.844 11.6526   7 
   4   1   0 327.730 9.89614   2 
  -4   1   0 324.753 9.38465   6 
   4   1   0 358.028 14.0069   8 
  -5  -1   0 5.75764 1.88445   6 
   5  -1   0 8.30298 2.76086   1 
   5  -1   0 15.9856 3.35621   9 
  -5  -1   0 9.24030 2.38693   4 
   5  -1   0 9.85957 2.01380   7 
   5  -1   0 8.35807 1.71168   6 
  -5  -1   0 9.68993 2.03971   2 
   5  -1   0 8.86190 1.94869   2 
  -5   1   0 10.5232 2.28681   9 
   5   1   0 10.6967 2.30253   3 
   5   1   0 9.44987 2.60790   4 
  -5   1   0 13.6323 2.42474   2 
   5   1   0 6.27563 2.40151   7 
   5   1   0 6.35527 2.00158   6 
   5   1   0 9.84247 3.06149   8 
   5   1   0 8.23888 1.95994   2 
  -5   1   0 9.32848 2.15526   3 
  -5   1   0 7.35561 1.59092   6 
   6  -1   0 7041.33 188.540   6 
  -6  -1   0 7185.79 188.601   2 
   6  -1   0 7452.54 190.227   7 
  -6  -1   0 7107.18 190.436   6 
   6  -1   0 7038.84 191.976   1 
  -6  -1   0 7123.61 191.095   4 
   6  -1   0 6987.73 189.079   2 
   6  -1   0 6921.96 190.766   9 
   6  -1   0 7029.38 191.924   4 
   6   1   0 7142.10 189.657   3 
   6   1   0 7329.92 191.725   7 
   6   1   0 7089.53 188.353   2 
   6   1   0 6859.74 190.558   6 
  -6   1   0 7098.16 188.405   6 
  -6   1   0 7341.71 190.880   9 
  -6   1   0 6798.80 189.657   3 
   6   1   0 7093.66 199.985   8 
  -6   1   0 7050.04 189.089   2 
   6   1   0 6949.06 191.012   9 
   7  -1   0 24.4320 3.41655   2 
   7  -1   0 22.3548 5.76493   1 
   7  -1   0 30.0426 5.09855   9 
   7  -1   0 22.1896 2.88286   6 
   7  -1   0 29.9445 4.17604   7 
  -7  -1   0 19.7983 5.02306   4 
   7  -1   0 27.5703 4.64421   4 
  -7  -1   0 22.3162 2.84440   2 
  -7  -1   0 17.6894 4.00640   6 
  -7   1   0 31.2834 4.81262   9 
  -7   1   0 21.6884 3.31690   2 
  -7   1   0 19.7009 3.93985   3 
   7   1   0 19.3811 2.59196   2 
   7   1   0 19.1856 4.63350   7 
   7   1   0 26.2119 4.99283   4 
   7   1   0 29.2105 4.68248   6 
   7   1   0 27.6559 7.43702   8 
   7   1   0 22.6980 5.22425   9 
   7   1   0 27.6206 3.92334   3 
   8  -1   0 170.132 12.3601   8 
   8  -1   0 162.203 6.94238   6 
   8  -1   0 172.037 7.22210   2 
   8  -1   0 192.540 10.0635   7 
  -8  -1   0 169.770 8.60404   6 
   8  -1   0 175.475 10.7581   1 
   8  -1   0 178.521 9.71499   9 
  -8  -1   0 167.441 6.57081   2 
  -8  -1   0 161.826 9.88810   4 
   8   1   0 164.128 11.3527   3 
  -8   1   0 164.354 8.29389   3 
  -8   1   0 196.804 9.76504   9 
   8   1   0 161.774 9.82196   9 
   8   1   0 158.333 13.0183   8 
  -8   1   0 177.515 7.39797   2 
   8   1   0 170.284 9.10473   6 
  -9  -1   0 52.7516 7.89889   4 
   9  -1   0 43.2353 6.33280   7 
   9  -1   0 41.8953 6.90552   9 
  -9  -1   0 42.1606 3.56621   2 
   9  -1   0 46.5877 9.41269   8 
   9  -1   0 40.6708 4.24396   2 
   9  -1   0 37.5855 4.32789   6 
   9  -1   0 34.8977 9.52248   1 
  -9  -1   0 41.3182 5.76363   6 
   9   1   0 38.0453 6.11560   6 
  -9   1   0 42.4341 4.39410   2 
  -9   1   0 43.1593 6.01394   3 
   9   1   0 37.4714 6.92932   9 
  -9   1   0 41.3906 6.65226   9 
   9   1   0 39.3735 5.13783   3 
   9   1   0 38.9004 9.86366   8 
  10  -1   0 788.481 28.9423   1 
  10  -1   0 761.518 36.7567   8 
  10  -1   0 807.656 27.6754   9 
  10   1   0 721.714 33.1757   8 
  10   1   0 788.809 27.7105   9 
 -10   1   0 822.317 23.3669   2 
 -10   1   0 764.275 25.3900   3 
  10   1   0 709.951 24.4049   5 
  10   1   0 733.189 26.0947   6 
  10   1   0 804.032 28.4976   1 
 -10   1   0 846.696 27.6162   9 
  11  -1   0 84.6247 9.34898   9 
  11  -1   0 72.0846 10.4842   1 
  11  -1   0 58.9181 11.9381   8 
  11   1   0 86.4137 8.48145   6 
 -11   1   0 90.8972 8.49557   3 
  11   1   0 74.9529 9.69871   9 
  12  -1   0 330.143 18.5854   1 
  12  -1   0 335.624 17.0771   9 
  12   1   0 334.680 18.5014   1 
  12   1   0 341.779 17.6379   9 
 -12   1   0 338.871 14.8561   3 
  -1  -2   0 224.363 8.22021   6 
   1  -2   0 238.541 8.49903   1 
  -1  -2   0 226.107 8.80267   8 
  -1  -2   0 232.896 8.35331   1 
  -1  -2   0 230.287 8.12731   2 
   1   2   0 222.083 8.80156   8 
  -1   2   0 227.649 8.27454   2 
  -1   2   0 225.545 8.36996   1 
   1   2   0 231.424 8.40616   1 
   1   2   0 237.926 8.28556   6 
   1   2   0 242.798 7.95129   7 
   1   2   0 232.115 8.23299   2 
  -1   2   0 221.640 8.07883   9 
  -1   2   0 227.052 7.49172   6 
   2  -2   0 1428.01 40.7472   2 
  -2  -2   0 1534.33 42.4746   8 
   2  -2   0 1401.20 41.1353   1 
   2  -2   0 1400.48 40.6216   9 
  -2  -2   0 1473.43 40.4347   2 
  -2  -2   0 1448.65 40.9849   6 
   2   2   0 1429.59 40.9794   6 
  -2   2   0 1454.96 40.7730   2 
  -2   2   0 1473.47 40.6461   9 
   2   2   0 1471.81 42.4038   8 
  -2   2   0 1431.98 39.3010   6 
   2   2   0 1454.29 40.4526   2 
  -2   2   0 1435.96 41.1692   1 
   2   2   0 1504.00 40.8903   7 
   2   2   0 1486.25 40.8776   1 
  -2   2   0 1400.89 40.6462   2 
   3  -2   0 864.943 26.6427   1 
  -3  -2   0 862.462 25.8430   4 
  -3  -2   0 867.094 26.2132   6 
  -3  -2   0 858.185 28.0254   8 
   3  -2   0 870.653 25.9186   9 
   3  -2   0 861.833 25.8025   2 
  -3  -2   0 871.924 25.2962   2 
  -3   2   0 885.700 25.7513   2 
   3   2   0 894.493 26.3761   7 
   3   2   0 894.732 26.1162   1 
  -3   2   0 905.815 26.7299   1 
   3   2   0 899.043 28.3590   8 
  -3   2   0 884.035 25.7051   9 
   4  -2   0 1334.56 40.8008   1 
  -4  -2   0 1371.83 38.9688   2 
   4  -2   0 1541.66 37.9942   7 
  -4  -2   0 1339.83 39.8856   4 
   4  -2   0 1370.25 39.6345   2 
  -4  -2   0 1389.71 40.3243   6 
   4  -2   0 1331.77 39.8821   9 
   4   2   0 1392.43 39.4508   3 
   4   2   0 1461.41 40.7692   7 
  -4   2   0 1386.05 40.8998   1 
   4   2   0 1396.11 41.8989   4 
   4   2   0 1338.73 40.3985   6 
   4   2   0 1430.47 43.4603   8 
   4   2   0 1416.20 39.0304   2 
  -4   2   0 1422.95 39.7682   9 
  -4   2   0 1387.65 39.5608   2 
  -5  -2   0 808.296 23.7271   2 
   5  -2   0 774.806 25.0706   9 
   5  -2   0 852.370 23.3035   7 
  -5  -2   0 809.420 25.4216   6 
  -5  -2   0 806.902 25.2278   4 
   5  -2   0 791.083 26.1746   1 
   5  -2   0 805.864 24.5445   2 
  -5   2   0 836.158 24.5282   2 
  -5   2   0 818.743 24.8449   9 
   5   2   0 838.526 25.6967   4 
   5   2   0 823.736 25.9864   7 
   5   2   0 811.290 25.7216   6 
   5   2   0 833.294 23.7735   2 
  -5   2   0 779.397 26.1445   1 
   5   2   0 825.359 26.2271   3 
   5   2   0 862.039 29.4073   8 
  -5   2   0 770.108 24.1700   3 
  -6  -2   0 1.13810 2.27935   6 
   6  -2   0 2.54938 2.59878   9 
   6  -2   0 4.34180 2.60878   2 
   6  -2   0 -1.0873 2.55225   1 
   6  -2   0 2.34982 1.76143   7 
   6  -2   0 7.54618 2.77679   4 
  -6  -2   0 5.84196 2.05346   2 
  -6  -2   0 8.51490 3.36853   4 
   6   2   0 4.76418 3.81350   8 
   6   2   0 8.86974 2.76299   4 
   6   2   0 2.04842 2.56362   6 
   6   2   0 7.38732 2.13094   2 
  -6   2   0 5.41666 2.42361   2 
   6   2   0 8.24152 3.20082   7 
   6   2   0 3.86446 2.14919   3 
  -6   2   0 12.0506 2.83146   3 
  -6   2   0 4.38507 2.51177   9 
   6   2   0 7.08045 3.07241   9 
   7  -2   0 240.699 12.3488   1 
  -7  -2   0 260.195 11.2424   6 
  -7  -2   0 243.665 8.86871   2 
   7  -2   0 233.888 11.1232   9 
   7  -2   0 241.916 9.44877   7 
  -7  -2   0 235.425 11.3810   4 
   7  -2   0 234.234 9.78164   2 
   7   2   0 243.512 11.8251   9 
   7   2   0 244.761 15.4138   8 
  -7   2   0 241.198 10.9790   9 
   7   2   0 234.880 7.92675   5 
  -7   2   0 226.379 9.99373   3 
   7   2   0 228.275 7.87864   5 
   7   2   0 244.855 8.66265   2 
   7   2   0 238.653 11.3207   6 
  -7   2   0 237.343 10.2624   2 
  -8  -2   0 779.455 22.8761   2 
   8  -2   0 778.418 24.2006   7 
  -8  -2   0 770.145 26.2768   4 
   8  -2   0 777.755 26.2060   9 
  -8  -2   0 792.961 25.8268   6 
   8  -2   0 764.875 27.4979   1 
  -8   2   0 781.184 24.0753   2 
  -8   2   0 754.290 24.4633   3 
   8   2   0 765.419 22.4375   5 
   8   2   0 765.329 26.6411   9 
   8   2   0 781.895 22.5674   2 
   8   2   0 788.466 26.4827   6 
   8   2   0 752.736 22.3797   5 
  -8   2   0 815.993 25.8166   9 
   8   2   0 763.268 24.4974   3 
  -9  -2   0 1085.53 33.5345   6 
  -9  -2   0 1068.35 34.2865   4 
   9  -2   0 934.664 40.6263   8 
   9  -2   0 1024.36 33.9282   9 
   9  -2   0 1061.65 35.8212   1 
  -9  -2   0 1064.13 29.8683   2 
   9   2   0 1053.77 34.1088   6 
  -9   2   0 1058.83 31.2760   2 
  -9   2   0 1030.59 32.1004   3 
  -9   2   0 1071.34 31.2660   2 
   9   2   0 985.095 29.8465   5 
   9   2   0 1029.64 34.4905   9 
  -9   2   0 1085.30 33.6030   9 
  10  -2   0 40.7647 8.92022   1 
  10  -2   0 52.9898 8.22763   9 
  10  -2   0 40.4358 10.1302   8 
 -10  -2   0 51.7611 9.17783   4 
 -10   2   0 49.5886 5.73169   2 
  10   2   0 43.6731 8.34183   6 
 -10   2   0 36.6277 6.66928   3 
  10   2   0 37.9843 8.00929   9 
  11  -2   0 41.8502 10.1468   1 
  11  -2   0 32.5480 8.61567   8 
  11  -2   0 59.3136 14.6725   9 
 -11  -2   0 42.2028 10.2558   4 
 -11   2   0 44.5600 8.10301   9 
 -11   2   0 54.3682 7.89865   3 
  11   2   0 49.2272 9.07686   9 
  11   2   0 51.7983 8.01501   6 
  12  -2   0 300.185 18.3160   1 
  12  -2   0 251.551 15.5456   9 
  12   2   0 281.395 16.5641   9 
  12   2   0 259.677 16.3680   1 
 -12   2   0 279.714 13.8978   3 
   0  -3   0 -0.6458 1.34638   6 
   0  -3   0 0.97254 1.68293   8 
   0  -3   0 1.51467 2.57321   1 
   0   3   0 1.34100 1.56674   6 
   0   3   0 9.15434 2.50267   2 
   0   3   0 1.61145 2.22498   2 
   0   3   0 1.67476 1.99618   9 
   0   3   0 1.69886 1.75062   1 
   0   3   0 -0.2842 1.25222   7 
  -1  -3   0 995.030 29.0233   1 
   1  -3   0 914.667 28.5472   1 
  -1  -3   0 972.594 29.3073   8 
  -1  -3   0 973.563 28.4903   6 
   1   3   0 923.500 28.4395   2 
   1   3   0 974.146 27.7191   7 
  -1   3   0 954.312 28.3139   9 
  -1   3   0 928.608 28.5228   2 
   1   3   0 959.027 28.6024   2 
   1   3   0 958.016 28.2178   1 
   1   3   0 929.102 28.2997   6 
  -1   3   0 938.114 28.6158   2 
  -1   3   0 963.955 26.2657   7 
  -1   3   0 946.745 28.6128   1 
  -1   3   0 954.908 27.4701   6 
  -2  -3   0 327.319 11.3274   4 
  -2  -3   0 304.832 11.5875   6 
   2  -3   0 323.296 11.5403   9 
   2  -3   0 289.118 11.8163   1 
  -2  -3   0 320.630 12.7924   8 
  -2  -3   0 307.262 11.1864   2 
   2   3   0 319.895 11.2905   7 
  -2   3   0 291.184 9.86967   6 
   2   3   0 295.818 11.5291   6 
   2   3   0 282.385 11.2893   2 
  -2   3   0 316.145 11.8702   1 
   2   3   0 309.758 12.8265   8 
  -2   3   0 288.938 11.4752   2 
  -2   3   0 286.308 11.3819   2 
   2   3   0 292.001 11.6448   1 
   2   3   0 296.144 11.2571   2 
  -2   3   0 315.086 11.3025   9 
   3  -3   0 7554.91 208.347   1 
   3   3   0 7772.17 207.761   1 
  -3   3   0 7694.10 207.579   2 
   3   3   0 7713.45 207.169   2 
   3   3   0 7763.50 207.780   7 
  -3   3   0 7850.93 208.433   1 
  -4  -3   0 -0.8949 2.34068   4 
   4  -3   0 -0.3523 2.42770   1 
   4  -3   0 1.64290 2.48648   9 
  -4  -3   0 -0.6539 2.05421   2 
  -4  -3   0 -1.7214 1.93614   6 
  -4   3   0 1.13452 2.36803   1 
   4   3   0 3.38218 2.38552   2 
   4   3   0 0.24889 3.01110   8 
  -4   3   0 4.92180 2.43008   9 
   4   3   0 -1.0011 2.14532   7 
   4   3   0 0.90599 2.40423   1 
   4   3   0 -3.1486 2.17558   6 
  -4   3   0 -0.6362 2.30447   2 
   5  -3   0 617.227 22.1757   1 
  -5  -3   0 627.074 19.7132   2 
  -5  -3   0 614.963 21.3739   6 
   5  -3   0 579.676 20.7119   9 
  -5  -3   0 591.511 20.6513   4 
  -5   3   0 630.260 20.5406   2 
   5   3   0 631.961 21.2508   1 
  -5   3   0 634.985 20.4538   9 
   5   3   0 627.133 21.7635   7 
   5   3   0 643.712 24.8053   8 
  -5   3   0 639.719 20.4033   2 
   5   3   0 621.897 19.8155   2 
   5   3   0 610.595 21.6746   6 
  -5   3   0 652.470 22.1913   1 
   6  -3   0 96.6798 7.24736   9 
  -6  -3   0 91.6316 6.85976   2 
  -6  -3   0 94.0884 7.49411   4 
  -6  -3   0 102.207 7.66718   6 
   6  -3   0 89.3196 8.33811   1 
   6   3   0 90.0577 5.87959   2 
  -6   3   0 101.149 6.66763   2 
  -6   3   0 100.551 6.75639   2 
  -6   3   0 88.5885 7.19314   9 
   6   3   0 85.4162 7.87055   6 
  -6   3   0 101.945 8.41449   1 
   6   3   0 80.2328 7.30821   1 
   6   3   0 79.4519 6.21606   3 
   6   3   0 93.6966 9.97907   8 
   7  -3   0 1002.21 33.5156   1 
   7  -3   0 994.470 31.8805   9 
  -7  -3   0 999.099 32.0712   6 
  -7  -3   0 950.596 31.5141   4 
   7  -3   0 1062.01 28.2578   7 
  -7  -3   0 1002.45 29.3973   2 
  -7   3   0 977.117 30.2756   2 
   7   3   0 994.176 32.2941   1 
   7   3   0 975.433 29.2331   2 
   7   3   0 997.384 32.6589   6 
   7   3   0 965.667 39.4080   8 
  -7   3   0 1014.30 30.6648   2 
   7   3   0 922.131 30.4267   3 
  -7   3   0 999.565 31.0204   9 
  -7   3   0 955.660 30.1465   3 
   7   3   0 964.523 32.4478   9 
   8  -3   0 107.962 10.1054   1 
  -8  -3   0 111.554 6.61686   2 
   8  -3   0 106.501 8.76982   9 
  -8  -3   0 91.2308 9.17734   4 
   8   3   0 110.985 11.6434   6 
  -8   3   0 101.304 7.65511   2 
  -8   3   0 110.335 7.73060   2 
   8   3   0 114.798 6.35572   2 
  -8   3   0 89.6996 7.53830   3 
   8   3   0 99.6034 9.23592   9 
  -8   3   0 113.711 8.30409   9 
   9  -3   0 2.33825 4.51720   8 
  -9  -3   0 2.52829 2.79833   2 
  -9  -3   0 0.43471 4.81135   4 
   9  -3   0 -3.8279 4.72895   1 
   9   3   0 -3.1885 3.42662   8 
  -9   3   0 0.10485 6.59264   9 
   9   3   0 6.46419 4.80773   9 
   9   3   0 2.11774 2.37225   2 
  -9   3   0 8.99084 4.55022   3 
   9   3   0 2.89391 4.15259   6 
  10  -3   0 76.7857 9.53245   9 
  10  -3   0 107.507 11.8452   1 
 -10  -3   0 103.819 11.0919   4 
  10   3   0 111.072 10.6192   9 
  10   3   0 86.4817 10.6372   6 
 -10   3   0 97.3789 8.11456   2 
 -10   3   0 83.8610 8.41554   9 
 -10   3   0 92.2144 8.85823   3 
  11  -3   0 456.078 26.1121   1 
  11  -3   0 469.236 20.7147   9 
 -11  -3   0 498.613 22.0026   4 
 -11   3   0 494.091 19.0276   3 
  11   3   0 429.177 21.1131   9 
 -11   3   0 471.938 20.1766   9 
  11   3   0 463.398 21.4129   6 
   0  -4   0 259.445 11.6725   1 
   0  -4   0 237.806 10.7774   8 
   0   4   0 238.836 10.6892   1 
   0   4   0 240.501 10.9956   2 
   0   4   0 233.235 10.6652   9 
   0   4   0 257.023 10.3473   6 
   0   4   0 247.590 9.05310   7 
   0   4   0 265.137 11.2156   2 
   1  -4   0 4541.43 123.456   1 
   1  -4   0 4570.85 122.194   8 
  -1  -4   0 4495.79 122.333   6 
  -1  -4   0 4565.00 123.433   8 
  -1  -4   0 4463.09 122.574   1 
  -1   4   0 4383.45 122.606   2 
  -1   4   0 4560.85 122.345   9 
  -1   4   0 4427.48 119.415   7 
  -1   4   0 4441.56 121.114   6 
   1   4   0 4357.21 122.540   2 
  -1   4   0 4422.66 122.560   1 
   1   4   0 4356.97 122.466   2 
   1   4   0 4602.15 122.276   6 
  -1   4   0 4407.27 122.656   2 
   1   4   0 4413.06 120.993   7 
   1   4   0 4444.33 122.081   1 
  -2  -4   0 498.627 17.7524   1 
  -2  -4   0 506.902 18.0599   6 
   2  -4   0 507.685 18.3951   1 
  -2  -4   0 512.687 19.2927   8 
  -2   4   0 486.784 18.0207   1 
  -2   4   0 535.580 17.8435   9 
   2   4   0 513.662 18.1290   6 
   2   4   0 492.660 17.4542   1 
   2   4   0 494.953 17.8721   2 
   2   4   0 485.080 17.8114   2 
  -2   4   0 495.920 17.9753   2 
   2   4   0 509.109 17.2463   7 
   3  -4   0 3218.61 92.5574   1 
  -3  -4   0 3399.99 92.4490   6 
  -3  -4   0 3325.71 94.2471   8 
  -3  -4   0 3274.95 91.4367   4 
  -3   4   0 3331.63 89.1759   6 
   3   4   0 3419.46 92.5326   6 
  -3   4   0 3277.89 91.9449   2 
   3   4   0 3313.35 94.3253   8 
   3   4   0 3331.90 92.1348   1 
  -3   4   0 3205.39 91.7285   2 
   3   4   0 3290.29 91.8470   7 
   3   4   0 3245.86 91.7384   2 
  -3   4   0 3251.44 92.4145   1 
   3   4   0 3118.90 91.3752   2 
  -3   4   0 3412.49 91.6045   9 
  -4  -4   0 808.515 25.6635   2 
  -4  -4   0 770.792 26.6854   6 
   4  -4   0 765.361 27.1926   1 
  -4  -4   0 794.854 25.9250   4 
  -4  -4   0 865.746 29.7123   8 
   4  -4   0 762.864 25.9868   9 
  -4   4   0 791.333 26.5557   9 
  -4   4   0 823.976 27.3439   1 
   4   4   0 805.152 27.0827   6 
  -4   4   0 794.532 26.1198   2 
   4   4   0 798.587 26.5403   1 
   4   4   0 829.330 26.0804   2 
   4   4   0 793.761 26.4916   7 
  -4   4   0 797.106 26.2481   2 
   4   4   0 783.797 25.7247   2 
   4   4   0 835.111 29.7102   8 
  -4   4   0 808.891 22.8441   6 
  -5  -4   0 1737.78 51.7440   4 
  -5  -4   0 1780.23 52.4750   6 
  -5  -4   0 1796.87 50.6731   2 
   5  -4   0 1739.81 53.1126   1 
   5  -4   0 1706.72 51.4589   9 
   5   4   0 1718.21 55.9614   8 
  -5   4   0 1748.80 52.9961   1 
  -5   4   0 1739.65 51.0387   9 
   5   4   0 1684.61 50.6079   2 
   5   4   0 1726.20 52.5779   6 
   5   4   0 1831.95 52.2669   1 
   5   4   0 1728.55 50.8811   2 
  -5   4   0 1742.38 51.1952   2 
  -5   4   0 1777.83 51.4918   2 
   6  -4   0 170.566 14.4290   1 
   6  -4   0 187.978 10.5660   9 
  -6  -4   0 182.104 10.6237   4 
  -6  -4   0 168.594 9.11739   2 
   6   4   0 186.838 21.9381   8 
   6   4   0 165.844 9.45928   2 
  -6   4   0 202.249 10.6279   2 
  -6   4   0 200.107 18.8906   1 
   6   4   0 189.609 9.73168   2 
  -6   4   0 178.951 9.96165   2 
   6   4   0 176.120 14.5268   6 
  -6   4   0 184.154 9.88208   9 
   6   4   0 176.313 10.7240   1 
   7  -4   0 131.650 9.83869   9 
  -7  -4   0 119.726 8.05690   2 
  -7  -4   0 135.720 9.99636   4 
   7  -4   0 128.899 11.2875   1 
   7   4   0 129.624 8.08708   2 
  -7   4   0 130.439 8.79848   9 
   7   4   0 131.876 11.0554   6 
   7   4   0 123.807 9.85927   1 
  -7   4   0 135.454 8.97869   2 
   7   4   0 117.427 19.2667   8 
  -8  -4   0 4.42939 3.92558   6 
   8  -4   0 -2.6631 4.72035   1 
   8  -4   0 0.68101 4.48294   9 
  -8  -4   0 2.90428 4.78168   4 
  -8   4   0 1.09644 3.63482   9 
  -8   4   0 7.67313 3.83858   2 
  -8   4   0 12.2927 3.98840   2 
   8   4   0 1.91689 5.88135   9 
  -8   4   0 5.15092 4.38760   3 
   8   4   0 7.89139 5.04482   6 
   8   4   0 4.66678 6.02032   8 
   8   4   0 5.60391 4.04307   1 
   9  -4   0 1633.32 52.2235   1 
   9  -4   0 1593.58 49.5416   9 
  -9  -4   0 1610.31 49.7171   4 
   9   4   0 1532.38 45.5125   2 
   9   4   0 1631.70 51.1606   6 
  -9   4   0 1406.56 47.5620   9 
   9   4   0 1542.26 50.1814   1 
  -9   4   0 1667.95 48.1431   2 
   9   4   0 1546.92 50.6139   9 
  -9   4   0 1599.53 47.4313   3 
  10  -4   0 -1.1623 5.16755   1 
  10  -4   0 1.93445 4.88578   9 
 -10  -4   0 -3.2446 5.77460   4 
 -10   4   0 -4.3036 4.40124   9 
  10   4   0 -6.4358 4.66915   6 
  10   4   0 2.62876 4.94715   9 
 -10   4   0 5.06988 5.62269   3 
   0  -5   0 0.82393 3.71402   1 
   0   5   0 -0.5724 2.81011   9 
   0   5   0 1.39448 3.74036   2 
   0   5   0 0.45798 2.87929   1 
   0   5   0 3.13925 2.68508   6 
   0   5   0 2.35935 2.34827   7 
   0   5   0 2.28213 3.67561   2 
   1  -5   0 1083.86 36.2853   1 
  -1  -5   0 1086.65 35.4489   1 
  -1  -5   0 1125.84 35.9578   8 
   1  -5   0 1163.39 34.9156   8 
   1   5   0 1129.75 35.4586   9 
  -1   5   0 1092.18 33.6974   6 
   1   5   0 1115.64 33.3846   7 
  -1   5   0 1224.38 32.7387   7 
   1   5   0 1091.21 34.7570   6 
  -1   5   0 1089.38 35.2797   1 
  -1   5   0 1077.72 35.4698   2 
   1   5   0 1080.22 35.4585   2 
   1   5   0 1115.82 35.0499   1 
  -1   5   0 1097.44 35.6118   2 
  -1   5   0 1144.32 35.2928   9 
   1   5   0 1134.84 35.7061   2 
   2  -5   0 218.094 10.5416   8 
  -2  -5   0 202.113 12.2406   8 
  -2  -5   0 242.533 8.61789   5 
  -2  -5   0 232.714 11.9117   1 
   2  -5   0 225.767 13.6226   1 
  -2   5   0 226.375 11.9428   2 
   2   5   0 227.433 11.8972   7 
  -2   5   0 231.801 9.84804   6 
   2   5   0 222.328 11.8282   2 
  -2   5   0 213.610 11.2193   9 
   2   5   0 240.366 11.4766   1 
  -2   5   0 221.061 11.7426   1 
  -2   5   0 233.707 11.9583   2 
   2   5   0 238.721 11.9346   6 
   2   5   0 221.172 11.8669   2 
   3  -5   0 1694.19 50.4696   1 
  -3  -5   0 1618.35 44.5575   5 
  -3  -5   0 1672.21 51.7468   8 
  -3  -5   0 1574.88 49.0364   4 
  -3   5   0 1604.20 49.4620   2 
   3   5   0 1657.73 49.7721   6 
   3   5   0 1590.79 48.5871   7 
   3   5   0 1655.97 48.8786   1 
  -3   5   0 1658.91 48.9600   9 
  -3   5   0 1618.59 49.4866   2 
  -3   5   0 1637.72 49.8914   1 
   3   5   0 1610.08 49.2660   2 
   3   5   0 1661.92 49.8479   2 
  -3   5   0 1640.28 46.3044   6 
  -4  -5   0 57.0798 7.37315   4 
  -4  -5   0 63.0141 9.18080   8 
   4  -5   0 57.3485 14.1476   1 
   4   5   0 58.8242 7.78175   1 
  -4   5   0 55.6195 8.98399   1 
  -4   5   0 69.8247 7.27679   9 
  -4   5   0 74.4146 8.02109   2 
  -4   5   0 62.7426 4.64139   6 
   4   5   0 53.1481 7.24265   2 
  -5  -5   0 2511.39 71.8050   4 
   5  -5   0 2545.78 73.8772   1 
  -5   5   0 2487.97 71.8728   2 
   5   5   0 2457.24 73.1591   6 
  -5   5   0 2463.46 71.2647   9 
   5   5   0 2515.96 72.7002   1 
   5   5   0 2447.76 71.4758   2 
   5   5   0 2367.88 71.4491   2 
  -5   5   0 2494.15 73.5362   1 
   6  -5   0 278.574 15.6291   1 
  -6  -5   0 247.126 13.6899   4 
   6  -5   0 238.813 14.2517   9 
  -6   5   0 269.393 13.7481   2 
   6   5   0 284.933 21.5333   6 
   6   5   0 237.671 22.7423   8 
  -6   5   0 241.935 12.6784   9 
   6   5   0 271.075 14.0653   1 
   6   5   0 269.684 12.7319   2 
  -7  -5   0 359.944 17.0723   4 
   7  -5   0 350.876 18.6283   1 
   7  -5   0 372.351 17.0418   9 
  -7   5   0 379.675 16.4371   2 
   7   5   0 323.440 21.4384   8 
  -7   5   0 342.106 18.0000   1 
   7   5   0 355.723 18.3558   6 
  -7   5   0 360.101 16.4186   2 
   7   5   0 365.051 17.4859   1 
   7   5   0 365.127 15.5235   2 
  -8  -5   0 37.8317 7.67920   4 
   8  -5   0 32.8178 7.58780   1 
   8  -5   0 33.3936 8.35906   9 
  -8   5   0 38.2309 6.85239   3 
  -8   5   0 40.4983 7.64996   9 
   8   5   0 30.3416 6.48867   2 
   8   5   0 29.6769 6.97559   6 
   9  -5   0 59.7800 12.7574   1 
  -9  -5   0 88.0543 12.1619   4 
   9  -5   0 83.5088 10.3383   9 
  -9   5   0 63.6310 9.96598   3 
  -9   5   0 61.6067 11.5783   9 
   9   5   0 64.2317 7.41860   2 
   9   5   0 65.8125 14.4705   6 
   0  -6   0 183.456 12.9359   1 
   0  -6   0 208.306 11.7174   8 
   0   6   0 200.652 12.7155   2 
   0   6   0 207.697 11.2598   6 
   0   6   0 216.279 12.4630   1 
   0   6   0 212.191 15.1081   2 
  -1  -6   0 528.503 21.0015   1 
  -1  -6   0 511.257 17.0028   5 
   1  -6   0 424.227 24.5180   1 
  -1  -6   0 525.078 20.8634   8 
   1  -6   0 520.240 19.4814   8 
   1   6   0 494.308 19.8100   1 
  -1   6   0 493.492 20.8051   2 
   1   6   0 491.397 20.7184   2 
   1   6   0 516.139 22.1035   6 
  -1   6   0 502.149 18.5530   6 
   1   6   0 492.209 20.7053   2 
  -1   6   0 483.206 20.3750   2 
  -2  -6   0 0.57648 3.99228   1 
  -2  -6   0 3.56545 2.57900   5 
  -2  -6   0 0.35824 4.59103   4 
   2  -6   0 0.65415 4.72956   1 
  -2  -6   0 6.52009 4.32957   8 
  -2   6   0 0.77789 4.27580   2 
   2   6   0 -0.2250 3.27801   1 
   2   6   0 1.11294 3.89682   2 
  -2   6   0 7.38655 4.32563   1 
   2   6   0 -3.3407 2.61734   9 
  -2   6   0 6.97461 5.01855   2 
   2   6   0 -0.0789 3.60120   6 
   2   6   0 2.11775 4.07380   2 
  -2   6   0 3.86734 3.15015   6 
  -3  -6   0 223.258 13.0073   4 
   3  -6   0 221.151 15.6511   1 
  -3  -6   0 257.795 15.2203   8 
   3   6   0 214.235 17.9649   2 
  -3   6   0 239.271 14.1112   2 
   3   6   0 226.600 13.4245   6 
  -3   6   0 236.084 13.7946   1 
   3   6   0 236.944 12.9789   1 
   3   6   0 242.565 13.7730   2 
  -3   6   0 244.937 14.9340   2 
  -3   6   0 243.686 10.7127   6 
   4  -6   0 423.407 22.5504   1 
  -4  -6   0 424.814 18.1078   4 
   4   6   0 443.385 19.4703   6 
   4   6   0 399.094 18.4821   2 
   4   6   0 402.750 17.8168   1 
  -4   6   0 399.264 18.4310   2 
  -4   6   0 403.915 18.4779   2 
  -4   6   0 398.739 18.9217   1 
  -5  -6   0 247.091 14.1890   4 
   5  -6   0 265.958 16.2395   1 
   5   6   0 259.938 21.1068   1 
  -5   6   0 245.591 15.2064   1 
  -5   6   0 260.503 14.6582   2 
   5   6   0 254.179 14.2943   2 
   5   6   0 258.260 15.4712   6 
  -5   6   0 242.152 14.6863   2 
   6  -6   0 85.6078 11.8904   1 
  -6  -6   0 95.5426 10.7056   4 
   6   6   0 85.3905 9.66843   2 
  -6   6   0 91.8029 9.31403   9 
   6   6   0 94.6457 11.6989   6 
  -6   6   0 99.9258 10.9041   2 
   7  -6   0 159.049 14.4148   1 
  -7  -6   0 149.378 12.7792   4 
  -7   6   0 136.321 10.9902   9 
   7   6   0 147.430 11.2990   2 
   8  -6   0 65.7396 11.9768   1 
  -8  -6   0 86.6911 11.6455   4 
   8   6   0 59.4696 8.18416   2 
   8   6   0 71.9826 11.8265   6 
   0  -7   0 -2.3335 5.22384   1 
   0   7   0 8.58057 4.35649   6 
   0   7   0 8.83595 5.12505   2 
   0   7   0 5.39572 5.67332   2 
   0   7   0 3.52088 4.76558   1 
  -1  -7   0 102.090 11.4447   1 
   1  -7   0 96.8094 12.1501   1 
   1   7   0 101.749 11.0210   2 
  -1   7   0 95.9847 10.9247   2 
  -1   7   0 94.9588 9.20526   6 
  -1   7   0 109.382 11.9904   2 
  -1   7   0 97.6787 10.7454   1 
   1   7   0 95.3918 10.9563   2 
  -1   7   0 87.2567 11.3438   9 
   2  -7   0 402.036 21.1035   1 
  -2  -7   0 403.736 19.1930   1 
  -2  -7   0 402.307 18.5789   4 
  -2   7   0 410.291 19.8680   2 
   2   7   0 354.087 19.3906   1 
  -2   7   0 365.320 20.2203   9 
   2   7   0 430.156 19.1951   6 
   2   7   0 367.470 21.5538   2 
  -2   7   0 365.892 18.9653   1 
   2   7   0 406.900 19.5022   2 
  -3  -7   0 3.00282 5.69032   4 
   3  -7   0 -4.5453 5.15712   1 
   3   7   0 0.62046 4.55946   6 
   3   7   0 2.74240 5.46996   2 
  -3   7   0 0.63669 4.99930   2 
   4  -7   0 107.446 14.6309   1 
  -4  -7   0 143.428 12.1216   4 
   4   7   0 131.170 12.6444   6 
  -4   7   0 123.666 13.2520   2 
   5  -7   0 4.45560 14.6297   1 
  -5  -7   0 35.6922 7.74399   4 
   5   7   0 13.4997 6.45917   2 
   5   7   0 21.3583 6.45872   6 
  -5   7   0 11.0674 7.00043   2 
  12   0  -1 2.25796 5.10992   1 
  12   0  -1 -0.1460 4.77926   9 
 -11   0   1 1106.32 34.5714   3 
  11   0  -1 1081.62 36.2270   9 
  10   0  -1 1.68801 5.12720   8 
  10   0  -1 2.99364 3.93872   1 
 -10   0   1 2.66024 3.78139   3 
  10   0  -1 -0.5644 4.39566   9 
  10   0  -1 -3.3977 2.44168   6 
   9   0  -1 124.468 7.20057   6 
  -9   0   1 112.374 7.74021   3 
   9   0  -1 131.748 7.74474   3 
   9   0  -1 123.712 12.3772   8 
   9   0  -1 107.180 8.36870   9 
   9   0  -1 128.638 9.74052   1 
   8   0  -1 7.08877 3.43122   1 
   8   0  -1 0.21439 4.09017   8 
   8   0  -1 2.02413 2.17511   6 
   8   0  -1 1.30548 2.55501   7 
   8   0  -1 -0.0794 2.82411   9 
  -8   0   1 1.78727 3.06818   3 
   8   0  -1 2.16077 2.84903   3 
  -7   0   1 4973.89 128.583   2 
   7   0  -1 4785.14 132.368   1 
   7   0  -1 4707.49 132.142   4 
   7   0  -1 4984.47 136.607   8 
   7   0  -1 4858.69 131.700   7 
   7   0  -1 5002.57 130.498   3 
   7   0  -1 4762.56 131.403   9 
  -7   0   1 4944.84 130.045   6 
   7   0  -1 4711.98 131.501   6 
  -7   0   1 4466.71 130.246   3 
   6   0  -1 3.11835 1.84566   3 
   6   0  -1 0.49123 2.01445   4 
  -6   0   1 1.55175 1.22691   2 
  -6   0   1 0.68032 1.36388   6 
   6   0  -1 -1.3115 1.71607   7 
  -6   0   1 -0.0748 1.93214   3 
  -6   0   1 -0.6715 2.40245   4 
   6   0  -1 0.14271 2.24211   1 
   6   0  -1 2.70209 2.22247   9 
   6   0  -1 1.01319 1.53153   6 
  -6   0   1 9.17325 2.71294   9 
   6   0  -1 3.08719 2.79350   8 
   6   0  -1 0.26908 1.03357   2 
   5   0  -1 4686.87 121.455   3 
  -5   0   1 4408.99 121.104   6 
   5   0  -1 4702.29 122.327   7 
  -5   0   1 4588.62 122.256   9 
   5   0  -1 4859.61 125.856   8 
   5   0  -1 4329.81 122.135   9 
   5   0  -1 4284.96 121.149   6 
  -5   0   1 4277.12 121.349   3 
  -5   0   1 4531.34 120.141   2 
   5   0  -1 4528.73 122.737   1 
   5   0  -1 4487.58 122.535   4 
   4   0  -1 2.35321 1.86035   8 
   4   0  -1 -0.4551 1.32272   9 
   4   0  -1 0.89103 1.20494   3 
  -4   0   1 0.13138 1.13680   3 
   4   0  -1 4.39730 1.47363   7 
   4   0  -1 2.57792 0.79732   2 
   4   0  -1 -0.1774 0.89151   6 
  -4   0   1 0.43916 1.39706   4 
  -4   0   1 0.15492 0.71246   2 
   4   0  -1 -0.4746 1.26921   1 
   4   0  -1 1.01969 1.29021   4 
  -4   0   1 0.05186 1.22165   9 
  -4   0   1 1.08333 1.26091   7 
   2   0  -1 1.62106 0.65885   3 
   2   0  -1 -0.0595 0.61902   4 
  -2   0   1 0.97210 0.63795   9 
  -2   0   1 0.18528 0.63946   4 
   2   0  -1 2.50497 0.76607   1 
  -2   0   1 2.28086 0.57421   6 
   2   0  -1 0.41405 0.44872   6 
   2   0  -1 1.22793 0.64508   7 
   1   0   1 709.849 20.5102   6 
  -1   0  -1 763.619 20.5315   6 
  -1   0  -1 762.658 20.4742   2 
   1   0   1 796.964 20.2174   3 
   1   0   1 743.646 20.6477   4 
  -2   0  -1 0.33942 0.58055   2 
  -2   0  -1 -0.0351 0.71818   4 
   2   0   1 0.28215 0.52200   6 
   2   0   1 2.00571 0.62078   2 
   2   0   1 0.65260 0.51442   3 
   2   0   1 0.99930 0.73636   9 
   2   0   1 0.04846 0.65552   4 
   3   0   1 2424.97 66.6412   9 
  -3   0  -1 2422.01 65.9651   6 
  -3   0  -1 2419.75 65.6868   2 
  -3   0  -1 2446.25 65.7328   3 
   3   0   1 2526.62 66.6489   7 
   3   0   1 2461.19 65.6724   2 
   3   0   1 2429.01 66.6860   4 
   3   0   1 2374.53 66.0337   6 
  -3   0  -1 2429.26 66.6740   9 
   3   0   1 2559.07 65.7544   3 
   4   0   1 0.15111 1.28083   7 
   4   0   1 1.88892 1.06672   2 
   4   0   1 0.58070 1.37166   9 
   4   0   1 1.16655 1.42738   4 
  -4   0  -1 0.14092 0.96974   2 
  -4   0  -1 0.92039 1.50005   9 
  -4   0  -1 -0.9988 1.48212   4 
   4   0   1 2.25002 1.11712   3 
   4   0   1 -0.2798 0.95099   6 
  -4   0  -1 -0.4081 1.06852   3 
   5   0   1 1004.48 27.4813   3 
  -5   0  -1 910.115 27.3323   3 
  -5   0  -1 942.858 27.0433   2 
   5   0   1 972.703 28.9952   4 
   5   0   1 1000.40 28.7181   7 
   5   0   1 929.460 27.6986   6 
   5   0   1 956.432 27.0014   2 
   5   0   1 980.291 28.8054   9 
  -5   0  -1 974.615 27.6470   6 
  -5   0  -1 981.842 28.8914   9 
  -6   0  -1 6.59451 1.86325   6 
  -6   0  -1 -0.2787 1.90052   9 
   6   0   1 1.17675 1.96400   7 
   6   0   1 -1.0703 2.31226   4 
   6   0   1 0.49941 1.58844   6 
   6   0   1 -0.7008 2.12600   9 
  -6   0  -1 -0.3729 1.42358   2 
  -6   0  -1 0.24002 1.74185   3 
   6   0   1 -0.3353 1.44744   2 
   6   0   1 1.45610 1.77717   3 
  -7   0  -1 3952.57 106.857   6 
  -7   0  -1 4105.15 108.983   9 
   7   0   1 4155.01 106.973   3 
   7   0   1 4075.44 109.790   1 
   7   0   1 3840.39 108.595   9 
  -7   0  -1 4106.01 106.098   2 
   7   0   1 3648.73 108.790   4 
   7   0   1 3866.83 107.177   6 
   7   0   1 4039.39 105.908   2 
  -7   0  -1 3801.41 106.809   3 
   7   0   1 3724.12 113.144   8 
  -8   0  -1 0.34784 2.14241   6 
   8   0   1 1.18545 2.37337   6 
   8   0   1 5.08213 4.19708   8 
   8   0   1 1.14508 2.70385   3 
  -8   0  -1 2.47544 2.21470   2 
   8   0   1 -0.0022 2.90485   9 
   8   0   1 4.60996 2.04014   2 
   8   0   1 -2.2334 3.43163   1 
  -8   0  -1 1.99879 2.69463   3 
   8   0   1 0.65881 3.00666   7 
  -9   0  -1 482.696 16.3776   6 
  -9   0  -1 468.012 16.6501   3 
   9   0   1 447.977 23.3196   8 
   9   0   1 490.963 18.9465   9 
   9   0   1 503.281 17.0377   6 
   9   0   1 489.246 19.8338   1 
  -9   0  -1 451.303 17.9460   2 
   9   0   1 475.115 14.7497   2 
  10   0   1 0.89494 2.77948   6 
  10   0   1 -0.8748 5.63654   8 
  10   0   1 -1.1949 4.06107   1 
 -10   0  -1 -0.0850 2.46306   2 
 -10   0  -1 -0.3960 3.42703   3 
  10   0   1 -2.4757 3.95230   9 
  11   0   1 913.030 32.0168   9 
  11   0   1 910.931 33.4978   1 
  12   0   1 2.26650 4.61288   9 
  12   0   1 3.41023 4.92661   1 
  12  -1  -1 2.28178 4.93741   9 
  12  -1  -1 4.86104 5.29542   1 
 -12   1   1 -3.0138 4.87365   3 
  12   1  -1 0.07976 4.62053   1 
  12   1  -1 4.43849 5.08129   9 
  11  -1  -1 111.140 13.7510   8 
  11  -1  -1 108.897 9.94065   9 
  11  -1  -1 109.197 11.4590   1 
  11   1  -1 117.500 9.10254   6 
  11   1  -1 94.7806 10.2912   1 
 -11   1   1 98.0621 8.85851   3 
  10  -1  -1 18.5414 5.24322   1 
  10  -1  -1 15.5069 6.42352   8 
 -10   1   1 14.2608 4.64537   3 
  10   1  -1 8.10838 5.92946   8 
 -10   1   1 15.8074 2.97582   2 
  10   1  -1 13.9793 4.85306   9 
  10   1  -1 14.7271 4.05353   6 
  10   1  -1 10.8277 3.37515   5 
 -10   1   1 13.2639 4.63854   9 
   9  -1  -1 2768.38 78.3168   7 
   9  -1  -1 2816.33 81.7737   1 
  -9  -1   1 2688.14 78.9943   4 
   9  -1  -1 2821.55 75.5838   6 
   9  -1  -1 2912.23 89.3563   8 
   9  -1  -1 2736.18 78.8139   9 
   9   1  -1 2747.86 86.1366   8 
   9   1  -1 2698.78 77.2618   3 
   9   1  -1 2766.58 79.9042   1 
   9   1  -1 2679.67 76.5475   5 
  -9   1   1 2648.64 77.3038   3 
  -9   1   1 2844.87 78.9064   9 
   9   1  -1 2786.21 78.3355   6 
   9   1  -1 2689.33 79.0438   9 
  -9   1   1 2934.21 75.8756   2 
  -8  -1   1 155.762 9.84829   4 
  -8  -1   1 175.924 8.49227   6 
   8  -1  -1 142.657 8.78449   9 
   8  -1  -1 152.177 8.35934   7 
   8  -1  -1 155.230 10.1552   1 
   8  -1  -1 177.176 12.4698   8 
   8  -1  -1 153.906 6.46957   6 
   8   1  -1 144.850 8.53529   6 
  -8   1   1 170.754 9.14209   9 
   8   1  -1 156.726 7.79614   3 
  -8   1   1 146.965 8.05120   3 
   8   1  -1 142.957 12.2860   8 
  -8   1   1 155.928 6.72852   2 
   8   1  -1 148.211 9.14619   9 
   7  -1  -1 10.0958 2.53575   6 
   7  -1  -1 9.56093 3.26129   1 
   7  -1  -1 11.5749 2.86657   7 
   7  -1  -1 27.2261 4.44951   4 
  -7  -1   1 11.7881 2.62739   6 
  -7  -1   1 12.0279 2.30178   2 
   7  -1  -1 11.1434 3.78286   8 
   7  -1  -1 15.4394 3.05721   2 
   7  -1  -1 15.1361 3.35322   9 
  -7  -1   1 11.1832 3.29658   4 
  -7   1   1 8.98132 2.81051   3 
   7   1  -1 12.0467 2.56380   3 
   7   1  -1 11.8694 3.22728   7 
  -7   1   1 24.5954 4.59774   9 
   7   1  -1 13.2700 2.97084   6 
   7   1  -1 12.8173 3.41653   9 
   7   1  -1 14.0259 4.44247   8 
   7   1  -1 10.5943 3.26931   4 
  -7   1   1 12.0590 2.21226   2 
  -6  -1   1 2178.26 60.4754   6 
   6  -1  -1 2047.56 60.9940   4 
   6  -1  -1 2104.97 60.5875   9 
  -6  -1   1 2216.27 58.3492   2 
   6  -1  -1 2144.02 58.9969   2 
   6  -1  -1 2260.26 60.2333   7 
   6  -1  -1 2189.59 64.0319   8 
   6  -1  -1 2150.62 61.8764   1 
   6  -1  -1 2140.54 58.4960   6 
   6   1  -1 2168.94 60.8636   3 
   6   1  -1 2141.69 61.4592   7 
  -6   1   1 2205.31 60.6451   9 
  -6   1   1 2158.02 58.9986   2 
   6   1  -1 2119.65 60.6492   6 
   6   1  -1 2302.09 76.7683   8 
   6   1  -1 2189.42 58.1136   2 
  -6   1   1 2058.67 59.8928   3 
   6   1  -1 2172.62 61.1073   9 
   5  -1  -1 2376.63 67.1900   1 
  -5  -1   1 2387.87 64.3259   2 
  -5  -1   1 2279.48 66.3917   4 
   5  -1  -1 2362.19 66.3233   9 
   5  -1  -1 2482.21 65.6682   7 
  -5  -1   1 2426.81 66.1865   6 
   5  -1  -1 2331.55 64.1826   6 
   5   1  -1 2381.52 66.3363   6 
   5   1  -1 2373.95 64.1633   2 
   5   1  -1 2489.44 67.2007   7 
  -5   1   1 2407.44 64.9361   2 
  -5   1   1 2283.28 65.5490   3 
   5   1  -1 2392.34 65.5732   3 
   5   1  -1 2419.88 66.8851   4 
   5   1  -1 2390.20 70.0503   8 
  -5   1   1 2519.69 66.2415   9 
   5   1  -1 2406.77 66.6131   9 
  -4  -1   1 1224.89 34.9586   6 
   4  -1  -1 1214.40 34.9599   4 
   4  -1  -1 1215.56 34.0098   2 
  -4  -1   1 1224.51 33.4743   2 
  -4  -1   1 1176.44 35.0063   4 
   4  -1  -1 1274.66 34.2791   7 
  -4  -1   1 1194.34 35.3999   7 
   4  -1  -1 1184.68 34.7041   9 
   4   1  -1 1232.76 34.4343   3 
   4   1  -1 1268.30 37.9792   8 
   4   1  -1 1239.93 35.4886   7 
   4   1  -1 1251.04 33.4171   2 
   4   1  -1 1229.72 35.1742   9 
  -4   1   1 1202.07 35.6679   1 
  -4   1   1 1215.86 34.2450   7 
   4   1  -1 1228.85 35.0747   6 
  -4   1   1 1186.98 34.4159   3 
   4   1  -1 1324.36 35.5556   4 
  -4   1   1 1226.94 33.9938   2 
  -4   1   1 1257.78 34.7265   9 
   3   1  -1 4428.00 118.516   3 
  -1  -1   1 50.8468 2.23844   1 
   1  -1  -1 62.2024 2.82080   1 
   1  -1  -1 47.9280 2.27046   9 
   1  -1  -1 50.1506 2.43373   2 
  -1  -1   1 52.0931 2.47976   7 
   1  -1  -1 59.8744 1.99727   6 
  -1  -1   1 50.3051 1.77111   5 
  -1   1   1 49.6872 2.63166   1 
  -1   1   1 52.9318 2.47872   2 
   1   1  -1 51.0504 2.29041   1 
  -1   1   1 46.9301 2.26463   9 
   1   1  -1 51.4161 3.03451   8 
  -1   1   1 49.4033 1.90226   6 
   1   1  -1 53.8915 2.64125   6 
   1   1  -1 53.8293 2.36993   2 
   1   1  -1 57.5794 2.43587   2 
   1   1  -1 48.1122 2.41167   7 
   0  -1  -1 469.978 13.9203   2 
   0  -1   1 473.968 13.9528   2 
   0  -1   1 471.267 13.7504   1 
   0  -1  -1 457.601 13.7491   6 
   0  -1   1 495.663 13.4679   7 
   0  -1  -1 518.117 13.8026   8 
   0   1   1 500.410 13.7571   8 
   0   1  -1 523.515 13.4952   7 
   0   1   1 460.882 13.7413   6 
   0   1   1 476.518 14.1494   1 
   0   1  -1 457.858 13.9079   2 
   0   1  -1 488.103 13.7810   1 
   0   1  -1 530.721 14.5196   9 
   3  -1   1 313.414 8.99268   7 
   3  -1   1 287.713 9.32413   2 
  -3  -1  -1 272.334 9.68401   6 
   3  -1   1 280.045 9.79233   9 
  -3  -1  -1 289.355 9.74506   4 
  -3  -1  -1 280.715 9.02566   2 
   3  -1   1 278.577 10.1991   1 
   3   1   1 306.358 10.1898   7 
  -3   1  -1 296.434 9.73470   9 
   3   1   1 301.211 9.06894   2 
   3   1   1 284.740 8.38381   5 
  -3   1  -1 282.338 8.30332   6 
   3   1   1 279.985 9.79654   6 
   3   1   1 289.467 9.10937   3 
  -3   1  -1 287.167 9.27705   2 
   3   1   1 295.660 9.90761   4 
  -4  -1  -1 3655.65 102.149   4 
   4  -1   1 3932.17 101.469   7 
   4  -1   1 3545.39 102.061   9 
   4  -1   1 3729.87 101.282   2 
   4  -1   1 3746.21 100.445   6 
  -4  -1  -1 3843.48 102.153   6 
  -4  -1  -1 3768.82 100.992   2 
  -4   1  -1 3590.81 101.116   3 
   4   1   1 3790.89 102.659   7 
   4   1   1 3992.03 105.753   8 
  -4   1  -1 3739.15 102.069   9 
   4   1   1 3850.81 101.228   3 
   4   1   1 3878.85 102.519   4 
  -4   1  -1 3741.92 101.307   2 
  -4   1  -1 3724.46 100.336   6 
   4   1   1 3654.85 102.134   6 
   4   1   1 3819.41 100.900   2 
   4   1   1 3816.17 102.553   9 
  -5  -1  -1 3380.78 87.6153   2 
   5  -1   1 3247.93 89.2439   9 
   5  -1   1 3142.51 87.0996   6 
   5  -1   1 3294.17 87.9369   2 
   5  -1   1 3308.58 90.1553   1 
   5  -1   1 3334.03 88.3500   7 
  -5  -1  -1 3253.31 88.8729   6 
  -5  -1  -1 3190.20 89.1695   4 
   5  -1   1 3038.57 89.1608   4 
   5   1   1 3273.74 87.9157   3 
  -5   1  -1 3278.77 87.9318   2 
  -5   1  -1 3210.36 87.0066   6 
   5   1   1 3276.91 89.4998   9 
   5   1   1 3233.37 89.0784   6 
   5   1   1 3128.30 92.8635   8 
  -5   1  -1 3082.26 87.8241   3 
   5   1   1 3258.52 89.5032   4 
  -5   1  -1 3443.31 89.2563   9 
   5   1   1 3380.92 89.8242   7 
   6  -1   1 416.646 14.9299   9 
  -6  -1  -1 431.284 12.9248   2 
  -6  -1  -1 401.122 14.2716   6 
   6  -1   1 390.177 14.9529   4 
  -6  -1  -1 433.103 15.0259   4 
   6  -1   1 406.453 15.7154   1 
   6  -1   1 415.769 14.0517   7 
   6  -1   1 399.794 13.2193   2 
   6  -1   1 412.213 12.6877   6 
   6   1   1 419.789 12.6919   2 
   6   1   1 416.298 15.1962   4 
   6   1   1 403.481 15.2611   7 
  -6   1  -1 398.398 12.4433   6 
   6   1   1 419.698 18.6176   8 
   6   1   1 413.207 15.2023   9 
  -6   1  -1 400.549 13.1742   2 
   6   1   1 413.667 13.4065   3 
   6   1   1 394.580 14.4951   6 
  -6   1  -1 420.725 14.7656   9 
  -6   1  -1 400.902 13.4223   3 
  -7  -1  -1 813.694 24.9412   6 
   7  -1   1 802.039 23.6464   2 
  -7  -1  -1 820.887 23.2118   2 
   7  -1   1 794.607 24.8183   7 
  -7  -1  -1 788.094 25.7774   4 
   7  -1   1 810.800 25.8040   9 
   7  -1   1 703.338 25.6619   4 
   7  -1   1 805.828 26.9198   1 
   7  -1   1 793.955 23.1702   6 
  -7   1  -1 777.563 24.0263   3 
   7   1   1 759.607 25.7616   9 
   7   1   1 783.027 25.2348   6 
   7   1   1 827.492 24.1259   3 
  -7   1  -1 841.496 25.8257   9 
   7   1   1 761.455 30.2123   8 
  -7   1  -1 831.583 23.7494   2 
   7   1   1 782.234 22.8504   2 
   7   1   1 762.173 26.0258   7 
   7   1   1 807.608 28.3936   4 
  -7   1  -1 813.492 22.9542   6 
  -8  -1  -1 170.198 10.0466   4 
   8  -1   1 187.691 11.2265   1 
  -8  -1  -1 190.801 7.34522   2 
   8  -1   1 174.867 7.35014   6 
   8  -1   1 176.444 7.68595   2 
   8  -1   1 174.435 9.99275   9 
  -8  -1  -1 177.136 8.93552   6 
  -8   1  -1 165.618 8.32174   3 
   8   1   1 177.668 8.09955   3 
  -8   1  -1 181.622 10.0300   9 
   8   1   1 175.485 6.92624   2 
  -8   1  -1 191.784 7.24208   6 
   8   1   1 169.721 15.8164   8 
   8   1   1 185.257 9.53276   6 
  -8   1  -1 190.557 9.82823   2 
   8   1   1 170.391 10.1200   9 
   9  -1   1 1432.53 50.8324   8 
  -9  -1  -1 1448.60 44.3972   6 
   9  -1   1 1538.98 42.6697   2 
   9  -1   1 1547.46 46.2383   9 
  -9  -1  -1 1550.05 42.7664   2 
   9  -1   1 1530.70 42.5823   6 
   9  -1   1 1451.50 47.7450   1 
   9  -1   1 1465.35 45.0492   7 
   9   1   1 1464.54 54.3341   9 
  -9   1  -1 1456.80 43.6050   3 
   9   1   1 1453.23 44.9806   6 
  -9   1  -1 1639.10 46.3899   9 
   9   1   1 1521.41 43.6556   5 
  -9   1  -1 1608.76 42.9314   2 
   9   1   1 1435.48 52.3402   8 
   9   1   1 1518.22 41.5547   2 
  10  -1   1 227.567 16.9427   8 
 -10  -1  -1 231.730 8.53156   2 
 -10  -1  -1 238.656 11.2248   6 
  10  -1   1 223.636 14.0231   1 
  10  -1   1 209.537 8.97251   2 
  10  -1   1 211.116 12.7376   9 
 -10   1  -1 234.440 10.9989   3 
  10   1   1 218.887 11.8604   6 
  10   1   1 223.965 13.7016   1 
 -10   1  -1 244.598 9.52055   2 
  10   1   1 250.987 13.4247   9 
  11  -1   1 104.016 11.2149   1 
  11  -1   1 106.287 10.6445   9 
  11   1   1 105.228 10.5453   9 
  11   1   1 107.257 9.16183   6 
  11   1   1 114.374 11.6252   1 
 -11   1  -1 108.152 8.72487   3 
  12  -1   1 46.9283 10.4048   1 
  12  -1   1 65.4009 9.67378   9 
  12   1   1 44.6167 9.60938   9 
  12   1   1 40.4644 9.81374   1 
  12  -2  -1 235.512 14.2577   9 
  12  -2  -1 232.821 24.3062   1 
 -12   2   1 228.863 13.1580   3 
  12   2  -1 212.411 14.4178   1 
  12   2  -1 192.240 14.2550   9 
  11  -2  -1 507.814 22.7575   1 
 -11  -2   1 514.369 21.2156   4 
  11  -2  -1 482.131 20.3098   9 
  11  -2  -1 453.733 24.6968   8 
 -11   2   1 523.482 19.0927   3 
 -11   2   1 474.647 20.1506   9 
  11   2  -1 444.541 20.5470   9 
  11   2  -1 469.390 19.9471   6 
  11   2  -1 467.152 20.9470   1 
  10  -2  -1 475.282 23.0613   9 
  10  -2  -1 386.282 22.1923   1 
 -10  -2   1 446.657 19.2281   4 
  10  -2  -1 421.816 21.7876   8 
 -10   2   1 454.697 18.1600   9 
  10   2  -1 417.670 18.4891   9 
  10   2  -1 370.899 23.6662   8 
 -10   2   1 434.978 16.8824   3 
 -10   2   1 450.871 15.0995   2 
   9  -2  -1 16.7340 5.52664   8 
  -9  -2   1 32.2030 7.48388   4 
   9  -2  -1 22.1147 5.60522   1 
   9  -2  -1 26.1874 6.41048   9 
  -9  -2   1 21.8825 3.39987   2 
  -9   2   1 24.4165 5.84449   3 
  -9   2   1 16.6926 4.43085   2 
   9   2  -1 18.6781 4.53205   6 
   9   2  -1 16.9689 3.72634   5 
  -9   2   1 27.9933 4.45138   2 
   9   2  -1 16.9847 3.53848   5 
  -9   2   1 32.4390 5.98781   9 
   8  -2  -1 885.102 30.2537   1 
   8  -2  -1 934.818 27.0981   7 
  -8  -2   1 910.183 28.5803   6 
   8  -2  -1 880.473 31.9678   8 
  -8  -2   1 853.565 25.0563   2 
   8  -2  -1 834.105 28.3073   9 
  -8  -2   1 861.072 28.7866   4 
   8   2  -1 856.328 24.8962   2 
  -8   2   1 869.854 27.3642   3 
   8   2  -1 826.374 24.9820   5 
   8   2  -1 850.899 25.0136   5 
   8   2  -1 866.445 28.8595   6 
   8   2  -1 903.594 29.3403   9 
   8   2  -1 859.688 27.2692   3 
  -8   2   1 886.003 26.4957   2 
  -8   2   1 862.231 26.2168   2 
  -8   2   1 939.466 28.3203   9 
   8   2  -1 893.319 24.8168   2 
   7  -2  -1 1290.44 34.8391   7 
  -7  -2   1 1222.20 33.7839   2 
  -7  -2   1 1190.40 36.7636   4 
   7  -2  -1 1177.59 36.3480   9 
   7  -2  -1 1179.75 37.8943   1 
  -7  -2   1 1193.04 36.4889   6 
   7   2  -1 1219.93 37.2089   9 
   7   2  -1 1232.38 42.2651   8 
   7   2  -1 1173.60 35.4541   3 
  -7   2   1 1220.03 36.0412   9 
  -7   2   1 1229.57 34.7678   2 
   7   2  -1 1155.28 33.1349   5 
  -7   2   1 1135.36 35.3039   3 
   7   2  -1 1214.85 33.1946   5 
  -7   2   1 1227.06 35.1849   2 
   7   2  -1 1173.65 36.8303   6 
   7   2  -1 1180.94 33.4852   2 
  -6  -2   1 1776.19 49.3783   2 
   6  -2  -1 1782.60 52.8285   1 
   6  -2  -1 1746.20 51.3780   9 
  -6  -2   1 1780.16 51.6930   6 
   6  -2  -1 1948.94 49.8619   7 
   6   2  -1 1729.51 52.1311   4 
   6   2  -1 1765.93 52.4238   7 
  -6   2   1 1836.02 50.4263   2 
   6   2  -1 1799.28 56.4471   8 
   6   2  -1 1763.99 50.6978   3 
   6   2  -1 1803.55 49.2972   2 
  -6   2   1 1779.99 50.6725   3 
   6   2  -1 1761.08 52.0286   9 
   6   2  -1 1781.82 52.0800   6 
  -6   2   1 1846.67 51.1232   9 
   5  -2  -1 162.729 8.84933   1 
   5  -2  -1 189.437 6.32972   7 
  -5  -2   1 149.541 7.83090   6 
  -5  -2   1 150.777 7.77040   4 
  -5  -2   1 161.773 6.51431   2 
   5  -2  -1 176.673 7.85993   9 
  -5   2   1 170.377 7.46263   9 
   5   2  -1 171.684 8.56237   6 
   5   2  -1 175.310 8.52669   7 
  -5   2   1 181.021 7.58302   3 
   5   2  -1 160.662 6.48622   2 
   5   2  -1 160.336 8.05298   4 
   5   2  -1 170.442 7.35472   3 
  -5   2   1 156.426 7.22699   2 
   5   2  -1 175.805 10.7699   8 
  -5   2   1 155.335 7.05423   2 
  -5   2   1 167.121 8.74694   1 
  -4  -2   1 1090.22 30.2450   2 
  -4  -2   1 1058.32 31.3609   4 
  -4  -2   1 1055.14 31.6679   6 
  -4  -2   1 1082.08 34.2885   8 
   4  -2  -1 1108.54 29.3258   7 
   4  -2  -1 1090.62 32.3670   1 
   4   2  -1 1058.93 30.2237   2 
  -4   2   1 1051.14 30.7284   2 
  -4   2   1 1061.70 30.8640   2 
   4   2  -1 1006.49 31.7026   6 
   4   2  -1 1137.61 34.8490   8 
  -4   2   1 1054.56 30.8782   9 
   4   2  -1 1026.22 31.9820   7 
   4   2  -1 1060.68 30.9248   3 
   4   2  -1 1088.68 31.9179   4 
  -4   2   1 1060.42 32.2595   1 
   3  -2  -1 4103.59 111.917   9 
  -3  -2   1 4150.28 111.394   2 
   3  -2  -1 3994.85 112.833   1 
  -3  -2   1 4066.12 112.455   6 
  -3  -2   1 4249.78 114.547   8 
  -3   2   1 4090.28 111.805   2 
  -3   2   1 4202.15 112.964   1 
  -3   2   1 4189.34 111.789   9 
  -3   2   1 4094.95 111.903   2 
   3   2  -1 4160.51 111.963   1 
   3   2  -1 4198.91 112.534   7 
   3   2  -1 4256.81 114.888   8 
   3   2  -1 4133.48 111.418   2 
  -1  -2   1 370.900 11.1516   7 
  -1  -2   1 388.600 12.6005   8 
   1  -2  -1 351.227 10.8037   6 
  -1  -2   1 341.040 11.4947   6 
   1  -2  -1 342.987 11.7274   1 
  -1  -2   1 338.936 11.3375   1 
   1   2  -1 381.246 11.2152   7 
  -1   2   1 353.453 11.5529   2 
   1   2  -1 351.524 11.1603   1 
  -1   2   1 358.791 11.3052   9 
  -1   2   1 347.294 10.7151   6 
   1   2  -1 351.264 11.4397   2 
  -1   2   1 350.802 11.7258   1 
   1   2  -1 326.871 11.4504   6 
   1   2  -1 357.774 11.5009   2 
  -1   2   1 338.159 11.6036   2 
   0  -2  -1 424.003 13.2962   2 
   0  -2  -1 417.940 13.6885   1 
   0  -2   1 430.660 12.3099   7 
   0  -2  -1 466.232 13.2569   8 
   0  -2  -1 429.490 13.0227   6 
   0  -2   1 404.461 13.0418   1 
   0   2   1 410.627 12.9353   6 
   0   2  -1 427.207 13.3901   2 
   0   2   1 409.584 13.2750   2 
   0   2  -1 416.132 13.2768   2 
   0   2   1 392.250 13.1810   1 
   0   2  -1 402.973 12.9269   6 
   0   2  -1 412.492 13.2215   9 
   0   2  -1 434.899 12.3530   7 
   0   2  -1 436.632 13.1449   1 
  -2  -2  -1 477.814 15.9992   6 
  -2  -2  -1 534.241 17.3573   8 
  -2  -2  -1 499.958 15.6056   2 
  -2  -2  -1 524.973 15.7245   4 
   2  -2   1 496.879 15.9424   9 
   2  -2   1 487.628 15.9220   2 
   2   2   1 508.696 15.9983   7 
  -2   2  -1 511.015 15.9067   2 
   2   2   1 506.507 15.6818   2 
  -2   2  -1 509.903 14.5945   6 
   2   2   1 510.942 16.1720   6 
  -2   2  -1 517.404 16.3836   1 
   2   2   1 528.850 17.4187   8 
   2   2   1 519.992 16.3236   1 
  -2   2  -1 506.899 15.8651   9 
   3  -2   1 546.890 17.7042   2 
  -3  -2  -1 555.875 18.1006   6 
   3  -2   1 557.352 18.4084   1 
  -3  -2  -1 547.574 17.2277   2 
  -3   2  -1 569.561 18.4541   1 
   3   2   1 575.070 18.2121   1 
  -3   2  -1 570.174 17.6603   2 
   3   2   1 561.540 17.3160   2 
   3   2   1 588.540 18.2753   7 
  -3   2  -1 595.670 17.8107   9 
   3   2   1 556.998 18.1722   6 
   3   2   1 592.801 17.9007   4 
   3   2   1 587.174 20.2570   8 
   4  -2   1 3.99642 1.12818   7 
   4  -2   1 7.40894 2.33497   9 
  -4  -2  -1 6.16958 1.73641   2 
   4  -2   1 1.49923 2.13726   1 
  -4  -2  -1 3.35324 1.69157   6 
  -4  -2  -1 9.09186 2.34357   4 
  -4   2  -1 6.51052 2.16343   2 
   4   2   1 3.53271 2.01879   6 
   4   2   1 2.78877 2.55075   8 
   4   2   1 5.65273 2.00431   7 
  -4   2  -1 5.45267 1.80986   9 
   4   2   1 6.73781 2.65333   4 
  -4   2  -1 4.28760 2.18444   1 
   4   2   1 4.04363 1.82670   2 
  -5  -2  -1 702.964 23.1162   4 
  -5  -2  -1 752.478 21.9601   2 
   5  -2   1 709.637 24.2127   1 
   5  -2   1 735.813 22.6517   2 
   5  -2   1 706.424 23.2751   9 
  -5  -2  -1 727.450 23.4184   6 
   5  -2   1 776.879 21.3884   7 
  -5   2  -1 722.014 22.4794   2 
   5   2   1 771.800 22.4571   3 
   5   2   1 766.504 22.0062   2 
   5   2   1 731.843 23.8503   9 
   5   2   1 708.500 23.5449   6 
  -5   2  -1 754.966 23.1062   9 
   5   2   1 762.877 23.7201   4 
   5   2   1 748.667 27.0622   8 
   5   2   1 722.475 24.0152   7 
   6  -2   1 2328.72 64.0108   2 
  -6  -2  -1 2228.61 64.9225   4 
   6  -2   1 2204.99 65.0240   9 
  -6  -2  -1 2331.03 63.1401   2 
  -6  -2  -1 2305.22 65.0816   6 
   6  -2   1 2231.50 66.1099   1 
   6  -2   1 2406.62 63.0936   7 
  -6   2  -1 2227.96 63.5657   3 
  -6   2  -1 2363.23 64.8332   9 
   6   2   1 2235.65 65.8307   7 
   6   2   1 2353.85 70.2974   8 
   6   2   1 2282.86 62.9551   2 
   6   2   1 2256.17 65.3547   6 
   6   2   1 2283.58 65.5404   4 
   6   2   1 2349.81 63.8109   3 
   6   2   1 2282.98 65.5786   9 
  -6   2  -1 2342.43 63.9313   2 
   7  -2   1 840.013 27.8735   9 
  -7  -2  -1 827.680 27.6692   4 
   7  -2   1 872.575 25.7949   7 
  -7  -2  -1 832.503 27.4925   6 
   7  -2   1 857.731 29.0499   1 
  -7  -2  -1 871.535 25.4315   2 
   7  -2   1 869.223 26.2998   2 
  -7   2  -1 890.514 26.3397   2 
   7   2   1 868.120 28.3900   9 
   7   2   1 846.798 25.1500   2 
   7   2   1 849.239 27.9921   6 
  -7   2  -1 840.197 26.1494   3 
  -7   2  -1 887.816 27.5786   9 
   7   2   1 891.228 33.3153   8 
   7   2   1 846.900 24.2424   5 
   7   2   1 872.491 24.3173   5 
   7   2   1 841.192 26.1698   3 
  -8  -2  -1 8.36968 3.07072   2 
  -8  -2  -1 4.16353 3.19473   6 
  -8  -2  -1 6.28029 4.34703   4 
   8  -2   1 1.11246 2.50162   7 
   8  -2   1 4.58599 2.91996   2 
   8  -2   1 4.48303 3.96324   1 
   8  -2   1 8.39023 3.67882   9 
   8   2   1 3.82328 1.80177   5 
  -8   2  -1 8.06409 3.44995   3 
  -8   2  -1 4.28037 3.34302   9 
   8   2   1 4.34998 3.48153   6 
  -8   2  -1 5.38261 2.96171   2 
   8   2   1 7.00048 3.99401   9 
   8   2   1 5.04079 2.36016   2 
   8   2   1 8.31644 3.17205   3 
   8   2   1 8.90467 2.15102   5 
  -9  -2  -1 98.6143 5.80901   2 
   9  -2   1 115.229 10.6311   1 
   9  -2   1 90.7382 6.71236   2 
  -9  -2  -1 101.233 9.82322   4 
   9  -2   1 107.978 9.23200   9 
  -9  -2  -1 101.103 8.09943   6 
   9   2   1 93.2731 8.75789   6 
  -9   2  -1 95.9267 6.66148   2 
  -9   2  -1 110.650 8.76374   9 
  -9   2  -1 96.3154 7.38718   3 
   9   2   1 94.4002 5.28972   5 
   9   2   1 80.2165 8.90162   9 
   9   2   1 94.9443 5.37995   2 
 -10  -2  -1 350.044 16.9719   4 
  10  -2   1 341.959 17.9655   1 
 -10  -2  -1 371.697 12.1370   2 
 -10  -2  -1 316.796 16.9446   6 
  10  -2   1 355.154 16.8510   9 
  10   2   1 338.308 16.0855   6 
  10   2   1 336.443 19.2404   9 
 -10   2  -1 347.468 15.7295   3 
 -10   2  -1 373.829 13.7469   2 
  11  -2   1 294.239 21.6041   8 
  11  -2   1 333.205 18.7635   1 
  11  -2   1 385.153 17.7241   9 
 -11  -2  -1 338.116 17.9256   4 
  11   2   1 336.842 16.4334   6 
  11   2   1 333.623 17.3071   9 
 -11   2  -1 376.559 17.0555   9 
 -11   2  -1 359.965 15.1090   3 
  12  -2   1 93.0934 11.0005   9 
  12  -2   1 89.8814 13.0375   1 
  12   2   1 92.9831 19.7362   9 
  12   2   1 101.148 11.6729   1 
 -11  -3   1 55.7027 11.1389   4 
  11  -3  -1 58.2959 9.18599   9 
  11  -3  -1 46.4380 10.8376   1 
  11   3  -1 36.7027 9.25673   9 
  11   3  -1 37.8759 9.42351   6 
 -11   3   1 58.5136 9.12157   3 
 -10  -3   1 115.938 11.1569   4 
  10  -3  -1 90.1535 9.47639   9 
  10  -3  -1 106.664 11.7619   1 
  10   3  -1 86.3401 10.1654   9 
 -10   3   1 107.334 7.44829   2 
 -10   3   1 102.855 9.16945   3 
   9  -3  -1 4.57079 3.98495   9 
   9  -3  -1 13.0452 7.64363   1 
   9  -3  -1 4.34293 4.54872   8 
  -9  -3   1 -2.0479 4.51150   4 
   9   3  -1 8.05894 4.63631   6 
  -9   3   1 15.0025 4.73054   3 
   9   3  -1 6.52391 2.40366   2 
  -9   3   1 6.30760 4.61342   2 
   9   3  -1 3.35975 4.66271   9 
  -9   3   1 6.56882 4.19445   9 
   8  -3  -1 1846.13 55.3317   9 
  -8  -3   1 1848.43 55.5444   4 
  -8  -3   1 1910.57 52.3772   2 
   8  -3  -1 1926.27 57.7771   1 
  -8   3   1 1832.37 55.2762   3 
   8   3  -1 1724.27 52.3828   2 
   8   3  -1 1895.56 56.8815   9 
  -8   3   1 1905.12 53.5442   2 
   8   3  -1 1790.16 51.9646   2 
  -8   3   1 1978.86 54.0905   2 
  -8   3   1 1893.12 54.6041   9 
  -7  -3   1 19.0169 4.60264   4 
   7  -3  -1 14.9669 4.75700   1 
  -7  -3   1 14.1164 3.08874   2 
  -7  -3   1 16.7356 4.13877   6 
   7  -3  -1 11.1329 3.61953   9 
  -7   3   1 17.6304 3.83824   2 
   7   3  -1 11.0296 3.96646   6 
  -7   3   1 11.0966 3.44613   9 
   7   3  -1 13.4313 2.83196   2 
   7   3  -1 14.2945 7.42128   8 
   7   3  -1 13.3923 3.71080   1 
  -7   3   1 11.1665 3.89471   3 
   7   3  -1 14.0238 3.01652   2 
  -7   3   1 10.5755 3.48423   2 
  -6  -3   1 413.388 16.1707   6 
  -6  -3   1 431.400 16.0143   4 
   6  -3  -1 401.387 17.0242   1 
  -6  -3   1 437.780 14.4504   2 
   6  -3  -1 411.334 15.5568   9 
   6   3  -1 394.098 16.5047   6 
   6   3  -1 392.001 13.9246   2 
   6   3  -1 433.272 16.0095   1 
  -6   3   1 411.222 14.9525   2 
  -6   3   1 416.855 15.0106   9 
   6   3  -1 401.170 15.0003   3 
  -6   3   1 404.875 14.8242   2 
  -6   3   1 417.461 17.1544   1 
   6   3  -1 400.173 14.0916   2 
   6   3  -1 395.630 19.9129   8 
   5  -3  -1 1299.63 39.0101   9 
  -5  -3   1 1291.97 39.2054   4 
  -5  -3   1 1338.94 43.1568   8 
  -5  -3   1 1328.56 38.0318   2 
   5  -3  -1 1311.19 40.6278   1 
  -5  -3   1 1286.63 39.7513   6 
   5   3  -1 1270.03 40.0098   6 
   5   3  -1 1300.37 38.1847   2 
  -5   3   1 1365.95 38.7803   9 
  -5   3   1 1308.41 38.6880   2 
   5   3  -1 1323.96 40.1032   7 
   5   3  -1 1320.41 38.8506   3 
  -5   3   1 1349.33 40.6427   1 
   5   3  -1 1315.53 39.3288   1 
  -5   3   1 1328.68 40.6777   2 
   5   3  -1 1373.70 43.8342   8 
   5   3  -1 1352.65 38.1687   2 
  -4  -3   1 3733.21 103.967   6 
  -4  -3   1 3788.93 102.489   2 
   4  -3  -1 3669.14 103.129   9 
   4  -3  -1 3653.02 104.418   1 
  -4  -3   1 3856.90 106.876   8 
  -4  -3   1 3642.11 103.241   4 
   4   3  -1 3752.85 103.904   7 
  -4   3   1 3750.14 103.205   2 
   4   3  -1 3868.10 102.817   2 
   4   3  -1 3740.12 104.098   6 
  -4   3   1 3801.54 103.090   2 
   4   3  -1 3777.86 102.652   2 
   4   3  -1 3940.58 107.337   8 
  -4   3   1 3765.34 102.867   9 
   4   3  -1 3777.80 103.373   1 
  -4   3   1 3739.32 104.444   1 
  -3  -3   1 2057.89 56.9374   2 
  -3  -3   1 2046.44 57.8884   6 
   3  -3  -1 2035.05 58.3356   1 
  -3  -3   1 2087.15 60.0365   8 
  -3  -3   1 1996.47 57.2979   4 
   3  -3  -1 1936.28 57.0343   9 
  -3   3   1 2014.16 57.4487   2 
   3   3  -1 2071.88 57.0689   2 
   3   3  -1 2078.60 58.0562   6 
  -3   3   1 2060.49 58.2392   1 
   3   3  -1 2040.08 57.3378   1 
   3   3  -1 2049.87 57.7179   7 
  -3   3   1 2000.04 55.0317   6 
  -3   3   1 2003.48 56.9921   9 
   3   3  -1 2052.65 60.0886   8 
   3   3  -1 2052.10 57.1405   2 
  -2  -3   1 260.277 10.1010   1 
  -2  -3   1 269.460 11.8490   8 
  -2  -3   1 257.582 8.16843   5 
   2  -3  -1 254.308 10.7368   1 
  -2  -3   1 271.061 10.5243   6 
  -2   3   1 267.092 10.8039   1 
   2   3  -1 251.826 10.1862   2 
  -2   3   1 258.347 10.3787   2 
   2   3  -1 272.153 11.6636   8 
  -2   3   1 273.300 10.1140   9 
   2   3  -1 264.893 10.4029   1 
  -2   3   1 267.849 10.6411   2 
   2   3  -1 265.383 10.0349   7 
  -2   3   1 270.095 8.88939   6 
   2   3  -1 257.542 10.1696   2 
  -1  -3   1 197.372 9.04642   8 
   1  -3  -1 191.232 7.46899   8 
   1  -3  -1 185.956 7.30358   6 
   1  -3  -1 176.553 8.40068   1 
  -1   3   1 185.939 8.24631   2 
   1   3  -1 170.769 8.05944   2 
  -1   3   1 174.255 7.09335   6 
  -1   3   1 174.100 8.20012   2 
   1   3  -1 182.000 7.99784   6 
   1   3  -1 174.314 8.07606   2 
  -1   3   1 175.463 8.13192   1 
  -1   3   1 189.971 7.81854   9 
   1   3  -1 193.374 7.33719   7 
   1   3  -1 197.503 7.76740   1 
  -1   3   1 188.937 6.26111   7 
   0  -3  -1 5077.21 136.515   1 
   0  -3  -1 5114.07 136.116   2 
   0  -3  -1 5091.10 135.646   6 
   0  -3   1 5018.38 136.269   1 
   0   3   1 4981.61 135.457   6 
   0   3  -1 4817.11 135.988   2 
   0   3  -1 4951.72 135.737   1 
   0   3   1 4943.12 136.167   2 
   0   3  -1 4926.20 135.483   6 
   0   3   1 5053.84 136.181   2 
   0   3  -1 5077.00 136.001   9 
   0   3   1 5200.92 134.800   7 
   0   3  -1 5170.99 136.212   2 
   0   3  -1 5032.76 134.413   7 
   0   3   1 4963.83 135.972   1 
  -1  -3  -1 1219.23 35.0206   8 
  -1  -3  -1 1139.90 34.5346   1 
  -1  -3  -1 1170.13 34.3320   6 
  -1  -3  -1 1210.35 34.3536   2 
   1  -3   1 1120.35 34.3736   1 
  -1   3  -1 1160.03 34.5131   2 
  -1   3  -1 1181.85 34.4645   1 
  -1   3  -1 1187.70 34.3865   9 
  -1   3  -1 1219.36 32.0538   7 
   1   3   1 1143.98 34.2372   1 
   1   3   1 1221.99 33.7256   7 
  -1   3  -1 1169.06 34.4702   2 
   1   3   1 1155.87 34.2272   6 
  -1   3  -1 1127.25 33.3025   6 
   1   3   1 1188.88 34.4369   2 
  -2  -3  -1 312.115 12.2636   1 
  -2  -3  -1 354.391 13.5291   8 
  -2  -3  -1 337.710 9.79041   5 
  -2  -3  -1 349.943 12.0729   2 
   2  -3   1 311.315 12.4909   1 
   2  -3   1 338.854 12.3350   9 
  -2  -3  -1 326.636 12.3071   6 
  -2  -3  -1 326.245 11.7690   4 
  -2   3  -1 321.506 10.6897   6 
  -2   3  -1 337.597 12.3844   2 
  -2   3  -1 319.639 12.1613   2 
   2   3   1 315.801 12.5778   1 
  -2   3  -1 333.007 12.5301   1 
   2   3   1 341.054 13.5088   8 
   2   3   1 348.238 12.0967   7 
   2   3   1 315.218 12.2838   6 
   2   3   1 317.575 12.0191   2 
  -2   3  -1 352.908 12.2622   9 
  -3  -3  -1 2553.39 72.8640   6 
  -3  -3  -1 2580.46 72.0373   2 
   3  -3   1 2541.25 73.1420   1 
   3  -3   1 2597.71 72.6391   9 
   3  -3   1 2569.65 72.5578   2 
  -3  -3  -1 2760.82 75.1289   8 
  -3  -3  -1 2567.02 72.1154   4 
  -3   3  -1 2587.22 72.4627   2 
   3   3   1 2575.28 72.8730   1 
  -3   3  -1 2598.02 73.2066   1 
   3   3   1 2706.17 75.2740   8 
   3   3   1 2558.57 72.9555   6 
   3   3   1 2618.79 72.1918   2 
   3   3   1 2618.97 72.7838   7 
  -3   3  -1 2650.78 72.4380   9 
  -3   3  -1 2583.67 70.2332   6 
  -3   3  -1 2608.29 72.5283   2 
   4  -3   1 3947.52 107.810   1 
   4  -3   1 3767.32 106.607   9 
  -4  -3  -1 3946.84 107.181   6 
  -4  -3  -1 3908.68 105.825   2 
  -4  -3  -1 3708.24 106.133   4 
   4  -3   1 3881.20 106.533   2 
   4   3   1 3982.11 110.255   8 
   4   3   1 3902.90 107.580   7 
  -4   3  -1 3849.02 106.368   2 
  -4   3  -1 3897.55 106.314   9 
  -4   3  -1 3919.25 103.373   6 
   4   3   1 3832.22 107.213   6 
   4   3   1 3940.38 107.096   1 
   4   3   1 3846.60 105.879   2 
  -4   3  -1 3894.10 107.607   1 
   5  -3   1 118.917 8.60286   1 
  -5  -3  -1 129.244 7.63338   4 
   5  -3   1 112.041 7.50881   9 
  -5  -3  -1 106.434 6.40962   2 
   5  -3   1 109.483 7.27954   2 
  -5  -3  -1 99.5003 7.45663   6 
  -5   3  -1 104.242 7.04530   2 
  -5   3  -1 120.656 8.28783   1 
   5   3   1 122.918 6.78670   2 
  -5   3  -1 113.123 7.03174   9 
   5   3   1 115.612 7.80793   1 
   5   3   1 116.075 8.18940   6 
   5   3   1 115.749 7.91379   7 
   5   3   1 117.022 9.94772   8 
  -6  -3  -1 798.744 26.0624   4 
   6  -3   1 759.267 26.2512   9 
  -6  -3  -1 811.825 24.6163   2 
  -6  -3  -1 811.474 26.6661   6 
   6  -3   1 785.618 25.5535   2 
   6  -3   1 784.822 27.4437   1 
  -6   3  -1 810.933 25.5394   2 
   6   3   1 802.507 30.9264   8 
   6   3   1 794.612 26.9364   6 
   6   3   1 796.560 26.7727   1 
  -6   3  -1 803.129 25.7041   9 
   6   3   1 800.784 25.2083   3 
   6   3   1 796.802 24.5998   2 
   7  -3   1 8.72593 3.81544   9 
  -7  -3  -1 11.0416 4.32738   4 
  -7  -3  -1 4.14802 3.37575   6 
   7  -3   1 11.2776 4.77236   1 
  -7  -3  -1 10.3405 3.26337   2 
   7   3   1 3.58466 4.72575   8 
  -7   3  -1 1.71078 3.23342   9 
   7   3   1 6.77358 3.74935   1 
   7   3   1 8.08477 3.01275   3 
  -7   3  -1 7.88014 3.52515   2 
  -7   3  -1 11.2120 3.55086   3 
   7   3   1 8.90585 3.00747   2 
   7   3   1 5.40337 3.66938   6 
   7   3   1 2.14090 3.97278   9 
  -8  -3  -1 918.168 27.9400   2 
  -8  -3  -1 928.430 31.5907   6 
   8  -3   1 908.480 31.0151   9 
   8  -3   1 955.962 32.9299   1 
  -8  -3  -1 923.179 30.9148   4 
  -8   3  -1 933.311 29.1169   2 
  -8   3  -1 911.708 28.8667   3 
   8   3   1 912.826 27.7798   2 
  -8   3  -1 936.394 30.2072   9 
  -8   3  -1 955.998 34.5625   2 
   8   3   1 896.873 31.6896   9 
  -9  -3  -1 198.041 12.8309   4 
  -9  -3  -1 213.064 9.38542   2 
   9  -3   1 216.619 12.6439   9 
   9  -3   1 205.816 14.1966   1 
   9   3   1 218.400 9.04848   2 
   9   3   1 182.938 17.1472   8 
   9   3   1 192.681 12.7233   6 
   9   3   1 219.941 18.2017   9 
  -9   3  -1 223.407 11.0601   3 
 -10  -3  -1 166.023 11.3698   6 
  10  -3   1 157.836 13.9653   1 
 -10  -3  -1 166.547 12.8807   4 
  10  -3   1 161.288 12.2519   9 
 -10   3  -1 163.247 10.2087   3 
 -10   3  -1 177.353 10.0606   2 
  10   3   1 184.963 12.8582   6 
  10   3   1 145.927 7.93143   2 
  10   3   1 162.958 12.8594   9 
  11  -3   1 74.2006 10.0041   9 
 -11  -3  -1 64.8183 11.6105   4 
  11  -3   1 40.7320 12.6243   1 
 -11   3  -1 56.8685 7.81146   2 
  11   3   1 51.3997 9.77930   9 
 -11   3  -1 50.9441 9.18602   9 
 -11   3  -1 49.1243 8.50229   3 
  11   3   1 51.8861 10.1028   6 
  10  -4  -1 342.711 19.2505   9 
 -10  -4   1 320.668 17.5154   4 
  10  -4  -1 316.760 19.0636   1 
 -10   4   1 348.937 15.9086   3 
  10   4  -1 340.105 18.1982   6 
 -10   4   1 298.697 16.0710   2 
  10   4  -1 295.792 17.4157   9 
   9  -4  -1 21.2081 5.47182   9 
   9  -4  -1 14.7090 5.96208   1 
  -9  -4   1 21.0282 6.63099   4 
   9   4  -1 18.7654 3.74040   2 
  -9   4   1 12.0794 4.79104   2 
  -9   4   1 17.8332 5.71442   3 
   9   4  -1 22.4196 6.23024   9 
   9   4  -1 15.5974 5.62030   6 
   8  -4  -1 74.8927 10.5035   9 
  -8  -4   1 57.2966 9.03916   4 
   8  -4  -1 75.9870 10.1561   1 
   8   4  -1 59.7927 8.99514   6 
   8   4  -1 66.9695 11.0543   9 
  -8   4   1 46.1046 6.68970   9 
   8   4  -1 52.0650 11.6313   8 
   8   4  -1 74.7353 8.59656   1 
  -8   4   1 52.8148 8.10847   3 
  -8   4   1 54.4158 7.77801   2 
  -7  -4   1 51.6712 8.01387   4 
   7  -4  -1 47.8242 7.25859   9 
   7  -4  -1 55.3447 8.75998   1 
   7   4  -1 38.2059 8.12708   6 
   7   4  -1 42.6685 7.39764   1 
  -7   4   1 44.2085 6.00409   9 
   7   4  -1 30.0765 5.55807   2 
   7   4  -1 60.8563 16.3251   8 
  -7   4   1 47.0036 6.81831   2 
   6  -4  -1 2318.89 67.9411   9 
  -6  -4   1 2289.09 67.9309   4 
  -6  -4   1 2391.43 71.7393   6 
  -6   4   1 2351.55 67.4632   2 
   6   4  -1 2363.13 68.5111   1 
   6   4  -1 2306.47 66.6336   2 
  -6   4   1 2521.03 80.8450   1 
  -6   4   1 2422.44 67.9123   2 
   6   4  -1 2304.80 66.8646   2 
  -6   4   1 2378.70 67.3746   9 
   5  -4  -1 104.683 7.67113   9 
  -5  -4   1 108.745 10.4253   8 
  -5  -4   1 112.745 8.49841   6 
  -5  -4   1 106.375 10.0857   4 
   5  -4  -1 92.8096 9.01427   1 
  -5   4   1 112.906 9.09528   1 
  -5   4   1 95.4121 7.85215   2 
   5   4  -1 103.353 7.42627   2 
  -5   4   1 110.866 8.00344   2 
   5   4  -1 108.771 8.99851   6 
   5   4  -1 109.962 7.56676   2 
   5   4  -1 105.925 8.14058   1 
  -5   4   1 110.056 7.37724   9 
   5   4  -1 111.135 10.7415   8 
   4  -4  -1 1029.20 32.2936   9 
  -4  -4   1 1082.45 35.9290   8 
   4  -4  -1 1036.97 33.6232   1 
  -4  -4   1 1058.45 33.2599   6 
  -4  -4   1 1030.92 32.2544   4 
   4   4  -1 1022.92 32.4637   1 
  -4   4   1 1058.89 29.0156   6 
  -4   4   1 1030.12 33.5786   1 
   4   4  -1 1033.18 32.7041   7 
  -4   4   1 1062.61 32.0135   9 
   4   4  -1 1039.78 35.8731   8 
  -4   4   1 1046.81 32.4266   2 
   4   4  -1 1058.49 33.4929   6 
   4   4  -1 994.896 31.9541   2 
  -4   4   1 1037.10 32.5047   2 
   4   4  -1 1003.90 31.9775   2 
   3  -4  -1 21.4020 5.75983   1 
  -3  -4   1 36.0394 6.73776   8 
  -3  -4   1 18.5414 3.92583   6 
  -3  -4   1 18.1082 4.09809   4 
  -3   4   1 28.3629 5.63928   1 
   3   4  -1 30.0468 5.63875   1 
  -3   4   1 15.9867 3.97353   2 
   3   4  -1 24.5220 5.28281   2 
   3   4  -1 17.7404 3.96010   2 
   3   4  -1 19.2107 3.85544   6 
  -3   4   1 24.0575 5.15606   2 
  -3   4   1 15.2135 3.16426   6 
  -3   4   1 32.4964 4.78876   9 
   3   4  -1 30.8718 5.06354   7 
  -2  -4   1 2827.82 77.6466   1 
   2  -4  -1 2672.21 76.6106   8 
  -2  -4   1 2740.71 74.9978   5 
  -2  -4   1 2830.73 80.0071   8 
   2  -4  -1 2784.76 78.7049   1 
  -2   4   1 2836.81 78.2502   2 
   2   4  -1 2639.59 77.7549   2 
   2   4  -1 2752.81 77.1305   7 
  -2   4   1 2811.49 78.5162   1 
   2   4  -1 2790.56 77.3779   1 
   2   4  -1 2788.15 78.0268   2 
  -2   4   1 2845.56 77.7049   9 
   2   4  -1 2795.43 78.1407   6 
   1  -4  -1 36.9702 4.36416   8 
   1  -4  -1 40.6923 6.38656   1 
  -1  -4   1 33.4462 5.52060   8 
  -1  -4   1 41.8175 5.61899   1 
   1   4  -1 32.6097 5.31517   2 
   1   4  -1 40.7176 5.47882   2 
   1   4  -1 38.6500 4.74456   1 
   1   4  -1 36.4522 4.10075   7 
  -1   4   1 34.5855 5.38092   2 
  -1   4   1 44.5525 5.15442   9 
  -1   4   1 31.3933 3.11163   7 
  -1   4   1 38.7475 4.48308   6 
  -1   4   1 41.4220 5.62553   2 
   1   4  -1 41.1619 5.08865   6 
  -1   4   1 42.9962 5.26942   1 
   0  -4  -1 29.1434 5.82978   1 
   0  -4   1 29.8777 5.63119   1 
   0  -4   1 19.5288 4.54308   8 
   0  -4  -1 18.5063 4.23754   8 
   0  -4  -1 22.0116 4.02773   6 
   0   4   1 20.1256 4.72332   1 
   0   4  -1 24.7422 4.36570   6 
   0   4  -1 20.1751 3.00770   7 
   0   4   1 14.5268 3.52097   2 
   0   4  -1 25.3386 4.46840   1 
   0   4   1 16.0672 3.59330   2 
   0   4   1 19.8745 3.41240   7 
   0   4   1 15.6887 4.11376   6 
   0   4   1 16.3591 4.46026   9 
   0   4  -1 22.0159 4.59086   9 
   0   4  -1 12.5550 3.25642   2 
   0   4  -1 24.9463 5.10755   2 
   1  -4   1 31.9910 4.73006   8 
   1  -4   1 27.9149 5.27523   1 
  -1  -4  -1 21.1054 4.51601   6 
  -1  -4  -1 31.1232 5.57732   1 
  -1  -4  -1 36.4012 5.17625   8 
  -1   4  -1 35.6046 5.00862   9 
  -1   4  -1 20.7571 4.99770   2 
  -1   4  -1 27.9818 5.09172   2 
  -1   4  -1 35.0997 4.89159   1 
   1   4   1 31.9449 5.19646   2 
   1   4   1 32.7294 5.05452   2 
   1   4   1 27.3179 4.65948   1 
  -1   4  -1 32.9490 2.78860   7 
   1   4   1 31.3183 4.09110   7 
  -1   4  -1 30.0079 4.25251   6 
   1   4   1 20.4479 4.81022   6 
  -2  -4  -1 2779.42 79.0332   8 
   2  -4   1 2689.69 78.0615   1 
  -2  -4  -1 2864.23 74.6215   5 
  -2  -4  -1 2828.05 78.0078   6 
  -2  -4  -1 2773.18 77.1235   4 
  -2  -4  -1 2682.61 77.6178   1 
  -2  -4  -1 2809.56 77.5661   2 
  -2   4  -1 2706.43 77.0337   6 
  -2   4  -1 2892.52 77.7518   9 
   2   4   1 2725.01 77.7660   6 
   2   4   1 2727.03 77.5219   1 
  -2   4  -1 2776.57 77.8105   2 
  -2   4  -1 2801.57 78.0600   1 
   2   4   1 2720.50 77.6505   2 
   2   4   1 2729.48 77.8087   2 
   2   4   1 2735.61 77.0372   7 
   3  -4   1 1812.91 54.1222   9 
  -3  -4  -1 1852.94 53.7419   2 
  -3  -4  -1 1903.69 56.4781   8 
  -3  -4  -1 1914.55 54.7364   6 
  -3  -4  -1 1868.30 53.6082   4 
   3  -4   1 1848.94 54.7960   1 
  -3   4  -1 1887.75 54.9505   1 
   3   4   1 1850.33 54.0718   2 
   3   4   1 1854.44 53.9553   2 
  -3   4  -1 1894.53 54.2942   2 
   3   4   1 1870.56 54.6604   1 
  -3   4  -1 1880.75 54.2259   2 
  -3   4  -1 1872.33 51.5271   6 
   3   4   1 1827.08 56.4412   8 
   3   4   1 1832.32 54.5056   6 
  -4  -4  -1 1000.00 31.8782   4 
  -4  -4  -1 1048.59 33.0839   6 
  -4  -4  -1 1070.70 31.8555   2 
   4  -4   1 1014.07 33.3929   1 
   4  -4   1 1048.31 32.5807   9 
   4   4   1 1022.70 32.9196   1 
   4   4   1 1019.03 33.0526   6 
  -4   4  -1 1034.00 32.2664   2 
   4   4   1 986.611 32.5987   7 
   4   4   1 1013.19 31.9715   2 
  -4   4  -1 1044.26 32.3994   2 
  -4   4  -1 1071.50 32.2730   9 
  -4   4  -1 1052.00 33.5158   1 
  -4   4  -1 1047.93 29.0071   6 
   4   4   1 1002.28 35.4123   8 
  -5  -4  -1 686.768 23.3519   2 
   5  -4   1 730.012 25.8488   1 
  -5  -4  -1 727.669 24.1561   4 
   5  -4   1 692.317 24.3771   9 
  -5  -4  -1 706.040 25.0132   6 
  -5   4  -1 734.082 24.4237   2 
   5   4   1 694.042 28.2008   8 
   5   4   1 723.457 23.7439   2 
  -5   4  -1 722.108 24.1592   2 
   5   4   1 713.098 25.2495   6 
  -5   4  -1 742.473 24.1310   9 
  -5   4  -1 704.613 25.4719   1 
  -6  -4  -1 1265.64 42.9780   6 
  -6  -4  -1 1240.79 37.4949   2 
   6  -4   1 1221.97 44.7870   1 
   6  -4   1 1249.80 39.2195   9 
  -6  -4  -1 1247.90 38.6665   4 
   6   4   1 1270.28 39.7309   1 
  -6   4  -1 1275.18 38.4348   9 
   6   4   1 1216.44 37.4996   2 
  -6   4  -1 1233.38 38.2518   2 
   6   4   1 1231.43 37.8727   2 
   6   4   1 1255.73 48.6942   6 
   7  -4   1 424.894 19.2235   1 
  -7  -4  -1 404.202 17.1178   4 
   7  -4   1 378.345 17.0040   9 
  -7  -4  -1 380.995 19.4682   2 
   7   4   1 398.810 17.7563   1 
   7   4   1 384.143 18.2449   6 
  -7   4  -1 409.994 16.2399   2 
   7   4   1 410.481 16.9930   2 
  -7   4  -1 401.109 16.3244   9 
  -8  -4  -1 247.482 13.9432   4 
   8  -4   1 267.058 16.1871   1 
  -8  -4  -1 248.305 13.8386   6 
   8  -4   1 255.765 13.8807   9 
   8   4   1 241.249 14.8445   9 
  -8   4  -1 256.648 12.5241   3 
   8   4   1 245.049 11.3101   2 
   8   4   1 249.497 19.0836   8 
   8   4   1 261.625 14.3386   1 
  -8   4  -1 244.324 13.3059   2 
   9  -4   1 23.9165 6.88661   1 
  -9  -4  -1 25.4792 5.89100   6 
   9  -4   1 38.7132 8.37249   9 
  -9  -4  -1 47.5543 9.66594   4 
  -9  -4  -1 21.0019 5.62251   2 
  -9   4  -1 32.2925 6.09463   3 
  -9   4  -1 32.3221 7.45954   2 
   9   4   1 41.3519 10.0144   9 
   9   4   1 26.0370 6.23719   6 
   9   4   1 42.8548 8.85157   1 
   9   4   1 27.5962 5.32020   2 
  10  -4   1 757.211 41.4172   1 
  10  -4   1 713.832 27.4695   9 
 -10  -4  -1 727.553 27.9831   4 
 -10   4  -1 740.844 25.4091   3 
  10   4   1 710.705 28.9442   6 
 -10   4  -1 676.725 26.3696   9 
  10   4   1 666.199 28.3175   9 
   9  -5  -1 30.7681 12.9342   1 
  -9  -5   1 40.4330 8.22264   4 
   9  -5  -1 47.6029 8.96837   9 
   9   5  -1 46.9718 6.70212   2 
  -9   5   1 42.3566 9.62526   3 
   9   5  -1 51.5921 11.6807   6 
   9   5  -1 45.8751 12.3458   9 
   8  -5  -1 879.515 32.5929   1 
  -8  -5   1 799.981 29.6823   4 
   8  -5  -1 796.604 29.2186   9 
  -8   5   1 824.521 28.4179   3 
  -8   5   1 785.144 28.0656   9 
   8   5  -1 828.768 31.6110   6 
   8   5  -1 821.363 27.6894   2 
   7  -5  -1 35.6821 9.63813   1 
  -7  -5   1 36.3825 8.77632   4 
   7  -5  -1 38.6495 7.68284   9 
   7   5  -1 28.9504 6.93790   2 
  -7   5   1 30.4084 6.74675   1 
   7   5  -1 34.4834 9.17973   6 
   7   5  -1 33.3967 8.77200   8 
  -7   5   1 31.0345 6.12212   2 
  -7   5   1 41.5910 8.01960   2 
   7   5  -1 50.4586 8.18679   1 
  -6  -5   1 117.001 9.92210   4 
   6  -5  -1 117.630 11.0655   1 
  -6   5   1 99.6683 9.26899   2 
  -6   5   1 90.1270 8.20553   9 
   6   5  -1 111.258 11.8057   6 
   6   5  -1 97.2865 8.61158   2 
   6   5  -1 80.6203 8.90775   1 
  -5  -5   1 662.082 24.0308   4 
  -5  -5   1 673.392 27.9568   8 
   5  -5  -1 703.644 25.9641   1 
   5   5  -1 679.366 24.5332   1 
   5   5  -1 626.268 23.4304   2 
   5   5  -1 690.673 32.3525   8 
  -5   5   1 676.325 25.4871   1 
  -5   5   1 658.420 24.0858   2 
   5   5  -1 660.495 23.7252   2 
  -5   5   1 647.991 23.1944   9 
   5   5  -1 684.307 25.4165   6 
  -4  -5   1 951.190 31.7998   4 
  -4  -5   1 992.421 35.5702   8 
   4   5  -1 937.922 31.7995   2 
  -4   5   1 990.551 28.4430   6 
   4   5  -1 981.549 31.5739   1 
  -4   5   1 1021.94 31.7982   9 
  -4   5   1 1013.29 32.4808   2 
   3  -5  -1 49.6024 7.70147   1 
  -3  -5   1 49.2242 7.11925   4 
  -3  -5   1 57.9667 3.64767   5 
   3  -5  -1 56.3339 5.50654   8 
  -3  -5   1 61.2895 3.66285   5 
  -3  -5   1 65.6323 8.47121   8 
  -3   5   1 54.0423 4.87876   6 
  -3   5   1 57.9844 7.52326   1 
   3   5  -1 60.6042 7.18470   2 
  -3   5   1 64.1590 6.92411   9 
  -3   5   1 49.6612 7.16751   2 
   3   5  -1 55.1026 6.41557   7 
  -3   5   1 61.5549 7.66836   2 
   3   5  -1 69.8811 7.58679   2 
   3   5  -1 49.7331 7.59885   6 
  -2  -5   1 284.262 14.5633   8 
   2  -5  -1 311.687 12.0442   8 
  -2  -5   1 287.229 10.1514   5 
   2  -5  -1 286.760 15.0112   1 
  -2  -5   1 279.442 13.0319   1 
  -2   5   1 298.938 13.8741   2 
   2   5  -1 283.877 13.4489   2 
  -2   5   1 281.776 11.3865   6 
   2   5  -1 289.307 12.2208   7 
   2   5  -1 266.530 12.9885   1 
   2   5  -1 297.617 13.5986   2 
  -2   5   1 292.442 12.9439   9 
   2   5  -1 311.661 13.6467   6 
  -2   5   1 295.538 13.8490   1 
  -2   5   1 261.439 13.3002   2 
  -1  -5   1 1689.75 50.2195   1 
   1  -5  -1 1656.70 48.8872   8 
  -1  -5   1 1626.74 51.0458   8 
   1  -5  -1 1735.69 51.6269   1 
   1   5  -1 1622.64 50.1429   2 
  -1   5   1 1709.85 49.9870   9 
  -1   5   1 1701.17 50.5238   1 
   1   5  -1 1665.76 50.3415   2 
  -1   5   1 1677.32 50.4710   2 
   1   5  -1 1662.15 48.0589   7 
   1   5  -1 1661.32 50.2248   9 
  -1   5   1 1672.52 50.5058   2 
  -1   5   1 1655.00 46.4548   7 
  -1   5   1 1702.05 48.5134   6 
   1   5  -1 1723.90 49.8641   6 
   0  -5   1 2279.02 67.1214   8 
   0  -5   1 2260.33 67.1511   1 
   0  -5  -1 2335.33 66.3599   8 
   0  -5  -1 2306.66 67.6347   1 
   0   5   1 2309.04 67.1656   2 
   0   5  -1 2345.19 67.1841   2 
   0   5  -1 2300.50 65.7775   6 
   0   5   1 2332.46 66.8945   1 
   0   5  -1 2261.70 66.4678   1 
   0   5   1 2305.13 64.1463   7 
   0   5  -1 2317.36 67.1464   2 
   0   5   1 2431.83 66.9646   9 
   0   5   1 2245.16 67.0273   2 
   0   5  -1 2275.51 63.7460   7 
   0   5  -1 2370.51 66.9412   9 
   0   5   1 2270.96 65.6391   6 
  -1  -5  -1 28.7811 6.99473   1 
  -1  -5  -1 23.7760 5.73320   8 
   1  -5   1 36.5212 7.75323   1 
  -1  -5  -1 23.5372 4.07991   5 
   1   5   1 15.0372 4.47625   2 
  -1   5  -1 21.5532 5.82858   1 
   1   5   1 19.6696 4.58401   7 
   1   5   1 25.8166 6.64902   2 
   1   5   1 38.4041 6.46130   9 
   1   5   1 25.8940 5.73107   6 
   1   5   1 30.0019 5.97831   1 
  -1   5  -1 28.0043 5.93457   9 
  -1   5  -1 18.5010 4.70324   2 
  -1   5  -1 20.2051 4.87263   2 
  -1   5  -1 31.8488 5.19047   6 
  -2  -5  -1 223.189 11.2362   4 
  -2  -5  -1 219.379 8.34816   5 
  -2  -5  -1 228.227 11.7366   6 
  -2  -5  -1 226.478 12.0379   1 
  -2  -5  -1 229.459 12.6305   8 
   2  -5   1 220.089 11.0715   8 
   2  -5   1 235.963 12.3421   1 
   2   5   1 244.964 12.1546   7 
  -2   5  -1 236.481 12.1158   2 
  -2   5  -1 222.576 9.80310   6 
   2   5   1 228.050 12.0668   2 
  -2   5  -1 226.849 12.0106   1 
  -2   5  -1 232.518 11.6321   9 
   2   5   1 214.748 11.2974   1 
   2   5   1 214.607 11.5004   6 
  -2   5  -1 202.541 11.6360   2 
  -3  -5  -1 32.7892 2.94721   5 
   3  -5   1 42.0100 7.48882   1 
  -3  -5  -1 27.8406 7.34690   8 
  -3  -5  -1 32.9620 6.40739   6 
   3   5   1 37.5247 8.18350   2 
  -3   5  -1 39.9305 4.57337   6 
  -3   5  -1 33.8244 6.86025   2 
   3   5   1 36.3868 6.97616   6 
  -3   5  -1 31.6128 7.16548   2 
   3   5   1 31.0309 6.02897   7 
  -3   5  -1 35.6535 7.02867   1 
   3   5   1 42.3664 6.61700   1 
  -3   5  -1 27.8291 6.18568   9 
   3   5   1 34.6851 6.60967   2 
   4  -5   1 233.755 16.4693   1 
  -4  -5  -1 234.890 12.0525   4 
  -4  -5  -1 229.758 12.7492   6 
  -4   5  -1 241.495 11.9782   9 
  -4   5  -1 236.647 13.3304   1 
   4   5   1 229.219 13.1206   1 
   4   5   1 225.443 14.2551   8 
  -4   5  -1 235.215 12.5969   2 
  -4   5  -1 240.953 9.02461   6 
   4   5   1 250.419 12.9245   2 
   4   5   1 214.783 11.9431   2 
   4   5   1 235.035 13.3455   6 
   5  -5   1 355.384 17.5687   1 
  -5  -5  -1 358.449 15.8410   4 
  -5   5  -1 375.069 16.4117   2 
   5   5   1 345.466 15.6668   2 
   5   5   1 371.065 24.7352   8 
  -5   5  -1 392.602 17.6247   1 
   5   5   1 359.076 15.9573   2 
   5   5   1 363.722 16.8587   1 
   5   5   1 360.159 17.2833   6 
  -5   5  -1 360.076 17.3078   9 
  -6  -5  -1 71.7056 8.79522   4 
   6  -5   1 71.1313 8.54427   9 
   6  -5   1 59.2990 9.81931   1 
   6   5   1 75.6097 8.25341   2 
  -6   5  -1 67.6486 8.24570   2 
   6   5   1 71.1109 9.08742   1 
   6   5   1 71.1767 14.0273   8 
  -7  -5  -1 14.9143 5.05394   6 
   7  -5   1 3.48058 5.05815   1 
   7  -5   1 15.3940 5.22197   9 
  -7  -5  -1 11.7861 5.72002   4 
  -7   5  -1 18.2379 4.90971   2 
   7   5   1 7.14856 5.05670   6 
  -7   5  -1 9.01734 4.89495   1 
  -7   5  -1 5.55221 3.21359   9 
   7   5   1 6.67333 6.01480   8 
  -7   5  -1 18.1271 5.72280   2 
   7   5   1 8.82412 7.54800   2 
   8  -5   1 604.179 24.5865   9 
   8  -5   1 652.356 27.3533   1 
  -8  -5  -1 632.676 24.8601   4 
   8   5   1 604.144 22.5325   2 
   8   5   1 671.184 27.0868   6 
  -8   5  -1 639.188 23.3798   3 
   8   5   1 641.452 26.7394   9 
  -8   5  -1 605.833 23.5199   9 
  -9  -5  -1 147.188 13.4843   4 
   9  -5   1 151.752 12.4282   9 
   9  -5   1 168.914 14.3036   1 
  -9   5  -1 152.093 11.7722   3 
  -9   5  -1 120.461 11.6163   9 
   9   5   1 150.423 9.71908   2 
   9   5   1 149.337 18.7709   6 
   9   5   1 130.171 13.4140   9 
   8  -6  -1 129.805 14.2943   1 
  -8  -6   1 116.968 12.7819   4 
   8   6  -1 138.560 10.2510   2 
   8   6  -1 149.257 14.7000   6 
   7  -6  -1 289.049 17.9171   1 
  -7  -6   1 279.209 16.1144   4 
  -7   6   1 255.950 14.4594   9 
   7   6  -1 296.592 14.9487   2 
   7   6  -1 287.262 21.3784   6 
   6  -6  -1 140.087 13.0372   1 
  -6  -6   1 117.443 11.3480   4 
  -6   6   1 122.495 11.3519   2 
  -6   6   1 97.5906 9.72609   9 
   6   6  -1 100.605 11.8299   6 
   6   6  -1 115.980 10.1382   2 
   5  -6  -1 118.127 11.8738   1 
  -5  -6   1 87.9859 9.95990   4 
   5   6  -1 98.9005 11.0875   6 
  -5   6   1 90.0827 10.1101   2 
  -5   6   1 88.1166 8.76205   9 
   5   6  -1 89.8248 9.92383   2 
  -5   6   1 81.9515 10.5129   1 
  -5   6   1 112.000 10.1713   2 
  -4  -6   1 7.61448 5.21653   4 
  -4  -6   1 -1.4936 4.60158   8 
  -4   6   1 4.27967 4.63470   2 
   4   6  -1 -0.6603 3.76899   1 
  -4   6   1 8.74651 4.98355   2 
  -4   6   1 5.97421 4.79390   1 
   4   6  -1 4.84441 4.48612   6 
   4   6  -1 7.63090 5.06177   2 
  -3  -6   1 907.012 31.4501   4 
   3  -6  -1 920.079 34.0643   1 
  -3  -6   1 879.603 33.7291   8 
  -3   6   1 951.476 32.4201   2 
   3   6  -1 929.287 32.0660   2 
  -3   6   1 926.612 34.8424   2 
   3   6  -1 943.945 32.2604   6 
  -3   6   1 883.280 32.1993   1 
  -3   6   1 978.835 28.7053   6 
   3   6  -1 908.162 30.8992   1 
  -2  -6   1 218.025 12.6412   1 
   2  -6  -1 238.927 14.7562   1 
  -2  -6   1 224.700 13.6322   8 
  -2  -6   1 225.591 9.21580   5 
  -2   6   1 239.115 10.9626   6 
  -2   6   1 213.638 13.2093   2 
   2   6  -1 228.586 12.4404   1 
  -2   6   1 220.429 13.2292   1 
  -2   6   1 218.441 13.3355   2 
   2   6  -1 198.686 12.7946   2 
   2   6  -1 235.266 13.1691   2 
   2   6  -1 224.409 12.8078   6 
   1  -6  -1 98.2526 14.0887   1 
  -1  -6   1 85.5550 9.41639   1 
  -1  -6   1 75.0656 8.81632   8 
  -1  -6   1 83.4252 6.26034   5 
   1  -6  -1 76.7386 8.69732   8 
   1   6  -1 89.5866 9.21728   2 
   1   6  -1 77.7512 8.32370   1 
  -1   6   1 75.1337 8.84048   2 
   1   6  -1 91.7569 9.49617   2 
  -1   6   1 92.4523 9.15755   1 
   1   6  -1 81.1437 9.90625   6 
  -1   6   1 70.6947 9.22657   2 
  -1   6   1 93.2624 7.67481   6 
   0  -6   1 72.9936 9.57349   1 
   0  -6  -1 79.8920 14.9761   1 
   0  -6   1 53.5117 8.01999   8 
   0  -6  -1 62.8932 7.38963   8 
   0   6  -1 59.3490 8.03126   1 
   0   6  -1 63.5974 9.11980   2 
   0   6   1 58.9419 7.36073   6 
   0   6  -1 61.1659 7.51565   6 
   0   6   1 61.4619 9.00039   2 
   0   6   1 59.4137 10.0115   1 
   0   6   1 71.8962 8.78033   2 
  -1  -6  -1 261.026 10.4440   5 
   1  -6   1 246.849 12.9410   8 
  -1  -6  -1 254.798 14.2351   1 
   1  -6   1 238.433 16.7218   1 
  -1  -6  -1 237.747 13.3836   8 
  -1   6  -1 258.263 12.0431   6 
   1   6   1 242.658 13.9745   2 
  -1   6  -1 250.971 14.3938   2 
  -1   6  -1 244.997 13.6396   1 
  -1   6  -1 241.927 13.6032   2 
   1   6   1 267.716 13.9128   1 
   1   6   1 256.269 14.3562   2 
  -2  -6  -1 583.044 17.6970   5 
  -2  -6  -1 545.025 21.1941   4 
   2  -6   1 569.107 21.0600   8 
  -2  -6  -1 587.438 22.4065   1 
   2  -6   1 550.572 23.5114   1 
  -2  -6  -1 553.447 22.5711   8 
   2   6   1 557.652 21.6918   6 
  -2   6  -1 558.720 22.3086   2 
   2   6   1 552.060 21.7720   1 
  -2   6  -1 521.181 21.8739   1 
  -2   6  -1 551.519 22.1316   2 
   2   6   1 538.104 22.1172   2 
  -2   6  -1 553.731 19.5011   6 
   2   6   1 554.406 22.3318   2 
  -3  -6  -1 333.832 15.5505   4 
   3  -6   1 322.938 18.2823   1 
  -3   6  -1 331.038 12.9533   6 
   3   6   1 296.530 15.6845   2 
   3   6   1 341.447 17.2990   2 
   3   6   1 326.620 16.0088   6 
  -3   6  -1 329.643 16.6979   1 
  -3   6  -1 317.315 16.2862   2 
  -3   6  -1 313.213 16.3171   2 
   3   6   1 313.894 15.4127   1 
   4  -6   1 81.0578 10.7744   1 
  -4  -6  -1 110.129 9.96257   4 
  -4   6  -1 102.887 10.4207   1 
  -4   6  -1 102.158 10.1296   2 
  -4   6  -1 92.1285 10.1312   2 
   4   6   1 99.1713 10.2706   2 
   4   6   1 95.9940 10.3920   6 
  -4   6  -1 67.7688 8.04092   9 
   5  -6   1 54.7650 9.87342   1 
  -5  -6  -1 58.0462 9.04172   4 
  -5   6  -1 54.3635 9.93341   2 
   5   6   1 63.7760 9.93351   6 
   5   6   1 65.6061 9.30147   2 
  -5   6  -1 59.9132 9.83346   2 
  -5   6  -1 61.5021 10.0106   1 
  -5   6  -1 73.1039 8.72974   9 
   5   6   1 69.6022 8.93997   1 
   6  -6   1 652.882 27.0442   1 
  -6  -6  -1 617.920 24.3727   4 
  -6   6  -1 606.345 23.7568   9 
   6   6   1 604.829 24.2119   2 
   6   6   1 611.157 26.2779   6 
  -6   6  -1 665.208 25.1796   2 
   7  -6   1 253.610 17.0909   1 
  -7  -6  -1 269.506 15.4794   4 
   7   6   1 226.747 13.8815   2 
  -5  -7   1 721.184 28.1771   4 
  -5   7   1 720.694 28.8872   2 
   5   7  -1 744.876 29.8188   6 
   5   7  -1 714.658 28.5651   2 
   4  -7  -1 99.4159 13.9681   1 
  -4  -7   1 113.810 11.6188   4 
   4   7  -1 92.1082 11.6425   6 
  -4   7   1 113.519 12.4721   2 
   3  -7  -1 60.0539 11.1274   1 
  -3  -7   1 34.9987 9.29254   4 
   3   7  -1 46.9934 9.73704   6 
  -3   7   1 48.1951 8.91527   9 
   3   7  -1 39.7384 9.77237   2 
  -3   7   1 48.3126 10.1802   2 
  -2  -7   1 58.4057 9.43294   1 
   2  -7  -1 43.9427 10.8460   1 
  -2  -7   1 52.2881 9.51739   4 
   2   7  -1 46.9898 10.9121   2 
  -2   7   1 44.9962 8.76686   9 
  -2   7   1 46.7167 9.67452   1 
  -2   7   1 51.3419 10.4241   2 
   2   7  -1 50.8364 9.61592   6 
   2   7  -1 56.5280 9.84460   2 
  -1  -7   1 500.101 21.5234   1 
   1  -7  -1 483.291 24.7597   5 
   1  -7  -1 495.187 22.7467   1 
   1   7  -1 458.456 21.1867   2 
  -1   7   1 471.930 20.6580   9 
  -1   7   1 452.487 21.4030   2 
   1   7  -1 463.673 20.4423   1 
  -1   7   1 473.700 18.8240   6 
  -1   7   1 438.050 20.8336   1 
  -1   7   1 434.239 21.0823   2 
   1   7  -1 449.938 21.1913   2 
   0  -7  -1 17.8482 6.45663   1 
   0  -7   1 22.9032 6.61069   1 
   0   7   1 15.3399 5.30950   1 
   0   7   1 12.3563 5.97815   2 
   0   7  -1 25.6264 6.47906   2 
   0   7  -1 21.7498 5.20246   6 
   0   7   1 15.9300 4.90687   6 
   0   7  -1 32.4556 8.60458   2 
   0   7   1 19.2469 6.31561   9 
   0   7   1 22.1383 6.75261   2 
   1  -7   1 279.645 21.8654   1 
  -1  -7  -1 283.721 20.3560   1 
  -1   7  -1 286.830 16.5646   2 
   1   7   1 253.894 15.5802   1 
   1   7   1 288.954 16.5890   2 
  -1   7  -1 325.763 14.5742   6 
  -1   7  -1 296.266 16.4021   2 
   1   7   1 285.381 16.5087   2 
  -1   7  -1 249.174 15.3848   1 
  -2  -7  -1 42.2828 9.05788   4 
   2  -7   1 31.0614 7.11991   1 
  -2  -7  -1 31.9017 8.84934   1 
   2   7   1 31.2306 8.68297   1 
  -2   7  -1 21.7450 5.87626   1 
   2   7   1 22.5537 6.02851   6 
  -2   7  -1 36.9297 8.06969   2 
   2   7   1 30.6148 7.34902   2 
  -3  -7  -1 326.971 16.6499   4 
   3  -7   1 304.044 18.8186   1 
   3   7   1 290.350 16.8724   2 
  -3   7  -1 289.830 21.3987   1 
  -3   7  -1 310.500 17.6449   2 
   3   7   1 324.406 17.1114   6 
  -4  -7  -1 104.586 11.2440   4 
   4  -7   1 65.4614 13.4058   1 
   4   7   1 68.2301 11.1359   6 
  -4   7  -1 113.213 12.4434   2 
   4   7   1 110.672 19.8888   2 
   5  -7   1 207.616 23.6414   1 
  -5  -7  -1 195.533 14.2443   4 
   5   7   1 192.329 14.3695   2 
  -5   7  -1 206.481 15.2450   2 
   5   7   1 218.235 15.7069   6 
  12   0  -2 570.191 24.3619   1 
 -12   0   2 528.963 21.0837   3 
  12   0  -2 567.507 22.7037   9 
  11   0  -2 -1.1346 3.23029   5 
  11   0  -2 5.86003 4.55921   9 
 -11   0   2 6.07217 4.58570   3 
  11   0  -2 -3.0410 5.65432   8 
  11   0  -2 5.61978 4.58142   1 
 -10   0   2 315.661 15.1761   3 
  10   0  -2 331.411 13.0731   6 
  10   0  -2 372.564 15.4386   9 
  10   0  -2 299.954 13.4035   5 
  10   0  -2 317.686 17.9768   1 
   9   0  -2 -1.5773 3.17775   9 
   9   0  -2 1.04446 2.26109   6 
   9   0  -2 -2.6202 2.93393   3 
  -9   0   2 1.25176 3.29486   3 
   9   0  -2 7.69636 4.99028   8 
   9   0  -2 -1.2172 3.33178   1 
   8   0  -2 1171.73 36.1919   1 
   8   0  -2 1109.11 35.3417   7 
   8   0  -2 1101.85 33.6129   6 
   8   0  -2 1194.47 40.4350   8 
  -8   0   2 1108.09 34.2233   3 
   8   0  -2 1190.63 35.2401   9 
   8   0  -2 1171.79 34.1889   3 
   7   0  -2 -0.5330 2.17430   7 
   7   0  -2 -0.8663 3.16241   8 
   7   0  -2 0.96071 2.43906   4 
   7   0  -2 -1.6806 2.11201   3 
  -7   0   2 -0.4077 2.42638   3 
   7   0  -2 -0.6093 2.29679   9 
  -7   0   2 0.93308 2.81512   4 
   7   0  -2 3.30513 2.73341   1 
  -6   0   2 13.1126 2.94562   7 
   6   0  -2 16.8449 3.48385   7 
   6   0  -2 19.4352 3.01354   6 
  -6   0   2 10.4547 2.89497   4 
   6   0  -2 12.9191 2.96345   3 
  -6   0   2 13.6472 3.33748   3 
   6   0  -2 19.7216 3.62109   9 
   6   0  -2 14.2476 4.01355   1 
   6   0  -2 18.6386 3.83031   4 
   6   0  -2 19.9655 5.44697   8 
   5   0  -2 3.87752 2.56787   8 
  -5   0   2 0.11325 1.63157   3 
   5   0  -2 -0.2869 1.55648   1 
  -5   0   2 -0.2154 1.57093   7 
   5   0  -2 -0.1264 1.66322   4 
   5   0  -2 2.66922 1.54732   3 
   5   0  -2 3.19313 1.73778   7 
  -5   0   2 0.46581 1.76627   4 
   5   0  -2 -0.3341 1.60052   9 
   5   0  -2 0.91886 1.19478   6 
   4   0  -2 838.859 23.5168   7 
  -4   0   2 791.534 23.1302   9 
   4   0  -2 777.286 23.0328   9 
  -4   0   2 765.997 23.3486   7 
   4   0  -2 851.465 23.0208   3 
  -4   0   2 734.066 22.8416   3 
   4   0  -2 784.647 23.4779   4 
   4   0  -2 761.299 22.6086   6 
   4   0  -2 866.107 25.8044   8 
   4   0  -2 787.642 23.5389   1 
   3   0  -2 0.74039 0.97926   3 
   3   0  -2 1.03828 0.75321   6 
  -3   0   2 0.29243 0.90679   7 
   3   0  -2 2.54982 1.09507   7 
   3   0  -2 2.21555 0.99395   1 
  -3   0   2 0.56444 1.07989   3 
   3   0  -2 1.02178 0.90292   9 
  -3   0   2 0.40871 0.90345   4 
   3   0  -2 1.61119 1.22556   8 
   1   0  -2 0.42091 0.32368   5 
  -1   0   2 -0.0080 0.26033   7 
  -1   0   2 1.20114 0.38390   5 
   1   0  -2 0.70114 0.41390   3 
  -1   0   2 0.73776 0.38105   4 
   1   0  -2 1.98441 0.51300   1 
   1   0  -2 0.98181 0.42017   4 
  -1   0   2 0.86284 0.42211   8 
   1   0  -2 0.96757 0.41431   7 
  -1   0   2 0.08927 0.25983   3 
   1   0  -2 0.65267 0.27255   2 
   1   0   2 0.59315 0.43892   5 
  -1   0  -2 0.34951 0.48810   9 
  -1   0  -2 0.47155 0.47404   2 
  -3   0  -2 3.92509 1.01165   6 
  -3   0  -2 3.09750 1.27247   9 
   3   0   2 0.90642 0.76633   3 
   3   0   2 0.91577 1.11759   4 
   3   0   2 -0.8655 0.81727   2 
  -3   0  -2 0.22200 0.87203   2 
  -3   0  -2 -0.0639 0.68828   3 
   3   0   2 0.05813 1.12160   9 
   5   0   2 0.49170 1.70125   7 
  -5   0  -2 6.57402 1.55787   6 
   5   0   2 3.63566 1.54245   2 
  -5   0  -2 -0.4004 1.69597   9 
   5   0   2 -0.4955 1.26853   3 
   5   0   2 -0.9285 1.69250   9 
   5   0   2 1.33351 1.45832   6 
   5   0   2 0.96353 1.84557   4 
  -5   0  -2 1.74123 1.49841   3 
  -5   0  -2 -1.2098 1.33510   2 
   6   0   2 7.79195 2.79223   9 
   6   0   2 8.76967 2.06907   3 
   6   0   2 11.5807 2.69235   6 
  -6   0  -2 6.86843 2.59402   9 
   6   0   2 6.19339 1.90283   2 
  -6   0  -2 11.7902 3.08012   6 
   6   0   2 9.11774 2.61699   7 
  -6   0  -2 16.8219 2.85116   2 
  -6   0  -2 7.35579 2.12419   3 
   6   0   2 13.9317 3.83732   4 
  -7   0  -2 2.37611 2.57170   9 
  -7   0  -2 0.24708 2.35878   3 
   7   0   2 3.77413 1.99481   2 
   7   0   2 0.02587 2.34121   7 
   7   0   2 1.47164 2.77331   9 
   7   0   2 0.42825 2.54672   4 
  -7   0  -2 -0.3087 1.94240   2 
   7   0   2 -0.3515 2.09525   3 
   7   0   2 0.22274 2.11128   6 
  -7   0  -2 1.98797 1.91290   6 
  -8   0  -2 5138.72 139.552   6 
   8   0   2 4791.55 147.073   8 
   8   0   2 5138.32 141.848   9 
   8   0   2 5053.41 139.972   6 
   8   0   2 4992.70 141.576   7 
   8   0   2 5276.70 138.589   2 
  -8   0  -2 5477.93 138.889   2 
  -8   0  -2 5482.14 142.346   9 
  -8   0  -2 5122.82 139.372   3 
   8   0   2 5102.06 142.911   1 
  -9   0  -2 4.57591 2.62216   6 
   9   0   2 3.58586 4.03067   9 
   9   0   2 0.42328 4.59196   8 
   9   0   2 0.49587 4.88243   1 
  -9   0  -2 2.59136 2.44967   2 
   9   0   2 -0.2823 2.08248   2 
   9   0   2 0.30921 2.59592   6 
  -9   0  -2 -4.4860 2.78049   3 
 -10   0  -2 229.460 10.7215   3 
 -10   0  -2 259.053 9.63656   2 
  10   0   2 227.791 11.0931   6 
 -10   0  -2 277.958 11.0023   6 
  10   0   2 230.560 8.94848   2 
  10   0   2 234.591 13.3735   9 
  10   0   2 219.023 14.0364   1 
  10   0   2 213.056 17.3393   8 
  11   0   2 -1.1363 4.67797   1 
  11   0   2 1.13625 4.74034   9 
  12   0   2 374.089 19.2299   9 
  12   0   2 411.644 21.2056   1 
  12  -1  -2 275.109 14.6438   9 
  12  -1  -2 212.240 12.8824   5 
  12  -1  -2 226.580 15.5188   1 
  12   1  -2 245.444 14.4671   9 
 -12   1   2 256.760 13.6406   3 
  12   1  -2 239.891 14.8617   1 
  11  -1  -2 211.257 17.0483   8 
  11  -1  -2 240.885 14.9831   1 
  11  -1  -2 239.274 13.0691   9 
  11   1  -2 219.905 13.7625   1 
 -11   1   2 232.492 12.2502   3 
  11   1  -2 247.778 12.3848   6 
  11   1  -2 232.979 13.4977   9 
  10  -1  -2 859.590 28.7791   9 
  10  -1  -2 866.904 34.4960   8 
  10  -1  -2 869.880 30.6591   1 
 -10  -1   2 866.134 29.8674   4 
  10   1  -2 871.832 28.3464   6 
  10   1  -2 809.279 35.4613   8 
  10   1  -2 883.388 29.8423   9 
 -10   1   2 821.914 27.9955   3 
  10   1  -2 854.343 33.1759   1 
  10   1  -2 857.338 26.7967   5 
   9  -1  -2 3.77819 3.87963   1 
   9  -1  -2 3.78360 3.28884   7 
   9  -1  -2 5.10816 3.60302   9 
   9  -1  -2 3.94379 2.10265   6 
   9  -1  -2 -0.9892 4.51730   8 
  -9  -1   2 2.16635 4.19938   4 
  -9   1   2 7.13386 2.09594   2 
  -9   1   2 6.99334 3.73864   3 
   9   1  -2 3.46486 3.67196   9 
   9   1  -2 1.94479 2.69019   5 
  -9   1   2 7.78047 3.47158   9 
   9   1  -2 5.34653 3.19434   6 
  -9   1   2 5.85458 2.16495   2 
   9   1  -2 6.18993 3.90222   1 
   9   1  -2 1.08720 4.76551   8 
   8  -1  -2 646.864 21.5518   9 
   8  -1  -2 648.203 21.3387   7 
   8  -1  -2 602.232 25.2706   8 
   8  -1  -2 613.898 22.9480   1 
   8  -1  -2 622.008 18.8777   6 
  -8   1   2 642.409 18.7112   2 
   8   1  -2 678.786 27.5512   8 
  -8   1   2 601.058 20.7660   3 
  -8   1   2 671.575 18.9393   2 
   8   1  -2 640.714 21.8452   9 
  -8   1   2 665.445 21.6580   9 
   8   1  -2 617.646 19.8111   5 
   8   1  -2 609.029 21.2526   6 
   8   1  -2 657.617 20.6951   3 
   8   1  -2 626.715 22.2922   1 
   7  -1  -2 238.783 8.06892   6 
   7  -1  -2 224.583 10.1077   9 
   7  -1  -2 238.158 10.7150   4 
   7  -1  -2 233.267 11.4408   1 
   7  -1  -2 252.161 13.5832   8 
  -7  -1   2 238.455 9.97641   3 
   7  -1  -2 238.213 9.94411   7 
   7   1  -2 245.446 10.9680   7 
   7   1  -2 234.251 10.4948   9 
   7   1  -2 217.685 10.8754   4 
  -7   1   2 254.729 10.2845   9 
  -7   1   2 237.222 8.26170   2 
   7   1  -2 234.881 10.2492   6 
   7   1  -2 227.136 8.78693   5 
   7   1  -2 217.882 13.7533   8 
  -7   1   2 225.157 9.73760   3 
   7   1  -2 245.109 9.71927   3 
   6  -1  -2 4514.50 129.175   8 
   6  -1  -2 4545.57 126.448   4 
   6  -1  -2 4475.43 125.783   9 
   6  -1  -2 4553.84 123.830   6 
  -6  -1   2 4644.32 125.923   6 
  -6  -1   2 4675.26 126.500   4 
  -6  -1   2 4506.38 125.632   3 
   6  -1  -2 4700.49 127.367   1 
   6  -1  -2 4995.12 125.818   7 
   6   1  -2 4761.59 125.540   3 
   6   1  -2 4642.03 131.516   8 
  -6   1   2 4636.79 124.264   2 
   6   1  -2 5010.95 127.664   4 
   6   1  -2 4611.75 126.164   6 
   6   1  -2 4651.91 126.968   7 
  -6   1   2 4467.61 125.532   3 
   6   1  -2 4461.01 124.511   5 
   6   1  -2 4576.35 126.333   9 
  -6   1   2 4814.02 125.933   9 
   5  -1  -2 177.177 7.35925   9 
  -5  -1   2 178.482 5.62995   2 
   5  -1  -2 174.376 8.37827   1 
  -5  -1   2 167.346 7.29278   3 
  -5  -1   2 169.406 8.05862   7 
   5  -1  -2 170.039 5.67169   6 
  -5  -1   2 180.801 7.54967   6 
   5  -1  -2 176.804 7.11458   7 
   5  -1  -2 165.525 7.49720   4 
  -5  -1   2 173.280 7.77510   4 
   5  -1  -2 182.308 9.32035   8 
   5   1  -2 190.847 7.90071   9 
   5   1  -2 206.128 8.03728   6 
   5   1  -2 164.227 8.03483   7 
  -5   1   2 173.927 7.21743   9 
   5   1  -2 177.956 8.20016   4 
  -5   1   2 176.060 7.12655   7 
  -5   1   2 182.671 6.41361   2 
   5   1  -2 174.955 6.32332   5 
  -5   1   2 173.034 7.27254   3 
   5   1  -2 169.540 7.00748   3 
   4  -1  -2 372.481 13.7017   1 
  -4  -1   2 333.638 10.0353   2 
  -4  -1   2 342.670 13.9187   8 
   4  -1  -2 372.783 11.1439   7 
   4  -1  -2 388.910 13.2723   8 
   4  -1  -2 347.868 11.6437   4 
   4  -1  -2 346.428 11.2931   9 
  -4  -1   2 336.011 11.3439   3 
  -4  -1   2 336.397 11.6187   6 
   4   1  -2 347.899 11.9618   4 
   4   1  -2 352.780 12.0940   7 
   4   1  -2 339.234 11.8084   6 
  -4   1   2 332.441 11.2624   3 
  -4   1   2 345.592 12.2833   1 
   4   1  -2 333.707 10.0221   2 
  -4   1   2 369.513 11.3232   9 
  -4   1   2 344.780 11.0674   7 
  -4   1   2 358.221 10.7377   2 
   4   1  -2 336.214 10.3378   5 
   4   1  -2 348.376 11.2967   3 
   4   1  -2 346.590 9.97806   2 
  -3   1   2 3821.92 101.638   2 
   3   1  -2 3824.64 102.588   4 
   3   1  -2 3878.91 102.145   3 
   3   1  -2 3736.50 104.566   8 
   3   1  -2 3828.99 101.158   2 
  -3   1   2 3721.91 101.588   7 
   1  -1  -2 2200.00 59.3383   2 
  -1  -1   2 2249.08 58.7766   1 
   1   1  -2 2239.52 59.3589   7 
  -1   1   2 2159.54 59.6089   1 
   1   1  -2 2160.88 59.1393   2 
   0  -1   2 1461.91 39.2169   1 
   0  -1  -2 1451.25 39.8266   1 
   0  -1   2 1408.54 39.5012   2 
   0  -1  -2 1399.82 39.0441   5 
   0  -1   2 1475.97 39.2316   5 
   0  -1   2 1455.82 39.0492   7 
   0  -1  -2 1441.64 39.4089   6 
   0   1   2 1440.27 39.8399   1 
   0   1   2 1464.22 39.1030   5 
   0   1  -2 1492.03 39.2183   1 
   0   1   2 1434.83 39.5445   2 
   0   1  -2 1462.30 39.0531   7 
   0   1   2 1424.01 39.3875   6 
   0   1   2 1504.15 39.2536   8 
  -1  -1  -2 1168.35 30.7325   4 
   1  -1   2 1091.24 31.0768   1 
  -1  -1  -2 1144.90 30.9712   2 
  -1  -1  -2 1155.90 30.2002   5 
   1  -1   2 1077.14 30.9975   2 
   1   1   2 1153.42 30.7449   4 
  -1   1  -2 1125.59 31.0305   2 
   1   1   2 1089.54 31.1068   6 
  -1   1  -2 1115.54 31.1222   1 
   1   1   2 1080.84 30.9202   2 
   1   1   2 1144.48 30.1897   5 
  -4  -1  -2 695.352 20.0197   2 
   4  -1   2 674.573 21.1265   2 
   4  -1   2 727.216 21.0407   7 
   4  -1   2 680.459 21.0750   9 
   4  -1   2 666.139 19.3891   6 
   4  -1   2 678.970 21.6572   1 
  -4  -1  -2 655.850 20.7837   4 
  -4  -1  -2 659.016 20.7018   6 
  -4   1  -2 680.604 19.3166   6 
  -4   1  -2 700.891 20.9801   9 
  -4   1  -2 698.795 20.2450   2 
   4   1   2 686.952 19.8647   2 
   4   1   2 645.602 21.0676   6 
   4   1   2 706.157 19.8102   3 
  -4   1  -2 664.578 19.7309   3 
   4   1   2 708.218 19.4674   5 
   4   1   2 693.124 21.3549   7 
   4   1   2 715.373 21.1890   4 
  -5  -1  -2 965.578 28.4902   6 
   5  -1   2 925.105 28.8851   9 
   5  -1   2 977.142 27.7240   2 
   5  -1   2 900.066 28.7049   4 
   5  -1   2 1006.36 28.0258   7 
   5  -1   2 947.269 29.6495   1 
   5  -1   2 954.786 26.9757   6 
  -5  -1  -2 957.509 28.8117   4 
  -5  -1  -2 974.225 27.4698   2 
   5   1   2 991.238 27.1566   5 
   5   1   2 921.004 27.1574   2 
  -5   1  -2 940.858 27.6155   2 
  -5   1  -2 943.482 26.7744   6 
  -5   1  -2 1018.32 28.9809   9 
   5   1   2 935.606 28.6319   6 
   5   1   2 931.125 32.3711   8 
  -5   1  -2 930.220 27.2890   3 
   5   1   2 986.912 29.1389   4 
   5   1   2 985.850 29.1614   9 
   5   1   2 954.694 29.2674   7 
   5   1   2 985.945 27.3682   3 
   6  -1   2 1296.74 39.4051   1 
   6  -1   2 1337.63 36.8771   2 
   6  -1   2 1163.07 38.1644   4 
   6  -1   2 1336.88 37.5434   7 
   6  -1   2 1302.03 38.5650   9 
  -6  -1  -2 1266.72 37.7011   6 
   6  -1   2 1288.08 36.1521   6 
  -6  -1  -2 1331.46 38.4810   4 
  -6  -1  -2 1365.84 36.6132   2 
   6   1   2 1288.35 38.6809   9 
   6   1   2 1296.82 36.2779   2 
  -6   1  -2 1320.41 38.3580   9 
  -6   1  -2 1226.19 36.5210   3 
   6   1   2 1359.22 36.7137   3 
   6   1   2 1307.86 36.4728   5 
  -6   1  -2 1293.87 35.9631   6 
  -6   1  -2 1285.71 36.7680   2 
   6   1   2 1279.79 38.0983   6 
   6   1   2 1247.68 38.5996   4 
   7  -1   2 409.186 14.6333   7 
   7  -1   2 405.289 16.6438   1 
  -7  -1  -2 411.951 15.5788   4 
   7  -1   2 384.206 15.4938   9 
  -7  -1  -2 429.895 13.4388   2 
  -7  -1  -2 401.915 14.6386   6 
   7  -1   2 400.453 13.0856   6 
   7  -1   2 422.028 13.7328   2 
   7   1   2 416.283 14.7020   3 
   7   1   2 404.543 15.9080   9 
   7   1   2 391.393 14.9746   6 
   7   1   2 409.462 13.0327   2 
  -7   1  -2 380.934 13.5614   3 
   7   1   2 419.501 19.9855   8 
   7   1   2 407.121 13.5879   5 
  -7   1  -2 413.710 15.5072   9 
   7   1   2 374.096 15.5658   7 
  -7   1  -2 400.867 12.8592   6 
  -7   1  -2 411.269 13.6338   2 
   8  -1   2 63.2949 5.00079   2 
  -8  -1  -2 58.8440 5.81208   6 
   8  -1   2 51.6826 5.59590   7 
  -8  -1  -2 55.6914 7.36530   4 
   8  -1   2 59.8708 4.55336   6 
   8  -1   2 66.0368 7.06540   9 
   8  -1   2 56.8450 7.93025   1 
  -8  -1  -2 66.4202 4.82765   2 
   8   1   2 67.0587 5.18304   3 
  -8   1  -2 55.2477 5.26971   3 
  -8   1  -2 59.2373 6.59701   9 
   8   1   2 58.7916 7.17311   9 
   8   1   2 56.0719 4.41821   2 
   8   1   2 59.9845 11.1065   8 
   8   1   2 67.9875 5.31120   5 
  -8   1  -2 63.8278 4.32817   6 
   8   1   2 60.6510 6.38967   6 
   9  -1   2 170.943 8.19172   2 
   9  -1   2 180.064 12.0884   1 
   9  -1   2 167.947 13.9702   8 
  -9  -1  -2 187.337 7.87908   2 
   9  -1   2 177.203 7.95739   6 
   9  -1   2 174.167 11.3322   9 
  -9  -1  -2 186.388 9.66679   6 
   9  -1   2 169.953 11.0611   7 
   9   1   2 187.478 15.8917   8 
   9   1   2 169.487 7.29997   2 
   9   1   2 206.729 13.8796   9 
  -9   1  -2 162.228 8.09452   2 
  -9   1  -2 168.707 8.68064   3 
  -9   1  -2 185.369 10.9648   9 
   9   1   2 188.233 8.79003   5 
  -9   1  -2 180.611 7.72850   6 
   9   1   2 176.132 10.0635   6 
 -10  -1  -2 831.447 23.8704   2 
 -10  -1  -2 799.481 26.3581   6 
  10  -1   2 797.025 28.4773   9 
  10  -1   2 728.092 37.5626   1 
  10  -1   2 739.756 33.1862   8 
  10  -1   2 813.800 24.4082   2 
  10   1   2 788.009 28.6609   9 
  10   1   2 832.507 27.3740   6 
  10   1   2 727.816 34.2631   8 
  10   1   2 795.996 23.2092   2 
 -10   1  -2 791.334 25.4477   3 
 -10   1  -2 857.981 24.7369   2 
  11  -1   2 235.660 14.3897   9 
  11  -1   2 226.514 15.4957   1 
  11   1   2 221.674 14.9198   1 
 -11   1  -2 215.461 11.1599   3 
  11   1   2 221.423 13.8877   9 
  11   1   2 253.693 15.0718   6 
  12  -1   2 12.8727 11.5215   1 
  12  -1   2 14.8154 6.15626   9 
  12   1   2 25.7026 7.05000   1 
  12   1   2 22.9791 6.66604   9 
  12  -2  -2 46.9950 12.5942   1 
 -12  -2   2 75.7997 11.7829   4 
  12  -2  -2 69.1569 9.78460   9 
 -12   2   2 55.1140 9.32985   3 
  12   2  -2 64.2776 9.67572   1 
  12   2  -2 48.3885 9.45243   9 
  11  -2  -2 26.6165 6.36402   1 
 -11  -2   2 40.5395 7.88309   4 
  11  -2  -2 50.1220 7.97355   9 
  11  -2  -2 30.5689 10.4888   8 
  11   2  -2 43.6504 8.39078   9 
  11   2  -2 28.8753 7.99486   1 
  11   2  -2 34.3150 7.58967   6 
 -11   2   2 20.7308 5.51391   3 
  10  -2  -2 301.227 14.8982   9 
  10  -2  -2 314.352 18.3781   8 
  10  -2  -2 315.924 20.8040   1 
 -10  -2   2 328.401 15.9589   4 
  10   2  -2 286.639 20.4534   8 
 -10   2   2 327.152 14.4465   9 
 -10   2   2 302.791 14.0079   3 
  10   2  -2 311.927 15.2983   9 
 -10   2   2 324.422 11.8466   2 
   9  -2  -2 1162.96 37.9223   1 
   9  -2  -2 1092.22 35.4096   9 
  -9  -2   2 1127.84 36.3087   4 
   9  -2  -2 1141.18 39.7025   8 
  -9   2   2 1135.99 32.7372   2 
  -9   2   2 1162.69 35.2788   9 
  -9   2   2 1163.93 33.0150   2 
  -9   2   2 1100.16 34.7705   3 
   9   2  -2 1092.42 35.9820   6 
   9   2  -2 1080.88 32.0461   5 
   8  -2  -2 1658.41 44.2708   7 
   8  -2  -2 1514.79 49.0265   8 
   8  -2  -2 1513.08 45.4527   9 
  -8  -2   2 1516.10 46.0298   4 
   8  -2  -2 1560.38 47.6253   1 
  -8   2   2 1501.75 44.6660   3 
   8   2  -2 1544.22 46.3064   9 
  -8   2   2 1629.29 45.3722   9 
   8   2  -2 1528.87 46.1713   6 
   8   2  -2 1455.62 44.6848   3 
  -8   2   2 1563.29 43.5376   2 
   8   2  -2 1427.61 42.1936   5 
  -8   2   2 1470.38 43.1665   2 
   7  -2  -2 26.2507 4.04451   7 
   7  -2  -2 15.8990 3.40112   4 
   7  -2  -2 14.6181 4.00751   1 
   7  -2  -2 24.0407 6.12834   8 
   7  -2  -2 29.6889 4.96924   9 
  -7  -2   2 24.6484 3.08317   2 
  -7  -2   2 22.3797 5.42667   4 
  -7   2   2 19.0557 3.65360   3 
   7   2  -2 21.5023 2.77603   2 
  -7   2   2 25.0689 4.78171   9 
   7   2  -2 19.3764 3.89603   6 
  -7   2   2 27.5388 3.90857   2 
   7   2  -2 24.0310 5.51672   9 
   7   2  -2 25.3369 4.29989   3 
   7   2  -2 21.3193 7.50783   8 
   7   2  -2 25.8540 2.61968   5 
   7   2  -2 20.1494 2.69552   2 
  -7   2   2 17.8630 3.83459   2 
  -6  -2   2 1072.24 30.0213   2 
   6  -2  -2 1111.65 30.5949   7 
   6  -2  -2 1047.22 31.8805   9 
  -6  -2   2 1057.04 32.4941   6 
  -6  -2   2 1052.63 32.4434   4 
   6  -2  -2 1050.52 33.4650   1 
  -6   2   2 1020.45 31.4395   3 
   6   2  -2 1068.16 29.8979   2 
  -6   2   2 1107.00 31.7481   9 
  -6   2   2 1155.52 36.1540   1 
   6   2  -2 1062.23 31.6194   3 
   6   2  -2 1051.44 29.9590   2 
   6   2  -2 1057.82 36.8867   8 
   6   2  -2 1078.70 33.1171   4 
  -6   2   2 1115.74 31.1789   2 
   6   2  -2 1022.99 33.0268   7 
  -6   2   2 1045.63 30.8502   2 
   6   2  -2 1070.93 32.9045   6 
   6   2  -2 1026.71 29.2156   5 
   5  -2  -2 2493.25 64.2211   7 
   5  -2  -2 2256.87 66.9628   1 
  -5  -2   2 2299.52 66.0422   4 
  -5  -2   2 2392.74 64.2941   2 
   5  -2  -2 2288.31 65.5240   9 
  -5  -2   2 2253.79 66.7018   7 
  -5  -2   2 2368.96 66.3648   6 
  -5  -2   2 2409.90 69.9290   8 
  -5   2   2 2258.30 65.3706   3 
   5   2  -2 2427.79 66.7685   4 
  -5   2   2 2322.55 67.0285   1 
  -5   2   2 2382.25 65.3811   9 
   5   2  -2 2332.00 66.5414   6 
  -5   2   2 2385.44 65.0543   2 
  -5   2   2 2424.86 65.1994   2 
   5   2  -2 2342.45 70.0689   8 
   5   2  -2 2411.02 65.6079   3 
   5   2  -2 2363.15 64.3325   2 
   5   2  -2 2463.52 64.3419   2 
   5   2  -2 2408.75 66.8786   7 
   4   2  -2 8440.09 226.355   4 
   3  -2  -2 3836.59 106.587   9 
  -3  -2   2 3986.96 107.502   6 
  -3  -2   2 3804.68 107.009   4 
  -3  -2   2 3834.48 107.312   7 
   3  -2  -2 3847.61 107.738   1 
  -3  -2   2 4001.70 109.571   8 
   3   2  -2 4076.51 107.464   7 
   3   2  -2 4096.64 106.691   1 
  -3   2   2 3922.57 106.808   2 
  -3   2   2 3830.71 106.676   2 
   3   2  -2 3914.73 106.326   2 
   3   2  -2 3982.03 107.637   6 
   3   2  -2 3979.19 106.328   2 
  -3   2   2 4086.91 107.891   1 
  -3   2   2 3937.98 106.521   9 
   3   2  -2 4118.25 109.850   8 
   2  -2  -2 150.365 5.94553   9 
  -2  -2   2 145.660 4.70285   5 
  -2  -2   2 150.591 6.28061   7 
   2  -2  -2 152.233 6.76669   1 
   2  -2  -2 154.838 5.12225   6 
   2   2  -2 156.265 6.27047   7 
   2   2  -2 137.988 7.37295   8 
   2   2  -2 143.239 6.50953   6 
   2   2  -2 144.225 6.06461   1 
  -2   2   2 151.141 6.27462   2 
   2   2  -2 135.959 5.95360   2 
  -2   2   2 161.279 5.95593   9 
   2   2  -2 147.527 5.99232   2 
  -2   2   2 148.141 6.63199   1 
  -2   2   2 156.751 5.05596   6 
  -2   2   2 153.177 6.44710   2 
   2  -2   2 124.784 6.15209   2 
  -2  -2  -2 126.267 5.59875   2 
  -2  -2  -2 130.997 4.01469   5 
  -2  -2  -2 120.978 5.36219   4 
  -2  -2  -2 129.984 5.96123   6 
   2   2   2 123.110 6.78486   8 
  -2   2  -2 118.426 5.71432   2 
   2   2   2 124.604 6.48371   1 
   2   2   2 138.726 5.78356   2 
  -2   2  -2 130.251 6.12072   1 
  -2   2  -2 130.091 5.85527   9 
  -3  -2  -2 2157.05 59.8287   2 
  -3  -2  -2 2112.91 60.5766   6 
  -3  -2  -2 2203.09 60.1331   4 
   3  -2   2 2027.44 60.1113   2 
   3  -2   2 2151.85 60.9834   1 
   3  -2   2 2193.64 60.7033   9 
   3   2   2 2194.87 60.9191   1 
  -3   2  -2 2184.23 61.0704   1 
  -3   2  -2 2148.05 60.1587   2 
   3   2   2 2188.57 59.9364   2 
   3   2   2 2135.17 60.7067   6 
  -3   2  -2 2210.52 60.4106   9 
   3   2   2 2233.44 60.9193   7 
   3   2   2 2241.01 63.0302   8 
   3   2   2 2263.93 60.4261   4 
   4  -2   2 3711.30 105.190   9 
   4  -2   2 3857.79 104.667   2 
   4  -2   2 3776.08 105.815   1 
  -4  -2  -2 3847.48 104.817   4 
  -4  -2  -2 3814.35 104.122   2 
  -4  -2  -2 3774.83 105.292   6 
   4  -2   2 4015.11 102.923   7 
  -4   2  -2 3878.83 104.939   9 
  -4   2  -2 3810.56 102.441   6 
   4   2   2 3837.63 104.113   2 
   4   2   2 3821.21 105.707   7 
   4   2   2 3652.85 105.262   6 
  -4   2  -2 3888.69 104.664   2 
   4   2   2 4079.10 108.963   8 
   4   2   2 3990.43 105.878   4 
   5  -2   2 3068.16 88.5962   9 
  -5  -2  -2 3121.78 88.2729   4 
  -5  -2  -2 3161.96 88.6131   6 
   5  -2   2 3338.10 86.5130   7 
   5  -2   2 3138.70 89.5132   1 
  -5  -2  -2 3251.25 87.1971   2 
   5  -2   2 3055.58 87.6501   2 
   5   2   2 3117.32 88.8300   6 
  -5   2  -2 3200.03 88.3026   9 
   5   2   2 3334.98 93.1825   8 
   5   2   2 3293.44 87.3578   3 
   5   2   2 3268.31 88.7767   4 
   5   2   2 3228.84 87.0954   2 
   5   2   2 3207.99 89.1012   9 
  -5   2  -2 3221.49 87.7573   2 
  -6  -2  -2 132.046 7.70313   6 
   6  -2   2 115.957 8.47329   1 
   6  -2   2 119.545 5.89340   7 
   6  -2   2 119.575 6.99689   2 
  -6  -2  -2 119.145 7.67072   4 
   6  -2   2 124.909 7.97838   9 
  -6  -2  -2 131.412 6.39378   2 
   6   2   2 122.043 6.30769   3 
   6   2   2 123.483 4.73988   5 
   6   2   2 122.956 8.32822   9 
   6   2   2 134.604 10.7910   8 
   6   2   2 118.045 7.50221   4 
  -6   2  -2 120.711 6.80714   2 
   6   2   2 132.215 8.15418   7 
  -6   2  -2 121.384 6.36913   3 
   6   2   2 122.882 8.07613   6 
  -6   2  -2 131.898 7.51569   9 
   6   2   2 129.099 6.28689   2 
  -7  -2  -2 224.596 9.04309   2 
   7  -2   2 227.541 9.24950   7 
   7  -2   2 216.424 11.1713   9 
   7  -2   2 208.068 12.0327   1 
   7  -2   2 229.467 9.82339   2 
  -7  -2  -2 224.670 10.7652   6 
  -7  -2  -2 223.388 11.0567   4 
   7   2   2 211.199 7.67177   5 
   7   2   2 234.522 8.90132   2 
  -7   2  -2 236.494 9.70722   2 
   7   2   2 224.688 9.29660   3 
   7   2   2 208.587 14.5210   8 
   7   2   2 220.629 11.5120   9 
   7   2   2 211.691 11.0450   6 
  -7   2  -2 220.263 9.40835   3 
  -7   2  -2 234.191 10.8329   9 
   8  -2   2 709.064 23.4431   7 
   8  -2   2 628.126 28.9868   1 
  -8  -2  -2 673.518 24.4847   4 
  -8  -2  -2 724.063 24.3439   6 
   8  -2   2 736.642 22.9716   2 
   8  -2   2 699.776 24.9613   9 
  -8  -2  -2 706.867 21.8816   2 
  -8   2  -2 740.005 22.8708   2 
   8   2   2 734.777 25.9785   9 
   8   2   2 712.344 20.9829   5 
   8   2   2 690.364 22.5184   3 
  -8   2  -2 706.625 22.5518   3 
   8   2   2 690.301 21.5752   2 
  -8   2  -2 769.021 24.6475   9 
   8   2   2 727.585 24.9764   6 
   9  -2   2 175.142 8.96294   2 
  -9  -2  -2 171.375 7.94362   2 
   9  -2   2 166.256 12.3691   1 
  -9  -2  -2 156.112 10.0226   6 
  -9  -2  -2 174.642 11.5792   4 
   9   2   2 167.985 10.8214   6 
   9   2   2 159.841 7.23876   5 
  -9   2  -2 167.480 8.95572   3 
  -9   2  -2 161.259 12.3158   9 
  -9   2  -2 174.836 9.00499   2 
   9   2   2 165.031 11.3785   9 
   9   2   2 180.578 7.66378   2 
  10  -2   2 91.4507 9.80336   9 
  10  -2   2 85.5327 10.9459   1 
 -10  -2  -2 89.6669 10.1836   4 
  10  -2   2 80.0368 6.72465   2 
 -10  -2  -2 101.003 6.04710   2 
  10  -2   2 71.6955 11.6356   8 
  10   2   2 80.2757 5.33286   2 
  10   2   2 87.9867 9.16686   6 
 -10   2  -2 81.6387 7.54832   3 
  10   2   2 89.8145 10.2924   9 
  11  -2   2 89.2609 11.4304   1 
  11  -2   2 75.4830 10.2405   9 
 -11   2  -2 88.1933 8.34001   3 
 -11   2  -2 89.6099 10.3009   2 
  11   2   2 87.7024 10.8344   9 
 -11   2  -2 83.3685 9.51016   9 
  11   2   2 57.2304 8.53277   6 
  12  -2   2 101.964 13.3488   1 
  12  -2   2 134.240 12.5448   9 
  12   2   2 136.422 13.1789   1 
  12   2   2 139.765 12.9233   9 
  11  -3  -2 511.325 23.9113   1 
  11  -3  -2 505.227 23.3467   9 
 -11  -3   2 502.696 22.3482   4 
 -11   3   2 503.728 20.4276   3 
  11   3  -2 507.461 22.1122   9 
  11   3  -2 529.734 22.5649   6 
  10  -3  -2 555.487 21.6355   9 
 -10  -3   2 561.364 22.7795   4 
  10  -3  -2 592.940 24.7343   1 
  10   3  -2 533.142 22.6998   9 
  10   3  -2 615.021 31.5784   6 
 -10   3   2 482.627 26.0275   9 
 -10   3   2 563.489 20.9252   3 
   9  -3  -2 4.20708 3.96832   9 
   9  -3  -2 8.94082 5.06447   1 
   9  -3  -2 1.69763 4.23348   8 
  -9  -3   2 4.98515 4.96728   4 
   9   3  -2 0.82685 3.93513   6 
   9   3  -2 -4.1010 4.07320   9 
   9   3  -2 -0.0096 1.85095   8 
  -9   3   2 2.64158 3.41939   2 
   9   3  -2 5.70460 2.22119   2 
  -9   3   2 1.84448 4.30197   3 
  -9   3   2 4.09836 3.30397   9 
   8  -3  -2 86.1604 9.60860   1 
   8  -3  -2 77.4642 7.55529   9 
   8  -3  -2 86.4561 9.00410   8 
  -8  -3   2 74.0611 8.31859   4 
  -8   3   2 84.2696 6.91224   9 
   8   3  -2 70.8546 5.00493   2 
  -8   3   2 75.9442 7.37678   3 
  -8   3   2 79.6353 6.45786   2 
   8   3  -2 61.9877 13.3077   9 
   8   3  -2 78.1809 13.4912   6 
  -8   3   2 74.1657 6.62780   2 
   8   3  -2 73.3827 5.04424   2 
   7  -3  -2 1956.66 57.7579   1 
  -7  -3   2 1909.33 55.8529   4 
   7  -3  -2 1839.31 55.1557   9 
  -7   3   2 1840.83 54.4812   3 
  -7   3   2 1949.13 57.6692   1 
   7   3  -2 1919.34 55.8660   1 
   7   3  -2 1864.53 53.0420   2 
   7   3  -2 1740.13 73.6742   8 
   7   3  -2 1951.52 56.9390   6 
  -7   3   2 1979.32 54.6091   2 
   7   3  -2 1924.47 53.0554   2 
  -7   3   2 1922.99 54.2055   2 
   6  -3  -2 365.657 14.2112   9 
   6  -3  -2 359.944 15.8779   1 
  -6  -3   2 369.654 14.7862   4 
  -6   3   2 376.716 15.9646   1 
   6   3  -2 372.588 14.5275   1 
  -6   3   2 383.896 13.8239   9 
   6   3  -2 414.375 19.4146   8 
  -6   3   2 375.357 13.7367   2 
   6   3  -2 347.995 15.4148   6 
   6   3  -2 356.849 13.9174   3 
   6   3  -2 370.565 12.8961   2 
  -6   3   2 374.036 13.9062   2 
   6   3  -2 362.007 12.9063   2 
  -5  -3   2 284.755 12.2575   4 
  -5  -3   2 301.823 15.5792   8 
   5  -3  -2 304.135 13.5485   1 
   5  -3  -2 310.446 12.0252   9 
   5   3  -2 292.707 11.0783   2 
  -5   3   2 300.745 11.7058   2 
  -5   3   2 310.614 13.4207   1 
   5   3  -2 319.424 15.9136   8 
   5   3  -2 301.615 11.2037   2 
  -5   3   2 304.912 11.4823   9 
   5   3  -2 296.803 12.7316   7 
   5   3  -2 311.231 12.0406   3 
   5   3  -2 314.101 12.1943   1 
   5   3  -2 305.350 13.1379   6 
  -4  -3   2 82.3228 7.86048   8 
   4  -3  -2 68.8809 6.39682   1 
  -4  -3   2 70.1708 5.63787   4 
   4  -3  -2 73.3579 5.35911   9 
   4   3  -2 70.9182 6.38034   6 
  -4   3   2 79.2745 5.66913   2 
   4   3  -2 85.5091 5.78865   1 
  -4   3   2 81.0716 6.43778   1 
  -4   3   2 63.2844 5.45793   2 
   4   3  -2 81.2531 5.90348   7 
   4   3  -2 75.1564 5.37208   2 
   4   3  -2 77.3396 7.93263   8 
  -4   3   2 71.1950 5.10346   9 
   4   3  -2 79.1571 5.29435   2 
  -3  -3   2 4508.32 124.237   8 
   3  -3  -2 4558.65 121.108   9 
  -3  -3   2 4332.09 121.336   4 
   3  -3  -2 4279.58 122.164   1 
  -3   3   2 4581.88 122.365   1 
   3   3  -2 4413.36 121.991   6 
  -3   3   2 4314.08 122.757   2 
   3   3  -2 4457.93 124.306   8 
  -3   3   2 4622.14 120.984   9 
   3   3  -2 4477.17 121.042   2 
  -3   3   2 4416.12 119.064   6 
   3   3  -2 4419.15 120.959   2 
  -3   3   2 4464.25 121.498   2 
   3   3  -2 4419.71 120.984   1 
   3   3  -2 4672.15 121.848   7 
  -2  -3   2 3871.99 103.000   8 
  -2  -3   2 3750.99 100.372   7 
  -2  -3   2 3620.47 100.001   1 
  -2  -3   2 3560.53 98.3909   5 
   2  -3  -2 3608.89 101.328   1 
   2  -3  -2 3713.69 99.2722   6 
   2   3  -2 3589.40 99.8555   1 
   2   3  -2 3560.87 100.385   2 
   2   3  -2 3943.88 100.551   7 
  -2   3   2 3694.93 100.760   2 
  -2   3   2 3673.85 99.0967   6 
  -2   3   2 3629.33 100.790   2 
   2   3  -2 3648.95 100.498   2 
  -2   3   2 3789.57 100.297   9 
  -2   3   2 3697.22 101.293   1 
   2   3  -2 3586.69 100.936   6 
   1  -3  -2 1392.11 38.1651   8 
   1  -3  -2 1398.56 38.5510   6 
   1  -3  -2 1402.06 39.5329   2 
  -1  -3   2 1325.64 38.9592   1 
  -1  -3   2 1376.24 40.7054   8 
   1  -3  -2 1345.89 40.2799   1 
  -1  -3   2 1383.84 38.4432   7 
  -1   3   2 1327.11 39.4176   2 
   1   3  -2 1351.12 39.3117   2 
   1   3  -2 1399.67 38.4465   7 
  -1   3   2 1367.57 39.5959   2 
  -1   3   2 1392.54 39.0309   9 
   1   3  -2 1371.77 39.3529   6 
  -1   3   2 1315.54 38.2492   6 
   1   3  -2 1353.74 39.3431   2 
   1   3  -2 1301.19 38.5367   1 
  -1   3   2 1365.87 39.6438   1 
   0  -3   2 4.12386 2.06540   8 
   0  -3   2 17.2662 3.83532   1 
   0  -3  -2 6.86904 2.92819   1 
   0  -3  -2 3.80751 2.05141   2 
   0  -3  -2 4.61309 1.74014   6 
   0  -3  -2 3.09761 1.67151   8 
   0   3  -2 4.53218 1.52993   7 
   0   3   2 4.89843 1.62455   7 
   0   3  -2 5.12004 1.85372   1 
   0   3  -2 2.03744 2.15361   2 
   0   3   2 5.91160 3.32465   6 
   0   3  -2 5.13945 2.46526   2 
   0   3   2 2.18625 1.81160   1 
   0   3   2 1.58195 2.08761   2 
   0   3  -2 5.16067 1.87207   9 
   0   3  -2 4.40884 2.06027   6 
  -1  -3  -2 5146.21 142.205   6 
  -1  -3  -2 5237.74 142.242   2 
   1  -3   2 5182.82 142.257   1 
  -1  -3  -2 5340.89 142.793   1 
   1  -3   2 5208.13 142.501   2 
  -1  -3  -2 5227.98 140.382   5 
  -1   3  -2 5219.32 141.349   6 
   1   3   2 5289.90 142.771   8 
   1   3   2 5228.80 142.160   6 
  -1   3  -2 5168.29 142.411   2 
   1   3   2 5367.17 141.734   7 
   1   3   2 5285.14 142.384   2 
  -1   3  -2 5318.53 142.377   9 
   1   3   2 5328.78 142.979   1 
  -1   3  -2 5331.88 142.502   2 
  -1   3  -2 5333.82 142.312   1 
  -2  -3  -2 3013.93 85.3311   6 
  -2  -3  -2 3102.99 84.6168   4 
  -2  -3  -2 3245.93 86.7024   8 
   2  -3   2 2980.84 85.4304   1 
  -2  -3  -2 3081.64 82.5751   5 
  -2  -3  -2 3129.34 85.0232   2 
   2  -3   2 3038.08 85.3743   2 
   2  -3   2 3042.43 85.2784   9 
  -2  -3  -2 3110.15 85.4407   1 
   2   3   2 3224.29 85.2218   7 
  -2   3  -2 3155.40 85.3002   9 
  -2   3  -2 3169.94 85.6147   1 
   2   3   2 3130.39 85.7706   1 
   2   3   2 2979.50 84.9777   2 
  -2   3  -2 2984.04 85.1432   2 
  -2   3  -2 3038.78 83.6522   6 
   2   3   2 3064.39 85.3351   6 
   2   3   2 3145.44 86.7158   8 
   3  -3   2 1202.92 36.5462   1 
   3  -3   2 1194.57 36.0309   9 
  -3  -3  -2 1217.66 35.5372   2 
  -3  -3  -2 1229.80 36.3008   6 
   3  -3   2 1222.53 36.1239   2 
  -3  -3  -2 1154.16 35.2314   4 
   3   3   2 1228.20 36.1919   7 
  -3   3  -2 1266.84 36.6460   1 
  -3   3  -2 1192.83 33.6858   6 
   3   3   2 1230.01 35.6574   2 
  -3   3  -2 1209.18 35.8369   2 
   3   3   2 1222.23 36.5289   1 
   3   3   2 1223.39 38.2333   8 
  -3   3  -2 1240.93 35.8892   9 
   3   3   2 1157.57 36.0736   6 
   4  -3   2 332.815 13.8731   1 
   4  -3   2 330.840 13.1303   2 
  -4  -3  -2 342.550 12.7471   4 
  -4  -3  -2 342.251 12.4086   2 
   4  -3   2 323.760 13.0782   9 
  -4  -3  -2 345.036 13.5291   6 
   4   3   2 322.701 13.4584   1 
  -4   3  -2 352.442 12.9814   9 
   4   3   2 351.526 16.0659   7 
  -4   3  -2 333.881 10.2051   6 
  -4   3  -2 331.831 13.8741   1 
   4   3   2 332.692 13.6093   6 
   4   3   2 330.228 12.5143   2 
  -4   3  -2 338.382 12.8328   2 
   4   3   2 343.392 15.8835   8 
   5  -3   2 1818.23 54.2582   1 
   5  -3   2 1807.70 53.3906   9 
   5  -3   2 1833.09 52.8302   2 
  -5  -3  -2 1882.07 53.6536   6 
  -5  -3  -2 1835.50 52.7597   4 
   5   3   2 1730.46 53.6975   7 
  -5   3  -2 1814.18 52.7496   9 
   5   3   2 1842.27 52.0645   2 
  -5   3  -2 1880.08 54.4818   1 
  -5   3  -2 1837.12 52.6537   2 
   5   3   2 1798.15 53.7030   6 
   5   3   2 1858.77 57.5595   8 
   5   3   2 1878.01 53.8877   1 
  -6  -3  -2 2913.43 83.1835   6 
  -6  -3  -2 2916.07 82.5398   4 
   6  -3   2 2979.25 84.3603   1 
  -6  -3  -2 2963.94 81.3135   2 
   6  -3   2 2907.26 83.1506   9 
   6  -3   2 2915.14 82.2400   2 
   6   3   2 3055.41 88.8425   8 
  -6   3  -2 2881.16 82.4030   9 
   6   3   2 2916.24 83.6941   6 
   6   3   2 2907.75 81.5597   3 
   6   3   2 2966.92 84.3711   1 
   6   3   2 2852.82 81.1171   2 
   6   3   2 2972.39 83.8121   9 
  -6   3  -2 2982.92 82.1516   2 
  -7  -3  -2 492.116 16.5172   2 
   7  -3   2 425.955 24.5717   1 
  -7  -3  -2 468.197 18.5075   6 
   7  -3   2 486.910 18.8543   9 
  -7  -3  -2 475.480 18.1785   4 
   7  -3   2 482.145 17.5997   2 
  -7   3  -2 492.661 17.9050   9 
  -7   3  -2 448.405 16.3966   3 
   7   3   2 455.763 23.2064   8 
   7   3   2 458.956 16.1954   2 
   7   3   2 491.766 19.2041   6 
   7   3   2 457.479 16.6403   3 
   7   3   2 467.089 19.6795   9 
   7   3   2 497.419 19.4117   1 
  -7   3  -2 479.122 17.3280   2 
   8  -3   2 94.1781 10.2818   1 
  -8  -3  -2 92.1191 6.83555   2 
   8  -3   2 100.639 10.4052   9 
  -8  -3  -2 95.9215 9.23427   4 
  -8  -3  -2 93.8243 8.95503   6 
  -8   3  -2 94.8813 7.49018   2 
   8   3   2 89.9873 9.64458   9 
  -8   3  -2 89.1164 8.18991   9 
   8   3   2 94.2350 6.53019   2 
  -8   3  -2 104.167 7.57141   3 
   8   3   2 88.4091 9.28169   6 
  -9  -3  -2 208.779 9.40163   2 
   9  -3   2 201.464 14.1059   1 
   9  -3   2 208.367 12.8721   9 
  -9  -3  -2 204.140 12.9792   4 
   9   3   2 197.635 12.9385   6 
   9   3   2 183.441 16.8812   8 
   9   3   2 208.354 13.3422   9 
   9   3   2 198.859 9.07828   2 
 -10  -3  -2 31.3197 7.43014   4 
  10  -3   2 24.1623 6.78458   1 
  10  -3   2 31.9412 8.40348   9 
 -10  -3  -2 36.9711 7.68914   6 
 -10   3  -2 35.1928 7.83151   9 
 -10   3  -2 29.5186 6.49523   2 
 -10   3  -2 32.1221 6.98089   3 
  10   3   2 31.3217 8.56121   6 
  10   3   2 39.7366 9.11104   9 
  11  -3   2 671.035 26.7587   9 
 -11  -3  -2 689.876 27.0176   4 
  11  -3   2 678.408 29.0875   1 
 -11   3  -2 609.701 23.3463   2 
  11   3   2 682.781 35.0228   9 
 -11   3  -2 695.469 23.6778   3 
  11   3   2 661.273 26.8108   6 
  11  -4  -2 6.29303 6.19290   1 
 -11  -4   2 8.70673 10.3542   4 
 -11   4   2 5.40438 5.54673   3 
  11   4  -2 7.98184 5.75978   9 
  10  -4  -2 197.095 12.6213   9 
 -10  -4   2 184.646 13.9792   4 
  10  -4  -2 197.454 14.9626   1 
 -10   4   2 184.370 10.9678   2 
  10   4  -2 162.822 13.4549   9 
  10   4  -2 182.810 14.0157   6 
 -10   4   2 179.545 12.3939   3 
  -9  -4   2 1232.49 40.0421   4 
   9  -4  -2 1262.01 39.2498   9 
   9  -4  -2 1276.41 42.4373   1 
   9   4  -2 1169.12 40.5170   9 
  -9   4   2 1264.60 38.1099   2 
   9   4  -2 1218.70 41.3426   6 
  -9   4   2 1162.71 37.8853   3 
  -9   4   2 1094.93 39.9807   9 
   8  -4  -2 18.1180 4.66129   9 
  -8  -4   2 33.0923 8.43368   4 
   8  -4  -2 8.72716 5.78611   1 
   8   4  -2 11.8653 6.54536   8 
  -8   4   2 15.8040 4.81870   2 
  -8   4   2 15.7646 4.30811   9 
  -8   4   2 15.6564 5.04294   3 
   8   4  -2 15.0939 4.70540   1 
   8   4  -2 12.5967 3.60477   2 
   8   4  -2 17.8375 4.94085   6 
  -7  -4   2 82.9930 8.72639   4 
   7  -4  -2 68.0910 9.33611   1 
   7  -4  -2 69.5857 7.61170   9 
  -7   4   2 71.4876 7.66492   2 
   7   4  -2 62.9377 7.36762   1 
   7   4  -2 76.8895 9.34082   6 
   7   4  -2 77.7550 6.45308   2 
  -7   4   2 72.0132 6.70220   9 
  -6  -4   2 -1.0367 3.93430   8 
  -6  -4   2 4.27161 3.89357   4 
   6  -4  -2 9.95423 3.81810   9 
  -6   4   2 2.98174 3.37309   2 
  -6   4   2 3.63950 3.19505   9 
   6   4  -2 0.62077 2.91750   2 
   6   4  -2 3.87294 3.09660   1 
   6   4  -2 4.95909 3.29141   2 
  -6   4   2 1.98402 3.40687   2 
   5  -4  -2 465.244 18.8829   1 
   5  -4  -2 463.935 16.9777   9 
  -5  -4   2 465.184 21.1594   8 
   5   4  -2 455.644 17.2930   1 
   5   4  -2 437.971 20.9984   8 
  -5   4   2 450.130 18.4888   1 
   5   4  -2 458.077 16.5803   2 
  -5   4   2 481.345 17.4858   2 
   5   4  -2 451.742 18.4326   6 
  -5   4   2 465.362 17.2779   2 
   5   4  -2 448.301 16.4264   2 
  -4  -4   2 15.0247 4.63286   8 
  -4  -4   2 18.1112 4.06422   4 
   4  -4  -2 16.0428 4.38170   1 
   4   4  -2 34.4379 5.29966   7 
   4   4  -2 18.2843 3.82660   2 
  -4   4   2 15.3548 2.54031   6 
   4   4  -2 12.4912 3.77718   6 
  -4   4   2 22.4429 4.58426   9 
   4   4  -2 15.4217 3.75837   2 
  -4   4   2 17.8985 4.16298   2 
   4   4  -2 23.7472 6.61763   8 
  -4   4   2 20.1748 5.73681   1 
   4   4  -2 11.3053 3.38533   1 
  -4   4   2 16.3703 3.99140   2 
  -3  -4   2 713.561 23.3711   4 
   3  -4  -2 696.069 24.3448   1 
  -3  -4   2 718.172 25.9665   8 
  -3  -4   2 720.775 19.9044   5 
  -3   4   2 687.709 24.0316   1 
   3   4  -2 715.171 23.2326   2 
   3   4  -2 688.304 23.1358   2 
  -3   4   2 699.510 23.5153   2 
   3   4  -2 669.570 23.7653   6 
  -3   4   2 711.023 23.6176   2 
  -3   4   2 711.653 20.9370   6 
  -3   4   2 751.555 23.0812   9 
   3   4  -2 702.019 22.5855   1 
   3   4  -2 710.826 23.1904   7 
   2  -4  -2 488.545 15.7081   8 
  -2  -4   2 508.836 19.3610   8 
  -2  -4   2 493.136 14.8500   5 
   2  -4  -2 471.560 18.3057   1 
  -2  -4   2 483.143 16.8331   1 
  -2   4   2 517.151 17.1455   9 
   2   4  -2 480.670 16.6071   1 
   2   4  -2 467.458 17.4846   6 
   2   4  -2 506.119 16.9372   7 
   2   4  -2 492.185 17.5761   2 
  -2   4   2 481.256 17.7204   2 
  -2   4   2 477.233 18.9126   6 
   2   4  -2 481.638 17.3932   2 
  -2   4   2 479.228 17.8485   1 
  -1  -4   2 2012.38 58.5169   8 
   1  -4  -2 1983.89 55.5826   8 
  -1  -4   2 1974.01 56.7223   1 
   1  -4  -2 2028.46 56.0473   6 
   1  -4  -2 1940.91 58.0589   1 
  -1   4   2 1942.19 57.2026   2 
   1   4  -2 1950.22 57.0321   2 
   1   4  -2 1918.28 57.0539   2 
  -1   4   2 1922.94 57.0872   2 
   1   4  -2 1938.88 56.6668   6 
  -1   4   2 1975.66 55.7142   6 
  -1   4   2 1980.53 57.3027   1 
  -1   4   2 2167.61 56.2560   7 
   1   4  -2 2023.52 57.4839   9 
  -1   4   2 1997.04 56.5763   9 
   1   4  -2 2028.86 55.5376   7 
   1   4  -2 1972.94 56.3266   1 
   0  -4   2 247.789 11.5335   8 
   0  -4   2 240.002 11.2140   1 
   0  -4  -2 265.320 10.5640   6 
   0  -4  -2 246.799 11.8123   1 
   0  -4  -2 239.232 10.1794   8 
   0   4  -2 254.661 10.9499   2 
   0   4  -2 258.082 10.4646   6 
   0   4  -2 232.787 10.4368   1 
   0   4  -2 235.499 8.84033   7 
   0   4  -2 262.353 11.2445   2 
   0   4   2 254.990 10.9732   1 
   0   4   2 243.470 10.6791   9 
   0   4   2 241.144 9.32057   7 
   0   4   2 260.404 10.3570   6 
   0   4   2 238.575 10.8949   2 
   0   4   2 252.377 11.3308   2 
   0   4  -2 225.631 10.5500   9 
  -1  -4  -2 511.028 16.0007   5 
  -1  -4  -2 558.865 18.7392   8 
  -1  -4  -2 538.966 19.0053   1 
  -1  -4  -2 544.185 19.2155   2 
  -1  -4  -2 532.987 18.2909   6 
   1  -4   2 495.014 18.2359   1 
   1   4   2 530.112 17.3637   7 
   1   4   2 533.440 18.7061   2 
  -1   4  -2 497.501 18.3030   2 
   1   4   2 497.687 17.8819   6 
   1   4   2 551.358 18.7827   2 
  -1   4  -2 517.037 17.2670   6 
  -1   4  -2 532.217 15.3554   7 
  -1   4  -2 549.327 18.5010   9 
  -1   4  -2 496.401 18.0833   1 
  -1   4  -2 509.167 18.4070   2 
   1   4   2 518.222 18.3256   1 
  -2  -4  -2 0.26608 2.74901   2 
  -2  -4  -2 2.55250 2.92512   8 
  -2  -4  -2 1.42822 1.45732   5 
  -2  -4  -2 -0.0902 2.51335   6 
  -2  -4  -2 -1.6696 2.71839   1 
   2  -4   2 0.82301 2.65914   1 
  -2  -4  -2 1.79567 2.63956   4 
  -2   4  -2 1.96895 3.52388   2 
   2   4   2 -1.0306 2.94672   2 
  -2   4  -2 0.91796 2.02021   6 
  -2   4  -2 3.19988 3.27625   2 
   2   4   2 0.95268 2.29111   7 
   2   4   2 2.59194 3.21235   1 
   2   4   2 -0.4470 2.37368   6 
   2   4   2 -2.9396 2.42688   8 
  -2   4  -2 4.86233 3.52859   9 
  -2   4  -2 4.23818 2.49268   1 
   3  -4   2 1380.13 41.7313   9 
  -3  -4  -2 1430.28 41.3865   2 
  -3  -4  -2 1413.72 42.1665   6 
  -3  -4  -2 1376.43 40.9326   4 
   3  -4   2 1392.33 42.3501   1 
   3   4   2 1376.64 42.2390   1 
  -3   4  -2 1363.91 42.1486   1 
  -3   4  -2 1331.22 41.4885   2 
   3   4   2 1370.37 41.4090   2 
   3   4   2 1401.92 41.8748   7 
   3   4   2 1412.84 44.0123   8 
  -3   4  -2 1454.41 41.6844   9 
   3   4   2 1345.61 41.8637   6 
  -3   4  -2 1376.26 41.6587   2 
  -3   4  -2 1390.97 39.0927   6 
  -4  -4  -2 774.533 26.0609   6 
   4  -4   2 779.132 25.7426   9 
  -4  -4  -2 787.402 24.9400   2 
   4  -4   2 775.722 26.4583   1 
  -4  -4  -2 750.380 24.8476   4 
  -4   4  -2 759.820 25.3219   2 
   4   4   2 761.971 26.1371   1 
  -4   4  -2 792.185 25.3664   9 
  -4   4  -2 763.412 26.2156   1 
  -4   4  -2 754.373 22.1111   6 
   4   4   2 796.876 28.8984   8 
  -4   4  -2 739.950 25.2512   2 
   4   4   2 734.004 25.9752   6 
   4   4   2 769.157 25.8723   7 
   4   4   2 738.308 24.9702   2 
  -5  -4  -2 2680.60 77.1586   4 
   5  -4   2 2712.08 79.0767   1 
  -5  -4  -2 2756.15 76.8629   2 
   5  -4   2 2780.01 78.2407   9 
  -5  -4  -2 2801.97 78.7881   6 
  -5   4  -2 2705.55 79.0930   1 
   5   4   2 2735.11 78.7989   6 
  -5   4  -2 2766.56 77.5303   9 
  -5   4  -2 2716.41 77.3849   2 
   5   4   2 2719.71 78.7054   1 
  -5   4  -2 2661.98 77.4997   2 
   5   4   2 2717.83 82.4155   8 
   5   4   2 2767.37 77.1559   2 
   6  -4   2 -1.6198 3.64888   9 
  -6  -4  -2 0.57397 2.55955   6 
  -6  -4  -2 2.59373 3.32883   2 
  -6  -4  -2 -0.8660 3.71387   4 
   6   4   2 -0.1778 3.43478   1 
   6   4   2 2.57969 3.35128   2 
  -6   4  -2 4.92268 3.89295   2 
   6   4   2 -3.0070 3.75068   6 
  -6   4  -2 0.53485 3.23589   9 
  -6   4  -2 10.1946 4.19666   2 
  -6   4  -2 3.25416 4.05825   1 
  -7  -4  -2 1796.75 50.6333   2 
   7  -4   2 1693.51 54.2490   1 
  -7  -4  -2 1726.74 52.0328   4 
  -7   4  -2 1694.08 51.1766   2 
   7   4   2 1742.36 57.2081   2 
   7   4   2 1732.96 53.4113   1 
   7   4   2 1698.11 53.5679   9 
   7   4   2 1725.25 53.6555   6 
   8  -4   2 0.83423 4.44017   9 
  -8  -4  -2 -1.3256 5.00088   4 
   8  -4   2 3.09326 4.77822   1 
  -8  -4  -2 -5.2692 3.44772   6 
   8   4   2 2.73407 3.66290   1 
  -8   4  -2 -2.4550 4.17524   3 
  -8   4  -2 4.67955 3.88530   2 
  -8   4  -2 -5.1119 4.69058   2 
   8   4   2 5.03463 3.53559   2 
   8   4   2 -2.2522 4.24495   6 
   8   4   2 -1.4630 5.02810   8 
   8   4   2 6.44617 5.28648   9 
  -9  -4  -2 414.691 18.6149   4 
  -9  -4  -2 362.670 17.9470   6 
   9  -4   2 377.658 20.1306   1 
   9  -4   2 379.197 18.3655   9 
  -9   4  -2 405.298 16.2983   3 
   9   4   2 358.576 19.2873   9 
   9   4   2 356.456 14.6604   2 
   9   4   2 369.801 19.0312   6 
   9   4   2 393.135 19.1016   1 
  -9   4  -2 393.809 17.3706   9 
  -9   4  -2 400.184 16.7410   2 
 -10  -4  -2 34.4762 7.82229   4 
  10  -4   2 38.7202 9.61499   9 
  10  -4   2 38.7510 9.56480   1 
 -10   4  -2 59.8335 9.06826   3 
  10   4   2 26.6344 6.94881   6 
 -10   4  -2 56.4899 12.3155   9 
   9  -5  -2 29.3101 7.32240   9 
  -9  -5   2 41.3872 10.6507   4 
   9   5  -2 23.7033 6.99726   9 
  -9   5   2 19.7956 6.59419   3 
   9   5  -2 17.5315 4.30988   2 
   9   5  -2 21.0037 6.61861   6 
   8  -5  -2 272.546 16.8732   1 
  -8  -5   2 263.482 15.4209   4 
   8  -5  -2 249.344 13.8977   9 
   8   5  -2 284.041 16.7059   6 
   8   5  -2 270.302 17.5392   2 
  -8   5   2 268.141 14.6352   3 
   7  -5  -2 1419.17 45.3171   9 
  -7  -5   2 1409.58 45.4142   4 
   7  -5  -2 1526.65 48.3803   1 
  -7   5   2 1460.09 44.8526   2 
   7   5  -2 1484.89 47.5796   6 
   7   5  -2 1467.52 52.5080   8 
   7   5  -2 1376.13 43.6727   2 
  -7   5   2 1470.19 47.8895   1 
  -7   5   2 1427.51 45.1441   2 
  -7   5   2 1418.55 44.0693   9 
   6  -5  -2 309.018 16.3587   1 
  -6  -5   2 272.642 14.4153   4 
  -6   5   2 282.509 13.1901   9 
   6   5  -2 302.497 14.4539   1 
   6   5  -2 314.563 16.6013   6 
  -6   5   2 286.242 14.1571   2 
   6   5  -2 278.014 13.4072   2 
  -5  -5   2 215.350 14.9550   8 
  -5  -5   2 209.993 11.9635   4 
   5  -5  -2 202.641 13.0772   1 
   5   5  -2 187.513 11.9540   1 
  -5   5   2 200.185 10.7860   9 
   5   5  -2 205.642 12.7940   6 
   5   5  -2 201.060 11.1818   2 
   5   5  -2 197.765 11.2722   2 
  -5   5   2 209.251 11.8484   2 
  -5   5   2 203.691 12.7484   1 
  -4  -5   2 166.279 12.7858   8 
   4  -5  -2 167.444 16.5304   1 
  -4  -5   2 169.842 10.4959   4 
  -4   5   2 175.082 7.27151   6 
  -4   5   2 163.061 10.7416   2 
  -4   5   2 183.013 10.0299   9 
   4   5  -2 155.636 9.39485   1 
   4   5  -2 159.639 10.0365   2 
  -3  -5   2 341.068 10.9660   5 
  -3  -5   2 365.309 15.2105   4 
   3  -5  -2 356.466 16.8668   1 
  -3  -5   2 336.537 17.0479   8 
   3  -5  -2 329.939 12.3872   8 
   3   5  -2 367.000 14.3768   1 
   3   5  -2 332.766 15.4538   6 
   3   5  -2 347.497 14.4740   7 
  -3   5   2 352.789 12.4196   6 
  -3   5   2 334.470 14.4568   9 
  -3   5   2 359.629 15.5079   2 
   3   5  -2 349.361 15.0175   2 
  -3   5   2 336.271 15.2952   2 
  -3   5   2 351.292 15.6784   1 
   3   5  -2 379.671 15.5133   2 
  -2  -5   2 7.36228 2.30649   5 
  -2  -5   2 7.91955 4.40637   8 
   2  -5  -2 7.92880 4.28145   1 
  -2  -5   2 9.64235 3.71574   1 
   2  -5  -2 11.8337 3.91549   8 
   2   5  -2 12.8533 4.41561   2 
  -2   5   2 10.2084 4.25366   2 
  -2   5   2 8.04312 2.73148   6 
  -2   5   2 14.3376 3.97552   9 
  -2   5   2 16.7139 4.62018   2 
   2   5  -2 8.89515 3.30685   6 
   2   5  -2 14.2637 4.48027   9 
   2   5  -2 11.4969 3.55052   1 
  -2   5   2 15.6080 4.28733   1 
   2   5  -2 1.90123 3.78962   2 
   2   5  -2 19.1113 3.89460   7 
   1  -5  -2 1858.47 58.8057   1 
   1  -5  -2 1915.15 55.9230   8 
  -1  -5   2 1981.03 57.6985   1 
  -1  -5   2 2002.70 55.1576   5 
  -1  -5   2 1947.91 59.2010   8 
  -1   5   2 1925.20 58.1435   2 
  -1   5   2 1945.55 58.0779   2 
  -1   5   2 2007.82 56.3364   6 
   1   5  -2 1937.45 57.0031   1 
  -1   5   2 1910.41 57.9398   1 
   1   5  -2 1991.93 58.1224   9 
   1   5  -2 1985.81 58.1291   2 
   1   5  -2 2056.19 56.8999   7 
  -1   5   2 2022.62 57.5560   9 
  -1   5   2 1991.32 54.4168   7 
   1   5  -2 2002.68 58.0719   2 
   1   5  -2 1958.97 57.3097   6 
   0  -5   2 2.46964 3.81397   1 
   0  -5  -2 4.71425 2.97740   8 
   0  -5  -2 6.31710 3.08236   6 
   0  -5   2 6.43317 3.45712   8 
   0  -5  -2 4.02482 3.89152   1 
   0   5   2 5.65765 4.03552   2 
   0   5  -2 2.45890 3.58189   2 
   0   5  -2 2.19887 3.45926   1 
   0   5  -2 4.73792 2.85146   6 
   0   5   2 2.19799 2.90059   6 
   0   5   2 10.8304 3.81780   9 
   0   5  -2 6.02025 2.64193   7 
   0   5   2 7.69750 3.59752   1 
   0   5  -2 6.42892 3.79492   9 
   0   5   2 9.99064 4.08527   2 
   0   5  -2 8.37897 4.02385   2 
   0   5   2 12.3843 3.05893   7 
  -1  -5  -2 919.345 29.9924   8 
  -1  -5  -2 910.986 30.5028   1 
  -1  -5  -2 904.755 29.5842   6 
   1  -5   2 913.802 30.7976   1 
  -1  -5  -2 949.136 27.0528   5 
   1  -5   2 902.572 30.3345   8 
   1   5   2 919.605 30.2845   2 
   1   5   2 874.135 29.2018   6 
  -1   5  -2 923.371 30.2441   2 
   1   5   2 901.609 28.2364   7 
  -1   5  -2 930.881 28.5262   6 
  -1   5  -2 919.045 29.9118   9 
   1   5   2 941.250 30.1284   1 
  -1   5  -2 865.740 29.5166   1 
   1   5   2 895.271 30.2526   2 
  -1   5  -2 896.340 30.0831   2 
  -2  -5  -2 409.173 17.6952   8 
  -2  -5  -2 437.627 17.7026   1 
  -2  -5  -2 418.258 16.4452   4 
  -2  -5  -2 447.681 13.6707   5 
   2  -5   2 426.716 17.5234   1 
  -2  -5  -2 441.432 17.3702   6 
  -2   5  -2 425.421 17.1316   9 
   2   5   2 422.801 17.1634   1 
  -2   5  -2 420.301 17.3467   2 
   2   5   2 411.964 17.8359   2 
   2   5   2 453.605 17.3469   6 
  -2   5  -2 437.357 17.5801   2 
   2   5   2 426.271 17.6448   2 
  -2   5  -2 420.806 17.2273   1 
   2   5   2 404.894 16.0858   7 
  -2   5  -2 437.950 15.2164   6 
  -3  -5  -2 757.807 25.8454   4 
   3  -5   2 780.239 27.0934   1 
  -3  -5  -2 754.127 26.5691   6 
  -3   5  -2 751.110 26.6530   1 
   3   5   2 757.997 26.2730   1 
   3   5   2 728.628 25.8889   7 
  -3   5  -2 782.111 26.5861   2 
  -3   5  -2 773.762 26.4084   2 
   3   5   2 764.391 26.5853   6 
  -3   5  -2 762.817 23.4345   6 
   3   5   2 726.179 26.3161   2 
  -3   5  -2 791.747 26.1872   9 
  -4  -5  -2 156.438 10.7563   6 
   4  -5   2 172.355 13.3907   1 
  -4  -5  -2 154.310 9.84873   4 
   4   5   2 156.560 11.2146   1 
   4   5   2 139.811 10.5178   6 
  -4   5  -2 149.812 9.90883   9 
   4   5   2 142.043 9.97451   2 
   4   5   2 168.163 12.5987   8 
  -4   5  -2 141.673 10.6445   1 
   4   5   2 162.069 10.3632   2 
  -4   5  -2 158.309 10.4443   2 
   5  -5   2 121.520 9.87971   9 
  -5  -5  -2 115.904 9.22049   4 
   5  -5   2 113.026 10.4165   1 
   5   5   2 107.272 10.0011   1 
  -5   5  -2 116.035 9.32685   2 
  -5   5  -2 114.678 10.2101   1 
  -5   5  -2 115.374 5.20984   6 
   5   5   2 102.338 9.05713   2 
   5   5   2 107.494 10.3996   6 
  -5   5  -2 112.767 9.06660   9 
   5   5   2 115.776 9.21829   2 
   5   5   2 110.636 14.1478   8 
   6  -5   2 182.469 11.9374   9 
   6  -5   2 185.387 13.3494   1 
  -6  -5  -2 188.659 11.7317   4 
   6   5   2 178.858 12.5092   1 
   6   5   2 194.457 13.4470   6 
  -6   5  -2 178.557 11.2363   2 
   6   5   2 168.045 11.0983   2 
  -6   5  -2 159.360 14.7325   1 
   6   5   2 153.397 16.8400   8 
  -7  -5  -2 887.220 30.9043   4 
   7  -5   2 901.636 33.3589   1 
  -7  -5  -2 820.597 31.6628   6 
   7  -5   2 892.127 31.5567   9 
  -7  -5  -2 920.320 29.7888   2 
   7   5   2 903.506 32.4881   1 
   7   5   2 852.937 36.8546   8 
  -7   5  -2 915.028 30.9168   2 
  -7   5  -2 880.567 30.3238   2 
   7   5   2 860.814 32.5818   6 
   7   5   2 906.572 29.9928   2 
   8  -5   2 166.781 14.0103   1 
  -8  -5  -2 166.584 12.6125   4 
   8  -5   2 159.863 12.6293   9 
   8   5   2 135.775 9.99279   2 
  -8   5  -2 143.370 10.8309   9 
   8   5   2 156.180 13.5541   6 
  -8   5  -2 137.687 11.1201   3 
   8   5   2 166.382 13.5798   9 
   9  -5   2 66.5885 9.97159   9 
  -9  -5  -2 58.9148 11.7983   4 
   9  -5   2 60.4878 11.9015   1 
   9   5   2 40.7942 6.94852   2 
  -9   5  -2 43.8310 9.43611   3 
   9   5   2 34.2090 7.64245   6 
   9   5   2 51.7686 11.6416   9 
  -8  -6   2 95.8840 14.4591   4 
   8  -6  -2 90.9330 12.5201   1 
   8   6  -2 102.810 13.2540   6 
   8   6  -2 96.4045 9.27449   2 
  -7  -6   2 76.8970 11.1676   4 
   7  -6  -2 69.3618 11.6287   1 
   7   6  -2 56.0036 12.5393   6 
   7   6  -2 71.2484 9.21328   2 
   6  -6  -2 302.760 17.6768   1 
  -6  -6   2 291.351 15.8570   4 
   6   6  -2 261.935 14.1804   2 
   6   6  -2 275.893 16.7395   6 
   5  -6  -2 323.935 17.6740   1 
  -5  -6   2 309.189 15.8123   4 
  -5  -6   2 307.784 29.0626   8 
  -5   6   2 263.473 15.0159   2 
   5   6  -2 293.997 16.7529   6 
   5   6  -2 294.920 15.2203   2 
  -5   6   2 290.948 16.4531   1 
  -5   6   2 304.882 20.0295   2 
   4  -6  -2 862.178 39.7389   1 
  -4  -6   2 767.276 28.6129   4 
  -4  -6   2 757.408 31.7901   8 
  -4   6   2 777.155 29.9039   1 
  -4   6   2 845.276 30.0651   2 
   4   6  -2 793.463 27.8250   1 
   4   6  -2 878.207 30.8391   6 
   4   6  -2 844.400 29.4163   2 
  -4   6   2 832.864 29.5010   2 
   3  -6  -2 337.147 18.5394   1 
  -3  -6   2 335.068 18.2311   8 
  -3  -6   2 337.931 16.3573   4 
  -3   6   2 375.795 13.7207   6 
   3   6  -2 342.290 16.8007   6 
  -3   6   2 351.821 16.9443   2 
  -3   6   2 353.913 17.2497   1 
   3   6  -2 335.200 16.3955   2 
  -3   6   2 330.283 16.9275   2 
   3   6  -2 349.702 15.5349   1 
  -2  -6   2 27.1528 5.50744   5 
  -2  -6   2 26.9021 5.35367   1 
  -2  -6   2 34.7715 8.24171   8 
   2  -6  -2 20.9801 6.05609   1 
  -2   6   2 29.2431 7.42676   2 
   2   6  -2 27.2146 6.48464   1 
   2   6  -2 22.7688 5.58846   2 
   2   6  -2 20.3619 5.65224   2 
   2   6  -2 19.9931 4.93514   6 
  -2   6   2 33.4299 6.07127   6 
  -2   6   2 29.3565 7.34519   1 
  -2   6   2 27.4411 6.03322   2 
   1  -6  -2 365.058 18.1577   1 
  -1  -6   2 368.884 16.7024   1 
  -1  -6   2 358.829 13.4881   5 
  -1  -6   2 371.898 17.6472   8 
   1  -6  -2 349.282 14.1800   8 
  -1   6   2 338.830 16.7454   2 
   1   6  -2 362.554 16.7134   2 
   1   6  -2 354.349 16.8112   2 
  -1   6   2 358.391 14.7694   6 
  -1   6   2 357.610 16.9905   2 
   1   6  -2 358.269 19.3820   6 
   1   6  -2 340.466 15.5945   1 
  -1   6   2 358.657 16.8362   1 
   0  -6  -2 1308.81 38.8419   5 
   0  -6  -2 1376.35 53.0827   1 
   0  -6  -2 1264.89 40.2640   8 
   0  -6   2 1321.87 42.4167   1 
   0  -6   2 1235.69 42.1397   8 
   0   6  -2 1340.41 40.7654   6 
   0   6   2 1341.51 40.7531   6 
   0   6  -2 1308.32 42.3311   2 
   0   6   2 1293.97 42.4488   2 
   0   6   2 1337.62 42.7423   1 
   0   6  -2 1284.76 41.3459   1 
   0   6   2 1365.16 42.6230   2 
   1  -6   2 550.356 22.7710   1 
   1  -6   2 571.117 22.1132   8 
  -1  -6  -2 585.401 18.6276   5 
   1   6   2 588.892 22.8957   2 
  -1   6  -2 562.910 21.9497   1 
  -1   6  -2 548.422 20.2604   6 
  -1   6  -2 550.965 22.5214   2 
   1   6   2 514.143 22.1276   2 
  -1   6  -2 585.339 22.4769   2 
  -2  -6  -2 48.8043 7.85388   4 
   2  -6   2 51.6123 7.47047   8 
   2  -6   2 43.2684 11.5124   1 
  -2  -6  -2 47.5932 4.62846   5 
   2   6   2 40.8960 7.84223   2 
   2   6   2 44.4746 7.73347   6 
  -2   6  -2 45.3011 8.27408   2 
  -2   6  -2 58.0113 8.49134   1 
  -2   6  -2 48.4160 6.35682   6 
  -2   6  -2 66.0236 8.65259   2 
   2   6   2 39.8567 8.51124   2 
   3  -6   2 238.337 12.5028   8 
   3  -6   2 222.604 14.0066   1 
  -3  -6  -2 195.350 12.0057   4 
   3   6   2 220.397 13.3451   2 
  -3   6  -2 205.775 13.1769   1 
   3   6   2 213.239 13.0804   1 
  -3   6  -2 219.540 13.2386   2 
  -3   6  -2 207.025 13.6758   2 
   3   6   2 191.669 12.7853   2 
   3   6   2 220.666 13.3310   6 
  -3   6  -2 219.888 10.2798   6 
   4  -6   2 474.589 21.1365   1 
  -4  -6  -2 492.357 20.7470   6 
  -4  -6  -2 450.536 18.9661   4 
   4   6   2 463.380 19.7119   1 
   4   6   2 437.481 20.2398   6 
  -4   6  -2 485.342 20.3272   2 
   4   6   2 435.436 19.7803   2 
  -4   6  -2 453.961 23.3613   1 
  -4   6  -2 436.014 19.4132   9 
  -4   6  -2 461.028 19.7515   2 
   5  -6   2 198.294 14.4356   1 
  -5  -6  -2 191.380 14.5616   6 
  -5  -6  -2 208.013 12.8999   4 
  -5   6  -2 189.116 12.3024   9 
   5   6   2 209.292 13.3429   2 
   5   6   2 221.071 14.1294   6 
  -5   6  -2 208.317 14.2005   1 
   5   6   2 231.056 13.4371   1 
  -5   6  -2 227.267 13.8269   2 
   6  -6   2 64.2386 11.3652   1 
  -6  -6  -2 67.0585 9.60354   4 
  -6   6  -2 51.8904 8.47779   9 
   6   6   2 70.7376 9.82605   2 
   6   6   2 60.9250 10.7548   6 
  -6   6  -2 47.6574 9.82586   2 
   6   6   2 44.8034 11.8566   8 
  -7  -6  -2 126.443 11.9575   4 
   7  -6   2 119.725 13.6535   1 
   7   6   2 112.271 12.9162   6 
   7   6   2 133.393 10.9131   2 
  -5  -7   2 4.71408 6.22681   4 
   5  -7  -2 -1.3809 8.61532   1 
  -5   7   2 20.6605 7.69681   2 
   5   7  -2 6.93155 6.52430   2 
   5   7  -2 0.56671 5.19453   6 
   4  -7  -2 0.08069 6.14650   1 
  -4  -7   2 7.80429 6.32817   4 
  -4  -7   2 10.4037 6.08990   8 
  -4   7   2 5.85742 6.40289   2 
   4   7  -2 8.80028 9.43800   2 
   4   7  -2 6.17689 5.38411   6 
  -4   7   2 3.68661 5.51921   9 
   3  -7  -2 96.4800 9.53393   5 
  -3  -7   2 91.3745 11.2317   4 
   3  -7  -2 87.4953 12.7949   1 
  -3   7   2 78.0779 9.88333   9 
   3   7  -2 97.2482 10.7508   2 
  -3   7   2 98.7708 11.8505   2 
   3   7  -2 90.3107 10.8139   6 
  -2  -7   2 537.262 22.6202   1 
   2  -7  -2 562.499 20.8417   5 
  -2  -7   2 538.935 22.8988   4 
   2  -7  -2 541.354 25.2463   1 
  -2   7   2 535.473 22.2857   9 
  -2   7   2 572.383 23.8297   2 
   2   7  -2 558.312 22.9813   6 
   2   7  -2 534.738 23.3538   2 
  -2   7   2 513.297 23.0988   1 
   1  -7  -2 40.5980 8.20839   5 
   1  -7  -2 46.2615 10.9725   1 
  -1  -7   2 56.1335 9.89467   1 
  -1   7   2 33.9181 7.66620   6 
   1   7  -2 37.0450 9.61919   2 
  -1   7   2 32.4677 7.81869   2 
  -1   7   2 41.3010 9.09612   9 
  -1   7   2 34.2162 9.04155   1 
  -1   7   2 52.2181 9.83340   2 
   1   7  -2 46.8577 9.10108   2 
   0  -7  -2 52.0797 10.9368   1 
   0  -7   2 39.7750 9.99633   1 
   0   7   2 31.8737 8.83775   1 
   0   7  -2 51.9204 9.47743   2 
   0   7   2 41.1888 9.40065   2 
   0   7  -2 39.0723 8.89101   1 
   0   7  -2 50.7803 9.31436   2 
   0   7   2 40.0928 8.91312   9 
   0   7  -2 29.7642 7.91144   6 
   0   7   2 39.5762 8.12770   6 
   0   7   2 46.9277 10.2226   2 
   1  -7   2 252.575 20.4087   1 
  -1  -7  -2 286.434 15.3482   4 
  -1  -7  -2 322.706 16.9691   1 
  -1   7  -2 272.150 16.5034   2 
  -1   7  -2 241.480 15.2015   1 
   1   7   2 287.060 16.8077   2 
   1   7   2 295.872 17.3108   6 
  -1   7  -2 284.600 16.2749   2 
   1   7   2 255.633 15.8919   2 
   1   7   2 278.169 15.8076   1 
  -1   7  -2 298.624 14.1546   6 
  -2  -7  -2 429.700 19.8238   4 
  -2  -7  -2 502.212 22.1739   1 
   2  -7   2 498.695 22.7257   1 
   2   7   2 452.402 21.4775   2 
  -2   7  -2 468.456 21.8601   2 
   2   7   2 463.337 21.0287   1 
  -2   7  -2 433.739 20.7447   1 
   2   7   2 465.737 23.8432   2 
   2   7   2 486.050 21.1830   6 
  -3  -7  -2 2.76563 5.31422   4 
   3  -7   2 -2.4581 6.08845   1 
   3   7   2 -2.3058 4.78720   2 
   3   7   2 3.88928 6.51373   1 
  -3   7  -2 6.69153 6.42927   2 
   3   7   2 0.91354 4.30897   6 
  -3   7  -2 -4.7692 4.22183   1 
   4  -7   2 29.3246 8.68534   1 
  -4  -7  -2 41.1509 9.44515   4 
   4   7   2 31.5973 7.25314   2 
   4   7   2 31.5981 6.90258   6 
  -4   7  -2 55.4285 10.5651   2 
   5  -7   2 65.6004 14.7371   1 
  -5  -7  -2 39.8620 10.0709   4 
   5   7   2 33.0744 7.47377   6 
  -5   7  -2 37.7128 8.65394   2 
   5   7   2 40.3150 9.67844   2 
  12   0  -3 1.66164 4.17842   9 
 -12   0   3 -3.9500 4.70194   3 
  12   0  -3 3.07747 4.98944   1 
  11   0  -3 672.330 26.6389   1 
  11   0  -3 740.350 25.6387   9 
 -11   0   3 726.230 24.9710   3 
  11   0  -3 667.987 24.0528   5 
  11   0  -3 721.197 32.5698   8 
  10   0  -3 -2.7345 3.06568   5 
  10   0  -3 -2.3000 4.46138   8 
  10   0  -3 -0.8619 3.39140   9 
 -10   0   3 1.48766 3.96821   3 
  10   0  -3 -3.5640 2.39544   6 
   9   0  -3 478.087 33.0761   8 
   9   0  -3 477.815 16.2500   6 
   9   0  -3 454.251 16.7371   5 
  -9   0   3 452.796 17.1004   3 
   9   0  -3 502.802 18.9530   1 
   9   0  -3 458.693 17.5456   9 
  -8   0   3 -1.4931 2.74137   3 
   8   0  -3 1.94543 3.61244   8 
   8   0  -3 0.19056 2.55383   3 
   8   0  -3 -4.6799 2.58024   7 
   8   0  -3 -5.1639 1.87832   6 
   8   0  -3 -0.8220 2.89191   1 
   8   0  -3 -2.5017 2.35106   9 
  -7   0   3 8931.34 249.569   3 
   7   0  -3 9343.49 254.828   8 
   7   0  -3 9570.73 249.601   3 
   7   0  -3 9298.23 250.877   1 
   7   0  -3 9332.83 249.913   9 
   7   0  -3 9588.47 250.644   7 
   7   0  -3 9221.94 250.978   4 
   6   0  -3 0.76909 1.74778   3 
  -6   0   3 -0.4833 1.99513   7 
   6   0  -3 -0.4976 1.97730   4 
   6   0  -3 1.00710 1.90057   9 
   6   0  -3 1.36032 2.75365   8 
   6   0  -3 1.21134 2.15194   1 
  -6   0   3 5.61636 2.50971   4 
  -6   0   3 -0.6737 1.99421   3 
   6   0  -3 1.63616 1.84707   7 
   6   0  -3 -0.4326 1.47025   6 
   5   0  -3 17.5947 2.53443   6 
  -5   0   3 21.6127 3.17657   4 
  -5   0   3 11.9536 3.15910   7 
   5   0  -3 16.7425 4.23972   8 
   5   0  -3 14.4034 3.15680   1 
   5   0  -3 14.7238 2.86789   9 
   5   0  -3 17.3572 3.05922   7 
  -5   0   3 17.7137 3.01121   3 
   5   0  -3 14.0743 2.91293   4 
  -4   0   3 -1.1073 1.18176   7 
   4   0  -3 1.82123 1.38286   4 
   4   0  -3 0.97735 1.31490   5 
   4   0  -3 0.96948 1.26012   3 
   4   0  -3 0.33465 1.75259   8 
   4   0  -3 1.52480 1.40551   7 
  -4   0   3 0.76417 1.24897   3 
   4   0  -3 0.63396 1.03606   6 
   4   0  -3 -0.1133 1.10316   9 
   4   0  -3 1.09431 1.16076   1 
  -4   0   3 1.33270 1.24241   4 
   2   0  -3 0.50248 0.50501   9 
   2   0  -3 4.91511 1.04808   3 
   2   0  -3 5.06718 1.11537   4 
   2   0  -3 1.52886 0.42199   2 
   2   0  -3 0.23958 0.58750   5 
  -2   0   3 1.08177 0.46957   2 
   2   0  -3 1.59085 0.72794   7 
  -2   0   3 0.36931 0.65217   3 
  -2   0   3 0.38091 0.54178   1 
  -2   0   3 2.07393 0.98700   8 
  -2   0   3 0.69448 0.76710   7 
   2   0  -3 1.24820 0.86343   8 
  -2   0   3 0.43334 0.62331   4 
   1   0  -3 447.648 12.2406   9 
   1   0  -3 452.188 12.5648   1 
   1   0  -3 438.212 12.5415   2 
   1   0  -3 449.384 12.4957   4 
  -1   0   3 448.458 12.5378   1 
   1   0  -3 453.263 12.8197   5 
  -1   0   3 473.681 12.5143   4 
  -1   0   3 459.955 12.8048   5 
   0   0   3 2.83861 0.55613   5 
   0   0   3 0.76590 0.46994   2 
   0   0   3 1.75019 0.42957   9 
   0   0  -3 0.64475 0.36056   3 
   2   0   3 1.07073 0.88868   4 
   2   0   3 2.45024 0.84025   5 
   2   0   3 1.27349 0.75570   6 
  -2   0  -3 0.04566 0.69745   2 
   2   0   3 1.76353 0.46177   3 
   2   0   3 0.47336 0.83822   2 
  -2   0  -3 1.49276 0.89994   9 
   2   0   3 0.56441 0.91088   9 
   3   0   3 325.663 11.3697   9 
   3   0   3 344.320 10.7147   2 
  -3   0  -3 347.395 10.8210   6 
  -3   0  -3 342.034 9.88738   3 
  -3   0  -3 344.049 10.7374   2 
   3   0   3 341.739 10.9214   6 
   3   0   3 340.948 11.2543   4 
   3   0   3 365.638 9.95240   3 
   3   0   3 345.336 10.8021   5 
  -4   0  -3 -0.4536 1.23047   2 
   4   0   3 -0.2958 1.46548   9 
   4   0   3 1.24493 1.00365   3 
   4   0   3 1.24013 1.28168   6 
  -4   0  -3 -1.2642 1.56204   9 
   4   0   3 6.37920 1.91746   4 
  -4   0  -3 -1.0722 0.92786   3 
   4   0   3 1.85289 1.38048   2 
   5   0   3 6365.24 168.450   2 
   5   0   3 6138.40 170.042   9 
   5   0   3 6466.08 169.897   7 
   5   0   3 6352.38 168.718   3 
   5   0   3 6228.63 169.011   6 
  -5   0  -3 6264.58 167.947   3 
  -5   0  -3 6339.18 168.765   6 
   5   0   3 6262.92 170.037   4 
   6   0   3 -0.8007 2.20045   4 
  -6   0  -3 3.83685 1.82921   6 
   6   0   3 -1.6560 1.68988   6 
   6   0   3 3.84814 1.81653   3 
  -6   0  -3 0.21016 1.66345   3 
   6   0   3 0.44422 1.97961   7 
   6   0   3 -1.0685 2.34346   9 
  -6   0  -3 -1.3726 2.26248   9 
  -6   0  -3 1.29081 1.89748   2 
   7   0   3 1637.74 46.8114   6 
   7   0   3 1633.51 47.9968   7 
   7   0   3 1613.26 45.7668   2 
  -7   0  -3 1684.54 48.4663   9 
  -7   0  -3 1575.64 46.2809   6 
   7   0   3 1622.81 48.3344   9 
  -7   0  -3 1580.14 45.6741   3 
  -7   0  -3 1738.95 46.1363   2 
  -8   0  -3 -2.4090 2.12698   6 
   8   0   3 7.66757 5.25102   8 
   8   0   3 1.14673 3.57103   9 
  -8   0  -3 0.25075 2.54403   3 
  -8   0  -3 1.02271 2.21173   2 
  -8   0  -3 0.25699 3.28684   9 
   8   0   3 5.22705 2.53234   2 
   8   0   3 -1.9129 2.48745   6 
  -9   0  -3 91.3572 6.39351   3 
   9   0   3 91.4717 9.56383   1 
  -9   0  -3 104.313 6.13070   2 
   9   0   3 100.476 7.84622   5 
  -9   0  -3 109.059 6.87612   6 
   9   0   3 97.2618 7.40126   6 
   9   0   3 111.102 6.13630   2 
   9   0   3 97.9536 11.5743   8 
  10   0   3 1.48388 4.43814   9 
 -10   0  -3 3.14056 2.83954   2 
  10   0   3 -0.1114 2.91961   6 
  10   0   3 0.52573 3.49765   5 
  10   0   3 0.24953 2.21359   2 
  10   0   3 -1.7476 3.97739   1 
 -10   0  -3 -1.0283 2.92419   6 
  10   0   3 4.65246 5.33424   8 
  11   0   3 453.425 21.4542   1 
  11   0   3 466.595 20.5588   9 
  12   0   3 3.04087 5.39066   9 
  12   0   3 4.97144 6.87386   1 
  12  -1  -3 213.632 12.8776   5 
  12  -1  -3 251.468 15.9511   1 
  12   1  -3 251.126 14.9743   1 
 -12   1   3 252.394 13.7827   3 
  12   1  -3 244.023 14.1716   9 
  11  -1  -3 97.5585 8.87881   5 
  11  -1  -3 102.240 9.18729   9 
  11  -1  -3 89.5483 12.7250   8 
  11  -1  -3 114.907 10.9404   1 
  11   1  -3 116.341 10.3593   1 
 -11   1   3 112.958 9.34126   3 
  11   1  -3 89.8496 9.42712   9 
  11   1  -3 104.244 8.73990   6 
  10  -1  -3 272.056 12.8969   9 
  10  -1  -3 254.040 16.9519   8 
  10  -1  -3 261.006 14.4790   1 
 -10  -1   3 245.338 13.7534   4 
  10   1  -3 242.568 18.0917   8 
  10   1  -3 284.597 12.7109   6 
  10   1  -3 283.006 11.3700   5 
 -10   1   3 267.547 12.7258   3 
  10   1  -3 264.367 13.8333   1 
  -9  -1   3 1423.13 43.0157   4 
   9  -1  -3 1440.64 42.1257   9 
   9  -1  -3 1378.16 43.7473   1 
   9  -1  -3 1393.31 41.8829   7 
   9  -1  -3 1368.07 46.9729   8 
   9  -1  -3 1398.30 39.6498   6 
   9   1  -3 1373.62 41.8479   6 
  -9   1   3 1503.28 42.3725   9 
   9   1  -3 1402.55 42.6219   9 
  -9   1   3 1324.80 41.4251   3 
   9   1  -3 1377.33 40.4280   5 
   9   1  -3 1337.41 48.5347   8 
   9   1  -3 1400.28 43.0639   1 
   8  -1  -3 566.940 21.4044   1 
  -8  -1   3 607.157 26.0191   4 
   8  -1  -3 599.126 17.7330   6 
   8  -1  -3 607.468 20.1564   9 
   8  -1  -3 636.091 24.5547   8 
   8  -1  -3 583.235 20.7986   7 
  -8  -1   3 547.480 19.8431   3 
  -8   1   3 568.948 17.2607   2 
   8   1  -3 583.921 19.5850   3 
  -8   1   3 614.305 17.4573   2 
   8   1  -3 592.859 25.5941   8 
   8   1  -3 584.570 18.7237   5 
  -8   1   3 549.951 19.7253   3 
  -8   1   3 619.096 20.2312   9 
   8   1  -3 593.770 20.4954   9 
   8   1  -3 609.615 20.9954   1 
   8   1  -3 601.286 20.2828   6 
   7  -1  -3 1.86306 2.49775   4 
  -7  -1   3 10.4082 3.68849   7 
   7  -1  -3 8.70722 2.77926   7 
  -7  -1   3 2.35607 2.81913   4 
   7  -1  -3 5.01934 2.57974   9 
   7  -1  -3 3.79655 3.13216   8 
   7  -1  -3 10.9254 3.14364   1 
   7  -1  -3 3.72995 1.49052   6 
  -7  -1   3 5.23455 2.80458   3 
   7   1  -3 4.22779 2.83406   9 
   7   1  -3 1.52989 3.00301   4 
   7   1  -3 4.69743 2.64917   1 
  -7   1   3 5.39088 1.85396   2 
   7   1  -3 5.75479 3.84546   8 
  -7   1   3 5.84885 2.65534   9 
  -7   1   3 4.04779 1.61039   2 
   7   1  -3 9.50140 2.91580   7 
   7   1  -3 9.10236 2.68294   3 
   7   1  -3 4.16712 1.97303   5 
   7   1  -3 3.84980 2.37221   6 
  -7   1   3 11.2298 3.19603   3 
   6  -1  -3 3.31789 2.97067   8 
   6  -1  -3 14.3737 2.09010   6 
   6  -1  -3 10.8413 2.80921   4 
   6  -1  -3 6.41244 2.47843   1 
   6  -1  -3 9.01792 2.42101   9 
  -6  -1   3 5.63663 2.64170   4 
  -6  -1   3 7.84372 2.93004   7 
   6  -1  -3 9.85919 2.51034   7 
  -6  -1   3 8.98363 2.50379   3 
   6   1  -3 7.06899 2.34128   9 
  -6   1   3 9.60104 1.82601   2 
   6   1  -3 9.13620 2.73664   7 
   6   1  -3 8.65911 2.29343   3 
   6   1  -3 6.49753 1.80720   5 
  -6   1   3 15.1716 3.65820   3 
   6   1  -3 24.2143 5.92384   8 
   6   1  -3 14.5458 3.77496   6 
  -6   1   3 8.50840 2.39174   7 
  -6   1   3 7.26213 2.22553   9 
   6   1  -3 9.69429 2.86437   4 
   4  -1  -3 1795.21 48.9580   8 
   4  -1  -3 1675.79 48.1300   1 
  -4  -1   3 1661.39 47.6449   4 
   4  -1  -3 1719.62 47.4833   4 
  -4  -1   3 1638.03 47.3582   3 
  -4  -1   3 1603.73 48.0233   7 
  -4  -1   3 1619.49 50.0001   8 
   4  -1  -3 1650.83 46.9013   9 
  -4   1   3 1732.22 46.5245   2 
  -4   1   3 1711.40 48.2177   1 
   4   1  -3 1771.15 48.0113   4 
  -4   1   3 1761.05 46.9533   9 
   4   1  -3 1733.72 46.3871   5 
  -4   1   3 1638.38 47.3047   3 
  -4   1   3 1670.92 46.9867   7 
   4   1  -3 1756.27 47.9106   6 
   4   1  -3 1749.26 50.5863   8 
   4   1  -3 1799.62 48.2316   7 
   4   1  -3 1673.02 47.2412   3 
   4   1  -3 1783.10 45.6971   2 
   3  -1  -3 1029.86 30.7361   1 
  -3  -1   3 1030.16 32.3366   8 
   3  -1  -3 1037.59 29.6508   9 
  -3  -1   3 1069.56 29.2297   5 
   3  -1  -3 1087.73 30.8320   8 
   3  -1  -3 1000.03 28.8820   6 
   3  -1  -3 1129.82 29.8129   7 
   3  -1  -3 1088.46 30.1549   4 
  -3  -1   3 1044.70 30.3902   4 
  -3   1   3 1068.97 30.8518   1 
   3   1  -3 1101.01 30.6401   4 
   3   1  -3 1132.82 30.9040   7 
   3   1  -3 1050.45 29.2930   5 
   3   1  -3 1099.53 30.2691   3 
  -3   1   3 1069.14 29.6536   2 
   3   1  -3 1060.96 30.6796   6 
   3   1  -3 1078.29 29.1258   2 
  -3   1   3 1062.55 29.7744   7 
   3   1  -3 1087.24 32.5675   8 
  -3   1   3 1104.11 29.6599   9 
  -3   1   3 1093.87 29.7534   2 
   3   1  -3 1093.45 29.1748   2 
   2   1  -3 3457.87 93.4311   3 
   0  -1  -3 443.991 12.9865   6 
   0  -1  -3 452.477 13.0843   2 
   0  -1  -3 432.769 13.3319   1 
   0  -1   3 440.933 12.7778   5 
   0  -1   3 435.249 13.0068   2 
   0  -1   3 440.000 12.6548   7 
   0  -1   3 437.785 12.5815   1 
   0  -1  -3 457.365 12.6495   5 
   0   1  -3 439.706 12.5721   1 
   0   1   3 449.367 12.6534   5 
   0   1   3 442.283 12.9821   6 
   0   1  -3 427.963 12.7410   5 
   0   1   3 444.630 13.3847   1 
   1  -1   3 1251.65 35.9109   9 
   1  -1   3 1222.61 35.7171   2 
  -1  -1  -3 1347.41 35.3065   4 
   1  -1   3 1257.27 35.6575   5 
  -1  -1  -3 1325.74 35.0645   5 
  -1  -1  -3 1259.79 35.7200   2 
   1  -1   3 1299.93 35.8339   1 
  -1   1  -3 1342.16 35.9663   9 
   1   1   3 1347.58 35.3343   4 
   1   1   3 1344.62 35.0625   5 
  -1   1  -3 1258.90 35.7576   2 
   1   1   3 1300.40 36.2144   1 
   3  -1   3 491.175 15.4879   2 
  -3  -1  -3 518.391 15.7273   4 
   3  -1   3 493.490 16.3894   1 
  -3  -1  -3 509.789 15.3823   2 
  -3  -1  -3 503.715 15.8731   6 
  -3   1  -3 501.526 14.7147   6 
   3   1   3 521.788 14.7978   3 
  -3   1  -3 500.139 15.4916   2 
   3   1   3 532.790 15.8810   4 
   3   1   3 529.050 16.1231   6 
   3   1   3 517.778 15.3579   2 
   3   1   3 504.345 16.2051   9 
  -3   1  -3 500.959 15.9140   9 
   3   1   3 520.335 14.6752   5 
  -4  -1  -3 460.430 14.3459   2 
  -4  -1  -3 444.262 14.9827   6 
   4  -1   3 470.993 14.6127   2 
   4  -1   3 473.692 15.5295   9 
   4  -1   3 467.159 16.0245   1 
   4  -1   3 448.465 13.8432   6 
   4   1   3 452.368 15.2337   6 
   4   1   3 465.812 15.2648   4 
  -4   1  -3 471.458 14.5767   2 
   4   1   3 465.649 14.3211   2 
   4   1   3 477.507 13.8153   5 
  -4   1  -3 445.630 13.7405   3 
  -4   1  -3 451.353 13.6796   6 
  -4   1  -3 472.436 15.2838   9 
   4   1   3 462.798 15.5877   9 
   4   1   3 488.823 14.3787   3 
   5  -1   3 1464.80 40.7927   7 
   5  -1   3 1451.33 40.6764   2 
   5  -1   3 1433.58 41.8982   9 
  -5  -1  -3 1505.10 40.4421   2 
  -5  -1  -3 1419.55 41.4564   4 
   5  -1   3 1429.23 39.9001   6 
   5  -1   3 1308.61 41.4009   4 
   5  -1   3 1457.70 42.6883   1 
  -5  -1  -3 1395.92 41.1807   6 
   5   1   3 1472.98 40.2279   2 
  -5   1  -3 1479.32 41.7976   9 
   5   1   3 1493.92 39.9156   3 
  -5   1  -3 1398.18 39.7813   3 
   5   1   3 1471.14 39.9568   5 
  -5   1  -3 1427.82 39.6854   6 
   5   1   3 1461.44 42.0678   9 
  -5   1  -3 1429.79 40.5291   2 
   5   1   3 1401.84 41.9564   7 
   5   1   3 1429.90 41.4935   6 
   5   1   3 1435.72 41.8279   4 
  -6  -1  -3 92.2565 6.49706   4 
   6  -1   3 92.1453 6.69725   9 
   6  -1   3 81.8353 4.72026   6 
   6  -1   3 80.8637 6.14808   4 
   6  -1   3 93.8082 5.54407   7 
   6  -1   3 84.8217 5.27887   2 
  -6  -1  -3 81.2200 5.70189   6 
  -6  -1  -3 88.1316 5.15839   2 
   6  -1   3 82.7671 7.12273   1 
   6   1   3 93.9988 4.80543   3 
   6   1   3 87.7488 4.96573   2 
   6   1   3 78.1960 6.30270   7 
   6   1   3 88.7245 6.81099   9 
   6   1   3 88.8144 6.41486   4 
  -6   1  -3 85.3100 4.79389   3 
  -6   1  -3 86.0052 4.40968   6 
  -6   1  -3 82.6355 6.19506   9 
   6   1   3 86.4477 8.88424   8 
  -6   1  -3 88.1359 5.35345   2 
   6   1   3 77.7685 6.00239   6 
   6   1   3 86.7240 4.80453   5 
   7  -1   3 723.075 22.0354   2 
   7  -1   3 709.302 21.5006   6 
  -7  -1  -3 705.815 22.9064   6 
  -7  -1  -3 739.015 21.8568   2 
  -7  -1  -3 716.781 23.8112   4 
   7  -1   3 729.027 22.9616   7 
   7  -1   3 747.652 24.3233   9 
   7  -1   3 721.569 25.0234   1 
   7   1   3 702.365 28.4382   8 
  -7   1  -3 710.760 21.1679   6 
   7   1   3 687.450 21.3529   2 
  -7   1  -3 724.940 23.8672   9 
   7   1   3 701.338 24.2316   9 
  -7   1  -3 694.776 21.4823   3 
   7   1   3 726.815 21.8018   5 
   7   1   3 676.060 24.1781   7 
  -7   1  -3 723.576 22.2557   2 
   7   1   3 706.228 21.4755   3 
   7   1   3 684.147 23.2783   6 
   8  -1   3 477.987 15.9427   2 
   8  -1   3 477.729 18.4815   9 
  -8  -1  -3 495.739 15.7172   2 
   8  -1   3 453.036 17.0153   7 
   8  -1   3 468.593 19.4527   1 
  -8  -1  -3 456.274 18.1786   6 
   8   1   3 458.359 18.4173   9 
  -8   1  -3 471.674 18.1691   9 
   8   1   3 406.063 23.3299   8 
  -8   1  -3 470.620 15.1146   6 
   8   1   3 487.903 15.7202   3 
   8   1   3 482.935 15.3270   2 
   8   1   3 461.550 15.9088   5 
  -8   1  -3 472.533 15.6351   3 
  -8   1  -3 490.600 16.0300   2 
   8   1   3 465.007 17.4316   6 
  -9  -1  -3 624.345 21.4170   6 
   9  -1   3 598.378 19.6051   6 
   9  -1   3 616.286 20.0339   2 
  -9  -1  -3 670.703 19.8552   2 
   9  -1   3 616.845 24.4780   1 
   9   1   3 579.720 21.7619   6 
   9   1   3 601.405 23.1698   9 
  -9   1  -3 639.509 19.4511   6 
  -9   1  -3 657.887 24.4300   9 
   9   1   3 610.093 19.2603   2 
   9   1   3 593.193 20.3871   5 
  -9   1  -3 629.391 20.1372   2 
  -9   1  -3 613.867 20.0103   3 
  10  -1   3 11.9563 3.21287   2 
  10  -1   3 4.55728 4.70116   9 
  10  -1   3 6.87354 5.54377   8 
 -10  -1  -3 2.72689 3.45940   6 
  10  -1   3 9.98202 4.89704   1 
 -10  -1  -3 15.2847 3.56622   2 
  10   1   3 10.0243 2.71166   2 
 -10   1  -3 6.94659 3.47321   9 
  10   1   3 4.93155 6.19861   8 
 -10   1  -3 10.2533 3.28050   2 
  10   1   3 9.32004 4.06882   6 
 -10   1  -3 8.75868 3.79148   3 
  11  -1   3 14.1152 6.00390   1 
  11  -1   3 27.1122 6.35135   9 
  11  -1   3 24.6123 5.35290   2 
 -11   1  -3 27.6769 6.49367   9 
  11   1   3 21.7503 6.06901   1 
  11   1   3 38.5505 9.00439   9 
 -11   1  -3 30.6136 8.34731   3 
  12  -1   3 38.4197 11.1311   1 
  12  -1   3 46.0428 9.83581   9 
  12   1   3 41.9486 10.3441   1 
  12  -2  -3 388.745 18.1262   5 
 -12  -2   3 397.140 19.7018   4 
  12  -2  -3 397.887 20.5593   1 
  12   2  -3 366.785 18.1850   9 
 -12   2   3 402.548 17.6104   3 
  12   2  -3 338.529 19.7844   1 
  11  -2  -3 123.453 13.4103   8 
 -11  -2   3 145.074 12.3501   4 
  11  -2  -3 119.397 9.74729   9 
  11  -2  -3 132.166 12.4354   1 
  11   2  -3 123.527 10.3156   1 
  11   2  -3 130.598 10.5012   6 
  11   2  -3 132.925 11.1586   9 
 -11   2   3 141.816 10.4271   3 
  10  -2  -3 151.045 9.96873   9 
 -10  -2   3 141.485 11.3105   4 
  10  -2  -3 124.564 12.3508   8 
  10  -2  -3 130.666 11.6273   1 
  10   2  -3 155.820 10.9501   9 
 -10   2   3 143.861 9.91422   3 
 -10   2   3 150.066 9.57802   9 
  10   2  -3 123.882 14.6650   8 
 -10   2   3 152.508 7.20627   2 
  10   2  -3 134.555 10.2496   1 
  -9  -2   3 493.209 19.3732   4 
   9  -2  -3 483.391 20.3192   1 
   9  -2  -3 481.280 21.9244   8 
   9  -2  -3 489.347 18.2842   9 
  -9   2   3 453.217 17.8827   3 
   9   2  -3 457.260 15.2486   5 
   9   2  -3 489.727 19.0903   6 
  -9   2   3 480.417 15.9059   2 
   9   2  -3 492.498 19.1181   9 
  -9   2   3 507.963 18.1180   9 
   8  -2  -3 135.363 10.6877   8 
   8  -2  -3 130.039 8.23265   9 
   8  -2  -3 148.341 10.2732   1 
  -8  -2   3 123.622 9.14693   4 
   8  -2  -3 138.996 7.34950   7 
  -8   2   3 135.689 6.61636   2 
   8   2  -3 119.461 5.79713   5 
   8   2  -3 123.124 8.88386   6 
   8   2  -3 135.788 9.06745   9 
  -8   2   3 143.416 8.38122   3 
  -8   2   3 159.521 7.14962   2 
  -8   2   3 144.254 8.07434   9 
   8   2  -3 135.618 16.8496   8 
   7  -2  -3 1667.78 48.5510   9 
   7  -2  -3 1828.99 47.6351   7 
  -7  -2   3 1631.07 49.3085   4 
   7  -2  -3 1832.82 51.9081   8 
   7  -2  -3 1659.84 50.4573   1 
   7   2  -3 1624.02 48.2796   3 
  -7   2   3 1752.71 47.3982   2 
   7   2  -3 1648.16 49.5837   6 
   7   2  -3 1648.25 49.3531   9 
   7   2  -3 1583.42 45.9062   5 
  -7   2   3 1590.79 48.2497   3 
   7   2  -3 1709.88 54.6627   8 
  -7   2   3 1737.21 48.3585   9 
  -7   2   3 1617.28 46.9774   2 
  -6  -2   3 2918.48 85.6172   7 
   6  -2  -3 2982.33 85.9803   1 
   6  -2  -3 3007.03 84.1406   9 
   6  -2  -3 3150.64 86.6156   8 
   6  -2  -3 2846.70 84.4372   4 
  -6  -2   3 2910.23 84.7819   4 
   6  -2  -3 3235.01 83.1862   7 
  -6   2   3 3029.85 83.1314   7 
   6   2  -3 3051.84 89.7577   8 
   6   2  -3 3016.08 81.8496   5 
  -6   2   3 3156.40 83.9732   9 
  -6   2   3 3174.28 83.5201   2 
  -6   2   3 3140.62 86.3350   1 
   6   2  -3 3069.39 82.1957   2 
   6   2  -3 2986.71 84.3158   3 
   6   2  -3 3065.61 85.4216   6 
  -6   2   3 3020.61 84.1643   3 
   6   2  -3 3109.96 82.1829   2 
   6   2  -3 3108.10 85.7171   4 
   6   2  -3 3123.37 85.9139   7 
  -6   2   3 3051.03 83.2575   2 
  -5  -2   3 54.5627 4.95248   4 
   5  -2  -3 52.8062 5.08783   8 
   5  -2  -3 58.6426 5.68443   1 
  -5  -2   3 61.0310 7.20970   8 
   5   2  -3 61.2284 4.96602   4 
  -5   2   3 58.1674 5.49673   1 
   5   2  -3 51.7934 6.79066   8 
  -5   2   3 67.8458 4.31962   9 
   5   2  -3 50.3746 3.31686   2 
   5   2  -3 51.3860 4.91270   7 
   5   2  -3 57.5386 5.31699   6 
   5   2  -3 56.4245 3.53390   2 
  -5   2   3 53.4063 4.61221   3 
   5   2  -3 57.1646 4.38019   3 
  -5   2   3 54.7642 4.11122   2 
  -5   2   3 55.5825 4.28217   2 
  -5   2   3 52.7216 3.61257   7 
   4  -2  -3 3660.66 103.027   9 
  -4  -2   3 3675.55 104.234   7 
   4  -2  -3 3743.82 104.615   1 
  -4  -2   3 3751.10 106.870   8 
   4   2  -3 3797.84 103.374   2 
  -4   2   3 3837.07 102.006   7 
   4   2  -3 3848.73 104.587   7 
   4   2  -3 3973.84 103.812   3 
  -4   2   3 3802.90 103.203   2 
   4   2  -3 3876.88 104.524   6 
   4   2  -3 3918.82 107.340   8 
   4   2  -3 3754.79 102.408   2 
  -4   2   3 3807.14 103.097   2 
  -4   2   3 3846.03 102.906   9 
  -4   2   3 3891.51 104.802   1 
  -3  -2   3 2252.92 60.3033   5 
  -3  -2   3 2192.40 62.6430   7 
  -3  -2   3 2309.60 65.0745   8 
   3  -2  -3 2227.23 61.7348   9 
   3  -2  -3 2149.92 63.0095   1 
   3  -2  -3 2264.01 60.3811   6 
  -3   2   3 2159.00 60.2684   6 
   3   2  -3 2209.63 61.5753   2 
   3   2  -3 2288.26 61.6956   2 
   3   2  -3 2257.39 62.9624   6 
   3   2  -3 2239.13 61.6025   1 
  -3   2   3 2250.41 63.0936   1 
   3   2  -3 2262.48 60.3567   5 
   3   2  -3 2418.09 65.3796   8 
  -3   2   3 2325.61 60.7042   7 
  -3   2   3 2187.56 62.1252   2 
   3   2  -3 2344.58 62.7746   7 
  -3   2   3 2215.06 62.0379   2 
  -3   2   3 2387.25 61.7456   9 
   2   2  -3 5248.29 140.545   2 
  -1  -2   3 120.380 5.03468   1 
   1  -2  -3 112.875 5.27839   2 
  -1  -2   3 120.641 4.95812   7 
  -1  -2   3 116.715 5.38969   2 
  -1  -2   3 116.311 4.36845   5 
  -1  -2   3 121.160 6.35821   8 
   1  -2  -3 111.837 4.70072   6 
  -1   2   3 109.214 4.61472   6 
   1   2  -3 108.609 4.51808   1 
   1   2  -3 115.380 5.43329   6 
  -1   2   3 116.528 5.50304   1 
   1   2  -3 119.832 5.29326   2 
  -1   2   3 120.357 4.85260   9 
   1   2  -3 117.615 4.86898   7 
  -1   2   3 112.280 5.29345   2 
   0  -2  -3 4453.93 119.779   5 
   0  -2  -3 4516.93 121.304   1 
   1  -2   3 193.296 7.78664   9 
  -1  -2  -3 188.939 7.60308   6 
  -1  -2  -3 195.957 7.59719   2 
   1  -2   3 211.805 6.33849   7 
  -1  -2  -3 214.567 6.49851   5 
   1  -2   3 187.013 7.49399   1 
  -1  -2  -3 199.824 7.03186   4 
   1   2   3 202.481 7.73611   6 
  -1   2  -3 201.548 7.58424   1 
   1   2   3 199.763 8.02865   8 
  -1   2  -3 207.233 7.81403   2 
   1   2   3 193.668 7.63542   2 
  -1   2  -3 224.647 7.99114   9 
   2  -2   3 4668.28 130.909   2 
   2  -2   3 4882.19 129.816   1 
  -2  -2  -3 4804.01 129.278   2 
  -2  -2  -3 4976.32 127.618   5 
  -2   2  -3 4976.10 129.578   2 
  -2   2  -3 4831.84 129.771   1 
   2   2   3 4388.92 130.872   6 
   2   2   3 4897.96 130.124   1 
  -3  -2  -3 5236.48 145.169   6 
   3  -2   3 5186.01 144.788   2 
   3  -2   3 5199.14 145.449   1 
  -3  -2  -3 5306.15 144.488   2 
   3   2   3 5525.94 144.841   4 
   3   2   3 5364.75 144.523   2 
   3   2   3 5621.80 147.926   8 
   3   2   3 5508.46 145.739   1 
  -3   2  -3 5450.89 144.889   2 
   4  -2   3 367.784 13.8066   9 
   4  -2   3 379.367 14.3963   1 
  -4  -2  -3 390.763 12.9449   2 
  -4  -2  -3 364.799 13.6255   6 
   4  -2   3 390.773 13.4291   2 
  -4  -2  -3 382.157 13.3073   4 
   4  -2   3 392.364 11.6683   7 
   4   2   3 365.241 13.8692   6 
   4   2   3 372.951 13.5879   4 
  -4   2  -3 375.531 13.1959   2 
   4   2   3 383.942 12.9223   2 
   4   2   3 412.698 16.7622   8 
  -4   2  -3 400.782 13.6181   9 
  -4   2  -3 375.804 11.3221   6 
   5  -2   3 549.790 18.8393   9 
  -5  -2  -3 546.066 17.3717   2 
   5  -2   3 516.334 17.7058   2 
   5  -2   3 594.062 16.6109   7 
  -5  -2  -3 519.869 18.0188   4 
  -5  -2  -3 528.831 18.3889   6 
   5   2   3 550.804 18.4863   4 
   5   2   3 531.641 18.9753   7 
   5   2   3 548.008 18.8487   6 
   5   2   3 517.360 18.7466   9 
  -5   2  -3 530.737 15.5237   6 
  -5   2  -3 543.378 18.2573   9 
   5   2   3 553.690 17.0632   3 
  -5   2  -3 559.013 17.7997   2 
   5   2   3 535.711 17.2089   2 
  -6  -2  -3 1654.17 45.7963   2 
   6  -2   3 1602.35 48.4587   1 
   6  -2   3 1661.02 45.2784   7 
   6  -2   3 1605.69 47.7249   9 
   6  -2   3 1643.33 46.3988   2 
  -6  -2  -3 1605.28 47.0480   4 
   6   2   3 1497.99 47.8298   7 
   6   2   3 1617.45 44.0255   5 
   6   2   3 1606.73 45.5149   2 
   6   2   3 1598.44 47.5156   4 
   6   2   3 1662.30 52.5633   8 
   6   2   3 1606.78 47.9782   9 
  -6   2  -3 1580.89 47.8742   2 
   6   2   3 1649.48 47.6837   6 
  -6   2  -3 1550.37 45.2340   3 
  -6   2  -3 1633.06 43.7986   6 
   7  -2   3 588.250 22.1030   1 
   7  -2   3 593.508 18.7642   7 
   7  -2   3 572.798 21.1341   9 
  -7  -2  -3 584.290 20.3849   6 
   7  -2   3 612.998 19.5494   2 
  -7  -2  -3 604.883 18.8009   2 
  -7  -2  -3 571.747 20.5981   4 
  -7   2  -3 567.040 20.3849   9 
   7   2   3 570.740 17.2355   5 
  -7   2  -3 592.869 19.3127   2 
   7   2   3 591.906 25.9306   8 
   7   2   3 565.214 21.1285   9 
   7   2   3 575.432 18.5992   3 
  -7   2  -3 584.731 16.7832   6 
  -7   2  -3 559.820 18.4531   3 
   7   2   3 575.944 18.4716   2 
   7   2   3 566.778 20.8369   6 
   8  -2   3 735.570 25.6805   9 
  -8  -2  -3 758.685 22.7145   2 
  -8  -2  -3 713.706 24.6365   6 
  -8  -2  -3 703.605 25.1363   4 
   8  -2   3 653.904 28.9777   1 
   8  -2   3 754.160 23.5538   2 
  -8   2  -3 708.639 23.2085   2 
   8   2   3 713.506 21.4237   5 
   8   2   3 734.176 29.5860   9 
   8   2   3 695.445 25.0188   6 
   8   2   3 718.542 22.2982   2 
  -8   2  -3 727.796 22.7426   3 
  -8   2  -3 752.845 25.0241   9 
  -9  -2  -3 76.5756 7.58498   6 
   9  -2   3 74.1686 8.80539   9 
  -9  -2  -3 61.4747 8.69331   4 
   9  -2   3 70.6734 9.80708   1 
  -9  -2  -3 77.0651 5.78238   2 
   9   2   3 74.8971 10.4775   6 
   9   2   3 73.1621 8.90666   9 
   9   2   3 80.1083 5.65071   2 
  -9   2  -3 64.1380 6.44360   3 
  10  -2   3 399.847 20.0192   1 
  10  -2   3 414.455 22.6502   9 
 -10  -2  -3 430.432 14.5191   2 
 -10  -2  -3 423.563 18.9788   4 
  10  -2   3 391.782 15.3473   2 
  10   2   3 392.518 13.7456   2 
  10   2   3 390.044 17.7925   6 
  10   2   3 378.807 18.7511   9 
 -10   2  -3 379.822 15.2304   3 
 -10   2  -3 436.001 18.5596   9 
 -11  -2  -3 292.750 17.0290   6 
  11  -2   3 305.508 18.2409   1 
  11  -2   3 337.196 17.3694   9 
  11   2   3 326.903 24.5969   6 
 -11   2  -3 318.985 13.1742   2 
  11   2   3 308.153 17.3654   9 
 -11   2  -3 294.288 18.1446   9 
 -11  -3   3 7.14470 6.15668   4 
  11  -3  -3 0.08190 4.78284   1 
  11  -3  -3 0.09831 4.46222   9 
  11   3  -3 -5.2636 4.80366   9 
  11   3  -3 1.25835 4.75360   6 
 -11   3   3 7.41250 5.56786   3 
  10  -3  -3 590.257 24.8978   1 
 -10  -3   3 570.465 22.9974   4 
  10   3  -3 596.613 26.1800   6 
  10   3  -3 549.121 22.6872   9 
 -10   3   3 551.980 21.2597   3 
   9  -3  -3 112.812 10.7201   8 
  -9  -3   3 104.789 10.0493   4 
   9  -3  -3 121.923 9.11670   9 
   9  -3  -3 106.485 10.9284   1 
   9   3  -3 109.255 9.94114   9 
   9   3  -3 123.138 10.2502   6 
  -9   3   3 133.136 8.52083   9 
  -9   3   3 117.341 9.56961   3 
   8  -3  -3 692.053 23.7105   9 
   8  -3  -3 697.840 26.2921   1 
   8  -3  -3 709.554 26.3983   8 
  -8  -3   3 677.352 24.4774   4 
  -8   3   3 694.288 22.3678   2 
   8   3  -3 712.600 31.8166   6 
   8   3  -3 673.464 20.6110   2 
   8   3  -3 675.566 20.5833   2 
  -8   3   3 695.694 23.0708   9 
  -8   3   3 729.834 22.8830   2 
  -8   3   3 671.475 23.3696   3 
  -7  -3   3 70.5719 7.54381   4 
   7  -3  -3 74.6347 7.60278   8 
   7  -3  -3 76.7794 6.67839   9 
   7  -3  -3 69.7943 8.39387   1 
  -7   3   3 72.9957 8.35368   1 
  -7   3   3 63.1454 6.09039   2 
  -7   3   3 72.4952 6.15123   9 
  -7   3   3 56.8617 6.21461   2 
  -7   3   3 70.1666 6.79261   3 
   7   3  -3 57.4394 14.1549   8 
   7   3  -3 71.6070 5.03722   2 
   7   3  -3 69.4531 4.94546   2 
   7   3  -3 67.5600 8.06368   6 
   7   3  -3 73.2464 6.77651   1 
  -6  -3   3 719.855 27.6927   8 
   6  -3  -3 657.838 24.3149   1 
   6  -3  -3 688.634 22.4689   9 
   6  -3  -3 737.355 23.6694   8 
  -6  -3   3 680.827 23.1817   4 
   6   3  -3 696.844 22.7712   1 
  -6   3   3 725.438 22.4809   2 
  -6   3   3 675.094 22.4294   3 
  -6   3   3 677.517 22.1500   2 
   6   3  -3 683.295 27.6947   8 
  -6   3   3 696.603 22.0390   9 
   6   3  -3 675.642 22.5797   3 
   6   3  -3 707.761 24.2443   6 
   6   3  -3 692.002 21.2033   2 
   6   3  -3 661.000 21.1109   2 
  -6   3   3 706.559 24.5905   1 
  -5  -3   3 15.6353 3.66454   4 
  -5  -3   3 22.6930 6.79084   8 
   5  -3  -3 18.5124 4.01560   9 
   5  -3  -3 14.2206 3.56697   1 
  -5   3   3 11.2896 3.35194   1 
   5   3  -3 14.3889 2.99067   1 
   5   3  -3 8.62754 2.97767   6 
   5   3  -3 10.2722 2.75350   2 
   5   3  -3 24.9239 4.42861   3 
   5   3  -3 25.6265 4.62708   7 
  -5   3   3 16.3595 4.12236   2 
   5   3  -3 18.4100 6.52350   8 
  -5   3   3 16.2654 3.49494   9 
   4  -3  -3 3464.02 96.7779   1 
   4  -3  -3 3444.67 94.9431   9 
  -4  -3   3 3350.88 95.5033   4 
  -4  -3   3 3415.34 95.9214   7 
  -4  -3   3 3433.06 98.9853   8 
  -4   3   3 3516.36 95.2483   2 
   4   3  -3 3435.07 95.9109   7 
  -4   3   3 3473.93 96.6317   1 
   4   3  -3 3453.13 94.6487   2 
   4   3  -3 3752.26 99.9078   8 
   4   3  -3 3414.48 94.5931   2 
   4   3  -3 3483.18 94.8816   1 
  -4   3   3 3526.91 94.7674   9 
   4   3  -3 3461.36 96.4537   6 
  -4   3   3 3411.09 95.3178   2 
   3  -3  -3 632.868 21.6383   1 
  -3  -3   3 637.969 20.8427   7 
  -3  -3   3 620.266 20.7287   4 
  -3  -3   3 646.102 18.1275   5 
  -3  -3   3 672.952 23.5140   8 
   3  -3  -3 675.026 18.8535   6 
  -3   3   3 639.506 20.9313   2 
   3   3  -3 629.533 21.4164   6 
  -3   3   3 646.176 18.6577   6 
   3   3  -3 623.847 20.2612   2 
   3   3  -3 646.010 20.2187   1 
   3   3  -3 706.589 21.2562   7 
  -3   3   3 679.542 20.2673   9 
  -3   3   3 667.183 21.7328   1 
   3   3  -3 627.780 23.1782   8 
  -3   3   3 633.269 20.8284   2 
   3   3  -3 679.067 20.5798   2 
  -2  -3   3 1585.37 44.7381   7 
  -2  -3   3 1600.48 43.0762   5 
   2  -3  -3 1637.61 43.8022   6 
  -2  -3   3 1548.31 44.1835   1 
  -2  -3   3 1494.25 48.7725   8 
   2  -3  -3 1550.76 45.8185   1 
   2   3  -3 1572.63 44.8835   2 
  -2   3   3 1575.89 45.1947   2 
   2   3  -3 1586.99 45.5327   6 
   2   3  -3 1564.68 44.0777   1 
  -2   3   3 1581.16 45.3346   2 
  -2   3   3 1554.68 45.6088   1 
   2   3  -3 1558.13 44.9308   2 
  -2   3   3 1613.36 44.5499   9 
   2   3  -3 1641.03 44.7927   7 
  -2   3   3 1556.03 43.5448   6 
  -1  -3   3 433.546 13.7729   5 
   1  -3  -3 451.539 16.5615   1 
   1  -3  -3 489.359 13.7557   8 
   1  -3  -3 444.795 14.5005   6 
  -1  -3   3 472.680 14.5248   7 
   1  -3  -3 459.524 15.4107   2 
  -1  -3   3 466.054 15.0044   1 
  -1  -3   3 451.079 16.8135   8 
   1   3  -3 472.804 14.4690   7 
  -1   3   3 467.256 14.8712   9 
   1   3  -3 459.299 15.3389   2 
  -1   3   3 432.919 15.3221   2 
   1   3  -3 450.677 15.2492   2 
   1   3  -3 412.933 15.0946   6 
  -1   3   3 454.198 15.6627   1 
   1   3  -3 467.908 15.5521   9 
   1   3  -3 429.985 14.4577   1 
  -1   3   3 425.003 14.2899   6 
   0  -3  -3 2690.60 73.9876   6 
   0  -3  -3 2699.51 73.5426   8 
   0  -3  -3 2730.33 75.2088   1 
   0  -3  -3 2688.45 74.3796   2 
   0  -3   3 2694.60 73.8380   1 
   0  -3   3 2696.72 72.7512   7 
   0  -3  -3 2700.15 72.9766   5 
   0  -3   3 2658.06 74.5128   2 
   0   3   3 2688.13 74.4711   2 
   0   3  -3 2715.11 73.8618   1 
   0   3  -3 2556.99 75.2143   6 
   0   3   3 2706.25 74.6122   1 
   0   3  -3 2660.67 74.4353   9 
   0   3  -3 2757.09 72.7475   7 
   0   3  -3 2649.20 74.4339   2 
   0   3  -3 2635.44 74.3257   2 
   0   3   3 2754.17 73.9741   6 
  -1  -3  -3 77.0758 5.15768   6 
   1  -3   3 68.1349 3.21863   7 
  -1  -3  -3 77.1453 3.71401   5 
  -1  -3  -3 67.2879 5.90492   1 
   1  -3   3 67.6377 5.57651   2 
  -1  -3  -3 66.3639 4.91589   2 
   1   3   3 69.9055 5.06520   6 
  -1   3  -3 79.1037 5.16538   1 
   1   3   3 73.7076 6.12391   1 
  -1   3  -3 60.0171 4.84585   9 
  -1   3  -3 69.3794 4.40500   6 
   1   3   3 64.1621 5.20554   2 
   1   3   3 71.8551 5.20108   8 
  -1   3  -3 65.6872 5.11592   2 
  -2  -3  -3 133.401 4.64818   5 
   2  -3   3 126.119 7.13535   1 
  -2  -3  -3 129.890 6.68966   2 
  -2  -3  -3 124.009 6.18885   4 
   2  -3   3 121.802 7.26964   2 
  -2  -3  -3 125.582 6.89311   6 
   2  -3   3 118.230 6.84333   9 
  -2  -3  -3 112.177 7.17086   1 
   2   3   3 135.419 7.83046   8 
   2   3   3 116.090 6.81491   6 
   2   3   3 117.034 6.71323   2 
   2   3   3 125.765 7.87244   1 
  -2   3  -3 127.948 6.99998   2 
  -2   3  -3 132.165 7.07786   1 
  -2   3  -3 136.552 6.99130   9 
  -2   3  -3 132.474 5.70650   6 
  -3  -3  -3 85.9760 5.58962   2 
   3  -3   3 81.5050 6.12705   2 
  -3  -3  -3 75.9351 5.80503   6 
  -3  -3  -3 85.1672 5.49842   4 
   3  -3   3 84.1058 6.17574   9 
   3  -3   3 75.7403 6.15388   1 
  -3   3  -3 86.7092 5.90593   9 
   3   3   3 71.3635 5.65469   2 
  -3   3  -3 75.3155 6.04787   1 
  -3   3  -3 78.8089 5.73363   2 
   3   3   3 82.6894 7.18937   8 
   3   3   3 65.9781 6.24559   1 
   3   3   3 80.0132 5.78574   7 
  -3   3  -3 84.4362 4.23360   6 
  -4  -3  -3 3425.18 94.0409   2 
  -4  -3  -3 3382.23 94.0398   4 
   4  -3   3 3338.74 94.9699   9 
   4  -3   3 3357.63 95.4838   1 
   4  -3   3 3308.43 94.5316   2 
  -4  -3  -3 3447.05 96.8247   6 
   4   3   3 3460.86 94.1433   2 
  -4   3  -3 3458.83 94.6276   9 
  -4   3  -3 3481.55 91.7863   6 
   4   3   3 3483.99 98.4652   8 
   4   3   3 3273.31 95.1412   6 
   4   3   3 3542.40 95.6161   1 
  -4   3  -3 3526.89 95.4705   2 
   4   3   3 3401.68 95.3541   7 
  -4   3  -3 3421.67 95.5534   1 
   5  -3   3 15.1111 3.65816   9 
  -5  -3  -3 13.7264 3.15192   2 
  -5  -3  -3 5.83429 2.74780   6 
   5  -3   3 8.23147 3.42667   2 
   5  -3   3 7.19877 3.38739   1 
  -5  -3  -3 18.8120 4.80005   4 
   5   3   3 10.2222 3.04826   2 
   5   3   3 6.31572 4.22799   8 
   5   3   3 6.18760 3.36724   1 
  -5   3  -3 6.60028 2.87005   2 
   5   3   3 8.02001 3.26332   7 
  -5   3  -3 13.2164 3.33749   9 
   5   3   3 14.4712 3.59190   4 
   5   3   3 9.68294 3.29366   6 
   6  -3   3 1525.16 46.8255   9 
   6  -3   3 1611.17 42.4490   7 
  -6  -3  -3 1527.02 45.9070   4 
   6  -3   3 1574.74 45.8446   2 
   6  -3   3 1509.74 47.6134   1 
  -6  -3  -3 1515.00 46.5642   6 
  -6  -3  -3 1579.52 44.9148   2 
   6   3   3 1512.36 44.7083   2 
   6   3   3 1525.79 51.5961   8 
   6   3   3 1488.56 46.7907   6 
   6   3   3 1547.77 47.3480   1 
  -6   3  -3 1575.63 46.0431   9 
   6   3   3 1568.22 45.0648   3 
   6   3   3 1573.03 47.3101   9 
  -6   3  -3 1568.04 45.6329   2 
  -7  -3  -3 4.88199 3.33503   6 
   7  -3   3 5.16326 5.05734   1 
  -7  -3  -3 2.19672 3.11247   2 
   7  -3   3 7.98868 3.69140   2 
  -7  -3  -3 3.38932 3.99759   4 
   7  -3   3 11.5082 4.20687   9 
  -7   3  -3 9.50657 3.61547   2 
  -7   3  -3 5.40189 3.33468   3 
   7   3   3 6.32818 4.03149   1 
   7   3   3 8.06462 3.15004   2 
   7   3   3 6.81152 3.77859   6 
   7   3   3 9.96240 3.44540   3 
   7   3   3 7.98070 5.41149   8 
  -7   3  -3 6.34755 3.60058   9 
   7   3   3 4.67102 4.89679   9 
   8  -3   3 1903.83 53.9537   2 
   8  -3   3 1896.44 59.7298   9 
  -8  -3  -3 1820.23 52.4334   2 
  -8  -3  -3 1865.04 54.9320   4 
   8  -3   3 1849.30 56.9847   1 
   8   3   3 1773.93 55.8875   9 
   8   3   3 1732.36 55.4018   6 
  -8   3  -3 1851.17 54.9736   9 
   8   3   3 1808.65 52.1724   2 
  -8   3  -3 1791.43 52.3786   3 
   9  -3   3 2.91660 5.06664   1 
  -9  -3  -3 5.99322 3.51943   6 
  -9  -3  -3 7.26001 3.42808   2 
   9  -3   3 -0.2094 3.68503   2 
   9  -3   3 3.92697 4.62175   9 
  -9  -3  -3 8.75615 5.34095   4 
   9   3   3 6.34557 4.93193   9 
  -9   3  -3 11.1989 4.40332   3 
   9   3   3 1.85706 3.85037   2 
  -9   3  -3 1.13523 2.69889   2 
   9   3   3 5.80050 6.43040   8 
   9   3   3 1.81500 4.14434   6 
 -10  -3  -3 88.3858 9.41923   6 
  10  -3   3 93.4280 12.3098   1 
  10  -3   3 66.3136 10.1945   9 
 -10  -3  -3 93.1225 11.1851   4 
 -10   3  -3 98.2122 8.39742   3 
  10   3   3 93.2130 6.64408   2 
  10   3   3 87.1820 10.8200   9 
  10   3   3 91.4941 10.6571   6 
 -10   3  -3 96.2711 9.63440   9 
 -10   3  -3 89.5711 8.12630   2 
 -11  -3  -3 41.8095 10.7743   4 
  11  -3   3 50.1541 12.0608   1 
  11  -3   3 52.7348 9.99530   9 
  11   3   3 53.8647 10.5286   9 
  11   3   3 35.6501 9.21125   6 
 -11  -4   3 11.1975 9.31969   4 
  11  -4  -3 5.31212 6.01838   1 
 -11   4   3 7.36056 5.81479   3 
  11   4  -3 5.50277 5.35700   9 
  10  -4  -3 204.633 12.7475   9 
  10  -4  -3 239.273 16.2045   1 
 -10  -4   3 213.926 14.8487   4 
  10   4  -3 194.917 14.0142   9 
 -10   4   3 205.382 11.4193   2 
 -10   4   3 211.817 13.2897   3 
  10   4  -3 213.246 14.7629   6 
   9  -4  -3 11.1596 5.98280   1 
  -9  -4   3 13.4871 6.06818   4 
   9  -4  -3 9.13140 6.90140   9 
   9   4  -3 8.19375 2.83319   2 
  -9   4   3 7.71362 4.43799   2 
   9   4  -3 12.0736 5.65728   6 
  -9   4   3 18.1334 5.36812   3 
   9   4  -3 11.9663 5.73253   9 
   8  -4  -3 481.279 18.5403   9 
  -8  -4   3 458.111 19.5524   4 
  -8   4   3 459.317 18.4265   3 
   8   4  -3 445.414 24.8981   8 
   8   4  -3 456.533 18.8288   1 
   8   4  -3 470.800 16.2077   2 
  -8   4   3 469.799 17.6363   9 
  -8   4   3 482.579 20.2352   2 
   8   4  -3 500.003 20.8468   6 
   7  -4  -3 26.2088 5.81828   1 
   7  -4  -3 16.4628 5.54983   8 
  -7  -4   3 7.26465 4.63305   4 
   7  -4  -3 14.3190 4.13505   9 
   7   4  -3 8.09425 3.44919   2 
  -7   4   3 12.1745 4.28894   2 
  -7   4   3 19.4165 4.93990   3 
   7   4  -3 10.8821 3.86798   1 
   7   4  -3 15.4297 4.90330   6 
  -7   4   3 19.9313 5.35934   9 
  -7   4   3 19.2566 5.32999   2 
   6  -4  -3 1457.67 43.3829   9 
  -6  -4   3 1418.81 48.7657   8 
  -6  -4   3 1416.45 43.9875   4 
   6   4  -3 1415.34 54.0268   8 
   6   4  -3 1447.34 43.5647   1 
   6   4  -3 1464.82 42.5242   2 
  -6   4   3 1509.44 43.6767   2 
  -6   4   3 1466.90 42.7685   9 
   6   4  -3 1409.52 53.4859   6 
  -6   4   3 1450.90 43.2871   2 
   6   4  -3 1430.22 42.3960   2 
   5  -4  -3 3.42037 2.94577   9 
   5  -4  -3 7.23994 3.73158   1 
  -5  -4   3 2.64179 4.32822   8 
  -5  -4   3 8.65729 4.11386   4 
  -5   4   3 0.62794 3.22358   1 
  -5   4   3 2.11714 2.63309   9 
   5   4  -3 2.37489 2.69908   2 
   5   4  -3 -0.5925 3.48643   6 
   5   4  -3 7.31807 3.36212   2 
  -5   4   3 -4.7281 3.03415   2 
   5   4  -3 3.45174 4.20073   8 
  -5   4   3 -2.3902 3.07787   2 
   5   4  -3 1.76215 2.93325   1 
   4  -4  -3 721.867 26.3996   1 
  -4  -4   3 766.342 28.6679   8 
  -4  -4   3 759.348 25.3905   4 
   4   4  -3 785.051 25.6262   7 
  -4   4   3 785.172 25.4535   2 
  -4   4   3 799.495 24.6732   9 
  -4   4   3 790.519 22.0881   6 
   4   4  -3 804.470 26.4828   6 
  -4   4   3 785.982 26.5524   1 
   4   4  -3 772.582 24.9129   2 
  -4   4   3 779.332 25.4185   2 
   4   4  -3 751.885 24.7638   2 
   4   4  -3 751.916 24.7987   1 
  -3  -4   3 449.658 13.2232   5 
   3  -4  -3 444.274 17.5176   1 
  -3  -4   3 459.313 19.2178   8 
  -3  -4   3 441.206 16.4963   4 
  -3   4   3 439.557 14.1083   6 
   3   4  -3 448.737 17.0530   6 
  -3   4   3 447.255 15.7884   9 
  -3   4   3 444.510 17.2196   1 
   3   4  -3 464.605 16.3618   7 
   3   4  -3 438.727 15.4092   1 
   3   4  -3 429.756 16.1368   2 
  -3   4   3 447.819 16.6702   2 
  -3   4   3 452.107 16.6966   2 
   3   4  -3 437.994 16.2883   2 
  -2  -4   3 4129.16 114.162   5 
   2  -4  -3 4360.45 115.423   6 
  -2  -4   3 4198.17 115.977   1 
  -2  -4   3 4233.59 119.354   8 
   2  -4  -3 4274.69 118.637   1 
  -2   4   3 4268.17 117.171   2 
   2   4  -3 4273.40 117.309   6 
   2   4  -3 4291.30 116.849   2 
  -2   4   3 4432.53 116.438   9 
  -2   4   3 4195.30 115.051   6 
  -2   4   3 4278.12 113.741   7 
   2   4  -3 4288.43 116.014   7 
   2   4  -3 4295.14 116.991   2 
   2   4  -3 4097.78 115.683   1 
  -2   4   3 4191.75 117.632   2 
   1  -4  -3 23.0694 3.93407   6 
  -1  -4   3 20.5623 3.31630   5 
  -1  -4   3 20.2875 4.82342   1 
  -1  -4   3 31.8128 5.66257   8 
   1  -4  -3 23.9351 6.32309   1 
  -1   4   3 33.2707 4.64357   9 
   1   4  -3 30.7792 3.94877   7 
  -1   4   3 20.6629 4.03725   6 
  -1   4   3 20.6847 4.13905   2 
   1   4  -3 29.3207 4.95171   6 
   1   4  -3 28.9383 4.24841   1 
  -1   4   3 32.3029 3.31240   7 
  -1   4   3 38.5101 5.32297   1 
  -1   4   3 22.7193 5.04936   2 
   1   4  -3 26.0163 4.84513   2 
   1   4  -3 17.8754 4.80507   2 
   0  -4   3 363.186 15.5881   8 
   0  -4  -3 380.501 14.4782   2 
   0  -4  -3 374.333 12.6686   5 
   0  -4   3 360.546 14.4249   1 
   0  -4  -3 380.332 13.8612   6 
   0  -4  -3 370.078 15.3406   1 
   0  -4  -3 390.708 13.5229   8 
   0   4   3 364.528 13.7082   6 
   0   4  -3 374.815 14.4547   2 
   0   4   3 361.224 14.5971   2 
   0   4  -3 404.801 15.0502   9 
   0   4  -3 373.876 12.2189   7 
   0   4   3 365.931 12.8558   7 
   0   4  -3 375.898 14.5528   2 
   0   4  -3 381.481 13.9166   6 
   0   4  -3 360.125 13.7391   1 
   0   4   3 377.586 14.5095   1 
  -1  -4  -3 37.7567 5.11165   6 
  -1  -4  -3 37.1989 5.91059   1 
  -1  -4  -3 48.8951 3.73432   5 
   1  -4   3 42.2497 5.30148   1 
   1   4   3 48.2164 5.85542   2 
  -1   4  -3 45.1251 5.60323   2 
   1   4   3 44.5637 4.71936   7 
  -1   4  -3 40.8072 4.63903   6 
  -1   4  -3 45.1990 7.90883   9 
  -1   4  -3 40.5776 5.18112   2 
   1   4   3 46.1667 5.64210   1 
  -1   4  -3 41.7270 5.25280   1 
   1   4   3 37.3256 5.18422   6 
  -2  -4  -3 4996.03 137.212   1 
  -2  -4  -3 5020.52 136.641   2 
  -2  -4  -3 4992.24 135.880   4 
   2  -4   3 4958.06 137.017   1 
  -2  -4  -3 5176.75 133.645   5 
   2   4   3 5130.21 137.878   1 
  -2   4  -3 5078.68 137.102   1 
  -2   4  -3 4925.84 136.816   2 
  -2   4  -3 5002.80 136.920   9 
  -2   4  -3 4856.87 136.816   2 
   2   4   3 4939.22 136.851   2 
   2   4   3 5009.62 138.114   8 
  -2   4  -3 5038.35 135.042   6 
   2   4   3 4905.78 136.310   7 
   2   4   3 4964.79 136.852   6 
  -3  -4  -3 556.787 18.9048   2 
  -3  -4  -3 546.558 19.4972   6 
  -3  -4  -3 523.594 18.2800   4 
   3  -4   3 545.768 19.5707   2 
   3  -4   3 516.755 19.1866   9 
   3  -4   3 521.826 19.5621   1 
  -3   4  -3 538.429 19.2007   2 
  -3   4  -3 530.145 19.4917   1 
  -3   4  -3 534.939 19.0240   9 
   3   4   3 554.550 21.2240   8 
   3   4   3 553.571 20.1122   1 
  -3   4  -3 542.283 19.2947   2 
  -3   4  -3 543.587 16.8165   6 
   3   4   3 510.281 18.9303   2 
   3   4   3 517.982 18.9978   7 
   3   4   3 510.489 19.3684   6 
  -4  -4  -3 457.906 16.3757   2 
   4  -4   3 426.053 17.0439   2 
  -4  -4  -3 447.833 17.3869   6 
   4  -4   3 431.857 17.5291   1 
  -4  -4  -3 425.814 16.1377   4 
   4  -4   3 414.672 16.9067   9 
   4   4   3 424.260 18.4431   7 
   4   4   3 440.248 19.5691   8 
   4   4   3 419.503 17.2774   6 
  -4   4  -3 435.062 13.7630   6 
  -4   4  -3 445.208 17.5915   1 
  -4   4  -3 429.385 16.6232   9 
  -4   4  -3 464.608 16.8929   2 
   4   4   3 430.898 16.5332   2 
   4   4   3 457.899 17.9641   1 
  -5  -4  -3 88.3716 7.02073   2 
  -5  -4  -3 81.6243 7.29415   4 
   5  -4   3 87.2733 8.20456   9 
   5  -4   3 101.793 9.13272   1 
   5  -4   3 87.2531 8.09178   2 
   5   4   3 87.5179 10.4775   8 
   5   4   3 80.1352 7.22800   2 
  -5   4  -3 82.8747 7.33583   9 
  -5   4  -3 79.6734 7.50601   2 
   5   4   3 82.6263 8.55825   6 
  -5   4  -3 85.3313 4.01445   6 
   5   4   3 70.1586 8.14976   1 
  -5   4  -3 81.5775 4.10623   6 
  -5   4  -3 86.7002 8.56332   1 
   6  -4   3 384.046 16.7136   9 
  -6  -4  -3 383.220 15.7361   4 
   6  -4   3 375.217 16.0909   2 
  -6  -4  -3 362.696 14.8238   2 
   6  -4   3 361.530 20.0781   1 
   6   4   3 368.019 17.1350   1 
   6   4   3 420.288 30.7508   8 
   6   4   3 381.463 17.2416   6 
  -6   4  -3 349.243 15.3938   9 
   6   4   3 387.069 15.3819   2 
  -6   4  -3 393.019 16.1968   2 
   7  -4   3 115.631 11.2008   1 
  -7  -4  -3 76.2017 8.89754   4 
   7  -4   3 97.2076 9.52805   9 
   7   4   3 77.6667 9.89267   6 
   7   4   3 103.921 9.95682   1 
   7   4   3 96.3879 7.67421   2 
   7   4   3 98.2287 10.3184   9 
  -7   4  -3 95.5293 8.69033   2 
  -7   4  -3 107.846 13.2275   9 
  -8  -4  -3 62.2588 9.48780   4 
   8  -4   3 63.0244 10.5862   1 
   8  -4   3 49.2137 8.91731   9 
  -8  -4  -3 56.9585 8.62009   6 
   8   4   3 55.1044 9.22857   6 
  -8   4  -3 50.0130 7.52816   3 
  -8   4  -3 69.2074 8.02438   2 
   8   4   3 62.1507 6.84895   2 
   8   4   3 66.8533 9.40445   1 
   8   4   3 77.7157 12.8958   8 
   8   4   3 55.7284 9.97368   9 
   9  -4   3 29.7024 7.02686   1 
   9  -4   3 31.6656 6.87959   9 
  -9  -4  -3 25.1653 6.61309   4 
  -9  -4  -3 21.4013 4.67780   2 
   9   4   3 27.4092 6.18843   2 
   9   4   3 30.1381 6.98481   9 
  -9   4  -3 20.2343 5.28667   3 
  -9   4  -3 19.5939 5.50013   9 
   9   4   3 30.8976 8.57725   1 
   9   4   3 12.3894 5.80912   6 
  -9   4  -3 17.8315 5.34092   2 
 -10  -4  -3 445.235 20.7048   4 
  10  -4   3 439.247 22.5567   1 
  10  -4   3 438.217 20.6228   9 
  10   4   3 397.634 21.1158   9 
  10   4   3 388.802 15.9617   2 
  10   4   3 427.204 21.3637   6 
 -10   4  -3 433.390 17.7185   3 
   9  -5  -3 130.034 22.6254   1 
   9  -5  -3 69.2209 11.4455   9 
  -9  -5   3 83.6621 12.1531   4 
  -9   5   3 80.9222 10.7662   3 
   9   5  -3 84.1136 11.5717   6 
   9   5  -3 75.2143 6.80949   2 
  -8  -5   3 394.382 18.8787   4 
   8  -5  -3 381.429 20.3585   1 
   8  -5  -3 406.460 17.5323   9 
   8   5  -3 429.344 20.4166   6 
  -8   5   3 391.008 19.2369   2 
  -8   5   3 417.075 18.2744   3 
   8   5  -3 401.528 16.3575   2 
  -7  -5   3 14.4939 5.78267   4 
   7  -5  -3 19.7122 5.87556   1 
   7   5  -3 6.12848 5.20279   6 
   7   5  -3 14.3373 6.87716   8 
   7   5  -3 17.1016 4.61412   2 
  -7   5   3 16.8458 5.33889   2 
  -7   5   3 14.0310 4.97272   2 
  -7   5   3 12.7125 5.40994   1 
  -7   5   3 19.8059 4.36579   9 
  -6  -5   3 203.333 12.6467   4 
   6  -5  -3 196.591 13.4832   1 
  -6   5   3 217.726 20.9431   1 
   6   5  -3 203.935 13.9222   6 
  -6   5   3 196.969 11.8979   2 
  -6   5   3 199.396 10.6917   9 
   6   5  -3 188.657 11.7103   1 
   6   5  -3 222.987 11.3613   2 
  -5  -5   3 56.3728 8.15860   4 
  -5  -5   3 48.9745 9.82862   8 
   5  -5  -3 48.5416 8.81036   1 
  -5   5   3 54.1003 6.45446   9 
   5   5  -3 45.5125 8.34404   6 
  -5   5   3 63.0568 8.89288   1 
  -5   5   3 55.4048 7.67511   2 
   5   5  -3 40.1251 7.08078   2 
   5   5  -3 52.0667 6.93242   2 
   5   5  -3 56.8312 6.59103   1 
  -4  -5   3 1826.27 57.9683   8 
  -4  -5   3 1780.14 53.9913   4 
  -4   5   3 1848.39 53.1873   9 
  -4   5   3 1855.36 50.2533   6 
   4   5  -3 1748.59 53.4186   2 
  -4   5   3 1802.98 54.0981   2 
   4   5  -3 1741.74 52.6169   1 
  -4   5   3 1871.80 56.0437   1 
  -3  -5   3 960.144 26.6441   5 
   3  -5  -3 929.454 33.0552   1 
  -3  -5   3 912.797 30.5538   4 
  -3  -5   3 924.223 33.5043   8 
   3   5  -3 962.318 30.9729   2 
  -3   5   3 937.857 31.4652   1 
   3   5  -3 876.017 29.6574   7 
   3   5  -3 941.424 31.2613   6 
  -3   5   3 968.483 30.0776   9 
  -3   5   3 926.472 31.0692   2 
  -3   5   3 954.999 27.9312   6 
  -3   5   3 934.447 31.0356   2 
   3   5  -3 924.079 30.4847   2 
   3   5  -3 923.800 29.3456   1 
  -2  -5   3 2091.48 57.9602   5 
  -2  -5   3 2064.31 63.6394   8 
  -2  -5   3 2154.50 60.5640   1 
   2  -5  -3 2114.56 63.2871   1 
   2   5  -3 2166.87 61.9320   9 
  -2   5   3 2080.35 61.9504   1 
   2   5  -3 2036.39 60.1157   1 
  -2   5   3 2077.85 59.0624   6 
   2   5  -3 2141.73 61.6140   2 
  -2   5   3 1993.93 61.4571   2 
  -2   5   3 2146.58 60.7073   9 
  -2   5   3 2076.92 61.4886   2 
  -2   5   3 2121.36 57.0614   7 
   2   5  -3 2068.38 61.1806   2 
   2   5  -3 2098.18 59.7792   7 
   2   5  -3 2127.54 61.4936   6 
   1  -5  -3 504.603 17.5470   5 
  -1  -5   3 502.920 20.8450   8 
   1  -5  -3 531.888 21.0622   1 
   1  -5  -3 529.941 18.3642   6 
   1  -5  -3 478.778 16.9443   8 
  -1  -5   3 546.652 17.1082   5 
  -1  -5   3 507.617 19.1148   1 
   1   5  -3 513.923 18.9343   6 
  -1   5   3 504.835 19.6418   1 
  -1   5   3 523.577 18.9908   9 
  -1   5   3 513.141 18.0080   6 
   1   5  -3 496.682 19.4072   2 
  -1   5   3 509.402 19.8223   2 
  -1   5   3 541.544 20.0128   2 
  -1   5   3 493.456 16.4034   7 
   1   5  -3 520.403 19.6070   9 
   1   5  -3 530.576 19.8545   2 
   1   5  -3 568.928 19.5136   7 
   1   5  -3 506.942 18.6781   1 
   0  -5   3 1991.54 58.9561   1 
   0  -5  -3 2029.20 60.1846   1 
   0  -5  -3 2030.98 58.2628   6 
   0  -5  -3 1958.23 56.3342   5 
   0  -5   3 1941.05 60.0382   8 
   0  -5  -3 2077.33 57.6862   8 
   0   5   3 2099.03 58.7609   9 
   0   5   3 1982.76 59.2490   2 
   0   5   3 1994.40 56.6182   7 
   0   5  -3 1985.22 57.9231   6 
   0   5   3 2019.92 57.8801   6 
   0   5   3 1938.78 59.3318   2 
   0   5  -3 2054.14 55.8044   7 
   0   5  -3 1965.15 58.9505   2 
   0   5  -3 2053.77 59.2518   9 
   0   5  -3 1991.52 59.1016   2 
   0   5  -3 1961.50 58.6079   1 
   0   5   3 2061.90 59.4199   1 
  -1  -5  -3 238.368 11.8300   6 
   1  -5   3 235.302 12.8963   1 
  -1  -5  -3 241.810 12.8757   1 
  -1  -5  -3 247.198 9.54989   5 
   1  -5   3 241.513 12.7366   8 
   1   5   3 213.281 10.5262   7 
   1   5   3 263.693 12.8521   2 
  -1   5  -3 250.322 11.0041   6 
  -1   5  -3 254.508 12.4389   2 
   1   5   3 244.437 12.3958   1 
  -1   5  -3 243.408 12.2801   2 
  -1   5  -3 249.488 11.9976   1 
   1   5   3 240.236 12.7246   2 
  -1   5  -3 231.802 12.0327   9 
   1   5   3 238.181 11.7764   6 
   2  -5   3 27.9045 6.57301   1 
  -2  -5  -3 27.2198 3.57001   5 
  -2  -5  -3 23.0617 6.16755   2 
  -2  -5  -3 18.8135 4.59975   1 
  -2  -5  -3 22.6348 5.48786   4 
  -2  -5  -3 25.2249 6.11923   6 
  -2   5  -3 23.2230 4.79692   6 
   2   5   3 25.6284 6.69846   2 
   2   5   3 25.5181 6.46554   2 
  -2   5  -3 25.0193 6.40797   9 
  -2   5  -3 30.6722 6.57073   2 
  -2   5  -3 24.3489 4.85342   2 
   2   5   3 32.4545 6.55079   6 
  -2   5  -3 21.0068 6.10635   1 
   2   5   3 26.9755 5.75513   7 
   2   5   3 31.8023 6.39992   1 
  -3  -5  -3 31.3048 6.10260   4 
   3  -5   3 46.8026 7.46102   1 
  -3  -5  -3 43.7823 3.11891   5 
  -3  -5  -3 51.9109 7.13066   6 
   3   5   3 43.0233 9.07363   2 
  -3   5  -3 31.7128 6.81369   2 
  -3   5  -3 29.0466 6.57920   1 
  -3   5  -3 35.0047 7.54316   2 
   3   5   3 48.5180 11.1322   2 
  -3   5  -3 37.3714 4.91332   6 
   3   5   3 44.7869 7.25667   6 
  -3   5  -3 32.9215 6.60080   9 
   3   5   3 34.3453 7.96426   1 
   3   5   3 35.1492 7.24625   8 
  -4  -5  -3 337.009 14.6386   4 
   4  -5   3 372.661 19.3171   1 
  -4  -5  -3 373.480 16.4282   6 
  -4   5  -3 336.789 15.5188   2 
  -4   5  -3 323.094 16.1495   1 
   4   5   3 357.129 18.0854   8 
   4   5   3 360.621 16.3996   6 
  -4   5  -3 347.639 12.1260   6 
   4   5   3 342.151 16.5432   1 
  -4   5  -3 335.518 16.5110   2 
   4   5   3 337.293 15.5331   2 
   5  -5   3 92.6471 9.48381   9 
   5  -5   3 102.414 10.3303   1 
  -5  -5  -3 104.786 8.95975   4 
   5   5   3 96.8372 9.03062   2 
   5   5   3 72.7323 13.0415   8 
  -5   5  -3 84.8483 8.88393   2 
  -5   5  -3 97.5937 9.89521   1 
   5   5   3 116.381 10.3632   1 
  -5   5  -3 93.9459 5.00208   6 
   5   5   3 91.9967 10.0987   6 
   6  -5   3 2.44478 4.62827   9 
  -6  -5  -3 9.45176 4.94860   4 
  -6  -5  -3 16.1580 5.41937   2 
   6  -5   3 7.29914 5.36019   1 
   6   5   3 0.04585 4.46604   6 
   6   5   3 -0.2480 4.10271   2 
   6   5   3 8.76915 4.93273   1 
   6   5   3 8.42010 9.36810   8 
  -6   5  -3 -2.5206 4.11538   1 
  -6   5  -3 12.6852 4.83012   2 
   7  -5   3 105.640 12.1112   1 
   7  -5   3 101.195 10.8027   9 
  -7  -5  -3 100.925 10.7978   6 
  -7  -5  -3 107.404 9.36664   2 
  -7  -5  -3 112.570 10.6867   4 
   7   5   3 82.9869 10.7009   6 
   7   5   3 89.5011 9.09386   2 
  -7   5  -3 116.108 10.1175   2 
  -7   5  -3 98.8000 9.48390   9 
   7   5   3 104.169 10.7844   1 
   7   5   3 83.1745 13.7644   8 
  -7   5  -3 94.7891 9.95710   2 
  -8  -5  -3 254.659 13.3806   2 
   8  -5   3 264.142 17.0886   1 
   8  -5   3 262.371 15.8239   9 
  -8  -5  -3 278.156 15.7315   4 
  -8   5  -3 259.419 14.2453   9 
   8   5   3 257.330 13.2779   2 
   8   5   3 265.529 16.6953   9 
  -8   5  -3 275.317 14.0268   3 
   8   5   3 280.757 16.5007   1 
   8   5   3 253.901 16.4863   6 
   9  -5   3 89.4465 11.4619   9 
  -9  -5  -3 71.4687 11.8760   4 
   9  -5   3 79.7103 12.9753   1 
   9   5   3 85.9573 8.36101   2 
  -9   5  -3 102.624 10.6337   3 
   9   5   3 90.4768 12.9508   9 
   9   5   3 64.8023 11.6492   6 
   8  -6  -3 42.1262 11.3282   1 
  -8  -6   3 40.6078 11.9791   4 
   8   6  -3 47.0249 11.3355   6 
   8   6  -3 37.9193 7.32233   2 
  -7  -6   3 397.790 19.5146   4 
   7  -6  -3 440.021 22.0477   1 
   7   6  -3 405.841 21.9380   6 
   7   6  -3 384.391 17.6653   2 
   6  -6  -3 669.935 28.0235   1 
  -6  -6   3 635.576 25.5911   4 
  -6  -6   3 660.191 30.3388   8 
  -6   6   3 650.592 24.1036   9 
   6   6  -3 690.410 27.4035   6 
   6   6  -3 650.740 24.6936   2 
  -5  -6   3 1.58771 5.27733   8 
  -5  -6   3 10.7573 5.46999   4 
   5  -6  -3 -3.9042 4.51850   1 
  -5   6   3 5.99937 5.11556   1 
   5   6  -3 0.80969 4.94263   6 
   5   6  -3 -6.4034 4.50005   2 
  -5   6   3 2.35750 4.70167   2 
  -4  -6   3 4.35625 5.11499   4 
  -4  -6   3 2.40932 5.05869   8 
   4  -6  -3 -5.0639 5.65477   1 
  -4   6   3 4.13141 4.43545   2 
  -4   6   3 3.45968 4.47641   1 
   4   6  -3 4.15861 4.44526   6 
   4   6  -3 3.38201 3.63623   1 
  -4   6   3 1.00487 4.59052   2 
   4   6  -3 2.53662 4.67339   2 
  -3  -6   3 1345.64 42.4634   4 
  -3  -6   3 1282.19 45.2539   8 
   3  -6  -3 1382.86 45.3848   1 
  -3   6   3 1406.63 39.4475   6 
   3   6  -3 1338.88 41.2878   1 
   3   6  -3 1293.21 47.8367   2 
  -3   6   3 1279.16 44.0412   9 
   3   6  -3 1395.06 43.2945   6 
  -3   6   3 1198.96 44.0672   1 
  -3   6   3 1345.05 43.2593   2 
   3   6  -3 1297.38 42.4289   2 
  -3   6   3 1365.53 43.1850   2 
  -2  -6   3 178.341 12.9868   8 
  -2  -6   3 182.029 9.16236   5 
   2  -6  -3 195.930 10.5580   5 
   2  -6  -3 186.946 13.9931   1 
  -2  -6   3 204.115 11.5889   1 
   2   6  -3 171.118 10.7229   1 
  -2   6   3 183.328 11.7196   9 
   2   6  -3 192.516 12.1193   2 
   2   6  -3 188.597 12.2903   2 
  -2   6   3 171.658 12.0411   2 
  -2   6   3 192.586 12.4567   1 
  -2   6   3 203.636 10.1521   6 
   2   6  -3 179.963 11.7540   6 
  -2   6   3 186.522 12.4124   2 
  -1  -6   3 222.309 10.2451   5 
   1  -6  -3 232.992 14.6863   1 
   1  -6  -3 231.373 10.9194   5 
  -1  -6   3 214.814 13.8354   8 
  -1  -6   3 253.920 13.3073   1 
  -1   6   3 235.123 13.8715   2 
   1   6  -3 236.073 13.5349   2 
   1   6  -3 215.695 12.5441   2 
  -1   6   3 232.882 11.5802   6 
  -1   6   3 221.461 15.1805   9 
  -1   6   3 219.800 13.3058   1 
  -1   6   3 230.002 13.5190   2 
   1   6  -3 207.646 11.9356   1 
   0  -6  -3 368.745 18.1987   1 
   0  -6   3 364.812 17.4888   8 
   0  -6  -3 347.556 13.9934   5 
   0  -6   3 379.980 17.3370   1 
   0  -6   3 368.098 14.4897   5 
   0   6   3 390.763 17.5867   1 
   0   6   3 376.254 17.5629   2 
   0   6  -3 352.433 16.0416   1 
   0   6  -3 378.529 17.3850   2 
   0   6  -3 358.726 15.5855   6 
   0   6   3 376.655 17.5954   2 
   0   6   3 376.963 15.8068   6 
   0   6  -3 336.427 20.9235   2 
  -1  -6  -3 736.143 28.9710   1 
  -1  -6  -3 782.831 23.9017   5 
  -1  -6  -3 808.839 30.5143   6 
   1  -6   3 714.761 27.5669   8 
   1  -6   3 755.293 28.2741   1 
  -1   6  -3 729.070 25.5903   6 
  -1   6  -3 763.527 28.0108   2 
   1   6   3 802.839 30.9681   6 
   1   6   3 793.037 28.1413   1 
  -1   6  -3 750.057 27.0940   1 
   1   6   3 800.740 28.4347   2 
  -1   6  -3 781.203 28.0328   2 
  -2  -6  -3 318.208 14.6796   4 
  -2  -6  -3 336.371 16.7525   1 
  -2  -6  -3 307.813 11.3005   5 
   2  -6   3 312.333 15.8316   8 
  -2  -6  -3 317.348 15.5261   6 
  -2   6  -3 323.040 13.4085   6 
  -2   6  -3 303.110 15.7001   1 
  -2   6  -3 317.141 16.0735   2 
   2   6   3 302.328 15.8945   2 
   2   6   3 308.776 15.6597   1 
   2   6   3 324.317 18.7926   2 
  -2   6  -3 317.401 15.6749   2 
   2   6   3 333.658 15.4832   6 
   3  -6   3 780.359 28.4547   1 
  -3  -6  -3 745.464 26.4867   4 
   3   6   3 758.173 28.0457   2 
  -3   6  -3 682.242 27.3429   1 
   3   6   3 776.262 27.9599   1 
  -3   6  -3 763.632 27.9506   2 
   3   6   3 806.955 28.2763   6 
  -3   6  -3 812.828 24.6523   6 
   3   6   3 730.663 27.7974   2 
  -3   6  -3 708.133 27.4103   2 
  -4  -6  -3 -1.0065 4.10279   4 
   4  -6   3 1.84148 4.63125   1 
  -4  -6  -3 5.47478 4.37750   6 
  -4   6  -3 0.12339 4.21127   9 
  -4   6  -3 4.36351 5.71270   1 
   4   6   3 9.72914 4.80389   1 
  -4   6  -3 11.1218 4.79019   2 
   4   6   3 -0.8953 4.30913   6 
   4   6   3 1.31236 4.82862   2 
  -4   6  -3 11.0740 5.48591   2 
   5  -6   3 149.758 12.7657   1 
  -5  -6  -3 142.953 11.1923   4 
   5   6   3 144.252 11.5050   2 
  -5   6  -3 146.707 11.0120   9 
   5   6   3 137.952 17.1117   8 
   5   6   3 152.366 12.5557   6 
  -5   6  -3 157.538 12.1355   2 
  -5   6  -3 135.576 12.2728   1 
   5   6   3 109.929 13.1575   1 
  -6  -6  -3 62.0147 9.59451   4 
   6  -6   3 44.1210 10.3755   1 
  -6   6  -3 56.3554 10.3317   9 
  -6   6  -3 73.5730 10.2974   2 
   6   6   3 43.7885 8.29348   1 
   6   6   3 32.0779 7.25268   6 
   6   6   3 44.5779 8.87448   2 
   7  -6   3 222.008 19.4056   1 
   7  -6   3 211.568 14.7025   9 
  -7  -6  -3 206.343 14.6745   4 
   7   6   3 209.563 13.1783   2 
   7   6   3 195.689 15.2154   6 
   5  -7  -3 444.328 20.0515   5 
   5  -7  -3 433.596 24.4847   1 
  -5  -7   3 404.011 28.2109   8 
  -5  -7   3 454.342 21.2751   4 
   5   7  -3 457.977 20.9093   2 
   5   7  -3 422.567 21.7644   6 
  -5   7   3 481.624 22.0018   2 
   4  -7  -3 41.8038 11.7027   1 
  -4  -7   3 44.0784 11.5459   8 
  -4  -7   3 45.7534 10.2946   4 
   4  -7  -3 42.5087 9.04031   5 
  -4   7   3 51.6749 10.6014   2 
   4   7  -3 41.8861 10.4510   6 
  -4   7   3 37.7505 8.87601   9 
   3  -7  -3 395.142 17.1281   5 
  -3  -7   3 359.078 18.6714   4 
  -3  -7   3 363.785 25.7835   8 
   3  -7  -3 350.587 20.4243   1 
   3   7  -3 368.445 18.6097   6 
  -3   7   3 392.229 19.7055   2 
  -3   7   3 374.668 17.9880   9 
   3   7  -3 375.472 18.8449   2 
   2  -7  -3 22.2814 6.93186   1 
  -2  -7   3 24.7524 5.83080   1 
   2  -7  -3 22.8018 5.06017   5 
   2   7  -3 23.9294 5.88761   6 
  -2   7   3 17.0248 6.51369   2 
   2   7  -3 13.4575 6.27640   2 
  -2   7   3 32.1293 8.22517   9 
   1  -7  -3 680.418 28.6939   1 
   1  -7  -3 695.032 26.4077   5 
  -1  -7   3 713.707 26.7398   1 
  -1   7   3 631.277 26.9328   1 
   1   7  -3 652.466 26.7651   2 
   1   7  -3 669.615 28.8913   6 
  -1   7   3 715.246 24.8144   6 
  -1   7   3 612.052 27.3917   2 
  -1   7   3 745.859 28.0115   2 
   1   7  -3 697.869 27.4022   2 
  -1   7   3 677.077 26.1702   9 
   0  -7  -3 7.51310 5.83867   1 
   0  -7   3 15.9729 5.70263   1 
   0   7   3 -0.9489 5.22364   2 
   0   7  -3 8.95954 5.23146   2 
   0   7  -3 6.97261 5.31267   2 
   0   7   3 8.67924 5.37051   9 
   0   7   3 12.5131 5.76943   1 
   0   7   3 17.6926 6.38806   2 
   0   7  -3 9.19846 4.48674   6 
   0   7  -3 7.61705 5.31950   1 
   0   7   3 9.26667 4.56963   6 
  -1  -7  -3 290.686 14.8400   4 
   1  -7   3 256.728 15.8822   1 
  -1  -7  -3 261.267 16.0220   1 
  -1   7  -3 262.960 13.6215   6 
   1   7   3 252.249 15.6465   2 
   1   7   3 235.320 15.0876   1 
  -1   7  -3 255.138 16.2192   2 
  -1   7  -3 248.108 18.7173   1 
   1   7   3 257.682 14.4151   6 
   1   7   3 261.274 16.2344   2 
  -1   7  -3 276.557 15.5434   2 
  -2  -7  -3 16.2519 5.43860   1 
  -2  -7  -3 12.7286 5.71835   4 
   2  -7   3 19.5245 6.89221   1 
   2   7   3 9.35760 5.86439   2 
   2   7   3 9.85386 5.58767   1 
  -2   7  -3 7.21637 6.13968   2 
   2   7   3 9.00834 6.43143   2 
   2   7   3 9.55208 5.39068   6 
  -2   7  -3 4.32558 4.50781   1 
  -3  -7  -3 198.921 12.9314   4 
   3  -7   3 187.333 16.0261   1 
  -3   7  -3 201.781 14.7685   2 
   3   7   3 183.088 13.4143   1 
   3   7   3 195.445 13.8061   6 
   3   7   3 175.344 14.6859   2 
  -3   7  -3 163.927 13.3791   1 
  -4  -7  -3 15.6572 6.67140   4 
   4  -7   3 10.8147 8.17669   1 
   4   7   3 13.2419 5.50309   6 
  -4   7  -3 14.5120 7.08840   2 
   4   7   3 13.8143 6.68766   2 
   5  -7   3 709.722 35.6610   1 
  -5  -7  -3 673.918 26.5545   4 
  -5   7  -3 696.358 28.1510   2 
   5   7   3 661.398 27.4675   2 
   5   7   3 663.559 28.2618   6 
 -12   0   4 305.220 15.3899   3 
  12   0  -4 308.467 16.7546   1 
  12   0  -4 295.997 17.3826   9 
 -11   0   4 -0.3169 4.72605   3 
  11   0  -4 -2.5510 3.18103   5 
  11   0  -4 -1.4376 3.64393   9 
  11   0  -4 1.04099 4.35804   1 
  11   0  -4 0.31289 5.35564   8 
  10   0  -4 1696.54 49.9106   9 
 -10   0   4 1653.04 49.5643   3 
  10   0  -4 1690.44 48.3069   6 
  10   0  -4 1679.18 51.4958   1 
  10   0  -4 1670.40 56.7547   8 
  10   0  -4 1619.50 49.0413   5 
   9   0  -4 3.08950 2.91016   5 
   9   0  -4 3.02069 3.19813   9 
  -9   0   4 -1.1997 3.60279   3 
   9   0  -4 0.53875 2.30953   6 
   9   0  -4 4.90336 3.55665   1 
  -8   0   4 2843.61 80.9738   7 
   8   0  -4 2798.63 78.9813   6 
   8   0  -4 2894.78 85.7338   8 
   8   0  -4 2880.81 80.0020   9 
  -8   0   4 2761.61 79.8801   3 
   8   0  -4 2920.45 81.2293   1 
   8   0  -4 3029.60 80.0216   3 
   8   0  -4 2824.73 80.7251   7 
  -8   0   4 2915.11 80.8193   4 
   8   0  -4 2801.72 79.5145   5 
   7   0  -4 0.53436 2.09056   5 
   7   0  -4 3.76003 2.75205   7 
   7   0  -4 3.03688 2.58678   4 
  -7   0   4 0.39351 2.90042   4 
   7   0  -4 0.02916 3.08529   8 
   7   0  -4 -0.2072 2.13986   9 
   7   0  -4 6.03190 2.64592   1 
  -7   0   4 0.16712 2.43083   7 
  -7   0   4 3.35733 2.69633   3 
   7   0  -4 2.49310 2.27376   3 
   6   0  -4 1453.62 40.4283   7 
   6   0  -4 1378.82 39.4310   5 
   6   0  -4 1372.64 40.3127   1 
   6   0  -4 1426.24 39.6819   3 
   6   0  -4 1350.55 39.4120   9 
   6   0  -4 1439.58 40.5697   4 
  -6   0   4 1339.91 40.2975   7 
  -6   0   4 1342.67 39.7296   3 
   6   0  -4 1376.21 43.3904   8 
  -6   0   4 1404.96 40.2006   4 
   6   0  -4 1347.19 39.1020   6 
   5   0  -4 1.39042 1.66049   3 
   5   0  -4 1.44155 1.64403   1 
  -5   0   4 1.69561 1.72655   7 
   5   0  -4 0.03062 1.36316   6 
   5   0  -4 1.32700 1.74257   7 
   5   0  -4 0.80375 2.14956   8 
   5   0  -4 5.35306 1.71256   5 
  -5   0   4 1.60529 1.70569   3 
  -5   0   4 1.41202 1.65481   4 
   5   0  -4 -0.3671 1.37336   9 
  -3   0   4 3.57654 1.23094   7 
   3   0  -4 4.18515 1.50820   8 
  -3   0   4 3.64881 1.48197   8 
  -3   0   4 0.69409 0.78717   1 
   3   0  -4 1.42116 1.03534   7 
   3   0  -4 -0.3747 0.85119   4 
  -3   0   4 -0.2324 0.83486   4 
   3   0  -4 0.34330 0.78710   9 
   3   0  -4 2.31509 1.12127   3 
  -3   0   4 0.18578 1.02811   3 
  -2   0   4 1068.99 29.3759   7 
  -2   0   4 1026.27 28.1647   1 
  -2   0   4 957.020 28.4485   3 
   2   0  -4 1051.90 28.7336   7 
   2   0  -4 994.227 28.1414   1 
   2   0  -4 1000.11 28.3728   5 
   2   0  -4 1023.35 28.4530   3 
  -2   0   4 1031.85 28.1730   4 
  -2   0   4 1025.84 28.3397   5 
   2   0  -4 1041.80 28.2120   4 
  -2   0   4 1048.85 29.5253   8 
   2   0  -4 1056.86 29.5388   8 
  -1   0   4 2.21900 0.67230   2 
   1   0  -4 0.46359 0.52324   2 
  -1   0   4 0.66131 0.57345   3 
  -1   0   4 2.16883 0.61102   5 
   1   0  -4 0.45563 0.56418   3 
   1   0  -4 0.88802 0.51702   1 
   1   0   4 0.26819 0.66483   9 
  -1   0  -4 1.85554 0.81213   6 
  -1   0  -4 0.29528 0.69864   9 
   1   0   4 0.27271 0.76869   2 
   1   0   4 -0.0440 0.61704   6 
   1   0   4 -0.0815 0.62376   5 
  -1   0  -4 0.44708 0.66887   5 
  -1   0  -4 0.94820 0.75587   2 
  -2   0  -4 2135.24 58.6322   2 
   2   0   4 2179.20 58.7293   4 
   2   0   4 2176.98 58.5349   5 
  -2   0  -4 2234.46 59.0785   9 
   2   0   4 2164.42 58.6621   2 
  -2   0  -4 2166.21 58.4729   5 
   2   0   4 2062.43 58.6711   6 
  -3   0  -4 -0.0243 1.13835   9 
   3   0   4 0.23237 1.06760   6 
  -3   0  -4 0.52406 1.02812   6 
   3   0   4 0.47035 1.13639   2 
  -3   0  -4 0.67013 1.13232   2 
   3   0   4 1.13939 1.04010   5 
   3   0   4 2.27613 1.31655   4 
   3   0   4 -1.6035 1.21269   9 
   3   0   4 0.39746 0.73392   3 
  -3   0  -4 1.11545 0.64755   3 
   4   0   4 4492.72 122.460   5 
  -4   0  -4 4656.21 123.553   9 
  -4   0  -4 4526.08 122.372   2 
   4   0   4 4774.62 121.254   3 
  -4   0  -4 4472.63 121.161   3 
   4   0   4 4418.53 122.621   6 
  -4   0  -4 4617.79 122.484   6 
   4   0   4 4468.50 123.248   4 
   5   0   4 0.62609 1.37521   3 
   5   0   4 2.14283 1.76163   2 
   5   0   4 0.54111 1.98035   4 
  -5   0  -4 0.84814 1.89679   9 
  -5   0  -4 -0.6586 1.46533   2 
  -5   0  -4 0.15862 1.39022   6 
   5   0   4 0.55410 1.73314   5 
   5   0   4 -0.3684 1.71639   6 
   5   0   4 2.01424 2.26643   9 
  -5   0  -4 -0.6688 1.22193   3 
   6   0   4 203.939 9.02823   6 
  -6   0  -4 223.252 7.90311   3 
   6   0   4 223.561 10.3789   9 
  -6   0  -4 232.645 10.4768   9 
   6   0   4 239.349 9.97517   7 
  -6   0  -4 236.660 8.86270   2 
   6   0   4 217.999 8.65870   2 
   6   0   4 214.798 9.19485   5 
   6   0   4 203.561 9.89090   4 
  -6   0  -4 226.969 8.91401   6 
  -7   0  -4 2.13871 2.99301   9 
   7   0   4 -1.1440 3.13695   9 
   7   0   4 0.13294 2.16988   2 
  -7   0  -4 -1.1026 1.88119   3 
  -7   0  -4 0.29521 2.01922   6 
  -7   0  -4 1.33202 2.22862   2 
   7   0   4 0.79981 2.40986   7 
   7   0   4 0.85671 2.67934   5 
   7   0   4 1.66543 2.31645   6 
   8   0   4 2468.46 70.9628   6 
  -8   0  -4 2646.40 73.2552   9 
   8   0   4 2530.52 69.8902   2 
  -8   0  -4 2503.37 70.5254   6 
  -8   0  -4 2436.80 69.3966   3 
  -8   0  -4 2556.58 70.0438   2 
   8   0   4 2544.16 71.7522   5 
   8   0   4 2535.37 73.0165   9 
   9   0   4 3.61210 2.87012   6 
   9   0   4 3.94378 2.79769   2 
   9   0   4 1.68256 4.59740   8 
  -9   0  -4 -0.0211 2.73820   2 
   9   0   4 2.01201 3.98965   9 
   9   0   4 0.68091 3.14168   5 
   9   0   4 4.96710 4.55841   1 
  -9   0  -4 -0.6802 2.64646   6 
  10   0   4 4.42944 3.46740   6 
  10   0   4 2.19820 5.42150   8 
  10   0   4 8.43626 2.99033   2 
  10   0   4 0.72071 3.46597   5 
  10   0   4 8.28462 5.00372   1 
 -10   0  -4 5.39483 3.45393   2 
  11   0   4 -0.8620 4.44989   9 
  11   0   4 2.72375 4.98978   1 
  12   0   4 356.865 19.7489   1 
  12  -1  -4 274.432 14.0930   5 
  12  -1  -4 256.411 16.2699   1 
  12  -1  -4 247.160 13.9605   9 
 -12   1   4 279.948 14.8278   3 
  12   1  -4 277.257 14.6356   9 
  12   1  -4 262.679 15.1733   1 
  11  -1  -4 51.2773 7.47379   5 
  11  -1  -4 35.1104 10.1708   8 
  11   1  -4 33.9423 7.38165   9 
 -11   1   4 36.1502 8.03195   3 
  11   1  -4 38.8482 6.91328   6 
  11   1  -4 34.4144 7.58600   1 
  10  -1  -4 302.959 18.3848   8 
  10  -1  -4 312.504 13.5774   9 
  10  -1  -4 305.234 14.2291   5 
  10  -1  -4 299.970 15.2435   1 
 -10  -1   4 291.597 14.7964   4 
  10   1  -4 316.113 14.6464   1 
  10   1  -4 304.269 14.0731   9 
  10   1  -4 276.203 13.2214   6 
  10   1  -4 305.391 19.4632   8 
  10   1  -4 283.666 12.0803   5 
 -10   1   4 317.408 13.9487   3 
  -9  -1   4 7.87639 4.46310   4 
   9  -1  -4 3.70684 2.29565   6 
   9  -1  -4 11.9207 3.59715   9 
   9  -1  -4 15.9364 4.30641   1 
   9  -1  -4 2.06026 4.27844   8 
   9  -1  -4 1.78608 3.13844   7 
  -9  -1   4 11.0899 4.20646   3 
   9   1  -4 6.27553 3.60973   9 
   9   1  -4 7.54105 3.51743   1 
   9   1  -4 2.58211 4.59537   8 
   9   1  -4 3.49080 2.91960   6 
  -9   1   4 10.7710 4.04160   3 
   9   1  -4 5.70583 2.80554   5 
  -8  -1   4 408.215 15.9720   3 
   8  -1  -4 470.546 20.0140   8 
   8  -1  -4 428.780 13.6017   6 
  -8  -1   4 408.728 17.2849   7 
   8  -1  -4 445.246 15.8594   9 
   8  -1  -4 427.416 17.3137   1 
  -8   1   4 429.727 13.0672   2 
   8   1  -4 471.696 21.6345   8 
   8   1  -4 450.303 14.8139   5 
  -8   1   4 440.366 13.0415   2 
   8   1  -4 436.398 16.2496   9 
   8   1  -4 414.440 15.5113   3 
  -8   1   4 490.896 16.2206   9 
   8   1  -4 428.143 16.4244   1 
   8   1  -4 433.183 16.1291   6 
  -8   1   4 410.825 15.8464   3 
  -7  -1   4 996.318 31.4686   3 
   7  -1  -4 1098.00 31.5064   7 
   7  -1  -4 1016.90 32.6316   1 
  -7  -1   4 1051.82 32.1155   4 
   7  -1  -4 1020.11 31.0264   9 
   7  -1  -4 1048.98 34.7898   8 
   7  -1  -4 1038.61 29.2997   6 
   7  -1  -4 1015.67 32.0730   4 
  -7  -1   4 1029.72 32.6954   7 
  -7   1   4 1037.66 31.4964   3 
   7   1  -4 1049.85 32.5978   7 
   7   1  -4 1084.06 36.8413   8 
  -7   1   4 1056.40 29.1138   2 
  -7   1   4 1032.38 31.4629   7 
  -7   1   4 1103.51 31.3120   9 
  -7   1   4 1043.09 29.0504   2 
   7   1  -4 1031.80 32.6289   4 
   7   1  -4 1070.25 31.7966   9 
   7   1  -4 1045.65 31.2514   3 
   7   1  -4 1040.94 31.8113   1 
   7   1  -4 1024.52 31.6759   6 
  -6  -1   4 3419.50 97.4539   7 
   6  -1  -4 3557.01 96.9441   4 
   6  -1  -4 3431.86 97.3928   1 
   6  -1  -4 3654.63 96.2491   7 
  -6  -1   4 3511.56 96.8676   4 
   6  -1  -4 3513.12 94.4702   6 
   6  -1  -4 3607.94 99.3569   8 
  -6  -1   4 3425.46 96.4684   3 
   6   1  -4 3616.66 101.309   8 
  -6   1   4 3328.66 96.3129   3 
  -6   1   4 3457.41 96.2279   7 
   6   1  -4 3589.34 97.5155   7 
   6   1  -4 3606.75 96.3212   3 
   6   1  -4 3354.14 95.1512   5 
   6   1  -4 3538.09 96.4935   1 
   6   1  -4 3526.89 96.6007   9 
  -6   1   4 3601.65 94.5466   2 
  -6   1   4 3650.95 96.0285   9 
  -6   1   4 3481.88 95.1599   2 
   6   1  -4 3608.54 97.4495   4 
   6   1  -4 3558.66 96.8337   6 
  -5  -1   4 483.683 16.5137   4 
   5  -1  -4 549.465 16.1825   7 
   5  -1  -4 530.953 18.1916   8 
   5  -1  -4 509.219 14.6898   6 
   5  -1  -4 520.997 16.4990   4 
   5  -1  -4 510.644 15.6797   9 
  -5  -1   4 482.937 17.0991   7 
  -5  -1   4 501.738 16.4314   3 
  -5  -1   4 492.255 19.3189   8 
   5  -1  -4 500.683 17.1276   1 
   5   1  -4 491.135 15.2848   5 
   5   1  -4 563.725 17.3926   7 
   5   1  -4 517.769 19.6237   8 
  -5   1   4 503.316 15.6502   9 
   5   1  -4 513.187 16.7682   6 
  -5   1   4 507.852 16.1459   7 
   5   1  -4 507.212 16.2768   3 
  -5   1   4 503.522 17.1327   1 
  -5   1   4 473.501 16.1976   3 
  -5   1   4 516.238 15.0221   2 
   5   1  -4 533.756 17.0354   4 
   4  -1  -4 929.600 26.3353   9 
  -4  -1   4 848.327 27.0147   3 
   4  -1  -4 908.429 27.7109   1 
  -4  -1   4 883.203 27.1541   4 
   4  -1  -4 960.618 27.0566   4 
  -4  -1   4 925.325 27.8277   7 
   4  -1  -4 1006.08 26.8728   7 
   4  -1  -4 1002.18 28.4431   8 
   4   1  -4 947.563 27.6116   6 
  -4   1   4 836.777 26.8796   3 
   4   1  -4 936.106 27.0467   3 
  -4   1   4 950.042 26.1597   2 
   4   1  -4 945.380 27.5470   4 
  -4   1   4 974.448 26.3986   9 
   4   1  -4 935.921 29.9384   8 
   4   1  -4 891.553 26.0957   5 
  -4   1   4 966.370 26.8532   7 
  -4   1   4 953.098 27.8348   1 
   4   1  -4 956.620 27.7916   7 
   3  -1  -4 143.318 6.00034   5 
   3  -1  -4 152.926 5.19070   9 
   3  -1  -4 164.714 6.36745   8 
   3  -1  -4 158.840 6.46582   1 
  -3  -1   4 154.997 5.17860   5 
  -3  -1   4 149.150 6.40269   7 
   3  -1  -4 161.642 5.51652   2 
   3  -1  -4 148.504 4.98093   6 
   3  -1  -4 153.554 5.65633   4 
  -3   1   4 146.104 5.68323   7 
   3   1  -4 161.678 6.21079   4 
   3   1  -4 155.195 4.96679   2 
  -3   1   4 150.407 5.11389   9 
   3   1  -4 151.195 5.92860   3 
   3   1  -4 160.264 5.05812   2 
  -3   1   4 140.728 5.92967   3 
   3   1  -4 164.188 6.48834   7 
  -3   1   4 140.025 5.37561   2 
  -3   1   4 159.767 6.46693   1 
   3   1  -4 148.261 5.27525   5 
   1  -1  -4 105.788 4.65979   2 
  -1  -1   4 93.7942 3.89170   2 
   1  -1  -4 104.125 3.96821   6 
  -1  -1   4 105.054 3.79751   5 
   1   1  -4 104.150 4.04288   9 
   1   1  -4 95.9672 3.72776   5 
   1   1  -4 96.3252 3.86518   2 
  -1   1   4 99.3705 3.80325   6 
   1   1  -4 95.0694 4.03890   7 
  -1   1   4 96.2993 3.93220   5 
  -1   1   4 99.0588 4.07549   2 
   1  -1   4 155.427 5.90037   9 
   1  -1   4 143.473 5.69420   2 
   1  -1   4 159.298 5.77230   1 
  -1  -1  -4 160.477 5.14074   4 
  -1  -1  -4 149.127 5.11974   5 
  -1  -1  -4 158.465 5.79718   2 
   1   1   4 150.182 5.73894   2 
  -1   1  -4 143.261 5.65542   2 
   1   1   4 157.959 6.21455   1 
   1   1   4 168.117 5.22812   4 
   1   1   4 149.958 5.61679   5 
   1   1   4 137.608 5.73848   6 
  -3  -1  -4 53.1259 3.47650   2 
  -3  -1  -4 45.7733 3.40101   4 
  -3  -1  -4 56.1909 3.74478   6 
   3  -1   4 51.8837 4.19374   2 
   3  -1   4 48.9572 4.85094   1 
   3   1   4 49.5924 2.75688   5 
   3   1   4 49.7995 3.82656   6 
  -3   1  -4 50.2949 2.91943   6 
  -3   1  -4 47.2031 3.39624   2 
   3   1   4 51.5128 3.51782   4 
   3   1   4 47.4605 3.35895   2 
   4  -1   4 2062.53 58.9352   6 
  -4  -1  -4 2196.35 60.0492   4 
  -4  -1  -4 2160.72 59.4710   2 
  -4  -1  -4 2136.90 60.0702   6 
   4  -1   4 2120.57 60.5902   9 
   4  -1   4 2143.13 59.6432   2 
   4  -1   4 2158.18 61.0966   1 
   4   1   4 2208.33 60.3176   4 
  -4   1  -4 2179.98 60.3599   9 
  -4   1  -4 2130.66 58.4205   3 
  -4   1  -4 2149.54 59.6266   2 
   4   1   4 2174.81 59.3762   2 
   4   1   4 2170.70 60.3740   6 
   4   1   4 2148.34 60.5622   9 
   4   1   4 2189.20 58.8092   5 
   4   1   4 2234.40 58.5110   3 
  -4   1  -4 2186.62 58.8339   6 
   5  -1   4 28.0729 4.49544   9 
   5  -1   4 18.6521 3.73121   4 
  -5  -1  -4 27.9202 3.47907   2 
   5  -1   4 31.3686 3.10833   6 
   5  -1   4 30.9746 3.80579   2 
   5  -1   4 25.3047 4.89992   1 
  -5  -1  -4 33.8018 4.25782   4 
  -5  -1  -4 27.0989 3.86957   6 
   5   1   4 31.3802 2.97275   5 
  -5   1  -4 28.6915 3.53702   2 
   5   1   4 30.6309 2.67357   3 
   5   1   4 23.1592 4.07290   6 
  -5   1  -4 25.8025 2.72213   3 
   5   1   4 32.8158 4.02228   4 
  -5   1  -4 26.4792 2.83800   6 
   5   1   4 29.3510 4.66593   9 
   5   1   4 26.9669 3.35352   2 
  -5   1  -4 27.1448 4.10202   9 
   6  -1   4 4538.89 125.318   9 
  -6  -1  -4 4548.26 124.684   4 
   6  -1   4 4711.81 123.697   2 
   6  -1   4 4530.40 122.966   6 
   6  -1   4 4537.54 126.154   1 
   6  -1   4 4042.47 124.676   4 
  -6  -1  -4 4760.46 123.462   2 
  -6  -1  -4 4556.41 124.269   6 
   6   1   4 4313.10 124.502   6 
  -6   1  -4 4639.75 122.681   6 
   6   1   4 4614.27 125.282   4 
  -6   1  -4 4680.79 125.160   9 
   6   1   4 4650.21 125.495   9 
  -6   1  -4 4652.40 123.624   2 
  -6   1  -4 4593.98 122.513   3 
   6   1   4 4552.81 122.991   5 
   6   1   4 4385.65 125.301   7 
   6   1   4 4635.75 123.197   2 
   6   1   4 4742.20 122.584   3 
   7  -1   4 212.473 11.3854   9 
   7  -1   4 241.754 10.6319   7 
   7  -1   4 247.455 12.6596   1 
  -7  -1  -4 239.049 10.6759   6 
   7  -1   4 254.331 10.1461   2 
  -7  -1  -4 245.995 10.5843   2 
   7  -1   4 268.782 10.0970   6 
  -7   1  -4 247.615 9.14574   6 
   7   1   4 266.267 9.80981   2 
  -7   1  -4 237.616 9.08914   3 
   7   1   4 253.032 11.2336   6 
   7   1   4 233.019 11.9870   9 
   7   1   4 224.375 14.8073   8 
   7   1   4 260.783 9.21782   3 
   7   1   4 239.863 9.65445   5 
  -7   1  -4 242.995 9.94656   2 
  -7   1  -4 253.309 11.5377   9 
   8  -1   4 19.7335 4.65142   9 
   8  -1   4 6.68110 4.01939   1 
   8  -1   4 14.4149 3.35935   2 
   8  -1   4 7.30546 2.43671   6 
   8  -1   4 10.3348 3.13696   7 
  -8  -1  -4 6.75671 2.86226   6 
  -8  -1  -4 10.7969 3.16486   2 
   8   1   4 10.1848 2.84281   2 
   8   1   4 8.46570 4.18083   9 
  -8   1  -4 9.91657 3.90933   9 
   8   1   4 4.70566 3.18367   6 
  -8   1  -4 6.60904 3.09538   2 
   8   1   4 12.5224 3.05201   5 
  -8   1  -4 10.9078 2.90526   3 
   8   1   4 10.0337 3.29021   3 
  -8   1  -4 8.69019 2.41298   6 
   9  -1   4 63.2701 5.92791   2 
  -9  -1  -4 54.8016 6.39183   6 
   9  -1   4 56.3424 5.38780   6 
   9  -1   4 53.7334 9.12193   1 
   9  -1   4 72.5153 8.63490   9 
  -9  -1  -4 67.0667 5.93546   2 
  -9   1  -4 61.3894 6.01045   2 
   9   1   4 64.9836 7.45057   6 
   9   1   4 53.8848 5.26782   2 
  -9   1  -4 50.0000 5.33868   3 
   9   1   4 72.5873 8.58322   9 
   9   1   4 60.7948 6.17078   5 
  -9   1  -4 56.0352 5.26494   6 
 -10  -1  -4 1062.50 29.7232   2 
  10  -1   4 975.727 35.1251   1 
 -10  -1  -4 993.473 31.5554   6 
  10  -1   4 836.847 37.9632   8 
  10  -1   4 1005.82 32.9522   5 
  10   1   4 980.041 34.0172   9 
  10   1   4 948.921 32.0080   6 
  10   1   4 977.491 29.0168   2 
 -10   1  -4 963.997 31.7529   2 
 -10   1  -4 987.347 33.5264   9 
 -10   1  -4 970.423 29.5947   3 
  11  -1   4 313.774 12.7602   2 
  11  -1   4 340.442 17.6688   9 
  11  -1   4 337.505 16.6262   5 
  11  -1   4 312.843 18.2751   1 
  11   1   4 343.290 17.5690   9 
 -11   1  -4 336.352 23.5312   9 
  11   1   4 325.466 18.0842   1 
 -11   1  -4 322.643 16.6598   2 
  12  -1   4 19.7334 6.86972   1 
  12   1   4 32.4149 7.36181   9 
  12   1   4 23.0505 7.75286   1 
  12  -2  -4 569.765 25.9754   1 
 -12  -2   4 610.369 24.7613   4 
  12  -2  -4 598.029 23.8521   5 
  12   2  -4 547.739 23.5827   9 
 -12   2   4 649.391 23.5401   3 
  11  -2  -4 108.935 14.7905   8 
  11  -2  -4 111.824 11.1092   9 
 -11  -2   4 127.993 12.2097   4 
  11  -2  -4 118.753 10.3634   5 
  11  -2  -4 127.709 12.0166   1 
 -11   2   4 130.987 10.4987   3 
  11   2  -4 133.377 10.4718   1 
  11   2  -4 128.926 10.5547   6 
  11   2  -4 91.1510 11.3844   9 
  10  -2  -4 609.487 24.4473   1 
  10  -2  -4 625.755 22.1116   9 
  10  -2  -4 578.328 26.0750   8 
 -10  -2   4 622.219 23.5460   4 
 -10   2   4 634.233 21.8601   9 
  10   2  -4 605.844 22.6429   1 
  10   2  -4 578.547 22.8061   9 
  10   2  -4 591.591 29.6313   8 
 -10   2   4 607.578 22.1797   3 
 -10   2   4 631.998 19.0454   2 
  -9  -2   4 1107.73 36.2395   4 
   9  -2  -4 1062.02 34.9106   9 
   9  -2  -4 1122.90 38.0588   1 
   9  -2  -4 1156.76 39.4471   8 
   9   2  -4 1116.90 35.6773   1 
  -9   2   4 1211.85 33.0327   2 
   9   2  -4 1096.07 32.6079   5 
   9   2  -4 1124.95 36.3908   6 
   9   2  -4 1133.14 36.2468   9 
  -9   2   4 1226.42 35.3349   9 
  -9   2   4 1133.06 35.2774   3 
   8  -2  -4 786.485 27.1371   8 
  -8  -2   4 685.820 24.3954   4 
   8  -2  -4 701.357 25.5714   1 
   8  -2  -4 762.534 22.7475   7 
   8  -2  -4 681.307 23.1814   9 
  -8   2   4 749.086 23.2157   9 
  -8   2   4 681.737 21.4436   2 
   8   2  -4 664.832 20.9452   5 
   8   2  -4 743.283 30.4583   8 
  -8   2   4 684.887 23.4533   3 
   8   2  -4 699.487 24.6329   6 
   8   2  -4 694.253 24.3391   9 
  -8   2   4 736.424 23.0780   2 
  -7  -2   4 428.538 17.6160   7 
  -7  -2   4 458.703 16.9059   4 
   7  -2  -4 464.529 18.5133   8 
   7  -2  -4 441.627 15.7046   9 
   7  -2  -4 435.466 17.7583   1 
   7  -2  -4 434.729 16.3625   4 
   7  -2  -4 483.255 15.2462   7 
  -7   2   4 470.571 14.9623   2 
  -7   2   4 444.260 16.1301   3 
  -7   2   4 441.453 14.6152   2 
   7   2  -4 435.258 13.7666   5 
   7   2  -4 466.366 16.9388   9 
   7   2  -4 441.578 17.0113   6 
   7   2  -4 470.465 21.4078   8 
  -7   2   4 482.885 15.7687   9 
   7   2  -4 451.789 15.9815   3 
  -7   2   4 432.075 15.1100   7 
  -7   2   4 460.997 17.9223   1 
   6  -2  -4 588.483 21.5032   1 
  -6  -2   4 594.828 21.3761   7 
   6  -2  -4 691.021 22.1426   8 
   6  -2  -4 584.921 20.1635   4 
  -6  -2   4 595.251 20.7021   4 
  -6  -2   4 662.060 24.8287   8 
   6  -2  -4 634.028 19.8417   9 
  -6   2   4 624.803 19.1632   7 
  -6   2   4 597.517 20.1421   3 
   6   2  -4 605.698 21.1456   4 
   6   2  -4 641.851 21.3691   6 
  -6   2   4 592.473 19.0268   2 
  -6   2   4 651.824 19.4024   2 
   6   2  -4 649.047 21.5512   7 
   6   2  -4 618.525 18.0217   5 
  -6   2   4 658.671 19.6669   9 
   6   2  -4 626.249 20.3511   3 
   6   2  -4 621.898 17.9192   2 
   6   2  -4 620.872 17.9355   2 
  -6   2   4 608.601 21.6840   1 
   6   2  -4 664.758 25.2299   8 
   5  -2  -4 503.674 17.1617   8 
   5  -2  -4 479.613 15.8374   9 
  -5  -2   4 481.925 17.4165   7 
  -5  -2   4 471.681 19.6014   8 
   5  -2  -4 529.977 17.9383   1 
  -5  -2   4 458.076 16.6096   4 
   5  -2  -4 460.694 16.2011   4 
   5   2  -4 502.739 14.3845   5 
  -5   2   4 483.464 16.3862   3 
  -5   2   4 522.453 16.0050   2 
   5   2  -4 548.834 17.5116   4 
   5   2  -4 478.817 17.2311   7 
  -5   2   4 488.572 15.6867   2 
  -5   2   4 507.228 17.7046   1 
  -5   2   4 487.703 15.2410   7 
   5   2  -4 523.650 20.4646   8 
  -5   2   4 516.774 15.7195   9 
   5   2  -4 503.858 16.4904   3 
   5   2  -4 485.682 14.7561   2 
   5   2  -4 504.159 14.8923   2 
   5   2  -4 521.528 17.6288   6 
  -4  -2   4 2922.24 81.3569   8 
   4  -2  -4 2765.73 76.9378   9 
  -4  -2   4 2866.62 75.6675   5 
  -4  -2   4 2766.74 78.4866   7 
   4  -2  -4 2715.21 78.6877   1 
  -4  -2   4 2694.94 77.8697   4 
   4  -2  -4 3072.01 77.7580   8 
   4   2  -4 2977.14 78.1359   3 
  -4   2   4 2818.27 77.3167   2 
  -4   2   4 2901.78 78.8174   1 
   4   2  -4 2794.87 78.5608   6 
   4   2  -4 2722.01 77.4893   2 
   4   2  -4 2843.65 76.9327   1 
   4   2  -4 2806.83 75.7348   5 
   4   2  -4 2966.75 78.6091   7 
  -4   2   4 2756.95 77.1710   2 
   4   2  -4 2745.29 76.4366   2 
  -4   2   4 2725.92 77.0518   7 
   4   2  -4 2925.76 81.5310   8 
  -4   2   4 2839.52 76.8023   9 
  -3  -2   4 57.6665 4.09121   4 
  -3  -2   4 68.5340 4.68287   7 
   3  -2  -4 58.3387 3.18444   8 
  -3  -2   4 66.0273 3.42765   5 
   3  -2  -4 67.2895 4.91789   1 
  -3  -2   4 53.0881 5.56879   8 
   3  -2  -4 67.2625 2.80474   6 
   3  -2  -4 53.7794 3.41321   9 
   3  -2  -4 66.4109 4.14559   2 
  -3   2   4 56.4224 3.39743   9 
   3   2  -4 64.8983 4.74051   6 
  -3   2   4 60.3105 3.08592   7 
   3   2  -4 53.1295 5.40416   8 
  -3   2   4 54.8897 3.93005   2 
   3   2  -4 60.6779 3.61766   2 
   3   2  -4 65.3424 3.88820   2 
   3   2  -4 61.1474 3.58624   1 
   3   2  -4 64.5396 4.46815   7 
  -3   2   4 67.2186 4.71418   1 
   3   2  -4 62.9337 2.81723   5 
  -3   2   4 68.2527 2.77528   6 
   2  -2  -4 255.831 11.4269   1 
   2  -2  -4 282.955 9.02197   6 
   2  -2  -4 275.470 9.77860   5 
  -2  -2   4 296.673 8.83982   5 
  -2  -2   4 275.185 8.89576   1 
  -2  -2   4 268.028 9.75292   2 
   2  -2  -4 300.304 10.0818   2 
  -2  -2   4 311.236 10.2088   7 
  -2  -2   4 291.855 11.8432   8 
   2   2  -4 279.416 8.79047   1 
   2   2  -4 287.608 8.81803   5 
   2   2  -4 299.943 10.0560   7 
  -2   2   4 291.416 8.99398   6 
   2   2  -4 276.895 9.60290   2 
  -2   2   4 304.806 9.33521   9 
  -2   2   4 282.833 9.94607   2 
  -1  -2  -4 127.772 4.83158   4 
  -1  -2  -4 124.323 4.43351   5 
   1  -2   4 106.668 5.63042   2 
  -1  -2  -4 122.859 5.57919   6 
   1  -2   4 115.818 4.27977   7 
  -1  -2  -4 114.445 6.24643   1 
  -1  -2  -4 120.274 5.50993   2 
   1  -2   4 102.297 5.18845   1 
   1   2   4 114.597 4.40336   5 
  -1   2  -4 121.252 5.63328   2 
   1   2   4 113.871 5.53992   2 
   1   2   4 114.593 5.83008   8 
  -1   2  -4 106.132 5.50028   9 
  -1   2  -4 107.365 5.22053   1 
   1   2   4 117.138 5.52574   6 
  -2  -2  -4 738.939 20.6468   5 
   2  -2   4 707.558 22.3607   2 
  -2  -2  -4 722.339 22.5103   6 
   2  -2   4 732.311 22.6747   9 
  -2  -2  -4 747.810 21.6720   4 
  -2  -2  -4 716.893 22.1183   2 
   2  -2   4 730.157 22.5208   1 
  -2   2  -4 734.213 22.3634   2 
   2   2   4 767.100 21.8151   4 
   2   2   4 754.041 20.7875   5 
   2   2   4 754.147 22.7036   6 
  -2   2  -4 754.464 22.5547   9 
   2   2   4 702.017 22.9146   1 
   2   2   4 722.433 22.2423   2 
   2   2   4 778.819 24.1343   8 
  -2   2  -4 771.708 22.6958   1 
  -3  -2  -4 679.303 21.0087   6 
   3  -2   4 640.025 20.9836   9 
  -3  -2  -4 653.793 20.0794   4 
  -3  -2  -4 674.848 20.3296   2 
   3  -2   4 638.074 21.1334   1 
   3  -2   4 653.583 20.5683   2 
  -3  -2  -4 657.876 18.4611   5 
   3   2   4 679.109 20.3281   4 
   3   2   4 676.162 21.5887   1 
  -3   2  -4 669.049 19.1047   6 
   3   2   4 644.775 18.9192   5 
  -3   2  -4 658.195 20.5388   2 
   3   2   4 673.924 20.3635   2 
   3   2   4 640.610 20.9421   6 
   3   2   4 682.810 23.2172   8 
  -3   2  -4 666.854 20.7561   9 
   4  -2   4 7485.63 204.854   1 
  -4   2  -4 7553.07 203.639   2 
   4   2   4 7715.50 204.670   9 
   4   2   4 7518.41 201.803   5 
   4   2   4 7684.21 203.903   4 
   5  -2   4 5038.79 130.814   7 
   5  -2   4 4708.29 133.196   9 
  -5  -2  -4 4854.83 132.897   6 
  -5  -2  -4 5041.83 131.813   2 
   5  -2   4 4844.69 133.872   1 
  -5  -2  -4 4864.76 132.403   4 
   5  -2   4 4875.05 132.196   2 
   5   2   4 4609.50 133.410   7 
   5   2   4 4915.64 129.870   5 
   5   2   4 4916.02 133.493   9 
   5   2   4 4877.51 132.791   4 
   5   2   4 4976.88 131.144   3 
  -5   2  -4 4871.88 132.160   2 
   5   2   4 4855.49 131.595   2 
   5   2   4 4786.40 133.107   6 
  -5   2  -4 4815.72 132.715   9 
  -5   2  -4 4868.80 130.023   6 
   5   2   4 4910.02 137.930   8 
   6  -2   4 117.863 8.71829   1 
   6  -2   4 121.652 8.38157   9 
   6  -2   4 122.710 7.22199   2 
  -6  -2  -4 105.289 7.42452   6 
  -6  -2  -4 122.530 7.04635   2 
   6  -2   4 128.799 6.17426   7 
  -6  -2  -4 105.763 7.46741   4 
  -6   2  -4 116.443 6.08320   3 
   6   2   4 127.296 8.25728   6 
   6   2   4 105.541 7.62809   4 
   6   2   4 116.863 5.94017   3 
  -6   2  -4 127.575 7.64456   9 
   6   2   4 121.833 8.53266   9 
  -6   2  -4 119.261 6.89019   2 
   6   2   4 114.319 5.06424   5 
   6   2   4 110.988 6.56155   2 
  -6   2  -4 112.290 4.96864   6 
   6   2   4 137.565 11.4644   8 
   7  -2   4 136.156 7.19904   7 
  -7  -2  -4 147.188 7.49860   2 
  -7  -2  -4 135.951 8.71038   6 
   7  -2   4 139.011 8.04212   2 
   7  -2   4 130.895 9.34389   9 
   7  -2   4 142.671 10.1220   1 
  -7  -2  -4 139.925 11.2224   4 
  -7   2  -4 131.828 6.84883   3 
  -7   2  -4 141.475 5.59040   6 
   7   2   4 129.428 12.3165   8 
   7   2   4 143.411 7.24004   2 
   7   2   4 146.831 6.12530   5 
  -7   2  -4 150.159 8.01320   2 
   7   2   4 131.582 9.50116   9 
   7   2   4 125.798 8.94938   6 
  -7   2  -4 141.362 8.94285   9 
   7   2   4 123.156 6.53997   3 
   8  -2   4 1859.00 57.4933   9 
  -8  -2  -4 1953.49 54.0963   2 
  -8  -2  -4 1920.77 56.4087   4 
   8  -2   4 1883.75 58.1773   1 
   8  -2   4 1918.01 54.8293   2 
  -8  -2  -4 1910.94 56.0135   6 
  -8   2  -4 1927.69 54.7066   2 
  -8   2  -4 1851.64 53.4901   3 
  -8   2  -4 1978.61 56.5602   9 
   8   2   4 1862.55 56.5833   6 
   8   2   4 1860.20 57.1487   9 
   8   2   4 1868.00 52.6591   5 
  -8   2  -4 1888.39 51.9801   6 
   8   2   4 1931.23 53.7993   2 
   9  -2   4 141.923 12.4854   1 
  -9  -2  -4 143.744 10.9840   4 
   9  -2   4 130.760 10.9238   9 
   9  -2   4 139.863 8.65585   2 
  -9  -2  -4 141.539 7.97887   2 
  -9   2  -4 128.396 12.8314   2 
   9   2   4 141.588 7.63591   2 
   9   2   4 130.940 11.0464   9 
  -9   2  -4 147.431 8.10982   3 
  10  -2   4 29.0674 6.49609   9 
  10  -2   4 20.1983 6.49474   1 
 -10  -2  -4 31.2756 5.50512   2 
  10  -2   4 16.1676 4.19356   2 
  10   2   4 14.5243 4.77458   6 
 -10   2  -4 22.9234 6.01293   2 
 -10   2  -4 19.7962 5.29084   9 
 -10   2  -4 25.5553 4.68923   3 
  10   2   4 14.6853 5.56441   9 
  11  -2   4 18.5030 4.32111   2 
  11  -2   4 13.3348 6.27838   1 
  11  -2   4 15.6254 6.06577   9 
  11   2   4 1.19301 4.42082   6 
 -11   2  -4 20.5622 4.49669   2 
  11   2   4 8.46807 5.68969   9 
  11  -3  -4 931.622 32.2534   5 
  11  -3  -4 896.051 34.5269   1 
 -11  -3   4 901.561 32.7422   4 
  11   3  -4 926.031 33.2299   6 
 -11   3   4 931.671 31.2886   3 
  11   3  -4 862.014 32.2393   9 
  10  -3  -4 85.8004 8.24844   9 
 -10  -3   4 73.9259 10.0665   4 
  10  -3  -4 72.6748 10.4830   1 
  10   3  -4 59.6580 9.69199   6 
 -10   3   4 62.8623 8.71356   3 
  10   3  -4 81.2810 10.8239   9 
 -10   3   4 78.8607 7.60362   9 
   9  -3  -4 4.68381 4.29056   8 
  -9  -3   4 1.37923 4.68051   4 
   9  -3  -4 3.78945 4.72201   1 
   9  -3  -4 7.42171 3.96067   9 
   9   3  -4 0.74514 4.30889   9 
   9   3  -4 6.78363 3.98921   6 
  -9   3   4 2.80496 3.39459   9 
  -9   3   4 1.95399 4.58082   3 
  -9   3   4 2.27045 3.70774   2 
   8  -3  -4 91.3119 8.91421   8 
   8  -3  -4 92.2667 7.38284   9 
   8  -3  -4 83.7800 9.74623   1 
  -8  -3   4 87.2935 8.81115   4 
  -8   3   4 108.099 11.8933   1 
   8   3  -4 116.587 13.8175   6 
  -8   3   4 100.015 7.12354   9 
  -8   3   4 94.1119 6.75340   2 
   8   3  -4 97.4190 5.02239   2 
   8   3  -4 85.9689 8.98159   9 
  -8   3   4 105.297 7.33995   2 
   8   3  -4 94.4709 5.16062   2 
  -8   3   4 83.3777 7.77188   3 
   7  -3  -4 4796.20 135.569   1 
   7  -3  -4 5022.83 134.782   8 
  -7  -3   4 4878.62 139.709   8 
  -7  -3   4 4740.58 133.972   4 
   7  -3  -4 4788.32 132.966   9 
   7   3  -4 4591.95 141.413   8 
  -7   3   4 4958.61 132.413   2 
   7   3  -4 4890.12 130.926   2 
  -7   3   4 5073.21 136.015   1 
  -7   3   4 4781.83 133.115   3 
   7   3  -4 4720.08 130.836   2 
  -7   3   4 4969.30 132.578   9 
   7   3  -4 4899.71 135.140   6 
   7   3  -4 4876.86 133.371   1 
  -7   3   4 5025.46 132.656   2 
   6  -3  -4 1393.90 40.6022   8 
   6  -3  -4 1344.34 39.7233   9 
  -6  -3   4 1331.88 40.7496   4 
  -6  -3   4 1393.18 45.5205   8 
   6  -3  -4 1349.51 42.1640   1 
  -6  -3   4 1338.39 41.6887   7 
  -6   3   4 1283.40 39.9313   3 
  -6   3   4 1385.05 39.8301   2 
   6   3  -4 1338.80 41.6700   6 
  -6   3   4 1324.64 39.5023   2 
  -6   3   4 1341.17 39.2528   9 
   6   3  -4 1376.83 39.9245   1 
   6   3  -4 1306.19 38.3973   2 
  -6   3   4 1392.58 42.1912   1 
   6   3  -4 1443.91 46.3577   8 
   6   3  -4 1305.76 38.4650   2 
   6   3  -4 1382.51 42.0965   3 
  -5  -3   4 98.6677 9.34888   8 
  -5  -3   4 81.7283 6.73146   4 
   5  -3  -4 106.305 7.98545   1 
   5  -3  -4 97.8932 5.98194   8 
   5  -3  -4 100.597 6.07543   9 
  -5  -3   4 85.5325 7.22749   7 
   5   3  -4 97.1316 6.16925   1 
   5   3  -4 104.782 7.83327   6 
   5   3  -4 106.427 6.44361   3 
  -5   3   4 96.8800 4.25935   7 
  -5   3   4 98.7702 5.76408   9 
   5   3  -4 104.672 7.19202   7 
   5   3  -4 92.2604 6.38763   2 
   5   3  -4 86.3263 9.24802   8 
  -5   3   4 93.9339 7.54574   1 
   5   3  -4 106.016 5.98365   2 
  -5   3   4 110.894 6.52971   2 
   4  -3  -4 271.922 10.2908   9 
  -4  -3   4 289.084 14.2035   8 
  -4  -3   4 259.577 11.0577   4 
   4  -3  -4 285.332 9.49071   8 
   4  -3  -4 259.029 11.9327   1 
  -4  -3   4 261.612 11.4091   7 
   4   3  -4 269.929 11.2304   7 
   4   3  -4 267.967 10.3569   2 
   4   3  -4 255.342 10.1498   1 
  -4   3   4 273.754 10.0728   9 
  -4   3   4 265.477 10.7236   2 
   4   3  -4 273.149 11.9520   6 
   4   3  -4 261.203 10.0986   2 
  -4   3   4 291.321 12.0798   1 
  -4   3   4 255.216 10.8481   2 
   4   3  -4 278.454 14.1085   8 
  -3  -3   4 1738.97 50.9492   7 
  -3  -3   4 1855.68 54.1626   8 
  -3  -3   4 1727.66 50.8989   4 
   3  -3  -4 1720.52 51.8167   1 
  -3  -3   4 1845.40 48.4872   5 
   3  -3  -4 1859.86 49.0556   6 
   3   3  -4 1845.63 50.6313   2 
  -3   3   4 1803.86 50.0900   9 
  -3   3   4 1813.17 48.8388   6 
   3   3  -4 1830.11 51.0351   7 
  -3   3   4 1687.29 52.2338   2 
   3   3  -4 1794.38 49.9376   1 
   3   3  -4 1763.33 50.3476   2 
   3   3  -4 1729.50 51.5278   6 
  -3   3   4 1773.34 51.0156   2 
  -3   3   4 1831.38 51.9100   1 
  -2  -3   4 298.171 13.0329   8 
  -2  -3   4 266.198 9.83684   1 
   2  -3  -4 268.479 9.57753   6 
  -2  -3   4 274.041 9.02833   5 
   2  -3  -4 274.906 10.7967   2 
  -2  -3   4 277.325 10.4888   7 
  -2   3   4 299.833 10.2540   9 
   2   3  -4 295.351 10.5241   7 
   2   3  -4 259.267 9.51441   1 
  -2   3   4 270.146 10.8847   2 
  -2   3   4 271.182 9.44509   6 
  -2   3   4 276.168 11.2248   1 
   2   3  -4 275.198 10.5441   2 
   2   3  -4 280.842 11.2818   6 
   2   3  -4 289.072 10.8124   2 
  -1  -3   4 4676.32 125.580   5 
  -1  -3   4 4561.74 127.024   2 
   1  -3  -4 4669.52 126.246   6 
  -1  -3   4 4662.45 128.996   8 
  -1  -3   4 4642.58 126.084   7 
   1  -3  -4 4603.60 126.065   5 
   1  -3  -4 4798.75 127.179   2 
  -1  -3   4 4758.28 126.301   1 
   1  -3  -4 4648.84 128.192   1 
  -1   3   4 4810.22 126.450   9 
   1   3  -4 4761.27 126.029   7 
   1   3  -4 4640.15 125.993   1 
   1   3  -4 4621.69 126.855   2 
   1   3  -4 4617.23 127.110   6 
  -1   3   4 4640.27 127.460   1 
  -1   3   4 4694.77 126.108   6 
   1   3  -4 4705.16 127.075   2 
  -1   3   4 4754.05 127.210   2 
   0  -3  -4 840.834 27.0907   1 
   0  -3   4 860.540 25.2206   5 
   0  -3  -4 883.641 26.3415   2 
   0  -3   4 865.888 26.4301   2 
   0  -3  -4 865.298 25.8873   6 
   0  -3   4 907.662 24.8338   7 
   0  -3  -4 844.346 24.8239   5 
   0  -3   4 838.302 25.4819   1 
   0   3  -4 867.382 25.5482   1 
   0   3  -4 847.903 26.1810   2 
   0   3   4 823.077 25.0097   8 
   0   3   4 857.544 26.4034   2 
   0   3   4 868.067 25.7782   6 
   0   3   4 875.638 26.6438   1 
   0   3  -4 867.949 25.9243   6 
  -1  -3  -4 1801.23 49.4278   4 
   1  -3   4 1708.14 50.6107   2 
   1  -3   4 1718.88 50.1358   1 
   1  -3   4 1859.06 48.3378   7 
  -1  -3  -4 1785.51 48.5851   5 
  -1  -3  -4 1785.73 50.4847   6 
  -1  -3  -4 1829.16 50.5915   2 
  -1  -3  -4 1731.38 51.0212   1 
   1  -3   4 1749.71 50.6585   9 
  -1   3  -4 1800.55 50.6934   9 
  -1   3  -4 1787.17 50.1963   1 
   1   3   4 1735.35 50.5054   2 
   1   3   4 1828.50 51.5088   1 
   1   3   4 1768.61 50.3567   6 
   1   3   4 1800.47 50.7153   8 
  -1   3  -4 1709.93 50.4062   2 
   2  -3   4 226.112 10.0947   1 
  -2  -3  -4 244.953 7.66144   5 
   2  -3   4 263.838 10.4572   2 
  -2  -3  -4 239.592 9.77383   2 
  -2  -3  -4 261.807 10.2571   6 
  -2  -3  -4 221.623 8.93335   4 
   2  -3   4 228.436 10.0451   9 
   2   3   4 225.758 9.75591   2 
   2   3   4 223.732 10.0163   6 
  -2   3  -4 235.763 9.90326   2 
  -2   3  -4 216.856 9.73276   1 
   2   3   4 216.814 10.5258   8 
  -2   3  -4 226.150 9.83980   9 
   2   3   4 249.740 10.9230   1 
  -3  -3  -4 2863.19 79.4413   4 
   3  -3   4 2806.78 80.6557   9 
  -3  -3  -4 2872.76 79.9768   2 
   3  -3   4 2856.74 80.8012   1 
   3  -3   4 2893.44 80.4930   2 
  -3  -3  -4 2860.03 80.6779   6 
  -3   3  -4 2998.35 80.4340   2 
   3   3   4 2867.26 81.1730   1 
  -3   3  -4 2897.66 80.8701   1 
   3   3   4 2889.66 80.7192   6 
   3   3   4 2967.15 83.0688   8 
  -3   3  -4 2914.41 80.4577   9 
   3   3   4 2835.87 80.0133   2 
   4  -3   4 20.8714 5.42206   1 
  -4  -3  -4 11.3599 3.15581   6 
  -4  -3  -4 18.4979 4.91643   2 
   4  -3   4 17.0871 3.88121   2 
  -4  -3  -4 18.2386 4.19452   4 
  -4   3  -4 20.8347 4.59205   9 
   4   3   4 14.4946 3.57218   1 
   4   3   4 15.0621 3.39589   7 
   4   3   4 20.0455 6.20407   8 
  -4   3  -4 17.9778 2.74023   6 
   4   3   4 15.4943 3.41563   2 
   4   3   4 16.0519 3.56574   6 
  -4   3  -4 19.4777 4.57559   2 
  -5  -3  -4 1858.06 53.7915   6 
   5  -3   4 1832.00 53.9086   9 
   5  -3   4 1845.59 53.0882   2 
   5  -3   4 1799.59 54.2937   1 
  -5  -3  -4 1840.80 52.6816   4 
  -5  -3  -4 1873.43 52.4045   2 
   5   3   4 1871.32 57.8659   8 
   5   3   4 1776.66 54.8420   1 
   5   3   4 1826.70 52.3798   2 
  -5   3  -4 1809.96 53.0364   9 
  -5   3  -4 1875.75 53.0031   2 
   5   3   4 1774.26 53.8216   6 
  -5   3  -4 1785.35 49.6504   6 
   5   3   4 1820.99 53.0692   4 
   6  -3   4 932.674 32.2808   1 
  -6  -3  -4 976.249 30.7499   4 
  -6  -3  -4 939.042 29.7475   2 
   6  -3   4 1049.17 27.6042   7 
   6  -3   4 949.849 30.6377   2 
  -6  -3  -4 956.661 31.5300   6 
   6  -3   4 970.593 31.8829   9 
  -6   3  -4 1027.37 30.8110   2 
   6   3   4 965.612 32.3605   1 
   6   3   4 947.012 31.8822   6 
  -6   3  -4 982.693 31.0132   9 
   6   3   4 966.862 29.8229   2 
   6   3   4 1000.83 36.4383   8 
   6   3   4 970.592 32.0653   9 
   6   3   4 923.497 30.7213   3 
  -7  -3  -4 888.670 29.4400   4 
   7  -3   4 901.122 34.5972   1 
   7  -3   4 890.367 30.6040   9 
  -7  -3  -4 924.895 28.2430   2 
  -7  -3  -4 890.780 30.0604   6 
   7  -3   4 933.312 30.4340   2 
   7   3   4 878.216 27.7816   3 
   7   3   4 924.849 31.3760   1 
   7   3   4 870.884 32.8168   6 
  -7   3  -4 899.098 29.6479   9 
  -7   3  -4 904.966 29.1192   2 
  -7   3  -4 887.905 27.4704   3 
   7   3   4 940.774 36.1718   8 
   7   3   4 852.117 31.2010   9 
   7   3   4 886.295 27.9218   2 
   8  -3   4 167.995 10.1189   2 
   8  -3   4 168.729 12.4744   1 
  -8  -3  -4 166.162 11.1815   4 
   8  -3   4 156.267 11.5227   9 
  -8  -3  -4 163.021 10.6869   2 
   8   3   4 161.154 11.3888   6 
  -8   3  -4 169.850 8.94541   3 
   8   3   4 156.075 11.7138   9 
   8   3   4 153.340 8.79955   2 
   9  -3   4 541.157 23.3846   9 
   9  -3   4 579.815 21.0438   2 
  -9  -3  -4 534.249 22.2071   4 
  -9  -3  -4 563.018 26.3490   6 
   9  -3   4 565.852 24.4567   1 
   9   3   4 544.701 23.2089   9 
  -9   3  -4 579.902 19.5583   3 
   9   3   4 560.101 23.7953   6 
   9   3   4 550.455 19.1173   2 
  -9   3  -4 611.319 22.5669   2 
  -9   3  -4 577.424 26.4226   9 
 -10  -3  -4 155.802 13.0256   4 
 -10  -3  -4 144.353 11.4258   6 
  10  -3   4 146.793 12.7328   9 
  10  -3   4 163.404 10.4407   2 
  10  -3   4 171.027 14.0767   1 
 -10  -3  -4 131.741 10.2078   2 
 -10   3  -4 149.751 10.1617   2 
  10   3   4 160.859 13.0815   9 
  10   3   4 152.521 12.5672   6 
 -10   3  -4 147.498 11.2885   9 
  10   3   4 147.548 8.50010   2 
 -10   3  -4 158.723 9.83470   3 
  11  -3   4 183.910 14.0595   9 
  11  -3   4 212.576 16.6131   1 
 -11  -3  -4 215.369 16.1781   4 
  11   3   4 181.796 14.7560   6 
  11   3   4 202.491 15.2159   9 
  11  -4  -4 9.17371 5.21391   5 
  11  -4  -4 8.08678 5.99391   1 
 -11  -4   4 18.6968 13.8006   4 
 -11   4   4 3.78321 5.83103   3 
  11   4  -4 5.84109 9.83215   9 
 -10  -4   4 72.8456 10.8923   4 
  10  -4  -4 63.4866 11.2705   1 
 -10   4   4 67.2107 8.20998   2 
  10   4  -4 76.1610 10.3088   6 
 -10   4   4 70.9448 9.92932   3 
  10   4  -4 50.6077 9.33288   9 
  -9  -4   4 1590.50 50.0251   4 
   9  -4  -4 1657.02 52.5988   1 
   9  -4  -4 1610.47 48.7369   9 
   9   4  -4 1536.16 45.1708   2 
   9   4  -4 1588.85 51.5273   6 
  -9   4   4 1604.78 48.6391   3 
   9   4  -4 1537.38 50.6256   9 
  -9   4   4 1639.70 48.1064   2 
  -9   4   4 1639.25 47.9679   9 
   8  -4  -4 55.0333 7.19837   9 
  -8  -4   4 43.6665 8.74965   4 
  -8   4   4 58.8942 8.18715   3 
   8   4  -4 51.5061 5.46169   2 
   8   4  -4 52.0661 8.84506   6 
  -8   4   4 58.1883 6.21337   9 
   8   4  -4 61.3143 8.81577   1 
   8   4  -4 50.0154 11.9729   8 
   7  -4  -4 254.356 14.5578   1 
  -7  -4   4 269.614 13.4353   4 
  -7  -4   4 259.689 20.0122   8 
   7  -4  -4 251.109 11.9735   9 
   7  -4  -4 274.228 12.1549   8 
  -7   4   4 257.922 12.0906   2 
  -7   4   4 229.343 11.0893   9 
   7   4  -4 249.451 10.8496   2 
  -7   4   4 258.104 12.7631   3 
   7   4  -4 260.113 12.3586   1 
  -7   4   4 264.389 13.9870   2 
   7   4  -4 270.121 14.4434   6 
  -6  -4   4 18.6245 5.14155   4 
   6  -4  -4 20.2087 5.20278   9 
   6  -4  -4 9.00125 7.25273   1 
   6  -4  -4 17.9692 4.47832   8 
  -6  -4   4 17.4194 5.79009   8 
   6   4  -4 19.6490 4.73189   2 
  -6   4   4 15.9752 4.10402   2 
   6   4  -4 15.1876 5.91361   8 
  -6   4   4 11.7865 3.84627   2 
   6   4  -4 15.2646 3.65935   1 
   6   4  -4 7.38709 3.25288   2 
  -6   4   4 16.7971 4.10626   9 
  -5  -4   4 3112.50 89.2068   4 
   5  -4  -4 3228.79 90.9629   1 
   5  -4  -4 3205.13 86.6104   8 
  -5  -4   4 3191.66 93.8978   8 
   5   4  -4 3139.92 88.0894   2 
   5   4  -4 3072.75 88.0621   1 
  -5   4   4 3225.03 90.7586   1 
   5   4  -4 3112.97 94.0466   8 
   5   4  -4 3147.59 87.9291   2 
  -5   4   4 3209.29 88.8354   2 
  -5   4   4 3200.42 89.0735   2 
   5   4  -4 3200.05 90.4758   6 
  -5   4   4 3214.40 87.9052   9 
  -4  -4   4 46.6449 8.25197   8 
   4  -4  -4 39.4670 6.69672   1 
  -4  -4   4 47.3784 6.31693   4 
   4   4  -4 36.6786 5.60114   7 
  -4   4   4 49.3839 5.97035   2 
   4   4  -4 56.3968 5.92481   2 
  -4   4   4 48.9451 3.51724   6 
  -4   4   4 42.3838 6.12302   2 
   4   4  -4 50.1625 4.86291   1 
  -4   4   4 42.3483 6.59547   1 
   4   4  -4 56.3366 6.70098   6 
   4   4  -4 46.3407 5.46920   2 
  -4   4   4 41.9537 5.20582   9 
  -3  -4   4 937.308 30.1924   4 
  -3  -4   4 938.702 29.8574   7 
  -3  -4   4 979.619 27.1023   5 
   3  -4  -4 916.929 31.2024   1 
  -3  -4   4 951.049 33.1944   8 
   3  -4  -4 993.447 28.1617   6 
  -3   4   4 960.061 30.4231   2 
  -3   4   4 992.019 31.2597   1 
   3   4  -4 979.397 30.9573   6 
   3   4  -4 958.296 28.7657   1 
   3   4  -4 991.690 29.9748   7 
  -3   4   4 983.843 27.8865   6 
  -3   4   4 947.092 30.2461   2 
   3   4  -4 946.531 29.7738   2 
  -3   4   4 973.474 29.3610   9 
   3   4  -4 937.440 29.9692   2 
  -2  -4   4 72.1962 5.81353   7 
  -2  -4   4 78.0205 7.98749   8 
   2  -4  -4 86.2015 5.44765   6 
  -2  -4   4 76.9945 5.96641   1 
   2  -4  -4 94.8471 8.38894   1 
  -2  -4   4 81.2460 4.58198   5 
   2   4  -4 83.1948 5.56837   1 
   2   4  -4 76.9278 5.82666   7 
   2   4  -4 78.3712 6.93638   6 
   2   4  -4 74.7462 6.58113   2 
   2   4  -4 81.5874 6.78672   9 
  -2   4   4 81.5881 7.01876   2 
  -2   4   4 81.7755 6.95048   2 
   2   4  -4 75.2306 6.38110   2 
  -2   4   4 90.9977 7.07817   1 
  -2   4   4 84.5294 5.37826   6 
  -2   4   4 81.4777 5.96433   9 
   1  -4  -4 2875.32 77.4002   2 
   1  -4  -4 2646.57 75.5467   5 
  -1  -4   4 2737.12 75.1055   5 
   1  -4  -4 2760.64 78.4883   1 
  -1  -4   4 2708.75 75.4461   7 
  -1  -4   4 2707.74 79.1635   8 
  -1  -4   4 2737.76 76.3895   1 
   1  -4  -4 2809.73 76.1938   6 
  -1   4   4 2735.57 77.3011   2 
   1   4  -4 2757.49 77.0255   6 
   1   4  -4 2707.21 75.9942   1 
   1   4  -4 2712.40 76.9202   2 
  -1   4   4 2773.39 76.4260   9 
  -1   4   4 2708.78 75.8408   6 
   1   4  -4 2706.50 77.7351   9 
   1   4  -4 2778.44 77.1739   2 
   1   4  -4 2754.78 75.4575   7 
  -1   4   4 2777.24 77.7003   1 
   0  -4  -4 23.5027 6.19266   1 
   0  -4  -4 21.9167 3.57373   5 
   0  -4  -4 21.1809 4.61322   2 
   0  -4  -4 20.2438 4.07945   6 
   0  -4   4 25.4268 3.80625   5 
   0  -4   4 20.3308 3.37833   7 
   0  -4   4 21.4218 5.41144   8 
   0  -4   4 34.4513 5.42451   1 
   0   4  -4 23.2362 4.66823   2 
   0   4  -4 16.5359 4.24616   9 
   0   4  -4 13.9821 2.91983   1 
   0   4   4 19.4700 4.88662   1 
   0   4   4 21.9942 4.48073   6 
   0   4  -4 25.7876 4.82081   2 
   0   4  -4 22.1625 4.58715   6 
   0   4   4 19.3663 5.04670   2 
   0   4  -4 19.9874 3.25018   7 
  -1  -4  -4 1529.81 42.3272   5 
   1  -4   4 1501.12 44.4859   1 
  -1  -4  -4 1591.34 43.7996   4 
  -1  -4  -4 1544.81 44.7680   6 
  -1  -4  -4 1502.23 45.4835   1 
   1  -4   4 1516.45 45.1426   2 
  -1  -4  -4 1566.26 45.3089   2 
  -1   4  -4 1549.23 43.7605   6 
   1   4   4 1523.25 45.1015   1 
  -1   4  -4 1441.68 44.6847   9 
   1   4   4 1519.94 44.5305   6 
  -1   4  -4 1474.28 44.7374   2 
   1   4   4 1523.38 45.0494   2 
   1   4   4 1483.61 44.4147   8 
   1   4   4 1466.49 45.2809   7 
  -1   4  -4 1523.25 44.3994   1 
  -1   4  -4 1511.56 44.9192   2 
  -2  -4  -4 32.6030 5.29844   6 
   2  -4   4 28.2614 6.19539   2 
  -2  -4  -4 23.1437 6.00433   1 
   2  -4   4 40.5292 5.95844   9 
  -2  -4  -4 35.0486 4.63332   4 
  -2  -4  -4 35.0841 5.10322   2 
   2  -4   4 39.6929 5.77795   1 
  -2  -4  -4 30.9541 3.26851   5 
   2   4   4 39.7055 6.06566   8 
   2   4   4 37.7255 5.12947   7 
  -2   4  -4 27.3199 4.12755   6 
  -2   4  -4 25.7274 5.30177   2 
   2   4   4 40.2651 6.31465   1 
  -2   4  -4 37.3292 5.36958   1 
  -2   4  -4 36.8422 5.56569   9 
   2   4   4 34.4291 5.68133   2 
   2   4   4 33.6671 5.75533   6 
   3  -4   4 1687.41 50.6061   9 
  -3  -4  -4 1623.05 49.0882   4 
   3  -4   4 1686.76 50.5953   2 
   3  -4   4 1687.42 50.7631   1 
  -3  -4  -4 1730.59 50.8024   6 
  -3  -4  -4 1754.56 50.0898   2 
  -3  -4  -4 1709.60 46.2852   5 
  -3   4  -4 1758.79 50.5149   9 
  -3   4  -4 1729.92 50.3635   2 
   3   4   4 1627.85 50.2756   7 
   3   4   4 1701.97 52.4159   8 
  -3   4  -4 1769.55 50.9265   1 
   3   4   4 1681.53 50.6595   6 
   3   4   4 1732.41 51.4580   1 
   3   4   4 1749.50 50.3713   2 
   4  -4   4 1.13023 3.67170   2 
   4  -4   4 3.10922 3.32824   9 
  -4  -4  -4 7.33720 3.31051   6 
  -4  -4  -4 7.63819 3.41281   2 
   4  -4   4 1.98202 3.41735   1 
  -4  -4  -4 7.57878 3.43110   4 
   4   4   4 4.97460 3.31287   6 
  -4   4  -4 6.95729 3.66515   2 
   4   4   4 1.70382 3.41330   1 
   4   4   4 6.77723 4.33737   8 
  -4   4  -4 3.89404 1.95862   6 
  -4   4  -4 8.57202 3.34031   9 
   4   4   4 5.20739 3.47702   2 
  -4   4  -4 5.92526 3.22323   1 
   5  -4   4 723.555 26.5708   1 
   5  -4   4 739.600 26.0829   9 
  -5  -4  -4 745.189 24.7516   2 
   5  -4   4 738.242 25.5904   2 
  -5  -4  -4 714.978 24.5539   4 
   5   4   4 719.786 24.7463   2 
  -5   4  -4 747.392 21.2927   6 
   5   4   4 767.822 29.6606   8 
   5   4   4 744.473 26.3233   6 
  -5   4  -4 749.835 21.4155   6 
  -5   4  -4 703.636 24.9755   9 
   5   4   4 766.745 26.7647   1 
  -6  -4  -4 357.807 18.0820   2 
   6  -4   4 380.757 17.2562   1 
  -6  -4  -4 376.987 15.3163   4 
   6  -4   4 334.211 15.4321   2 
   6   4   4 343.486 16.5278   6 
   6   4   4 324.574 19.8704   8 
   6   4   4 344.403 16.5882   1 
  -6   4  -4 368.242 17.2857   9 
   7  -4   4 307.863 15.5164   9 
   7  -4   4 315.337 16.6907   1 
  -7  -4  -4 307.617 14.5687   4 
   7  -4   4 296.200 14.2728   2 
   7   4   4 293.772 16.0033   1 
   7   4   4 291.281 15.8087   6 
   7   4   4 278.058 12.9398   2 
   7   4   4 312.670 16.1911   9 
  -8  -4  -4 15.4703 5.05902   2 
   8  -4   4 21.8927 7.08329   9 
  -8  -4  -4 16.8490 5.04447   6 
   8  -4   4 27.3496 5.83566   2 
  -8  -4  -4 33.9438 8.42682   4 
   8  -4   4 17.2160 6.57848   1 
  -8   4  -4 22.6895 5.09446   3 
   8   4   4 25.6129 6.08227   1 
   8   4   4 26.6924 6.08613   2 
   8   4   4 26.3273 6.79068   9 
  -8   4  -4 14.9619 5.18031   9 
  -8   4  -4 26.0448 6.95736   2 
   8   4   4 18.4718 7.82386   8 
   8   4   4 22.0211 5.64666   6 
   9  -4   4 606.078 26.6518   1 
   9  -4   4 614.613 25.3319   9 
  -9  -4  -4 652.928 24.6173   4 
  -9  -4  -4 606.598 21.7006   2 
   9   4   4 596.579 25.5679   9 
   9   4   4 601.141 25.5601   6 
  -9   4  -4 604.830 23.7319   9 
   9   4   4 582.220 21.2134   2 
  -9   4  -4 636.401 21.9190   3 
   9   4   4 613.382 25.7555   1 
  10  -4   4 8.85795 6.11462   9 
 -10  -4  -4 12.1303 7.05765   4 
  10  -4   4 11.2450 6.53135   1 
 -10   4  -4 13.3426 5.81460   3 
  10   4   4 9.65703 6.14273   9 
  10   4   4 4.29630 5.03291   6 
  10   4   4 9.11709 4.18089   2 
   9  -5  -4 80.3317 17.0228   1 
  -9  -5   4 57.9900 11.0955   4 
  -9   5   4 47.3426 10.3128   3 
   9   5  -4 38.5908 7.73669   6 
   8  -5  -4 166.685 11.4180   9 
   8  -5  -4 179.732 13.9328   1 
  -8  -5   4 172.904 13.0463   4 
   8   5  -4 179.451 13.9073   6 
  -8   5   4 162.533 12.4347   3 
  -8   5   4 156.459 11.6160   2 
   8   5  -4 165.329 9.73063   2 
  -7  -5   4 703.388 26.0438   4 
   7  -5  -4 729.618 28.2712   1 
  -7  -5   4 732.978 31.6675   8 
  -7   5   4 674.649 27.3197   1 
   7   5  -4 666.285 27.4289   6 
   7   5  -4 666.481 23.8115   2 
  -7   5   4 726.984 25.5049   2 
  -7   5   4 697.280 24.0391   9 
  -7   5   4 703.006 25.1201   2 
   6  -5  -4 184.762 13.3464   1 
  -6  -5   4 160.012 11.2636   4 
   6   5  -4 140.070 10.3018   1 
  -6   5   4 183.464 11.0630   2 
   6   5  -4 158.243 12.6709   6 
  -6   5   4 171.007 9.62306   9 
   6   5  -4 162.654 10.0427   2 
  -6   5   4 138.911 13.4076   1 
   5  -5  -4 36.5323 8.52480   1 
  -5  -5   4 44.3016 9.89832   8 
  -5  -5   4 41.8047 7.92347   4 
   5   5  -4 43.9704 6.06801   1 
  -5   5   4 53.3999 8.26174   1 
   5   5  -4 40.5014 6.54559   2 
  -5   5   4 40.5026 5.91161   9 
  -5   5   4 51.9421 7.53416   2 
   5   5  -4 35.7223 7.86675   6 
   5   5  -4 47.6987 6.96445   2 
  -4  -5   4 362.049 18.9668   8 
   4  -5  -4 383.034 19.0350   1 
  -4  -5   4 351.992 15.8458   4 
  -4   5   4 372.805 15.8740   2 
  -4   5   4 366.299 16.9945   1 
   4   5  -4 322.415 20.1633   6 
   4   5  -4 369.887 15.3451   2 
  -4   5   4 389.527 12.6453   6 
   4   5  -4 374.233 14.4044   1 
  -4   5   4 360.941 14.7718   9 
  -3  -5   4 958.698 31.7906   4 
  -3  -5   4 954.738 30.2411   1 
  -3  -5   4 987.788 27.8661   5 
  -3  -5   4 981.256 34.9604   8 
   3  -5  -4 985.411 34.3014   1 
   3   5  -4 933.161 30.1118   1 
   3   5  -4 955.027 32.1665   6 
   3   5  -4 983.470 33.1385   2 
  -3   5   4 927.569 31.9336   2 
  -3   5   4 972.197 28.9847   6 
  -3   5   4 1012.35 32.8518   1 
  -3   5   4 1042.59 31.0924   9 
   3   5  -4 975.862 30.9412   7 
  -3   5   4 952.548 31.9566   2 
   3   5  -4 979.671 31.5181   2 
  -2  -5   4 11.3248 3.68101   1 
   2  -5  -4 16.5669 4.42618   6 
   2  -5  -4 7.14982 3.10468   5 
   2  -5  -4 11.3592 5.06238   1 
  -2  -5   4 11.2500 2.59519   5 
  -2  -5   4 12.3759 4.48700   8 
  -2   5   4 8.14286 3.46852   9 
   2   5  -4 15.9667 4.37826   2 
   2   5  -4 10.6127 3.18920   1 
  -2   5   4 13.6645 4.53103   2 
  -2   5   4 14.9301 3.19818   6 
  -2   5   4 10.4732 4.06422   2 
  -2   5   4 24.0387 6.46232   1 
   2   5  -4 9.84406 4.07788   2 
   2   5  -4 13.6985 3.90619   6 
  -2   5   4 16.5401 3.86834   7 
   2   5  -4 14.6701 3.63993   7 
   1  -5  -4 134.480 8.03602   6 
  -1  -5   4 107.208 9.78045   8 
  -1  -5   4 115.707 6.65176   5 
   1  -5  -4 128.452 10.4372   1 
  -1  -5   4 104.734 8.40322   1 
   1  -5  -4 123.200 7.31774   5 
   1   5  -4 126.979 7.87054   7 
  -1   5   4 105.487 8.96716   2 
   1   5  -4 132.195 9.04598   2 
   1   5  -4 122.637 8.95640   2 
  -1   5   4 108.450 8.90266   2 
  -1   5   4 126.114 8.26269   9 
   1   5  -4 103.912 7.65518   1 
  -1   5   4 117.044 6.52282   7 
  -1   5   4 106.305 7.64219   6 
   1   5  -4 110.541 8.28492   6 
  -1   5   4 114.427 9.13719   1 
   1   5  -4 106.545 8.82943   9 
   0  -5   4 396.961 16.3550   1 
   0  -5  -4 380.140 15.4076   6 
   0  -5  -4 385.664 13.7207   5 
   0  -5   4 388.620 14.2479   5 
   0  -5  -4 389.352 17.2889   1 
   0  -5   4 376.866 17.1899   8 
   0   5   4 397.815 15.2629   6 
   0   5   4 379.697 15.6503   9 
   0   5  -4 392.443 16.2210   9 
   0   5   4 371.487 16.4411   2 
   0   5  -4 385.778 15.3838   6 
   0   5  -4 382.987 13.1956   7 
   0   5  -4 379.549 15.1658   1 
   0   5  -4 388.091 16.2059   2 
   0   5   4 350.225 16.2099   2 
   0   5  -4 386.259 16.3815   2 
   0   5   4 391.196 16.3737   1 
   1  -5   4 1263.08 40.5258   8 
   1  -5   4 1286.07 39.7497   1 
  -1  -5  -4 1313.57 36.3655   5 
  -1  -5  -4 1263.52 38.0928   4 
  -1  -5  -4 1284.79 39.4025   2 
  -1  -5  -4 1261.00 39.0957   6 
  -1  -5  -4 1236.93 40.0850   1 
  -1   5  -4 1259.70 38.8431   1 
  -1   5  -4 1282.58 38.0215   6 
   1   5   4 1278.72 39.8220   2 
   1   5   4 1215.13 37.8421   7 
  -1   5  -4 1244.61 39.3583   2 
   1   5   4 1232.40 38.7502   6 
  -1   5  -4 1235.43 39.3701   2 
   1   5   4 1293.82 39.7882   1 
   1   5   4 1227.41 39.7795   2 
  -1   5  -4 1274.15 39.5526   9 
  -2  -5  -4 1141.43 35.1222   2 
  -2  -5  -4 1061.99 33.6654   4 
  -2  -5  -4 1128.01 31.2071   5 
  -2  -5  -4 1132.85 35.3245   6 
  -2  -5  -4 1058.06 35.4317   1 
   2  -5   4 1074.04 34.9788   1 
  -2   5  -4 1095.99 35.0628   9 
  -2   5  -4 1095.59 32.9810   6 
  -2   5  -4 1063.33 35.0757   2 
  -2   5  -4 1075.46 35.0947   2 
  -2   5  -4 1034.80 34.6772   1 
   2   5   4 1125.20 35.5119   1 
   2   5   4 1133.59 36.0171   2 
   2   5   4 1096.39 34.9083   6 
   2   5   4 1047.28 34.0657   7 
  -3  -5  -4 1281.50 39.4027   4 
  -3  -5  -4 1271.70 41.5695   6 
   3  -5   4 1268.59 41.0089   1 
  -3  -5  -4 1353.12 35.9268   5 
  -3   5  -4 1296.97 40.7743   2 
  -3   5  -4 1286.60 41.0272   1 
  -3   5  -4 1303.30 37.9801   6 
   3   5   4 1234.26 43.7433   2 
   3   5   4 1285.96 47.1708   6 
   3   5   4 1344.56 42.7117   8 
   3   5   4 1366.47 42.4370   1 
  -3   5  -4 1292.08 41.0490   9 
  -4  -5  -4 69.9134 7.36024   4 
   4  -5   4 51.1330 13.0264   1 
  -4  -5  -4 58.1748 8.03424   6 
   4  -5   4 66.0390 8.27530   9 
   4   5   4 55.1169 7.81106   2 
  -4   5  -4 56.4520 8.21019   1 
   4   5   4 51.7963 8.54883   6 
  -4   5  -4 70.8870 7.89456   9 
   4   5   4 65.4002 9.68768   8 
  -4   5  -4 68.6994 5.18217   6 
  -4   5  -4 51.5286 7.81484   2 
   4   5   4 63.8955 8.90712   1 
  -4   5  -4 61.7687 8.01444   2 
  -5  -5  -4 1359.59 44.9365   6 
   5  -5   4 1358.18 43.9279   1 
   5  -5   4 1351.47 43.1692   9 
  -5  -5  -4 1351.26 41.5980   4 
  -5   5  -4 1331.03 42.3804   2 
  -5   5  -4 1328.84 43.7057   1 
   5   5   4 1281.67 50.6822   8 
  -5   5  -4 1348.68 38.2363   6 
   5   5   4 1396.00 43.9665   6 
   5   5   4 1362.32 42.3631   2 
   6  -5   4 6.31444 4.71870   9 
  -6  -5  -4 2.92627 4.14509   2 
   6  -5   4 -4.8287 7.93559   1 
  -6  -5  -4 5.40868 4.72626   4 
  -6   5  -4 0.75810 5.69994   9 
   6   5   4 -0.0959 4.22615   6 
  -6   5  -4 0.92091 1.32935   2 
  -6   5  -4 4.45922 5.00294   2 
   6   5   4 6.29447 4.80248   1 
   7  -5   4 697.505 26.4917   9 
  -7  -5  -4 654.809 24.0242   2 
  -7  -5  -4 675.915 24.7589   4 
   7  -5   4 663.373 27.3047   1 
   7   5   4 650.947 27.0049   9 
   7   5   4 626.198 30.7024   8 
   7   5   4 652.073 27.0404   1 
   7   5   4 657.630 24.1415   2 
   7   5   4 646.761 26.6498   6 
  -7   5  -4 640.585 24.7220   9 
  -7   5  -4 695.824 24.9393   2 
  -8  -5  -4 86.4255 11.2280   4 
   8  -5   4 94.4521 12.1245   1 
   8  -5   4 86.1579 11.3197   9 
  -8   5  -4 105.436 9.91452   3 
   8   5   4 75.9927 11.1909   9 
   8   5   4 92.2450 11.5592   6 
   8   5   4 77.5478 8.81418   2 
   8   5   4 78.8825 11.3942   1 
  -9  -5  -4 240.580 16.0636   4 
   9  -5   4 292.135 16.6805   9 
   9  -5   4 241.339 17.2589   1 
   9   5   4 249.285 17.5333   9 
  -9   5  -4 276.377 14.4046   3 
   9   5   4 233.418 12.9452   2 
   9   5   4 288.852 17.9501   6 
   8  -6  -4 1.09788 6.02251   1 
  -8   6   4 9.90868 6.62016   3 
   8   6  -4 -2.0392 4.29043   2 
   8   6  -4 -0.6879 5.60779   6 
   7  -6  -4 2.25214 5.61839   1 
  -7  -6   4 1.88710 5.85209   4 
   7   6  -4 7.29736 4.84945   2 
   7   6  -4 9.60247 6.14334   6 
   6  -6  -4 217.732 15.3470   1 
  -6  -6   4 228.017 18.0919   8 
  -6  -6   4 213.275 14.0943   4 
   6   6  -4 210.711 15.1525   6 
   6   6  -4 240.557 13.2575   2 
   5  -6  -4 323.154 19.7262   1 
  -5  -6   4 312.132 16.3213   4 
  -5  -6   4 315.438 19.7120   8 
   5   6  -4 321.351 17.3826   6 
   5   6  -4 308.996 15.6275   2 
  -5   6   4 310.946 16.3206   2 
  -5   6   4 317.003 17.5096   1 
   4  -6  -4 253.565 16.5966   1 
  -4  -6   4 240.589 16.6636   8 
   4  -6  -4 258.509 13.2654   5 
  -4  -6   4 242.965 14.1596   4 
  -4   6   4 239.555 14.9422   1 
   4   6  -4 264.498 15.0036   6 
  -4   6   4 283.453 16.5227   2 
  -4   6   4 259.434 13.2313   9 
  -4   6   4 241.938 14.1209   2 
   4   6  -4 216.546 14.1144   9 
   4   6  -4 254.606 14.1659   2 
  -3  -6   4 127.383 10.9822   4 
   3  -6  -4 125.386 12.6753   1 
   3  -6  -4 133.429 9.59695   5 
  -3  -6   4 127.134 12.4153   8 
   3   6  -4 135.701 9.29713   1 
  -3   6   4 127.790 9.71775   9 
  -3   6   4 135.918 10.8678   2 
  -3   6   4 127.599 11.2928   2 
   3   6  -4 132.607 10.3772   2 
  -3   6   4 130.112 8.25896   6 
   3   6  -4 128.786 10.7644   6 
   3   6  -4 114.016 11.2888   2 
  -2  -6   4 19.3823 4.66344   1 
  -2  -6   4 18.0928 4.34752   5 
  -2  -6   4 15.8071 5.74791   8 
   2  -6  -4 20.1142 4.36771   5 
   2  -6  -4 21.4333 6.12095   1 
   2   6  -4 21.7080 5.80537   2 
  -2   6   4 25.7598 5.74651   6 
  -2   6   4 35.4693 8.30000   1 
  -2   6   4 19.1617 5.72179   2 
   2   6  -4 22.6243 5.63632   2 
  -2   6   4 28.6431 6.87974   9 
   2   6  -4 15.6865 4.56414   6 
   2   6  -4 22.0170 4.72070   1 
  -2   6   4 22.3190 6.08072   2 
  -1  -6   4 311.142 14.6008   1 
  -1  -6   4 299.714 16.3655   8 
   1  -6  -4 317.071 16.6767   1 
   1  -6  -4 282.080 12.4018   5 
  -1  -6   4 299.514 12.2539   5 
   1   6  -4 283.694 14.8132   2 
  -1   6   4 281.913 15.0570   1 
   1   6  -4 268.830 14.7228   2 
  -1   6   4 303.471 15.3041   2 
  -1   6   4 285.804 13.1532   6 
   1   6  -4 269.231 13.3295   1 
   1   6  -4 281.049 19.1342   6 
  -1   6   4 289.716 14.6341   9 
  -1   6   4 272.141 15.1017   2 
   0  -6   4 31.5897 7.92640   8 
   0  -6  -4 22.7366 5.48804   5 
   0  -6   4 36.7615 5.74059   5 
   0  -6  -4 38.5609 9.33710   1 
   0  -6  -4 34.5487 6.78734   6 
   0  -6   4 37.5910 8.08708   1 
   0   6   4 31.2385 8.23767   2 
   0   6  -4 43.8328 7.00839   6 
   0   6  -4 33.4951 8.63035   2 
   0   6   4 35.2418 8.09616   1 
   0   6   4 42.5749 7.36522   6 
   0   6   4 39.4512 8.79848   2 
   0   6  -4 29.1051 7.12669   1 
   0   6  -4 31.4368 7.88451   2 
   1  -6   4 489.559 21.0478   8 
  -1  -6  -4 470.596 20.8881   1 
   1  -6   4 498.241 18.4766   5 
  -1  -6  -4 497.187 19.9795   6 
   1  -6   4 495.347 20.9248   1 
  -1  -6  -4 462.182 18.6965   4 
  -1  -6  -4 512.273 16.7429   5 
   1   6   4 487.044 20.4053   1 
   1   6   4 465.422 22.7844   2 
  -1   6  -4 500.897 18.6475   6 
   1   6   4 515.033 26.7033   6 
  -1   6  -4 458.049 19.4623   1 
   1   6   4 496.935 20.9860   2 
  -1   6  -4 465.310 20.2871   2 
  -1   6  -4 488.983 20.7126   2 
  -2  -6  -4 7.89266 4.34878   6 
  -2  -6  -4 1.91547 4.17862   4 
  -2  -6  -4 4.08055 4.55130   1 
  -2  -6  -4 2.17465 2.90519   5 
   2  -6   4 -0.6938 6.30877   1 
   2  -6   4 8.34718 4.24985   8 
  -2   6  -4 5.26913 3.05046   6 
   2   6   4 4.51171 4.99161   2 
  -2   6  -4 5.58779 4.65525   2 
  -2   6  -4 1.05384 4.36656   1 
   2   6   4 2.46451 4.35403   1 
   2   6   4 5.90242 3.95309   6 
  -2   6  -4 6.99971 5.09630   2 
  -3  -6  -4 966.954 34.2467   6 
   3  -6   4 994.880 33.9313   1 
  -3  -6  -4 950.870 31.7994   4 
  -3   6  -4 968.688 29.9708   6 
   3   6   4 930.965 33.4756   2 
  -3   6  -4 976.744 33.2353   9 
  -3   6  -4 964.438 33.5435   1 
   3   6   4 957.487 34.4220   6 
   3   6   4 973.669 33.6275   1 
  -3   6  -4 983.324 33.6946   2 
  -3   6  -4 982.633 33.5594   2 
   3   6   4 925.386 33.7516   2 
  -4  -6  -4 361.252 16.6442   4 
   4  -6   4 380.501 18.5505   1 
  -4  -6  -4 360.732 18.0482   6 
   4   6   4 364.572 17.9534   1 
   4   6   4 388.996 18.0842   2 
   4   6   4 372.668 18.2525   6 
  -4   6  -4 399.809 21.8626   1 
  -4   6  -4 366.458 17.6830   2 
  -4   6  -4 358.973 17.2190   9 
  -4   6  -4 390.117 18.3012   2 
  -5  -6  -4 6.40835 5.43152   4 
   5  -6   4 10.5371 5.85461   1 
   5   6   4 3.18778 4.74163   6 
  -5   6  -4 -1.6355 5.05631   2 
   5   6   4 11.5806 5.49118   2 
  -5   6  -4 10.6322 5.29510   1 
   5   6   4 -12.269 6.56077   1 
  -5   6  -4 -2.3609 4.08158   9 
  -6  -6  -4 123.496 11.1257   4 
   6  -6   4 133.438 13.4073   1 
   6   6   4 94.7902 12.6254   1 
   6   6   4 103.981 11.0330   2 
  -6   6  -4 127.713 11.9103   2 
   6   6   4 129.947 12.5260   6 
  -7  -6  -4 270.215 16.3460   4 
   7  -6   4 329.367 28.7716   1 
   7  -6   4 266.179 16.9697   9 
   7   6   4 281.150 22.7384   2 
   7   6   4 262.808 17.3206   6 
   5  -7  -4 13.7193 5.63447   5 
   5  -7  -4 22.5712 8.04084   1 
  -5  -7   4 16.5204 7.24167   4 
  -5  -7   4 16.1580 6.68896   8 
   5   7  -4 19.1543 6.30708   2 
   5   7  -4 16.4296 6.21449   6 
  -5   7   4 22.2250 7.97644   2 
  -4  -7   4 323.071 20.5722   8 
   4  -7  -4 317.794 19.8149   1 
  -4  -7   4 316.219 17.3685   4 
   4  -7  -4 339.935 16.3307   5 
  -4   7   4 270.453 15.5061   9 
  -4   7   4 343.142 18.1792   2 
   4   7  -4 317.415 18.0212   6 
   3  -7  -4 118.913 13.3607   1 
  -3  -7   4 131.996 13.9900   8 
  -3  -7   4 145.615 12.8573   4 
   3  -7  -4 133.988 10.6514   5 
  -3   7   4 145.675 11.2221   9 
   3   7  -4 125.772 12.1284   6 
   3   7  -4 150.318 12.7693   2 
  -3   7   4 141.127 13.2229   2 
   2  -7  -4 341.771 19.7907   1 
   2  -7  -4 338.188 15.1387   5 
  -2  -7   4 301.405 19.5013   8 
  -2   7   4 322.732 16.5866   9 
  -2   7   4 331.618 18.3474   2 
   2   7  -4 312.590 17.0906   6 
   2   7  -4 327.205 17.5085   2 
  -1  -7   4 66.4023 9.66457   1 
   1  -7  -4 38.4333 10.7714   1 
  -1   7   4 57.0280 10.6282   2 
  -1   7   4 41.9522 8.37878   6 
  -1   7   4 35.1544 9.53299   1 
  -1   7   4 42.6919 9.16338   9 
   1   7  -4 49.8955 8.83442   6 
   1   7  -4 51.2953 10.1710   2 
   1   7  -4 48.5077 9.64856   2 
   0  -7   4 49.9501 9.60225   1 
   0  -7  -4 52.4955 11.5842   1 
   0   7   4 49.9860 9.79146   1 
   0   7   4 61.6952 8.94690   6 
   0   7  -4 61.3778 9.42072   2 
   0   7  -4 46.0625 9.52493   2 
   0   7  -4 58.7521 8.75866   6 
   0   7   4 48.6520 9.46682   9 
   0   7   4 49.9743 10.5750   2 
   0   7   4 56.6628 10.3312   2 
  -1  -7  -4 1.00631 4.85581   4 
   1  -7   4 -0.6881 5.28880   1 
  -1  -7  -4 7.35028 5.91266   1 
   1   7   4 5.22747 5.49099   2 
  -1   7  -4 5.06652 4.08888   6 
   1   7   4 0.41372 4.89895   2 
  -1   7  -4 5.82583 5.70627   2 
  -1   7  -4 6.05126 6.20206   2 
   1   7   4 4.81105 4.62945   6 
   1   7   4 0.62157 5.03309   1 
   2  -7   4 368.011 19.5614   1 
   2  -7   4 334.196 16.0005   5 
  -2  -7  -4 343.622 16.6779   4 
  -2   7  -4 302.984 16.9912   1 
  -2   7  -4 351.884 18.4947   2 
   2   7   4 322.434 18.1152   2 
   2   7   4 326.823 17.9898   1 
   2   7   4 358.506 19.1317   2 
   2   7   4 378.482 18.0348   6 
   3  -7   4 320.394 19.8443   1 
   3  -7   4 322.858 16.6688   5 
  -3  -7  -4 354.314 16.6543   4 
   3   7   4 334.345 17.9152   6 
  -3   7  -4 327.513 18.2271   2 
  -3   7  -4 310.195 17.5124   1 
   3   7   4 349.506 18.2147   1 
  -4  -7  -4 45.6924 9.35603   4 
   4  -7   4 40.2211 8.99865   1 
   4   7   4 30.2985 7.88641   2 
  -4   7  -4 31.4810 8.05844   2 
   4   7   4 41.2152 10.4476   6 
  12   0  -5 0.11410 4.51299   1 
 -12   0   5 5.15991 5.60478   3 
  12   0  -5 -0.5527 4.30393   9 
  11   0  -5 1717.42 57.8544   9 
  11   0  -5 1768.22 62.0802   8 
  11   0  -5 1845.34 53.6930   5 
  11   0  -5 1839.96 56.0337   1 
 -11   0   5 1894.45 54.6476   3 
 -10   0   5 -2.4620 3.96835   3 
  10   0  -5 -4.0283 2.96619   9 
  10   0  -5 -0.6501 2.45385   6 
  10   0  -5 -0.7352 3.02485   5 
  10   0  -5 -0.0667 4.70211   8 
  10   0  -5 2.32880 3.65772   1 
   9   0  -5 571.229 19.8890   5 
   9   0  -5 621.065 20.2873   9 
   9   0  -5 586.344 19.2011   6 
   9   0  -5 553.459 21.1434   1 
  -9   0   5 561.616 20.4852   3 
   9   0  -5 592.122 26.1929   8 
  -8   0   5 0.31622 3.00099   7 
   8   0  -5 -0.6397 2.54779   5 
   8   0  -5 3.83901 2.79558   9 
  -8   0   5 0.64114 3.15899   3 
   8   0  -5 3.43817 2.19503   6 
   8   0  -5 2.03454 2.78046   1 
   8   0  -5 -1.5792 2.60210   3 
   8   0  -5 0.77602 3.67416   8 
  -8   0   5 1.50093 3.37608   4 
   8   0  -5 -0.6566 2.81320   7 
   7   0  -5 2476.10 68.8116   5 
   7   0  -5 2353.50 68.4864   6 
  -7   0   5 2455.79 69.8732   7 
   7   0  -5 2490.36 68.7123   9 
   7   0  -5 2452.20 69.7717   1 
   7   0  -5 2556.96 69.1519   3 
  -7   0   5 2516.17 69.6329   4 
  -7   0   5 2405.06 69.2278   3 
   7   0  -5 2587.79 73.9097   8 
   7   0  -5 2456.81 69.9597   4 
   6   0  -5 0.77039 1.54073   6 
  -6   0   5 0.77502 1.99061   4 
   6   0  -5 1.27711 1.99181   9 
   6   0  -5 3.48234 2.03045   3 
  -6   0   5 1.12193 2.26234   3 
   6   0  -5 7.40046 2.52641   7 
   6   0  -5 1.38632 1.96777   1 
   6   0  -5 1.14392 1.75062   5 
   6   0  -5 -0.6925 2.58165   8 
  -6   0   5 2.14794 2.42508   7 
   6   0  -5 0.34305 2.21578   4 
   5   0  -5 662.044 20.7020   1 
   5   0  -5 639.744 19.9239   9 
   5   0  -5 699.775 20.4187   6 
   5   0  -5 740.234 20.9104   3 
  -5   0   5 690.926 23.3264   8 
   5   0  -5 699.897 21.0340   4 
   5   0  -5 700.010 23.3353   8 
  -5   0   5 652.023 20.7770   3 
  -5   0   5 638.480 21.0536   7 
   5   0  -5 708.985 21.1789   7 
   5   0  -5 664.751 20.6014   5 
  -5   0   5 656.269 20.6775   4 
  -4   0   5 1.43077 2.00216   8 
  -4   0   5 -1.1638 1.47071   3 
   4   0  -5 1.37362 1.12927   9 
   4   0  -5 1.04353 1.30558   1 
  -4   0   5 0.80610 1.34535   7 
  -4   0   5 0.41508 1.18177   1 
   4   0  -5 0.59216 1.09331   5 
  -4   0   5 -0.4883 1.23048   4 
   4   0  -5 1.21994 1.79355   8 
   4   0  -5 2.49563 1.32870   7 
   4   0  -5 0.45227 1.32045   3 
   2   0  -5 0.45477 0.64425   2 
  -2   0   5 0.42609 0.74152   5 
  -2   0   5 0.05353 0.20779   2 
   2   0  -5 -0.1256 0.65613   4 
   2   0  -5 2.28619 1.03218   3 
  -2   0   5 -0.3046 0.68005   1 
   2   0  -5 4.65086 1.07007   5 
  -2   0   5 0.75072 0.89788   7 
  -2   0   5 1.00702 0.88750   3 
   0   0  -5 2.28896 0.61944   3 
   0   0   5 2.17469 0.74255   9 
   0   0  -5 3.30112 0.92794   2 
   0   0   5 1.99453 0.74551   5 
   0   0   5 3.50356 1.01884   2 
   0   0  -5 3.64063 0.98610   9 
   0   0  -5 1.10078 0.74771   6 
  -2   0  -5 0.27296 1.04844   9 
   2   0   5 4.20985 1.25852   5 
  -2   0  -5 -0.2582 1.02261   2 
  -2   0  -5 -0.2764 0.81937   6 
   2   0   5 0.60007 1.11619   2 
   2   0   5 -1.6495 1.03390   9 
  -2   0  -5 1.70207 1.03823   5 
  -3   0  -5 1796.10 49.3701   2 
  -3   0  -5 1841.10 49.4414   6 
  -3   0  -5 1764.59 49.9312   9 
   3   0   5 1734.56 49.5600   4 
   3   0   5 1827.99 49.3085   5 
   3   0   5 1761.47 49.5278   6 
   3   0   5 1774.62 49.3614   2 
   4   0   5 1.26470 1.66785   2 
   4   0   5 -0.2470 1.43547   5 
  -4   0  -5 1.71176 1.92936   9 
   4   0   5 1.15134 1.81226   9 
   4   0   5 4.77442 1.66026   6 
  -4   0  -5 -0.4615 1.28027   6 
   4   0   5 -0.9069 1.57664   4 
  -4   0  -5 -1.1634 1.41235   2 
  -5   0  -5 1138.47 32.6480   3 
   5   0   5 1194.42 34.2974   6 
   5   0   5 1184.95 34.0357   5 
  -5   0  -5 1171.76 33.8711   6 
   5   0   5 1160.91 35.1464   9 
   5   0   5 1174.98 33.7749   2 
  -5   0  -5 1186.38 35.1962   9 
   5   0   5 1142.75 34.8065   4 
  -5   0  -5 1214.20 33.9051   2 
   6   0   5 0.77665 1.84078   5 
   6   0   5 1.12726 2.04691   2 
  -6   0  -5 2.46586 1.56678   3 
  -6   0  -5 1.25179 1.76037   6 
   6   0   5 3.30403 2.45704   4 
  -6   0  -5 1.45563 2.21814   2 
   6   0   5 0.55738 2.00558   6 
  -6   0  -5 -0.7020 2.85693   9 
   6   0   5 0.41055 2.80442   9 
   7   0   5 1526.54 46.2676   7 
  -7   0  -5 1543.18 44.6972   6 
   7   0   5 1539.02 45.2213   5 
   7   0   5 1541.94 45.2573   6 
  -7   0  -5 1618.28 44.7090   2 
   7   0   5 1558.85 44.4480   2 
  -7   0  -5 1592.26 46.8419   9 
   7   0   5 1544.25 46.8393   9 
   8   0   5 1.48053 2.94110   5 
  -8   0  -5 -1.4432 3.08733   9 
   8   0   5 -2.2935 2.28804   6 
   8   0   5 -0.9525 3.56051   9 
  -8   0  -5 0.97368 2.32267   6 
   8   0   5 2.20069 2.69459   2 
  -8   0  -5 1.69088 2.80216   2 
   9   0   5 877.339 30.9217   9 
   9   0   5 910.102 27.6591   2 
   9   0   5 899.081 29.1727   5 
   9   0   5 908.500 32.3054   1 
  -9   0  -5 930.851 27.9360   2 
   9   0   5 876.517 28.7917   6 
  10   0   5 3.91723 4.83797   9 
  10   0   5 3.68243 4.74071   1 
  10   0   5 1.09625 3.01489   6 
 -10   0  -5 3.81503 3.37502   2 
  10   0   5 4.08944 3.65335   5 
  11   0   5 188.854 14.7499   1 
  11   0   5 173.412 8.70313   2 
  11   0   5 164.698 13.0555   9 
  12   0   5 -6.5147 5.37603   9 
  12   0   5 0.15664 5.81301   1 
  12  -1  -5 47.9562 8.06029   5 
  12  -1  -5 43.6054 9.41115   1 
  12   1  -5 32.1815 7.79330   1 
 -12   1   5 38.6535 9.38596   3 
  12   1  -5 41.7772 8.08718   9 
  11  -1  -5 133.129 9.71042   5 
  11  -1  -5 148.150 11.7596   1 
 -11  -1   5 133.619 11.6001   4 
  11  -1  -5 136.111 9.37087   9 
  11  -1  -5 123.017 13.4615   8 
  11   1  -5 125.736 9.49358   6 
  11   1  -5 147.210 10.2336   9 
  11   1  -5 139.469 10.5887   1 
 -11   1   5 138.355 10.8576   3 
  10  -1  -5 348.675 17.1851   5 
  10  -1  -5 341.106 16.5357   1 
 -10  -1   5 362.437 15.4957   3 
  10  -1  -5 328.265 19.0344   8 
  10  -1  -5 358.010 14.7021   9 
 -10  -1   5 345.714 16.1626   4 
  10   1  -5 348.330 13.6642   5 
  10   1  -5 344.659 14.6521   6 
 -10   1   5 353.565 15.2972   3 
  10   1  -5 349.965 15.1085   9 
  10   1  -5 356.518 20.9986   8 
  10   1  -5 337.034 15.4991   1 
   9  -1  -5 1864.36 53.5505   9 
   9  -1  -5 1893.99 52.4640   6 
   9  -1  -5 1849.17 54.0778   7 
   9  -1  -5 1883.87 55.7923   1 
  -9  -1   5 1894.25 54.9519   4 
   9  -1  -5 1781.46 54.0511   5 
   9  -1  -5 1855.89 59.1459   8 
   9   1  -5 1833.39 54.5058   1 
   9   1  -5 1822.15 52.6828   5 
   9   1  -5 1879.21 54.1442   6 
   9   1  -5 1796.65 54.0791   9 
   9   1  -5 1870.88 61.0375   8 
   8  -1  -5 184.189 8.91050   9 
  -8  -1   5 184.744 9.79467   3 
  -8  -1   5 190.739 10.2861   4 
   8  -1  -5 181.397 10.5511   1 
   8  -1  -5 199.344 10.7162   7 
   8  -1  -5 204.057 9.73289   5 
   8  -1  -5 178.103 12.2768   8 
  -8  -1   5 202.666 11.0410   7 
   8  -1  -5 192.394 7.31474   6 
  -8   1   5 174.996 9.64179   7 
   8   1  -5 181.790 9.60638   1 
   8   1  -5 193.615 9.59505   6 
   8   1  -5 187.199 9.47427   9 
   8   1  -5 190.094 13.4915   8 
   8   1  -5 203.436 10.6383   3 
  -8   1   5 200.701 9.79346   3 
   8   1  -5 177.675 8.39074   5 
  -7  -1   5 455.699 16.7353   3 
  -7  -1   5 461.703 17.0239   4 
   7  -1  -5 497.077 17.1836   4 
   7  -1  -5 471.797 17.6632   1 
  -7  -1   5 471.087 17.8377   7 
   7  -1  -5 525.656 20.0324   8 
   7  -1  -5 463.645 14.5620   6 
   7  -1  -5 466.095 15.9386   9 
   7  -1  -5 501.279 16.9518   5 
   7  -1  -5 498.106 16.6093   7 
  -7   1   5 462.181 16.6231   7 
   7   1  -5 445.776 15.4369   5 
   7   1  -5 473.824 16.9246   6 
   7   1  -5 485.049 21.0406   8 
   7   1  -5 471.074 16.6600   9 
   7   1  -5 487.563 16.6733   1 
   7   1  -5 495.434 17.7169   7 
   7   1  -5 497.999 17.6297   4 
  -7   1   5 497.505 14.2304   2 
  -7   1   5 495.743 14.2177   2 
  -7   1   5 455.438 16.6982   3 
   7   1  -5 487.614 16.5126   3 
  -7   1   5 519.914 16.2378   9 
   6  -1  -5 316.773 10.8808   7 
   6  -1  -5 275.295 9.09982   6 
   6  -1  -5 293.313 11.1629   4 
   6  -1  -5 289.287 12.9812   8 
  -6  -1   5 270.687 11.1381   4 
  -6  -1   5 284.434 11.1406   3 
   6  -1  -5 276.636 10.0479   9 
  -6  -1   5 286.316 11.9127   7 
   6  -1  -5 283.623 11.7346   1 
  -6  -1   5 279.644 14.0961   8 
   6  -1  -5 266.356 10.8958   5 
   6   1  -5 290.238 14.7824   8 
  -6   1   5 272.259 10.7535   7 
   6   1  -5 297.325 10.7951   3 
  -6   1   5 280.385 8.96286   2 
  -6   1   5 264.528 10.9081   3 
  -6   1   5 275.188 11.5655   1 
   6   1  -5 293.248 11.3214   6 
   6   1  -5 285.905 11.6297   7 
  -6   1   5 277.835 8.98020   2 
   6   1  -5 288.536 11.4914   4 
   6   1  -5 276.895 10.7020   9 
   6   1  -5 263.669 9.76930   5 
  -6   1   5 284.630 10.1522   9 
   5  -1  -5 7021.59 180.106   8 
   5  -1  -5 6768.14 178.148   4 
   5  -1  -5 6845.05 177.898   7 
  -5  -1   5 6423.82 178.209   3 
  -5  -1   5 6480.23 178.981   7 
   5   1  -5 6738.66 178.070   3 
   5   1  -5 6772.97 182.057   8 
  -5   1   5 6657.37 178.854   1 
   5   1  -5 6503.53 178.771   4 
  -5   1   5 6281.41 177.761   7 
   5   1  -5 6908.86 179.032   7 
  -5   1   5 6223.19 177.985   3 
   4   1  -5 6722.01 178.781   4 
   4   1  -5 6606.08 178.345   3 
  -3  -1   5 456.556 14.9624   7 
   3  -1  -5 447.174 13.2132   9 
  -3  -1   5 448.678 14.4006   4 
   3  -1  -5 492.906 14.8261   8 
  -3  -1   5 460.162 13.6582   5 
   3  -1  -5 464.272 14.8737   1 
  -3  -1   5 484.838 16.7032   8 
   3  -1  -5 503.840 13.9788   4 
   3  -1  -5 450.179 14.5188   5 
   3  -1  -5 484.142 13.9128   2 
   3   1  -5 489.266 16.7182   8 
   3   1  -5 454.336 13.8226   5 
  -3   1   5 478.435 14.7672   8 
   3   1  -5 455.004 14.3645   3 
   3   1  -5 462.759 13.3589   2 
   3   1  -5 462.217 13.2634   1 
  -3   1   5 460.791 13.8651   2 
  -3   1   5 464.728 14.8277   1 
  -3   1   5 470.469 13.2068   9 
  -3   1   5 449.564 14.1213   7 
   3   1  -5 480.308 14.9203   7 
   2  -1  -5 1565.62 44.9380   1 
   2  -1  -5 1720.01 43.7595   4 
   2  -1  -5 1526.74 44.0945   6 
  -2  -1   5 1623.13 44.1641   2 
  -2  -1   5 1622.58 44.1273   5 
   2  -1  -5 1569.14 44.6714   5 
  -2  -1   5 1626.64 45.0215   7 
   2  -1  -5 1708.91 44.4782   2 
   2   1  -5 1645.44 44.2490   5 
   2   1  -5 1767.78 45.1622   7 
  -2   1   5 1546.22 44.6196   3 
   2   1  -5 1595.78 44.0773   2 
  -2   1   5 1659.66 43.3630   9 
  -2   1   5 1582.05 44.3034   8 
   2   1  -5 1630.62 44.6091   3 
  -2   1   5 1607.41 44.9267   1 
  -2   1   5 1606.59 44.4515   2 
  -2   1   5 1611.77 44.6970   5 
   0  -1   5 1582.54 43.8745   9 
   0  -1   5 1542.78 43.8689   2 
   0  -1  -5 1650.33 42.6293   4 
   0  -1  -5 1594.38 43.9699   6 
   0  -1   5 1569.34 43.7249   5 
   0  -1  -5 1650.90 44.0077   2 
   0  -1  -5 1630.89 43.5902   5 
   0   1  -5 1556.21 43.8300   9 
   0   1  -5 1600.10 43.8922   2 
   0   1   5 1584.83 43.9602   2 
   0   1   5 1594.59 43.5180   5 
   0   1   5 1568.83 44.3432   1 
   0   1  -5 1620.45 43.7452   5 
  -1  -1  -5 163.998 6.14677   6 
  -1  -1  -5 153.791 5.96064   2 
  -1  -1  -5 155.096 5.42391   5 
  -1  -1  -5 161.186 5.18808   4 
   1  -1   5 155.553 5.87514   5 
   1  -1   5 145.604 5.93413   2 
   1  -1   5 143.668 5.99868   9 
   1   1   5 156.620 5.37975   5 
   1   1   5 152.079 5.15456   4 
   1   1   5 156.184 6.53648   1 
   1   1   5 150.966 6.07584   6 
  -1   1  -5 153.261 5.93592   2 
   1   1   5 139.211 5.68038   9 
  -1   1  -5 149.174 5.91578   9 
  -1   1  -5 150.942 5.81604   5 
   2  -1   5 1394.28 40.8616   9 
  -2  -1  -5 1474.94 40.5493   2 
   2  -1   5 1422.95 40.5323   5 
  -2  -1  -5 1458.80 39.7416   5 
   2  -1   5 1430.77 40.6084   2 
  -2  -1  -5 1430.05 40.7447   6 
  -2  -1  -5 1451.16 40.0362   4 
  -2   1  -5 1433.18 40.7023   9 
   2   1   5 1433.66 40.7576   9 
   2   1   5 1520.46 40.9521   4 
  -2   1  -5 1422.74 40.5358   2 
   2   1   5 1541.09 39.8506   5 
  -2   1  -5 1465.18 40.0511   6 
   2   1   5 1436.75 40.5348   2 
   2   1   5 1452.19 40.9298   6 
   3  -1   5 6124.07 165.174   5 
   3   1   5 6189.72 164.988   4 
   4  -1   5 3649.72 100.850   9 
   4  -1   5 3730.02 100.309   5 
  -4  -1  -5 3751.64 100.173   4 
   4  -1   5 3738.42 99.9871   2 
  -4  -1  -5 3768.70 100.319   6 
   4  -1   5 3538.74 99.2375   6 
  -4  -1  -5 3769.98 99.7990   2 
  -4   1  -5 3762.79 99.1351   6 
   4   1   5 3502.32 100.400   6 
   4   1   5 3731.02 99.7107   2 
   4   1   5 3818.48 98.3656   3 
   4   1   5 3694.08 99.0168   5 
   4   1   5 3780.82 100.371   4 
  -4   1  -5 3582.88 99.7852   2 
  -4   1  -5 3346.82 98.5807   3 
  -4   1  -5 3671.15 100.566   9 
   5  -1   5 840.633 25.4179   2 
  -5  -1  -5 850.345 25.2768   2 
   5  -1   5 862.343 25.9855   5 
   5  -1   5 861.360 27.3071   1 
   5  -1   5 805.219 24.7358   6 
  -5  -1  -5 870.203 25.9724   6 
   5  -1   5 828.739 26.5507   9 
  -5  -1  -5 854.352 25.9766   4 
   5   1   5 829.099 26.6265   9 
  -5   1  -5 832.817 26.3354   9 
   5   1   5 831.658 25.0588   2 
   5   1   5 859.179 26.3171   4 
  -5   1  -5 858.461 24.5511   6 
  -5   1  -5 831.934 23.7980   3 
   5   1   5 857.159 26.2702   6 
   5   1   5 769.544 25.8360   3 
  -5   1  -5 868.882 25.4732   2 
   5   1   5 862.411 24.6663   5 
  -6  -1  -5 42.8106 4.92176   6 
   6  -1   5 35.0822 3.92334   6 
   6  -1   5 36.2819 4.62410   7 
   6  -1   5 37.0575 6.18853   1 
   6  -1   5 47.1889 4.73163   2 
   6  -1   5 35.6735 5.58809   9 
   6  -1   5 29.0480 4.71797   4 
  -6  -1  -5 49.2204 4.67070   2 
   6   1   5 40.6821 3.36173   3 
   6   1   5 43.1832 4.48021   2 
   6   1   5 49.9168 5.56344   6 
  -6   1  -5 43.4897 3.76540   6 
   6   1   5 37.1135 5.79303   9 
  -6   1  -5 46.4523 4.58778   2 
   6   1   5 43.8177 4.07765   5 
   6   1   5 35.8555 5.11162   4 
  -6   1  -5 39.2679 3.42372   3 
  -6   1  -5 38.4720 5.36646   9 
   6   1   5 28.6897 4.99742   7 
   7  -1   5 1738.64 51.5093   7 
   7  -1   5 1808.12 54.0206   1 
   7  -1   5 1757.69 52.8750   9 
   7  -1   5 1733.12 51.9081   5 
   7  -1   5 1768.26 50.8598   2 
  -7  -1  -5 1862.56 50.7137   2 
   7  -1   5 1749.33 50.2562   6 
  -7  -1  -5 1778.37 51.8257   6 
   7   1   5 1740.56 52.0194   6 
  -7   1  -5 1861.53 50.9472   2 
   7   1   5 1754.54 50.3343   2 
   7   1   5 1773.75 50.3656   5 
  -7   1  -5 1752.37 49.8219   6 
  -7   1  -5 1765.02 49.3279   3 
   7   1   5 1865.33 49.4631   3 
  -7   1  -5 1845.48 52.6470   9 
   7   1   5 1748.57 52.8774   9 
   8  -1   5 6.03371 2.47779   6 
  -8  -1  -5 8.94917 3.07380   2 
   8  -1   5 6.54456 5.22584   1 
  -8  -1  -5 5.76212 3.07843   6 
   8  -1   5 4.27312 3.33972   5 
   8  -1   5 3.18393 3.67515   9 
   8  -1   5 8.10861 3.19878   7 
   8  -1   5 8.10776 2.99297   2 
  -8   1  -5 10.9214 3.89570   9 
   8   1   5 6.93210 2.75289   5 
  -8   1  -5 11.6149 2.55258   6 
   8   1   5 9.53443 2.99283   2 
  -8   1  -5 9.93946 2.80237   3 
   8   1   5 3.80956 3.16020   6 
  -8   1  -5 4.85732 2.98148   2 
   9  -1   5 1295.30 43.0027   1 
   9  -1   5 1310.44 41.8516   9 
   9  -1   5 1301.09 38.1978   6 
  -9  -1  -5 1275.44 39.6236   6 
   9  -1   5 1280.01 40.6907   5 
   9  -1   5 1307.17 38.6393   2 
  -9  -1  -5 1381.24 38.5983   2 
  -9   1  -5 1255.71 37.3405   3 
   9   1   5 1285.88 37.9734   2 
  -9   1  -5 1314.17 37.7547   6 
  -9   1  -5 1320.80 39.0149   2 
   9   1   5 1286.54 40.4106   6 
   9   1   5 1334.28 38.8931   5 
   9   1   5 1238.05 41.6986   9 
  10  -1   5 10.2498 5.44881   1 
  10  -1   5 5.57201 5.07801   9 
 -10  -1  -5 6.07141 3.84376   6 
 -10  -1  -5 6.82172 3.64975   2 
  10  -1   5 0.03007 4.15353   5 
  10  -1   5 4.50169 3.36121   2 
 -10   1  -5 4.05785 4.02975   3 
 -10   1  -5 8.41018 4.64674   9 
  10   1   5 6.60095 4.97639   9 
  10   1   5 4.53230 4.15293   6 
  11  -1   5 25.3980 5.85160   2 
  11  -1   5 20.7087 6.16814   1 
  11  -1   5 21.2800 5.67623   5 
  11  -1   5 20.3874 6.67341   9 
 -11   1  -5 18.6644 4.00295   2 
  11   1   5 21.5326 6.20451   1 
  11   1   5 17.2614 5.96862   9 
  12  -2  -5 374.895 19.7720   1 
  12  -2  -5 377.818 17.6589   5 
 -12  -2   5 363.247 18.9019   4 
 -12   2   5 377.202 17.6442   3 
  12   2  -5 331.899 17.1104   9 
 -11  -2   5 767.513 28.3406   4 
  11  -2  -5 743.786 29.2611   1 
  11  -2  -5 799.083 29.3727   9 
  11  -2  -5 754.211 27.4239   5 
 -11   2   5 785.066 27.1239   3 
  11   2  -5 761.738 28.4769   9 
  11   2  -5 711.062 30.4712   1 
  11   2  -5 773.472 27.7243   6 
  10  -2  -5 592.496 21.6569   9 
  10  -2  -5 619.502 24.5574   1 
  10  -2  -5 617.915 22.7606   5 
 -10  -2   5 604.458 23.4851   4 
  10   2  -5 563.905 29.0054   8 
  10   2  -5 603.258 22.1761   1 
 -10   2   5 651.752 21.7852   9 
  10   2  -5 604.304 22.8321   9 
 -10   2   5 593.800 22.2403   3 
 -10   2   5 644.345 18.8792   2 
   9  -2  -5 252.835 14.8855   8 
   9  -2  -5 231.037 11.3472   9 
  -9  -2   5 265.979 13.2633   4 
   9   2  -5 233.719 20.1424   8 
  -9   2   5 265.932 12.4973   3 
  -9   2   5 257.175 9.58072   2 
   9   2  -5 255.304 13.0330   6 
   9   2  -5 232.365 11.8473   1 
   9   2  -5 249.769 12.5631   9 
  -8  -2   5 413.290 17.2925   7 
   8  -2  -5 396.503 14.6080   9 
   8  -2  -5 367.972 16.7030   1 
   8  -2  -5 413.123 14.4303   7 
   8  -2  -5 358.419 19.4708   8 
  -8  -2   5 387.169 15.8885   4 
   8   2  -5 385.279 16.0198   6 
   8   2  -5 410.473 21.0803   8 
   8   2  -5 373.966 12.6775   5 
  -8   2   5 383.200 15.2851   3 
  -8   2   5 414.250 14.5337   9 
   8   2  -5 390.031 15.7241   9 
  -8   2   5 410.445 14.6320   7 
   8   2  -5 367.728 14.7806   1 
  -7  -2   5 605.580 21.5429   7 
   7  -2  -5 595.959 21.4958   1 
   7  -2  -5 597.774 21.8080   8 
  -7  -2   5 582.085 20.4477   4 
  -7  -2   5 590.030 24.5823   8 
   7  -2  -5 582.675 19.1101   9 
   7  -2  -5 562.866 19.8764   4 
  -7   2   5 588.252 18.3560   2 
   7   2  -5 569.017 19.5751   3 
  -7   2   5 613.436 18.9932   9 
  -7   2   5 614.645 21.5144   1 
   7   2  -5 556.052 17.4927   5 
  -7   2   5 574.397 19.8044   3 
  -7   2   5 573.288 18.0989   2 
   7   2  -5 599.081 20.4015   9 
   7   2  -5 601.935 25.1759   8 
  -7   2   5 586.750 18.9232   7 
   7   2  -5 598.770 20.9069   6 
  -6  -2   5 1256.47 42.1071   8 
  -6  -2   5 1267.51 38.1972   4 
   6  -2  -5 1253.58 37.5812   4 
   6  -2  -5 1258.69 39.1257   1 
   6  -2  -5 1211.17 36.9731   9 
   6  -2  -5 1370.37 39.3076   8 
  -6  -2   5 1240.58 39.0007   7 
   6   2  -5 1264.80 42.5373   8 
   6   2  -5 1310.28 35.2710   2 
   6   2  -5 1315.86 38.8797   4 
   6   2  -5 1273.20 35.6304   5 
   6   2  -5 1259.64 37.6453   3 
  -6   2   5 1283.30 36.6986   7 
   6   2  -5 1312.29 39.0007   7 
   6   2  -5 1292.70 35.1974   2 
  -6   2   5 1258.98 36.4300   2 
  -6   2   5 1332.05 36.8073   9 
  -6   2   5 1334.01 36.7176   2 
   6   2  -5 1310.08 38.9512   6 
  -6   2   5 1322.39 39.3302   1 
  -6   2   5 1240.06 37.6095   3 
  -5  -2   5 13.2537 3.20183   7 
   5  -2  -5 17.0478 3.83493   8 
   5  -2  -5 12.3345 3.19072   1 
  -5  -2   5 13.8479 3.10095   4 
  -5  -2   5 11.3011 3.74579   8 
   5  -2  -5 14.1415 2.88185   9 
   5  -2  -5 19.7286 3.15977   4 
   5   2  -5 13.9675 3.91192   8 
   5   2  -5 19.1889 2.67205   2 
  -5   2   5 19.1659 2.75707   9 
  -5   2   5 12.7235 3.35153   2 
   5   2  -5 21.1615 2.31912   5 
  -5   2   5 11.1692 2.72412   3 
  -5   2   5 18.5330 3.05430   7 
   5   2  -5 13.8652 3.02466   7 
   5   2  -5 18.8680 3.45202   3 
  -5   2   5 19.6460 4.41268   1 
   5   2  -5 17.6612 4.44746   6 
  -5   2   5 13.0762 3.16761   2 
   5   2  -5 16.4596 2.32652   2 
   4  -2  -5 1037.31 32.1351   1 
  -4  -2   5 1027.67 34.2744   8 
  -4  -2   5 1042.63 29.2657   5 
   4  -2  -5 1061.52 30.1519   9 
   4  -2  -5 1042.32 29.0142   6 
   4  -2  -5 1109.08 30.7694   8 
  -4  -2   5 1013.39 31.2762   4 
  -4  -2   5 1063.65 31.9854   7 
   4   2  -5 1122.04 31.9706   7 
  -4   2   5 1037.10 29.9235   7 
   4   2  -5 1074.83 31.2187   3 
   4   2  -5 1073.71 29.4805   5 
  -4   2   5 1031.00 30.5688   2 
   4   2  -5 1044.61 29.9522   1 
   4   2  -5 1080.41 32.1671   6 
   4   2  -5 1175.29 35.1547   8 
  -4   2   5 1079.90 30.8148   2 
  -4   2   5 1075.12 32.1282   1 
   4   2  -5 1080.84 30.1066   2 
  -4   2   5 1076.74 29.9969   9 
   4   2  -5 1014.29 29.8831   2 
   3  -2  -5 5465.70 147.102   6 
  -3  -2   5 5542.45 147.959   2 
   3  -2  -5 5610.13 148.368   2 
   3  -2  -5 5239.77 148.494   5 
   3   2  -5 5757.06 148.736   3 
   3   2  -5 5873.58 149.148   7 
  -3   2   5 5354.46 146.969   6 
   3   2  -5 5444.91 147.794   2 
   3   2  -5 5563.61 149.438   6 
  -3   2   5 5461.64 148.307   2 
   3   2  -5 5468.82 147.085   1 
   2  -2  -5 4993.29 135.369   2 
   2  -2  -5 4804.51 135.354   5 
  -2  -2   5 4976.23 135.115   2 
  -2   2   5 5015.04 136.012   1 
   2   2  -5 5412.39 135.619   7 
  -2   2   5 5000.59 135.451   2 
  -2   2   5 5031.90 134.440   6 
  -1  -2   5 562.568 16.2308   1 
   1  -2  -5 565.422 17.0577   6 
   1  -2  -5 576.407 17.5773   2 
   1  -2  -5 563.605 17.0285   5 
  -1  -2   5 589.346 17.2445   7 
  -1  -2   5 565.869 16.7523   5 
  -1  -2   5 543.485 17.4034   2 
   1   2  -5 573.091 17.5924   9 
   1   2  -5 578.461 17.0963   7 
   1   2  -5 563.507 17.3373   2 
   1   2  -5 557.945 16.7038   5 
  -1   2   5 575.827 17.0165   6 
  -1   2   5 567.394 17.5905   2 
  -1   2   5 562.220 17.8574   1 
   1   2  -5 570.177 16.3631   1 
   0  -2   5 847.370 24.3913   5 
   0  -2  -5 837.161 25.6664   1 
   0  -2   5 825.579 24.9500   2 
   0  -2  -5 837.091 24.7908   6 
   0  -2   5 844.137 24.0808   7 
   0  -2  -5 842.389 24.9483   2 
   0  -2  -5 838.919 24.0514   5 
   0  -2   5 845.356 24.1736   1 
   0   2   5 843.184 24.7256   6 
   0   2   5 860.109 25.7952   1 
   0   2   5 832.833 24.0919   5 
   0   2  -5 822.839 24.8276   2 
   0   2  -5 887.549 24.2219   1 
   0   2   5 881.837 24.4556   8 
   0   2   5 830.633 24.9849   2 
   2  -2   5 378.964 13.1757   1 
  -2  -2  -5 388.270 11.4711   5 
  -2  -2  -5 387.952 12.9559   2 
  -2  -2  -5 380.584 12.1426   4 
   2  -2   5 353.338 13.1811   9 
   2  -2   5 359.838 12.9996   2 
  -2   2  -5 392.777 13.0936   2 
   2   2   5 372.747 12.8854   2 
   2   2   5 388.702 11.4734   5 
   2   2   5 394.442 12.2902   4 
   3  -2   5 362.820 13.6624   9 
   3  -2   5 394.748 14.0050   1 
  -3  -2  -5 375.879 13.0277   2 
  -3  -2  -5 382.406 11.4261   5 
  -3  -2  -5 376.261 12.6615   4 
   3  -2   5 376.419 13.3488   2 
  -3   2  -5 363.642 13.1160   2 
  -3   2  -5 407.048 13.5972   9 
   3   2   5 401.378 12.9566   4 
   3   2   5 381.215 15.6015   8 
   3   2   5 392.690 13.2640   2 
  -3   2  -5 385.641 12.0198   6 
   3   2   5 365.263 13.5978   6 
   3   2   5 387.180 11.4649   5 
   3   2   5 365.959 14.2095   1 
   3   2   5 366.404 13.6807   9 
  -4  -2  -5 3544.29 94.2009   4 
   4  -2   5 3448.85 95.5364   1 
   4  -2   5 3472.98 94.4623   2 
  -4  -2  -5 3423.03 94.0537   2 
   4  -2   5 3304.79 95.1097   9 
  -4  -2  -5 3484.04 95.0008   6 
   4   2   5 3431.91 92.1982   5 
   4   2   5 3415.24 93.9595   2 
   4   2   5 3426.51 98.4508   8 
  -4   2  -5 3422.97 94.3032   2 
   4   2   5 3396.54 95.0645   6 
  -4   2  -5 3506.32 94.8217   9 
   4   2   5 3414.56 95.1026   9 
   4   2   5 3474.80 94.3733   4 
  -4   2  -5 3422.37 92.5814   6 
  -5  -2  -5 15.6288 4.26030   6 
   5  -2   5 20.0413 5.29802   1 
  -5  -2  -5 21.1494 4.02402   2 
   5  -2   5 21.9643 4.42937   2 
   5  -2   5 22.0187 5.17641   9 
  -5  -2  -5 19.7802 4.46177   4 
  -5   2  -5 13.9897 2.67800   6 
   5   2   5 15.6770 3.58091   6 
   5   2   5 20.5961 3.97987   2 
   5   2   5 17.0000 6.08294   8 
  -5   2  -5 19.1287 4.17690   2 
   5   2   5 17.6078 2.51055   5 
  -5   2  -5 27.8279 4.53353   9 
   5   2   5 10.1289 3.31209   9 
   5   2   5 22.4427 4.14443   4 
   5   2   5 26.7899 3.35491   3 
  -6  -2  -5 1663.90 47.3483   4 
   6  -2   5 1646.23 46.8668   2 
   6  -2   5 1589.70 48.3357   9 
   6  -2   5 1642.70 45.7688   7 
  -6  -2  -5 1620.79 47.6083   6 
   6  -2   5 1595.75 48.9579   1 
  -6  -2  -5 1674.69 46.4650   2 
   6   2   5 1607.14 45.2759   3 
   6   2   5 1580.69 47.7589   4 
   6   2   5 1625.80 48.3261   9 
   6   2   5 1544.83 47.8671   6 
  -6   2  -5 1613.99 44.5669   6 
   6   2   5 1506.21 52.5040   8 
   6   2   5 1627.30 46.2093   2 
  -6   2  -5 1645.00 45.1732   3 
  -6   2  -5 1622.82 47.6564   9 
   6   2   5 1655.33 44.6591   5 
  -6   2  -5 1571.87 46.5956   2 
  -7  -2  -5 271.131 15.1462   4 
  -7  -2  -5 329.011 13.7149   6 
  -7  -2  -5 315.856 12.1686   2 
   7  -2   5 320.103 11.9511   7 
   7  -2   5 283.727 14.1127   9 
   7  -2   5 299.088 12.7218   2 
   7  -2   5 323.936 15.3064   1 
   7   2   5 319.300 14.5145   9 
   7   2   5 297.199 11.7946   2 
   7   2   5 282.937 13.6264   6 
  -7   2  -5 307.082 10.3066   6 
  -7   2  -5 290.471 12.4276   2 
  -7   2  -5 330.356 13.8576   9 
  -7   2  -5 305.918 11.1068   3 
   7   2   5 308.784 11.1551   3 
   7   2   5 299.755 10.5279   5 
  -8  -2  -5 779.981 26.6813   4 
  -8  -2  -5 799.499 24.8441   2 
  -8  -2  -5 782.061 26.5784   6 
   8  -2   5 838.126 25.7986   2 
   8  -2   5 789.739 28.8729   1 
  -8   2  -5 782.165 22.8313   6 
  -8   2  -5 786.042 25.4170   2 
   8   2   5 765.183 27.7887   9 
  -8   2  -5 751.245 23.7400   3 
  -8   2  -5 753.608 27.1059   9 
   8   2   5 766.338 24.5460   2 
   8   2   5 772.851 23.3998   5 
   8   2   5 767.236 27.0665   6 
  -9  -2  -5 12.0208 4.20681   6 
   9  -2   5 11.5381 4.76932   5 
   9  -2   5 10.5521 5.56815   1 
   9  -2   5 28.7489 5.94922   2 
   9  -2   5 11.7065 5.41385   9 
   9   2   5 12.1959 4.33174   6 
   9   2   5 15.9241 3.75194   2 
  -9   2  -5 13.9250 3.81789   3 
  10  -2   5 202.999 10.6746   2 
  10  -2   5 179.163 14.3359   1 
  10  -2   5 150.328 12.9067   9 
 -10  -2  -5 187.622 11.5949   6 
  10  -2   5 182.034 12.7836   5 
  10   2   5 204.232 14.0137   9 
 -10   2  -5 201.649 12.7845   9 
 -10   2  -5 195.850 10.4321   2 
  10   2   5 193.101 12.7565   6 
  10   2   5 192.341 9.16427   2 
  11  -2   5 64.0727 15.8272   1 
  11  -2   5 55.8044 7.48449   2 
  11  -2   5 59.3380 10.2578   9 
  11   2   5 54.6494 9.22394   6 
  11   2   5 51.1949 11.5389   9 
 -11   2  -5 51.1737 7.54231   2 
  11  -3  -5 43.4701 8.77800   5 
  11  -3  -5 39.0882 10.4212   1 
 -11  -3   5 49.7536 10.2302   4 
  11   3  -5 53.1110 9.07231   9 
 -11   3   5 45.1127 9.30646   3 
  11   3  -5 35.1443 6.72270   6 
  10  -3  -5 549.276 21.6858   5 
  10  -3  -5 520.902 20.0421   9 
  10  -3  -5 561.337 23.5590   1 
 -10  -3   5 513.320 21.8136   4 
  10   3  -5 495.574 19.7793   1 
  10   3  -5 531.580 23.9966   6 
 -10   3   5 547.750 20.8870   3 
  10   3  -5 505.978 25.1362   9 
   9  -3  -5 103.357 9.92161   8 
   9  -3  -5 110.359 8.02720   9 
  -9  -3   5 105.494 9.89160   4 
   9  -3  -5 114.967 10.5669   1 
   9   3  -5 91.7787 9.13595   9 
   9   3  -5 111.569 9.91803   6 
  -9   3   5 110.219 7.76012   9 
  -9   3   5 136.346 9.88126   3 
  -9   3   5 95.2416 7.11285   2 
   8  -3  -5 252.453 14.0980   1 
   8  -3  -5 248.720 13.2263   8 
  -8  -3   5 273.317 13.4038   4 
   8  -3  -5 236.434 11.4890   9 
  -8   3   5 267.790 11.2664   9 
   8   3  -5 268.336 12.1541   1 
   8   3  -5 244.793 8.88878   2 
  -8   3   5 271.950 11.3073   2 
  -8   3   5 297.921 15.8165   1 
  -8   3   5 256.512 12.4479   3 
   8   3  -5 257.905 8.95710   2 
  -8   3   5 290.434 11.2528   2 
   7  -3  -5 3.20671 3.73288   1 
  -7  -3   5 2.47491 3.98757   4 
  -7  -3   5 2.04754 4.33042   7 
   7  -3  -5 4.55125 2.86655   9 
  -7  -3   5 2.27372 4.54180   8 
   7  -3  -5 3.42310 3.22818   8 
   7  -3  -5 7.46574 3.19128   4 
   7   3  -5 0.82196 3.59374   6 
   7   3  -5 6.75384 2.47458   2 
  -7   3   5 1.38721 2.10121   7 
  -7   3   5 2.84812 2.91877   2 
  -7   3   5 11.1194 2.93732   9 
   7   3  -5 15.4153 3.93534   2 
   7   3  -5 -0.8649 4.20716   8 
  -7   3   5 0.31798 3.00842   2 
  -7   3   5 2.37091 3.69906   1 
   7   3  -5 6.39277 2.79106   1 
   6  -3  -5 532.045 17.9185   9 
   6  -3  -5 529.904 20.4124   1 
   6  -3  -5 563.873 18.6366   8 
  -6  -3   5 514.287 22.8950   8 
  -6  -3   5 531.368 20.0216   7 
  -6  -3   5 534.115 19.2532   4 
  -6   3   5 567.703 17.7021   9 
  -6   3   5 559.873 18.1795   2 
   6   3  -5 536.785 23.6644   8 
  -6   3   5 500.296 18.4977   3 
   6   3  -5 519.768 16.8180   2 
   6   3  -5 542.937 17.0446   2 
  -6   3   5 528.621 16.3172   7 
   6   3  -5 520.972 20.0351   6 
  -6   3   5 548.081 20.3241   1 
  -6   3   5 558.610 18.2898   2 
   6   3  -5 538.257 17.9697   1 
  -5  -3   5 2048.65 59.7276   4 
  -5  -3   5 2001.33 60.2712   7 
   5  -3  -5 2273.11 58.4327   8 
  -5  -3   5 2107.63 63.9733   8 
   5  -3  -5 2022.91 60.7760   1 
   5  -3  -5 2070.36 58.4909   9 
   5   3  -5 2098.48 58.3630   1 
   5   3  -5 2148.56 60.4573   7 
   5   3  -5 2197.45 64.6061   8 
  -5   3   5 2048.47 58.0954   9 
  -5   3   5 2117.57 56.9142   7 
   5   3  -5 2056.28 58.1514   2 
   5   3  -5 2124.83 60.9432   6 
   5   3  -5 2132.76 59.6797   3 
   5   3  -5 2041.53 58.0644   2 
  -5   3   5 2039.53 61.0563   2 
  -5   3   5 1992.73 58.7942   2 
  -5   3   5 2118.01 60.8816   1 
  -4  -3   5 3216.01 89.4690   4 
  -4  -3   5 3375.58 86.4027   5 
   4  -3  -5 3116.78 90.3401   1 
   4  -3  -5 3367.39 86.6526   6 
  -4  -3   5 3108.93 89.6673   7 
  -4  -3   5 3240.65 93.1797   8 
   4   3  -5 3221.75 89.2514   3 
  -4   3   5 3210.96 89.1815   2 
   4   3  -5 3188.45 87.8556   1 
  -4   3   5 3157.30 88.9193   2 
   4   3  -5 3223.69 88.4900   2 
   4   3  -5 3332.85 89.8459   7 
   4   3  -5 3208.76 90.2952   6 
  -4   3   5 3198.22 88.0194   9 
  -4   3   5 3181.15 86.4378   6 
  -4   3   5 3215.20 90.3380   1 
  -4   3   5 3399.69 87.4221   7 
   4   3  -5 3178.29 88.2222   2 
   3  -3  -5 62.9197 5.22276   2 
  -3  -3   5 69.8843 3.51103   5 
  -3  -3   5 73.3717 7.38136   8 
   3  -3  -5 64.1693 6.11668   1 
  -3  -3   5 70.5789 5.62061   7 
   3  -3  -5 68.7623 3.85972   6 
  -3  -3   5 64.4900 5.31001   4 
   3  -3  -5 65.0810 5.13758   5 
   3   3  -5 72.2444 4.09278   1 
  -3   3   5 63.1920 5.76602   1 
   3   3  -5 66.3835 5.25123   7 
  -3   3   5 70.7716 4.49637   9 
   3   3  -5 66.3999 5.07251   2 
  -3   3   5 74.0800 3.85728   6 
   3   3  -5 72.0114 4.95814   2 
  -2  -3   5 2984.08 79.9309   5 
   2  -3  -5 3029.35 81.7403   2 
   2  -3  -5 2892.54 81.0285   5 
  -2  -3   5 2966.55 80.2235   1 
  -2  -3   5 3031.96 81.6380   2 
  -2  -3   5 2924.78 81.3142   7 
  -2  -3   5 2897.69 84.3070   8 
   2  -3  -5 2942.18 80.4496   6 
   2  -3  -5 2901.01 83.1155   1 
   2   3  -5 2941.90 81.3000   2 
  -2   3   5 2971.37 80.3232   6 
   2   3  -5 2907.51 81.4243   2 
  -2   3   5 2939.54 82.3275   1 
  -2   3   5 2945.20 81.7289   2 
  -2   3   5 3094.54 80.7874   9 
   2   3  -5 3047.96 81.2315   7 
   2   3  -5 2905.74 80.0585   1 
   2   3  -5 2891.98 82.0992   6 
  -1  -3   5 2175.00 57.6930   7 
  -1  -3   5 1970.08 59.8784   2 
   1  -3  -5 2037.24 57.7177   6 
  -1  -3   5 2088.04 57.5157   1 
   1  -3  -5 2143.93 58.6225   2 
  -1  -3   5 2034.50 57.0763   5 
   1  -3  -5 2035.48 59.6025   1 
   1  -3  -5 2115.77 57.5885   5 
  -1   3   5 2059.44 58.8608   1 
   1   3  -5 1983.92 58.1668   2 
   1   3  -5 2254.44 57.6475   7 
   1   3  -5 2110.93 58.6790   6 
   1   3  -5 2135.88 58.7241   9 
  -1   3   5 2110.57 58.7849   2 
   1   3  -5 2063.65 57.2032   1 
  -1   3   5 1943.68 57.6838   6 
   0  -3   5 2917.40 79.1126   7 
   0  -3   5 2902.08 79.6158   5 
   0  -3  -5 2999.75 80.7877   2 
   0  -3  -5 2886.95 81.5136   1 
   0  -3   5 2848.77 80.6987   2 
   0  -3  -5 2936.42 79.1927   5 
   0  -3   5 2912.49 79.7151   1 
   0  -3  -5 2893.49 80.2583   6 
   0   3   5 2987.38 81.2250   1 
   0   3  -5 2939.18 79.7877   1 
   0   3  -5 2898.68 80.7273   9 
   0   3   5 2903.65 80.1222   6 
   0   3  -5 2927.57 80.5867   2 
   0   3   5 2907.69 80.7558   2 
   0   3   5 2878.88 79.3722   8 
  -1  -3  -5 454.567 16.7411   1 
   1  -3   5 488.261 14.1665   7 
  -1  -3  -5 473.673 14.2643   5 
  -1  -3  -5 481.767 14.8667   4 
   1  -3   5 437.238 15.4920   1 
   1  -3   5 454.207 15.3525   5 
  -1  -3  -5 465.557 15.9151   6 
  -1  -3  -5 453.331 15.9315   2 
   1  -3   5 438.518 16.0291   9 
   1  -3   5 472.037 16.3898   2 
   1   3   5 487.026 17.2151   1 
   1   3   5 453.269 16.0508   2 
   1   3   5 492.378 16.2518   8 
   1   3   5 434.926 15.7361   6 
  -1   3  -5 485.030 16.3615   9 
  -1   3  -5 475.591 15.6383   1 
  -1   3  -5 464.503 15.9842   2 
   2  -3   5 367.578 13.6480   1 
   2  -3   5 368.313 13.9732   2 
  -2  -3  -5 372.552 12.6408   4 
  -2  -3  -5 357.358 13.6599   6 
  -2  -3  -5 357.334 13.4132   2 
   2  -3   5 385.448 11.1597   7 
  -2  -3  -5 364.299 11.3838   5 
   2  -3   5 355.358 13.8560   9 
   2   3   5 356.041 13.6213   2 
  -2   3  -5 363.970 13.6507   2 
  -2   3  -5 374.414 13.7048   1 
   2   3   5 388.262 14.8461   1 
  -2   3  -5 375.795 13.8645   9 
   2   3   5 396.827 14.9922   8 
   2   3   5 370.960 13.9322   6 
   3  -3   5 33.7184 2.43693   7 
  -3  -3  -5 28.8286 4.71972   6 
  -3  -3  -5 30.5539 2.50772   5 
   3  -3   5 28.2646 5.10631   2 
   3  -3   5 29.8990 5.05280   1 
   3  -3   5 30.5447 4.96432   9 
  -3  -3  -5 29.7278 4.01869   4 
   3   3   5 27.4103 4.66390   2 
   3   3   5 31.9555 5.81995   8 
   3   3   5 30.5873 5.13132   6 
  -3   3  -5 29.5939 4.47312   9 
   3   3   5 27.9281 5.34051   1 
  -3   3  -5 38.4316 5.08954   1 
  -3   3  -5 26.5765 4.62209   2 
  -4  -3  -5 2434.26 67.8735   6 
   4  -3   5 2351.78 68.0748   1 
  -4  -3  -5 2405.20 66.8331   2 
   4  -3   5 2365.33 67.3935   2 
   4  -3   5 2266.96 67.7486   9 
  -4  -3  -5 2337.98 66.4183   4 
   4   3   5 2414.92 68.0496   6 
  -4   3  -5 2416.14 64.7761   6 
  -4   3  -5 2349.23 67.5596   9 
   4   3   5 2298.21 70.6615   8 
  -4   3  -5 2431.78 67.3347   2 
   4   3   5 2440.24 68.5750   1 
   4   3   5 2355.73 66.8063   2 
  -5  -3  -5 117.780 7.44841   2 
   5  -3   5 118.406 8.95669   1 
  -5  -3  -5 140.822 7.98318   4 
   5  -3   5 131.836 5.21194   7 
   5  -3   5 119.358 8.79212   9 
  -5  -3  -5 119.619 8.23211   6 
   5  -3   5 126.021 8.12041   2 
   5   3   5 111.487 7.57951   4 
   5   3   5 123.328 10.7073   8 
  -5   3  -5 121.430 7.90136   9 
   5   3   5 121.570 8.86666   9 
  -5   3  -5 123.064 5.39299   6 
  -5   3  -5 128.994 7.90544   2 
   5   3   5 132.966 9.17505   1 
   5   3   5 123.287 7.75952   2 
   5   3   5 116.614 8.77401   6 
  -6  -3  -5 394.263 15.5551   4 
   6  -3   5 390.772 17.1575   1 
   6  -3   5 363.023 16.3838   9 
   6  -3   5 419.429 12.7005   7 
  -6  -3  -5 393.744 14.8978   2 
  -6  -3  -5 385.507 16.1039   6 
   6  -3   5 400.623 15.7510   2 
   6   3   5 377.787 16.4357   6 
   6   3   5 353.661 16.4161   9 
  -6   3  -5 396.246 12.0385   6 
  -6   3  -5 417.364 15.6310   2 
   6   3   5 373.523 13.9551   3 
   6   3   5 390.209 17.0737   1 
   6   3   5 385.228 20.0908   8 
   6   3   5 390.615 14.8391   2 
  -6   3  -5 407.432 15.8325   9 
   7  -3   5 3.60187 4.34251   1 
  -7  -3  -5 6.35960 4.13755   4 
  -7  -3  -5 2.05386 3.19699   2 
  -7   3  -5 12.1682 4.98472   9 
   7   3   5 9.84502 4.47202   1 
   7   3   5 4.67725 5.28983   6 
  -7   3  -5 5.85946 3.30477   3 
   7   3   5 5.28323 4.43192   9 
  -7   3  -5 9.76727 3.96528   2 
   7   3   5 7.51200 5.43213   8 
   7   3   5 6.54086 3.40007   2 
   8  -3   5 50.5672 8.61891   9 
   8  -3   5 51.1342 7.24718   2 
  -8  -3  -5 55.7981 8.37416   4 
  -8  -3  -5 49.9516 6.63071   2 
   8  -3   5 58.2717 9.51207   1 
  -8   3  -5 52.0387 5.98400   3 
   8   3   5 59.4062 9.06780   9 
   8   3   5 58.6588 8.49387   6 
   8   3   5 52.1206 8.34178   2 
   9  -3   5 179.104 12.5540   2 
  -9  -3  -5 169.098 12.1954   4 
   9  -3   5 169.871 12.9004   9 
   9  -3   5 162.042 13.4185   1 
  -9  -3  -5 166.383 11.2102   6 
   9   3   5 162.109 9.11998   2 
   9   3   5 161.096 14.1307   6 
  -9   3  -5 180.948 9.47407   3 
  -9   3  -5 174.233 10.5615   2 
   9   3   5 168.331 12.9241   9 
  -9   3  -5 166.863 11.6616   9 
 -10  -3  -5 83.2367 11.0040   4 
  10  -3   5 58.7692 11.4298   1 
 -10  -3  -5 60.4220 8.87703   6 
 -10  -3  -5 80.9616 7.47854   2 
  10  -3   5 91.2577 11.1325   9 
  10  -3   5 70.2331 8.06510   2 
 -10   3  -5 68.9879 9.63882   2 
  10   3   5 76.1926 6.82799   2 
  10   3   5 64.1717 10.1645   6 
  10   3   5 62.5907 10.5119   9 
  11  -3   5 53.4711 12.2074   1 
  11  -3   5 62.8972 8.64582   2 
  11   3   5 47.7002 10.4075   6 
  11   3   5 44.1412 10.9477   9 
 -11  -4   5 12.3893 12.2285   4 
  11  -4  -5 11.5071 6.32907   1 
  11  -4  -5 14.7376 5.67358   5 
 -11   4   5 18.0119 6.61978   3 
  11   4  -5 8.63081 8.57275   9 
  11   4  -5 8.06156 9.03469   6 
  10  -4  -5 305.054 16.3060   5 
 -10  -4   5 286.293 16.3923   4 
  10  -4  -5 320.466 18.1854   1 
 -10   4   5 314.909 13.8471   2 
  10   4  -5 280.961 16.0635   9 
 -10   4   5 303.469 15.7996   3 
  10   4  -5 307.968 17.2334   6 
   9  -4  -5 17.1139 4.71958   9 
  -9  -4   5 21.0300 6.50557   4 
   9  -4  -5 20.8405 6.05348   1 
  -9   4   5 13.7128 5.62771   1 
  -9   4   5 18.3429 5.05255   2 
  -9   4   5 19.8634 6.06298   3 
   9   4  -5 15.2151 5.79850   6 
   9   4  -5 14.3350 3.06932   2 
  -8  -4   5 960.296 33.1168   4 
   8  -4  -5 998.554 31.6338   9 
  -8   4   5 1005.80 31.0298   9 
   8   4  -5 948.257 29.4260   2 
   8   4  -5 965.524 34.5005   6 
   8   4  -5 1054.04 40.6430   8 
  -8   4   5 983.206 32.2319   3 
   7  -4  -5 121.233 10.7492   1 
  -7  -4   5 115.818 9.72891   4 
   7  -4  -5 111.436 7.90696   9 
   7  -4  -5 101.867 9.07727   8 
  -7   4   5 101.478 7.20928   9 
  -7   4   5 121.747 8.32365   2 
   7   4  -5 127.744 10.4044   6 
  -7   4   5 115.982 9.39461   3 
   7   4  -5 106.902 8.14262   1 
   7   4  -5 108.231 7.16261   2 
  -7   4   5 129.342 9.93331   2 
   6  -4  -5 1405.18 39.8515   8 
   6  -4  -5 1420.12 41.3076   9 
   6  -4  -5 1263.28 47.2564   1 
  -6  -4   5 1358.86 47.2224   8 
  -6  -4   5 1360.77 42.4509   4 
  -6   4   5 1390.73 41.5355   2 
   6   4  -5 1405.94 47.8698   8 
   6   4  -5 1349.16 40.6095   2 
  -6   4   5 1445.17 42.0058   2 
   6   4  -5 1376.59 40.4636   2 
   6   4  -5 1387.97 40.9651   1 
  -6   4   5 1399.11 40.6371   9 
  -5  -4   5 63.7646 9.56120   8 
   5  -4  -5 69.9966 8.43522   1 
  -5  -4   5 58.8926 7.57777   7 
  -5  -4   5 70.9735 7.36417   4 
   5   4  -5 64.3928 7.93152   6 
  -5   4   5 61.6388 7.47559   1 
  -5   4   5 63.5555 6.93066   2 
  -5   4   5 69.2915 5.63687   9 
   5   4  -5 65.0079 6.12480   2 
  -5   4   5 57.2893 6.80804   2 
   5   4  -5 53.0160 6.18452   2 
   5   4  -5 53.1564 5.89797   1 
  -4  -4   5 823.299 22.8266   5 
  -4  -4   5 780.821 26.5659   4 
   4  -4  -5 818.668 28.0337   1 
   4  -4  -5 861.092 23.8207   6 
  -4  -4   5 778.732 26.5629   7 
  -4  -4   5 812.531 30.3623   8 
   4   4  -5 782.850 24.6969   1 
  -4   4   5 813.732 27.6072   1 
   4   4  -5 800.834 26.0394   2 
  -4   4   5 767.572 26.3088   2 
  -4   4   5 850.281 26.8510   2 
   4   4  -5 826.911 27.7251   6 
   4   4  -5 826.894 26.7511   7 
  -4   4   5 835.193 23.4922   6 
  -4   4   5 843.214 25.4501   9 
   4   4  -5 821.677 25.8272   2 
  -3  -4   5 52.5320 3.49867   5 
  -3  -4   5 47.6849 5.80110   7 
  -3  -4   5 41.1742 7.47653   8 
   3  -4  -5 53.9145 8.23653   1 
   3  -4  -5 50.2288 5.50044   5 
   3  -4  -5 57.3190 4.50673   6 
   3   4  -5 65.1411 6.75214   6 
   3   4  -5 52.5059 4.58037   1 
  -3   4   5 40.8251 4.87802   9 
   3   4  -5 53.4450 5.68118   2 
   3   4  -5 49.8968 5.89257   2 
   3   4  -5 56.7582 5.56821   7 
  -3   4   5 57.9707 6.65276   1 
  -3   4   5 48.8786 5.99403   2 
  -3   4   5 66.3250 6.17481   2 
  -3   4   5 55.2679 4.27522   6 
   2  -4  -5 3125.47 88.1482   1 
   2  -4  -5 3024.46 85.1411   5 
   2  -4  -5 3159.90 86.4736   2 
   2  -4  -5 3155.13 84.8266   6 
  -2  -4   5 3106.16 83.8477   5 
  -2  -4   5 3093.87 89.2571   8 
  -2  -4   5 3129.36 85.3942   7 
   2   4  -5 3000.37 86.0229   2 
   2   4  -5 3050.06 85.9422   2 
   2   4  -5 3163.33 85.2188   7 
  -2   4   5 2975.37 86.2661   2 
  -2   4   5 3080.42 86.9895   1 
  -2   4   5 3192.43 85.3467   9 
   2   4  -5 3112.62 86.6003   6 
   2   4  -5 2972.83 84.4957   1 
   2   4  -5 3050.65 86.4969   9 
  -2   4   5 3060.23 84.4772   6 
   1  -4  -5 323.172 12.2116   6 
  -1  -4   5 316.260 12.3252   1 
  -1  -4   5 318.417 11.3366   5 
   1  -4  -5 322.934 11.8207   5 
  -1  -4   5 308.215 14.8055   8 
  -1  -4   5 320.913 11.7514   7 
   1  -4  -5 335.442 14.6373   1 
   1   4  -5 336.158 13.2853   6 
  -1   4   5 295.317 13.1198   2 
   1   4  -5 305.685 11.4538   7 
   1   4  -5 310.394 11.8450   1 
   1   4  -5 323.710 13.0539   2 
  -1   4   5 335.103 12.1444   6 
  -1   4   5 323.005 12.3401   9 
  -1   4   5 322.833 15.4456   1 
   1   4  -5 327.823 13.1319   2 
   1   4  -5 300.652 13.0234   9 
   0  -4  -5 717.862 23.2590   2 
   0  -4   5 698.945 23.4519   2 
   0  -4   5 703.958 20.9627   7 
   0  -4   5 672.673 21.5967   5 
   0  -4  -5 705.204 24.2905   1 
   0  -4  -5 699.795 22.6414   6 
   0  -4  -5 698.836 21.2092   5 
   0  -4   5 684.854 22.1602   1 
   0   4  -5 696.545 22.1986   1 
   0   4  -5 654.055 22.8474   2 
   0   4   5 682.273 23.2709   2 
   0   4  -5 708.813 22.6540   6 
   0   4  -5 710.150 23.3427   9 
   0   4  -5 701.118 23.1670   2 
   0   4   5 681.503 22.3929   6 
  -1  -4  -5 1.48167 2.02368   5 
  -1  -4  -5 4.72005 3.21295   1 
   1  -4   5 3.92309 1.74691   7 
   1  -4   5 4.54444 2.44053   5 
   1  -4   5 4.84424 2.70146   1 
  -1  -4  -5 11.2215 2.98673   6 
  -1  -4  -5 0.03700 3.00328   2 
   1  -4   5 5.76258 3.62169   2 
  -1  -4  -5 2.29942 2.47897   4 
   1   4   5 4.62769 3.33745   2 
   1   4   5 3.16249 2.61445   6 
  -1   4  -5 3.37471 2.94118   9 
  -1   4  -5 2.86188 2.49718   1 
   1   4   5 2.51069 2.53776   8 
  -1   4  -5 3.53838 2.97925   2 
  -1   4  -5 3.36390 2.22306   6 
   2  -4   5 1900.87 56.4356   9 
   2  -4   5 1918.89 56.4820   2 
  -2  -4  -5 1898.21 56.1905   6 
   2  -4   5 1923.10 56.0685   1 
  -2  -4  -5 1983.25 52.9995   5 
  -2  -4  -5 1901.86 56.6947   1 
  -2  -4  -5 1902.02 54.6331   4 
  -2  -4  -5 1979.49 56.1032   2 
  -2   4  -5 1978.32 54.5662   6 
   2   4   5 1909.90 56.1926   2 
   2   4   5 1945.90 57.0183   8 
   2   4   5 1990.72 57.4626   1 
   2   4   5 1886.54 55.9878   6 
  -2   4  -5 1912.01 55.9431   1 
  -2   4  -5 1956.29 56.1567   2 
  -2   4  -5 1926.25 56.1920   9 
   3  -4   5 531.251 19.7104   1 
  -3  -4  -5 556.689 19.9195   6 
   3  -4   5 532.644 19.8505   9 
  -3  -4  -5 547.656 15.6724   5 
   3  -4   5 510.872 19.6768   2 
  -3  -4  -5 567.862 19.4621   2 
  -3  -4  -5 509.977 18.0744   4 
  -3   4  -5 548.935 17.3381   6 
   3   4   5 526.865 19.2367   2 
   3   4   5 522.688 19.4129   7 
  -3   4  -5 519.693 19.5190   1 
   3   4   5 536.549 20.5892   1 
   3   4   5 552.909 21.3273   8 
   3   4   5 525.365 19.7018   6 
  -3   4  -5 528.536 19.3364   9 
  -3   4  -5 549.606 19.6128   2 
  -4  -4  -5 9.23580 3.53587   6 
   4  -4   5 10.0204 3.88492   2 
  -4  -4  -5 5.61124 3.21347   2 
   4  -4   5 10.8176 4.08260   1 
   4  -4   5 7.40368 3.93953   9 
  -4  -4  -5 13.4416 3.79354   4 
  -4   4  -5 11.1651 2.41497   6 
  -4   4  -5 14.8103 3.93108   2 
  -4   4  -5 10.6590 3.93686   1 
   4   4   5 10.2413 3.79641   2 
   4   4   5 12.8308 3.90432   6 
  -4   4  -5 12.9311 3.69609   9 
   4   4   5 6.72013 3.79318   1 
  -5  -4  -5 8.61632 3.61408   2 
  -5  -4  -5 13.8762 4.10464   4 
   5  -4   5 4.59000 4.11568   1 
   5  -4   5 8.69110 4.35586   9 
   5   4   5 14.6709 5.48585   8 
   5   4   5 13.2538 4.06783   1 
  -5   4  -5 10.1720 2.10628   6 
   5   4   5 13.6553 3.98658   2 
  -5   4  -5 13.2296 3.24179   6 
  -5   4  -5 12.0217 4.04711   9 
   6  -4   5 1151.75 37.0418   2 
   6  -4   5 1182.58 38.7670   1 
   6  -4   5 1149.16 37.8487   9 
  -6  -4  -5 1158.15 38.3599   2 
  -6  -4  -5 1135.04 36.2536   4 
   6   4   5 1154.01 38.2163   6 
  -6   4  -5 1171.40 37.0625   9 
  -6   4  -5 1176.76 32.0197   6 
  -6   4  -5 1195.49 32.1654   6 
   6   4   5 1178.13 38.8033   1 
   6   4   5 1149.42 42.5220   8 
   6   4   5 1148.21 36.1619   2 
   6   4   5 1079.61 37.8056   9 
   7  -4   5 35.5551 7.35247   2 
   7  -4   5 36.7043 8.25108   9 
   7  -4   5 61.1349 9.78024   1 
  -7  -4  -5 41.6127 8.20885   4 
  -7  -4  -5 57.0253 12.9106   6 
   7   4   5 45.9622 8.30768   6 
   7   4   5 39.5379 8.69569   1 
  -7   4  -5 31.9280 9.00424   2 
   7   4   5 44.2911 6.92513   2 
   7   4   5 33.5967 10.7681   9 
   8  -4   5 -0.0371 4.97713   1 
  -8  -4  -5 1.21024 4.13328   6 
   8  -4   5 -4.7983 4.11421   2 
   8  -4   5 3.62528 5.13230   9 
  -8  -4  -5 7.35010 5.33721   4 
  -8  -4  -5 2.79356 3.93281   2 
   8   4   5 1.38078 6.17778   8 
   8   4   5 3.37257 3.79529   2 
   8   4   5 -2.3471 5.01088   9 
   8   4   5 5.23881 4.73881   6 
  -8   4  -5 0.40960 4.31066   2 
  -8   4  -5 -0.1953 4.05899   3 
  -8   4  -5 -2.6448 3.97618   9 
   8   4   5 14.1528 8.41742   1 
   9  -4   5 21.3171 6.46284   9 
  -9  -4  -5 18.3822 6.64292   4 
   9  -4   5 13.8899 6.58488   1 
   9  -4   5 13.4749 5.22235   2 
  -9  -4  -5 16.4948 4.64707   2 
   9   4   5 14.1976 5.97157   6 
   9   4   5 18.0460 4.56520   2 
   9   4   5 14.1409 5.94324   9 
   9   4   5 12.6328 4.56277   1 
  -9   4  -5 20.1630 5.65795   3 
  10  -4   5 523.041 25.1897   1 
  10  -4   5 511.209 24.1506   9 
 -10  -4  -5 598.604 24.3122   4 
  10   4   5 563.724 25.0914   9 
  10   4   5 495.079 19.3124   2 
  10   4   5 535.762 29.7287   6 
  -9  -5   5 222.648 15.0882   4 
   9  -5  -5 266.489 23.0536   5 
  -9   5   5 223.390 14.4899   3 
   9   5  -5 192.826 15.1089   6 
  -8  -5   5 584.449 23.4520   4 
   8  -5  -5 578.854 24.9912   1 
  -8   5   5 570.643 22.4095   3 
   8   5  -5 578.962 24.8643   6 
  -8   5   5 567.724 22.4965   2 
   8   5  -5 537.695 20.0533   2 
  -7  -5   5 19.3603 6.63719   8 
  -7  -5   5 22.9604 6.20041   4 
   7  -5  -5 18.8759 5.73832   1 
  -7   5   5 21.8432 5.44200   1 
  -7   5   5 24.1380 5.76900   2 
  -7   5   5 25.6822 6.03216   9 
   7   5  -5 19.5300 4.72288   2 
   7   5  -5 24.9928 6.10521   6 
  -7   5   5 25.7177 5.60039   2 
   6  -5  -5 478.334 25.0059   1 
  -6  -5   5 480.304 27.7064   8 
  -6  -5   5 478.004 20.0396   4 
   6   5  -5 487.696 18.7137   2 
   6   5  -5 488.690 23.4667   6 
  -6   5   5 498.394 18.1495   9 
  -6   5   5 526.424 19.6416   2 
   5  -5  -5 525.109 22.1298   1 
  -5  -5   5 499.852 20.2470   4 
  -5  -5   5 502.345 23.9778   8 
   5   5  -5 539.473 21.5909   6 
  -5   5   5 520.525 18.5683   9 
  -5   5   5 537.002 15.3996   6 
   5   5  -5 469.677 18.7179   2 
   5   5  -5 519.810 18.1571   1 
  -5   5   5 516.719 19.8121   2 
   5   5  -5 509.667 19.4086   2 
   4  -5  -5 582.755 24.9065   1 
   4  -5  -5 571.680 21.2446   5 
  -4  -5   5 610.084 17.4421   5 
  -4  -5   5 647.051 26.3163   8 
  -4  -5   5 599.346 22.3078   4 
  -4   5   5 632.940 20.8248   6 
  -4   5   5 608.148 23.2250   1 
   4   5  -5 548.478 19.8116   1 
  -4   5   5 609.701 22.1468   2 
  -4   5   5 615.696 20.8961   9 
   4   5  -5 625.871 21.6193   2 
   4   5  -5 590.075 27.9789   2 
   4   5  -5 558.281 23.1603   6 
  -3  -5   5 3.94627 4.24160   8 
   3  -5  -5 -2.3672 5.26850   1 
  -3  -5   5 -0.2791 1.79628   5 
   3  -5  -5 -0.3933 2.28727   6 
  -3  -5   5 3.83219 2.83687   1 
   3  -5  -5 2.07360 3.05065   5 
   3   5  -5 -0.1216 2.59975   1 
  -3   5   5 -0.3593 3.54987   1 
  -3   5   5 2.32171 2.19037   6 
  -3   5   5 2.42217 4.28300   2 
   3   5  -5 2.53832 3.36532   6 
  -3   5   5 2.32052 3.07120   9 
  -3   5   5 0.59012 4.10843   2 
   3   5  -5 0.33662 3.44978   7 
   3   5  -5 1.54638 3.40554   2 
  -2  -5   5 53.6884 8.28722   8 
  -2  -5   5 52.4759 6.22806   1 
  -2  -5   5 57.7272 4.78933   5 
   2  -5  -5 49.8123 8.81133   1 
   2  -5  -5 55.8604 5.64531   6 
   2  -5  -5 45.2982 5.94028   5 
   2   5  -5 50.5975 6.76635   2 
  -2   5   5 51.7372 5.60381   6 
  -2   5   5 57.6781 6.27330   9 
   2   5  -5 42.5232 6.91006   2 
   2   5  -5 65.5185 6.02006   7 
  -2   5   5 58.5956 7.79559   2 
  -2   5   5 61.9999 7.55198   1 
  -2   5   5 44.5080 7.10953   2 
  -2   5   5 50.0916 4.29371   7 
   2   5  -5 58.9809 7.31031   6 
   2   5  -5 48.6092 5.80023   1 
   1  -5  -5 199.200 12.7676   1 
   1  -5  -5 204.835 10.0078   6 
  -1  -5   5 194.119 8.75531   5 
   1  -5  -5 194.248 9.32962   5 
  -1  -5   5 174.261 12.0879   8 
  -1  -5   5 190.746 10.4180   1 
   1   5  -5 194.125 10.7497   6 
   1   5  -5 193.685 15.1940   9 
  -1   5   5 198.357 10.3135   9 
  -1   5   5 195.679 11.5576   2 
   1   5  -5 188.819 11.0583   2 
   1   5  -5 193.104 10.8963   2 
  -1   5   5 205.123 9.85529   6 
  -1   5   5 195.369 8.62518   7 
  -1   5   5 190.676 11.3004   1 
   1   5  -5 187.031 8.90631   7 
  -1   5   5 191.983 11.3516   2 
   1   5  -5 174.230 9.40125   1 
   0  -5   5 4036.55 109.922   5 
   0  -5  -5 3939.42 109.147   5 
   0  -5   5 4087.06 111.663   1 
   0  -5  -5 4095.41 111.280   6 
   0  -5   5 3802.84 113.691   8 
   0  -5  -5 4146.32 112.123   2 
   0  -5  -5 4052.10 113.335   1 
   0   5  -5 3971.44 111.002   6 
   0   5   5 3994.01 110.826   6 
   0   5  -5 3941.17 111.945   9 
   0   5   5 4145.18 112.612   1 
   0   5   5 4059.64 112.318   2 
   0   5  -5 3980.79 111.916   2 
   0   5  -5 3985.08 111.866   2 
   0   5   5 3965.92 109.879   7 
   0   5  -5 3898.68 110.685   1 
  -1  -5  -5 277.035 10.6303   5 
   1  -5   5 277.074 12.0873   5 
  -1  -5  -5 276.306 14.3814   1 
  -1  -5  -5 288.253 13.2695   6 
   1  -5   5 296.504 13.0989   1 
  -1  -5  -5 285.602 13.4083   2 
  -1  -5  -5 295.138 12.2662   4 
   1   5   5 320.590 14.3782   2 
   1   5   5 291.273 13.1655   6 
  -1   5  -5 281.273 12.3085   6 
  -1   5  -5 275.267 13.4038   2 
  -1   5  -5 271.177 12.7841   1 
  -1   5  -5 271.754 13.4506   2 
  -1   5  -5 251.051 13.0083   9 
   1   5   5 300.496 14.0073   1 
  -2  -5  -5 95.0171 9.31528   1 
  -2  -5  -5 105.490 7.71085   4 
  -2  -5  -5 102.929 8.57232   6 
   2  -5   5 121.853 9.24652   1 
   2  -5   5 117.590 8.16321   5 
  -2  -5  -5 117.272 10.5140   2 
   2   5   5 126.134 9.34578   6 
   2   5   5 107.833 8.18244   7 
   2   5   5 118.959 9.29671   1 
  -2   5  -5 108.821 7.34157   6 
  -2   5  -5 113.764 9.00675   9 
  -2   5  -5 113.576 8.88158   2 
  -2   5  -5 103.969 8.43622   1 
  -2   5  -5 101.040 8.83529   2 
   2   5   5 103.758 8.54188   8 
   3  -5   5 42.3730 7.60730   1 
  -3  -5  -5 50.4199 9.91220   6 
  -3  -5  -5 45.4712 3.61483   5 
  -3  -5  -5 34.2566 5.95438   4 
   3   5   5 26.8111 7.27784   8 
  -3   5  -5 38.8862 7.03732   1 
  -3   5  -5 48.9394 5.41897   6 
  -3   5  -5 50.4129 7.68657   2 
   3   5   5 37.4408 7.09823   2 
  -3   5  -5 33.5662 6.94600   9 
   3   5   5 46.2562 8.45578   1 
  -3   5  -5 38.2143 7.46961   2 
   3   5   5 51.0786 9.75930   6 
  -4  -5  -5 2017.57 58.6022   4 
   4  -5   5 1957.09 60.3400   9 
  -4  -5  -5 2052.12 60.7872   6 
   4   5   5 2017.06 60.0604   2 
   4   5   5 2034.04 61.6702   1 
  -4   5  -5 2015.51 56.3846   6 
  -4   5  -5 1977.02 63.6774   1 
  -4   5  -5 1998.79 60.0096   2 
  -4   5  -5 2017.74 59.9891   2 
   4   5   5 1980.21 62.9572   8 
   4   5   5 2060.85 60.9328   6 
   5  -5   5 473.590 20.5644   1 
   5  -5   5 460.244 19.8180   9 
  -5  -5  -5 457.622 18.2865   4 
   5   5   5 460.650 20.9706   1 
   5   5   5 471.649 19.1342   2 
  -5   5  -5 468.317 19.3926   2 
   5   5   5 452.961 20.1199   6 
  -6  -5  -5 31.4611 7.99540   4 
   6  -5   5 33.5358 8.86384   1 
   6  -5   5 44.3629 9.41531   9 
  -6  -5  -5 33.2071 7.07593   2 
   6   5   5 42.3379 8.59666   6 
   6   5   5 43.8893 9.29972   1 
  -6   5  -5 34.3868 8.04700   2 
   6   5   5 35.5984 7.87900   2 
  -6   5  -5 32.2994 7.28119   9 
   7  -5   5 105.380 11.0073   9 
  -7  -5  -5 88.6442 8.97118   2 
  -7  -5  -5 103.722 10.2312   4 
   7  -5   5 97.1474 12.0866   1 
   7   5   5 99.8756 12.4003   9 
   7   5   5 106.158 11.2320   6 
  -7   5  -5 96.5241 10.0818   2 
   7   5   5 101.182 9.45979   2 
   7   5   5 88.1728 13.9669   8 
  -7   5  -5 90.2146 9.50710   9 
   7   5   5 101.822 11.4972   1 
   8  -5   5 539.397 24.5119   1 
  -8  -5  -5 511.623 21.8156   4 
   8  -5   5 475.633 22.7122   9 
   8   5   5 494.854 25.6686   9 
   8   5   5 489.253 20.2252   2 
  -8   5  -5 534.121 19.9134   3 
   8   5   5 503.284 23.7410   1 
   8   5   5 506.334 23.6331   6 
   9  -5   5 103.693 13.7542   1 
  -9  -5  -5 63.8607 12.3553   4 
   9   5   5 91.5852 12.3144   6 
  -9   5  -5 90.5740 10.1134   3 
   9   5   5 85.6846 13.1434   9 
   8  -6  -5 177.087 15.1954   1 
  -8  -6   5 118.324 16.7260   4 
   8  -6  -5 158.247 12.7467   5 
   8   6  -5 165.814 14.9889   6 
  -8   6   5 197.514 14.4653   3 
   8   6  -5 163.042 10.9326   2 
   7  -6  -5 180.010 15.7828   1 
  -7  -6   5 158.684 17.1452   8 
   7  -6  -5 183.714 12.7256   5 
  -7  -6   5 160.717 13.3935   4 
   7   6  -5 189.291 16.3549   6 
   7   6  -5 167.068 11.8609   2 
   6  -6  -5 416.249 22.1781   1 
   6  -6  -5 397.452 18.2226   5 
  -6  -6   5 420.734 24.2154   8 
  -6  -6   5 368.888 18.7808   4 
   6   6  -5 362.548 17.3552   2 
   6   6  -5 415.047 20.3172   6 
   5  -6  -5 12.1567 6.63918   1 
  -5  -6   5 22.7932 7.36799   8 
  -5  -6   5 24.4740 6.61296   4 
   5  -6  -5 28.0600 5.81624   5 
  -5   6   5 30.4420 6.88502   9 
  -5   6   5 20.4791 6.99028   2 
  -5   6   5 39.0230 8.96299   1 
   5   6  -5 30.9865 7.82841   2 
   5   6  -5 24.5729 6.12152   6 
  -4  -6   5 29.3596 6.77497   4 
  -4  -6   5 35.6854 12.9068   8 
   4  -6  -5 20.7194 6.45679   1 
   4  -6  -5 40.8005 7.65332   5 
  -4   6   5 29.0682 7.07022   2 
   4   6  -5 39.8283 8.54921   6 
  -4   6   5 38.2955 7.89760   2 
   4   6  -5 47.4008 9.10252   9 
   4   6  -5 45.5993 8.07306   2 
  -4   6   5 43.5863 8.32190   9 
  -4   6   5 47.4946 9.34996   1 
  -3  -6   5 493.186 20.9711   4 
   3  -6  -5 558.024 29.1629   1 
   3  -6  -5 500.080 19.3172   5 
  -3  -6   5 482.508 23.5617   8 
   3   6  -5 505.046 20.9816   2 
  -3   6   5 510.749 17.8369   6 
   3   6  -5 527.834 21.2256   6 
  -3   6   5 480.678 21.0228   2 
   3   6  -5 494.648 20.3581   2 
  -3   6   5 519.724 21.7952   1 
  -3   6   5 524.510 21.5076   2 
   3   6  -5 462.092 20.8061   1 
  -2  -6   5 838.071 31.9825   8 
   2  -6  -5 840.923 27.3317   5 
   2  -6  -5 817.041 31.4005   1 
  -2  -6   5 798.355 26.3260   5 
  -2  -6   5 833.202 27.8143   1 
  -2   6   5 771.165 32.1370   2 
   2   6  -5 814.426 27.4832   1 
  -2   6   5 840.235 29.8662   2 
   2   6  -5 874.685 39.2184   2 
   2   6  -5 833.622 29.1753   6 
  -2   6   5 844.750 26.8848   6 
   2   6  -5 785.720 28.8343   2 
  -2   6   5 847.600 30.3656   1 
   1  -6  -5 818.263 25.8721   5 
  -1  -6   5 815.338 25.5763   5 
   1  -6  -5 772.248 26.7030   6 
   1  -6  -5 781.206 30.2150   1 
  -1  -6   5 796.196 27.4848   1 
  -1  -6   5 778.224 30.3441   8 
   1   6  -5 771.171 26.7387   1 
   1   6  -5 772.127 28.4464   2 
  -1   6   5 792.835 28.7513   1 
  -1   6   5 812.826 28.9976   2 
  -1   6   5 806.424 26.5007   6 
  -1   6   5 811.040 29.1804   2 
   1   6  -5 752.812 28.0103   2 
  -1   6   5 782.668 27.4350   9 
   0  -6  -5 471.578 16.8693   5 
   0  -6   5 487.986 19.9439   1 
   0  -6  -5 476.551 21.1586   1 
   0  -6  -5 467.516 18.8633   6 
   0  -6   5 469.481 17.6208   5 
   0  -6   5 503.119 21.6821   8 
   0   6   5 489.473 20.5234   1 
   0   6   5 451.555 20.3018   2 
   0   6   5 482.185 20.5224   2 
   0   6  -5 475.284 18.7540   6 
   0   6  -5 483.463 20.3823   2 
   0   6  -5 455.436 18.5774   1 
   0   6   5 494.427 18.9441   6 
   0   6  -5 467.138 19.8722   2 
   1  -6   5 1397.06 41.6074   5 
  -1  -6  -5 1344.74 41.5539   4 
  -1  -6  -5 1356.71 44.3206   1 
  -1  -6  -5 1367.91 39.3994   5 
  -1  -6  -5 1400.90 43.1637   6 
   1  -6   5 1331.94 43.6290   1 
   1  -6   5 1308.38 44.7753   8 
   1   6   5 1316.16 43.9868   2 
  -1   6  -5 1318.41 43.3519   2 
  -1   6  -5 1301.93 48.8203   9 
   1   6   5 1369.89 44.0483   2 
  -1   6  -5 1366.28 43.6572   2 
  -1   6  -5 1300.73 42.3482   1 
  -1   6  -5 1356.15 41.3913   6 
   1   6   5 1418.04 44.1122   1 
   1   6   5 1366.45 42.5978   6 
   2  -6   5 508.416 28.3045   1 
  -2  -6  -5 570.491 20.5860   4 
  -2  -6  -5 566.514 22.1746   6 
  -2  -6  -5 549.193 22.7229   1 
  -2  -6  -5 544.011 21.9607   2 
   2  -6   5 536.141 22.7389   8 
   2  -6   5 552.350 20.6736   5 
  -2   6  -5 485.666 22.3253   2 
  -2   6  -5 518.751 21.6605   9 
  -2   6  -5 559.564 22.3161   2 
   2   6   5 537.835 22.2534   1 
   2   6   5 551.533 23.2157   2 
   2   6   5 553.985 21.7614   6 
  -2   6  -5 520.521 19.3813   6 
  -3  -6  -5 153.163 10.4531   4 
  -3  -6  -5 145.952 11.4612   6 
   3  -6   5 165.570 12.3462   1 
  -3  -6  -5 127.997 10.3395   2 
  -3   6  -5 153.755 12.0423   2 
  -3   6  -5 139.713 11.6418   2 
   3   6   5 165.377 12.4421   2 
  -3   6  -5 143.704 11.3976   1 
  -3   6  -5 154.418 11.4594   9 
   3   6   5 135.216 11.6778   2 
  -3   6  -5 167.459 9.03641   6 
   3   6   5 145.538 11.7112   1 
   3   6   5 161.919 19.3547   6 
   4  -6   5 82.8748 9.40127   5 
  -4  -6  -5 80.3365 9.80025   6 
   4  -6   5 82.0710 10.5202   1 
  -4  -6  -5 73.7365 8.94645   2 
  -4  -6  -5 85.1763 9.14938   4 
  -4   6  -5 80.7920 9.33066   9 
  -4   6  -5 65.3289 10.1741   2 
   4   6   5 83.4158 10.4860   2 
  -4   6  -5 88.5148 12.2042   1 
   4   6   5 71.8583 10.3268   6 
  -4   6  -5 80.4048 9.46962   2 
  -5  -6  -5 150.727 11.4149   4 
   5  -6   5 167.510 13.2922   1 
  -5   6  -5 158.798 12.3315   2 
   5   6   5 142.598 12.7083   6 
   5   6   5 119.061 13.3269   1 
  -5   6  -5 146.205 14.0423   9 
   5   6   5 145.870 11.9998   2 
   6  -6   5 28.1016 7.20216   9 
  -6  -6  -5 23.9901 6.46640   4 
   6  -6   5 38.6495 10.4492   1 
   6   6   5 26.0517 6.08397   2 
  -6   6  -5 46.5281 10.0192   2 
   6   6   5 9.07783 6.37687   1 
   6   6   5 17.3897 5.93712   6 
   7  -6   5 158.321 21.0528   9 
  -7  -6  -5 117.884 12.3697   4 
   7  -6   5 134.663 18.7396   1 
   7   6   5 138.523 11.3724   2 
   7   6   5 133.299 13.6010   6 
   7   6   5 137.448 14.1172   9 
  -5  -7   5 568.906 25.1554   4 
   5  -7  -5 600.999 23.4824   5 
  -5  -7   5 523.410 27.8167   8 
   5  -7  -5 631.476 28.5692   1 
  -5   7   5 557.343 24.6279   2 
   5   7  -5 502.769 23.6043   2 
   5   7  -5 604.799 25.8638   6 
   4  -7  -5 18.2014 7.41944   1 
   4  -7  -5 18.9929 5.75931   5 
  -4  -7   5 22.3941 7.41726   4 
  -4  -7   5 30.6652 11.0078   8 
  -4   7   5 20.1420 6.78194   2 
   4   7  -5 13.8394 6.09375   6 
   3  -7  -5 56.9844 8.65172   5 
  -3  -7   5 59.2167 11.2821   8 
  -3  -7   5 64.3352 11.1101   4 
   3  -7  -5 52.9287 12.2224   1 
  -3   7   5 67.5352 9.53748   9 
   3   7  -5 59.0537 10.0002   6 
  -3   7   5 58.9348 11.1762   2 
   3   7  -5 63.9337 10.4972   2 
  -2  -7   5 25.9298 10.0180   8 
   2  -7  -5 31.0588 7.43363   1 
   2  -7  -5 29.8282 7.43098   5 
  -2   7   5 33.2470 8.10318   9 
   2   7  -5 41.2655 10.1189   2 
   2   7  -5 45.9056 9.71796   6 
  -2   7   5 30.9828 7.56481   2 
   1  -7  -5 551.887 25.7277   1 
  -1  -7   5 598.518 27.3305   1 
   1   7  -5 515.823 23.4337   2 
   1   7  -5 576.557 24.5054   2 
   1   7  -5 586.885 23.0981   6 
  -1   7   5 582.928 23.2306   9 
  -1   7   5 583.715 21.9804   6 
  -1   7   5 540.466 24.1331   2 
   0  -7  -5 7.19726 5.62245   1 
   0  -7   5 4.44199 5.24364   1 
   0  -7  -5 8.66522 5.27063   4 
   0   7   5 7.76762 5.48210   2 
   0   7   5 6.43758 6.20028   2 
   0   7   5 10.1310 4.64897   6 
   0   7  -5 14.4134 6.04110   2 
   0   7   5 5.34373 5.24277   9 
   0   7  -5 1.57944 5.01415   2 
   0   7   5 -0.8801 5.12990   1 
   0   7  -5 10.3905 4.64224   6 
  -1  -7  -5 17.7127 6.39027   1 
  -1  -7  -5 29.3072 7.69215   4 
   1  -7   5 21.4149 6.14048   1 
  -1   7  -5 22.1450 6.53195   2 
   1   7   5 37.9613 9.71455   1 
   1   7   5 18.1962 6.44221   2 
   1   7   5 40.8734 8.74127   6 
  -1   7  -5 18.5921 5.10459   6 
  -1   7  -5 27.2919 6.74831   2 
   1   7   5 27.8873 7.38401   2 
  -2  -7  -5 98.1898 10.0317   4 
   2  -7   5 106.361 12.2763   1 
   2  -7   5 107.218 9.86921   5 
   2   7   5 94.5043 12.3626   1 
  -2   7  -5 98.8217 11.5878   2 
   2   7   5 82.4046 11.8298   2 
   2   7   5 118.470 11.4802   6 
   2   7   5 86.9951 11.7826   2 
   3  -7   5 204.399 13.9214   5 
   3  -7   5 196.717 16.4603   1 
  -3  -7  -5 230.275 13.6706   4 
   3   7   5 234.202 19.3344   2 
   3   7   5 226.525 14.7986   6 
  -3   7  -5 223.076 15.2098   2 
  -3   7  -5 187.396 14.0644   1 
   4  -7   5 13.6472 6.28375   1 
  -4  -7  -5 17.8273 6.47443   4 
   4   7   5 8.56623 6.73219   6 
  -4   7  -5 15.1031 6.77318   2 
   4   7   5 32.1780 7.58718   2 
  12   0  -6 318.554 16.4823   1 
  12   0  -6 331.071 15.3810   9 
 -12   0   6 311.480 16.3361   3 
 -11   0   6 3.94450 4.87770   3 
  11   0  -6 -4.5209 5.39296   8 
  11   0  -6 1.98659 3.44829   5 
  11   0  -6 -2.9139 3.52363   9 
  11   0  -6 -0.3657 3.84537   1 
  10   0  -6 1545.55 44.9669   6 
  10   0  -6 1562.85 46.0989   5 
  10   0  -6 1525.46 45.9055   9 
  10   0  -6 1512.51 52.7753   8 
  10   0  -6 1553.85 47.5703   1 
 -10   0   6 1548.87 46.7286   3 
   9   0  -6 0.31937 3.09182   1 
   9   0  -6 0.17635 2.24450   6 
  -9   0   6 2.43507 4.39286   3 
  -9   0   6 0.29365 3.82650   7 
   9   0  -6 1.61726 3.84114   8 
   9   0  -6 2.16043 2.73622   5 
   9   0  -6 0.15220 2.84272   9 
  -8   0   6 404.682 15.5090   4 
   8   0  -6 389.505 14.3449   9 
   8   0  -6 414.828 15.7087   1 
   8   0  -6 410.071 15.6883   7 
  -8   0   6 398.980 16.0411   7 
   8   0  -6 399.701 14.2146   6 
  -8   0   6 364.642 15.1375   3 
   8   0  -6 433.420 19.3779   8 
   8   0  -6 417.383 14.8408   5 
   7   0  -6 0.18309 2.02918   9 
   7   0  -6 -1.9928 2.14197   5 
  -7   0   6 -0.8921 2.63090   4 
  -7   0   6 -0.4250 3.00527   7 
   7   0  -6 3.11776 2.77446   4 
  -7   0   6 2.75414 2.75102   3 
   7   0  -6 1.80721 3.33666   8 
   7   0  -6 -0.0261 2.22990   3 
   7   0  -6 1.93943 2.02239   6 
   7   0  -6 1.47753 2.28703   1 
   7   0  -6 -2.8678 2.40712   7 
  -6   0   6 2642.58 74.8749   4 
  -6   0   6 2816.62 78.5264   8 
  -6   0   6 2649.58 75.5442   7 
   6   0  -6 2725.50 74.8665   3 
   6   0  -6 2716.78 74.4668   6 
   6   0  -6 2695.58 74.0986   9 
   6   0  -6 2780.97 75.5265   7 
  -6   0   6 2585.40 75.0072   3 
   6   0  -6 2839.51 75.5253   4 
   6   0  -6 2770.16 78.6236   8 
   6   0  -6 2691.33 75.0324   1 
   6   0  -6 2607.43 74.5467   5 
   5   0  -6 1.06508 1.68980   1 
   5   0  -6 -1.3973 1.44539   5 
   5   0  -6 -1.1000 1.29638   7 
  -5   0   6 2.86434 1.98933   7 
  -5   0   6 -1.3501 2.22526   8 
  -5   0   6 1.60235 2.26549   3 
   5   0  -6 2.33574 1.79719   3 
   5   0  -6 2.16062 1.51106   9 
   5   0  -6 1.66171 2.29975   8 
  -5   0   6 0.95652 1.72228   4 
   5   0  -6 -0.1365 1.75962   4 
   3   0  -6 1.01834 0.89324   1 
   3   0  -6 0.55919 1.22981   3 
   3   0  -6 0.37364 0.95817   4 
   3   0  -6 1.25481 1.54048   8 
  -3   0   6 6.97114 1.74022   4 
  -3   0   6 4.02917 1.28418   5 
   3   0  -6 0.24060 0.74404   2 
  -3   0   6 2.51884 1.47940   8 
  -3   0   6 0.26448 1.17958   3 
  -3   0   6 6.18811 1.68330   1 
   3   0  -6 0.27547 1.04488   5 
   1   0  -6 0.60536 0.81711   3 
  -1   0   6 4.76373 1.06263   5 
   1   0  -6 -0.2986 0.83488   5 
  -1   0   6 0.26440 0.84122   1 
  -1   0   6 2.22812 1.05602   2 
  -1   0   6 0.26476 0.88491   3 
   1   0  -6 1.10058 0.57975   9 
   1   0  -6 2.54991 0.94998   1 
   1   0   6 -0.7821 0.93783   9 
  -1   0  -6 -0.0718 0.94745   9 
   1   0   6 1.76539 0.49736   3 
  -1   0  -6 0.32527 0.93494   5 
   1   0   6 4.97543 1.30130   5 
  -1   0  -6 -0.3513 0.97429   2 
  -1   0  -6 3.13573 1.07255   6 
   1   0   6 2.00099 1.09892   6 
   1   0   6 0.34781 1.02247   2 
  -2   0  -6 399.925 12.9165   2 
   2   0   6 421.427 13.0512   2 
   2   0   6 420.176 13.2698   9 
  -2   0  -6 407.881 12.6961   5 
   2   0   6 396.112 12.7400   5 
  -2   0  -6 408.394 13.1220   9 
  -2   0  -6 411.344 12.9587   6 
   2   0   6 394.927 13.0512   6 
   3   0   6 1.06182 1.85342   9 
   3   0   6 1.69375 1.49905   2 
   3   0   6 0.53475 1.30366   4 
  -3   0  -6 -0.0062 1.39126   2 
  -3   0  -6 2.15636 1.37180   6 
  -3   0  -6 1.04005 1.53507   9 
   3   0   6 1.40223 1.41483   6 
  -5   0  -6 0.95696 1.61799   6 
   5   0   6 -0.3296 1.61932   5 
  -5   0  -6 0.45948 1.94373   2 
   5   0   6 2.29641 1.93226   6 
   5   0   6 0.18930 2.06089   4 
  -5   0  -6 2.38668 2.30627   9 
   5   0   6 1.29408 1.92527   2 
   5   0   6 1.71478 2.53943   9 
   6   0   6 387.505 13.8161   5 
   6   0   6 348.457 14.3828   4 
   6   0   6 370.826 13.8872   6 
   6   0   6 375.446 15.1068   9 
  -6   0  -6 388.257 15.0788   9 
   6   0   6 394.871 13.5593   2 
  -6   0  -6 382.859 13.4287   6 
  -6   0  -6 388.097 13.5138   2 
   7   0   6 4.70557 2.61380   5 
   7   0   6 -1.7543 2.28169   2 
  -7   0  -6 -1.5701 2.31881   2 
  -7   0  -6 1.32905 2.17660   6 
  -7   0  -6 -0.7346 2.87613   9 
   7   0   6 1.90397 2.66098   6 
   7   0   6 0.47096 3.36945   9 
   7   0   6 1.18020 2.62377   7 
   8   0   6 1401.40 41.8475   6 
   8   0   6 1412.71 41.9991   5 
   8   0   6 1230.21 46.9508   9 
  -8   0  -6 1461.41 41.2159   2 
   8   0   6 1468.63 41.1452   2 
  -8   0  -6 1411.47 41.2536   6 
   9   0   6 4.19697 3.12567   2 
  -9   0  -6 1.36208 2.72495   6 
  -9   0  -6 -1.5539 3.37748   2 
   9   0   6 3.39564 4.28980   9 
   9   0   6 -2.8495 2.84572   6 
   9   0   6 1.69549 3.19652   5 
  10   0   6 213.813 14.1700   1 
  10   0   6 185.166 9.59101   2 
  10   0   6 194.042 11.4098   5 
  10   0   6 189.306 10.6360   6 
  10   0   6 214.872 13.9994   9 
  11   0   6 3.68799 3.30253   2 
  11   0   6 -1.8616 4.74539   1 
  11   0   6 3.72531 5.53641   9 
  12  -1  -6 141.536 12.1713   1 
  12  -1  -6 138.726 10.6370   5 
 -12   1   6 134.728 11.5909   3 
  12   1  -6 134.271 13.4734   9 
  12   1  -6 126.929 10.7662   1 
 -11  -1   6 242.511 14.0669   4 
  11  -1  -6 255.032 17.2690   8 
  11  -1  -6 264.224 12.6398   9 
  11  -1  -6 229.429 12.6634   5 
  11  -1  -6 235.378 14.2102   1 
  11   1  -6 244.217 12.5492   6 
  11   1  -6 221.709 12.5423   9 
  11   1  -6 207.991 15.4829   1 
 -11   1   6 268.571 13.7908   3 
  10  -1  -6 1686.76 54.9288   8 
  10  -1  -6 1664.68 48.4419   9 
 -10  -1   6 1655.99 50.0491   4 
 -10  -1   6 1624.33 49.4134   3 
  10  -1  -6 1653.60 59.4038   1 
  10   1  -6 1624.32 49.4262   1 
  10   1  -6 1623.31 48.9346   9 
 -10   1   6 1547.76 48.9346   3 
  10   1  -6 1586.13 47.5506   5 
  10   1  -6 1662.76 48.9931   6 
  10   1  -6 1681.44 57.1131   8 
   9  -1  -6 22.7896 3.81884   6 
   9  -1  -6 36.3821 5.29820   9 
  -9  -1   6 28.9936 6.53684   3 
   9  -1  -6 34.1031 6.83056   1 
   9  -1  -6 23.9851 5.84359   5 
  -9  -1   6 24.2781 5.47925   7 
  -9  -1   6 30.7403 6.99267   4 
   9  -1  -6 23.2649 5.64922   7 
   9  -1  -6 24.3738 8.37077   8 
   9   1  -6 23.4888 6.72921   8 
   9   1  -6 24.1995 5.74964   1 
   9   1  -6 25.9480 5.67492   6 
  -9   1   6 24.7368 6.29238   7 
  -9   1   6 28.4912 6.22123   3 
   9   1  -6 24.6070 4.76198   5 
   9   1  -6 35.5159 5.50912   9 
  -8  -1   6 3573.10 101.066   3 
  -8  -1   6 3604.36 102.296   7 
   8  -1  -6 3613.48 98.3489   6 
   8  -1  -6 3819.98 100.984   7 
   8  -1  -6 3679.19 100.991   5 
   8  -1  -6 3832.29 105.206   8 
  -8  -1   6 3649.46 101.348   4 
   8  -1  -6 3582.93 101.982   1 
   8  -1  -6 3663.65 99.8540   9 
  -8   1   6 3673.37 100.991   7 
   8   1  -6 3569.89 99.5260   5 
   8   1  -6 3548.17 100.361   9 
   8   1  -6 3862.36 107.548   8 
   8   1  -6 3586.34 100.867   6 
   8   1  -6 3536.30 100.640   1 
  -8   1   6 3509.36 100.847   3 
   7  -1  -6 593.973 17.4563   6 
  -7  -1   6 533.418 19.4988   3 
   7  -1  -6 598.104 20.0074   4 
   7  -1  -6 569.412 19.4266   5 
   7  -1  -6 643.557 19.5842   7 
  -7  -1   6 568.020 20.5397   7 
  -7  -1   6 565.236 23.4110   8 
   7  -1  -6 569.048 18.3401   9 
  -7  -1   6 535.979 19.5676   4 
   7  -1  -6 593.296 22.1833   8 
   7  -1  -6 550.391 20.1323   1 
   7   1  -6 573.700 19.7160   6 
  -7   1   6 553.690 19.5120   3 
   7   1  -6 590.475 19.2218   9 
   7   1  -6 597.840 19.4151   3 
  -7   1   6 600.895 16.7913   2 
   7   1  -6 590.055 20.3114   4 
   7   1  -6 576.428 20.2341   7 
  -7   1   6 581.767 19.4715   7 
   7   1  -6 577.767 19.0617   1 
   7   1  -6 605.859 24.0425   8 
  -7   1   6 616.202 16.8270   2 
   7   1  -6 570.664 18.3042   5 
  -6  -1   6 1908.18 56.5261   3 
  -6  -1   6 1973.22 56.5118   4 
   6  -1  -6 2122.26 58.9905   8 
   6  -1  -6 2080.55 56.5406   4 
   6  -1  -6 2129.00 56.3714   7 
  -6  -1   6 2002.41 57.4791   7 
   6  -1  -6 1970.49 56.4711   5 
   6  -1  -6 1906.25 55.0158   9 
   6  -1  -6 2033.41 54.7053   6 
  -6  -1   6 2021.78 60.4152   8 
   6  -1  -6 1932.07 56.9757   1 
   6   1  -6 1998.51 55.7465   1 
  -6   1   6 1881.46 56.3468   3 
  -6   1   6 2050.06 54.2806   2 
   6   1  -6 1974.08 56.7177   6 
  -6   1   6 2071.40 55.2951   9 
  -6   1   6 1970.91 57.1449   1 
   6   1  -6 2020.78 56.3411   3 
  -6   1   6 2034.12 54.2651   2 
   6   1  -6 1912.84 55.2423   5 
   6   1  -6 2027.79 57.1159   4 
  -6   1   6 1984.24 56.2926   7 
   6   1  -6 1987.88 56.0025   9 
   5  -1  -6 358.176 12.2920   4 
  -5  -1   6 356.789 13.3452   7 
   5  -1  -6 403.917 14.2204   8 
  -5  -1   6 339.020 15.1614   8 
   5  -1  -6 335.095 11.1218   9 
   5  -1  -6 354.183 13.0383   1 
   5  -1  -6 351.727 12.5884   5 
   5  -1  -6 364.239 12.3837   7 
  -5  -1   6 355.076 12.5918   4 
   5   1  -6 383.654 13.4014   7 
   5   1  -6 367.087 15.5103   8 
  -5   1   6 339.867 11.1885   9 
  -5   1   6 343.421 12.5524   3 
  -5   1   6 377.293 13.1456   1 
  -5   1   6 343.820 12.3228   7 
   5   1  -6 349.722 11.6332   1 
  -5   1   6 363.987 11.1589   2 
   5   1  -6 364.674 12.4428   3 
   5   1  -6 360.509 12.9158   6 
   5   1  -6 334.340 11.5785   5 
   5   1  -6 365.681 12.9167   4 
  -4  -1   6 2067.54 57.6324   4 
  -4  -1   6 2076.82 60.5627   8 
   4  -1  -6 2064.48 56.1550   9 
  -4  -1   6 2028.87 58.4034   7 
   4  -1  -6 2112.24 56.5988   2 
  -4  -1   6 2005.87 57.7833   3 
   4  -1  -6 2143.46 58.6103   8 
   4  -1  -6 2013.81 58.0390   1 
   4  -1  -6 1957.29 57.6338   5 
  -4  -1   6 2074.11 56.0416   2 
   4  -1  -6 2120.48 57.1538   4 
  -4  -1   6 2078.03 56.7294   5 
   4   1  -6 2185.75 60.9631   8 
  -4   1   6 2151.38 58.1472   1 
   4   1  -6 2045.99 56.4252   1 
   4   1  -6 2048.96 55.8493   2 
  -4   1   6 2180.04 58.7246   8 
   4   1  -6 2085.99 57.6150   3 
  -4   1   6 2115.30 56.7187   9 
   4   1  -6 2148.54 58.3782   7 
   4   1  -6 2152.95 57.9557   4 
  -4   1   6 2053.04 57.4596   7 
   4   1  -6 2019.44 56.9096   5 
   3  -1  -6 828.765 21.9623   4 
  -3  -1   6 799.421 22.0583   5 
   3  -1  -6 739.065 21.9245   6 
   3  -1  -6 772.690 23.0403   1 
   3  -1  -6 744.058 22.7237   5 
  -3  -1   6 770.871 23.2650   7 
  -3  -1   6 765.923 22.6157   4 
  -3  -1   6 751.625 24.9038   8 
   3  -1  -6 812.009 22.1382   2 
  -3   1   6 736.790 22.6884   3 
  -3   1   6 748.715 22.4404   7 
   3   1  -6 771.863 22.2075   5 
  -3   1   6 791.808 22.1965   2 
  -3   1   6 772.804 22.9831   1 
   3   1  -6 790.412 21.1653   1 
  -3   1   6 733.424 22.8378   8 
   3   1  -6 788.377 21.6743   2 
   3   1  -6 814.422 22.7644   3 
  -1  -1   6 2221.64 60.5593   7 
  -1  -1   6 2174.17 60.2753   2 
   1  -1  -6 2140.37 60.2999   6 
   1  -1  -6 2261.28 60.4483   2 
  -1  -1   6 2238.91 60.1828   9 
   1  -1  -6 2207.77 60.3486   5 
   1  -1  -6 2219.05 60.9370   1 
  -1  -1   6 2254.50 60.2111   5 
  -1   1   6 2239.60 60.3405   5 
   1   1  -6 2321.91 60.7454   3 
  -1   1   6 2116.82 60.2172   6 
   1   1  -6 2264.35 60.2774   5 
  -1   1   6 2217.29 60.9045   1 
  -1   1   6 2179.59 60.4313   2 
   1   1  -6 2246.03 60.2525   9 
   1   1  -6 2166.97 60.2093   2 
   0  -1   6 2433.12 66.6123   5 
   0  -1   6 2422.71 66.7566   2 
   0  -1  -6 2473.17 66.4513   5 
   0  -1   6 2491.31 66.7354   9 
   0  -1  -6 2407.76 66.7980   2 
   0  -1  -6 2567.30 65.2311   4 
   0  -1  -6 2399.13 67.1538   1 
   0  -1  -6 2452.04 66.8495   6 
   0   1  -6 2459.22 66.5941   5 
   0   1   6 2513.72 66.4407   5 
   0   1   6 2514.06 65.2295   4 
   0   1   6 2433.50 66.1582   9 
   0   1   6 2398.43 67.1840   1 
   0   1  -6 2516.14 66.7049   9 
   0   1  -6 2352.33 66.6474   2 
   0   1   6 2405.91 66.8004   6 
  -3  -1  -6 285.285 10.5739   6 
  -3  -1  -6 277.605 9.44079   5 
   3  -1   6 283.847 10.4173   2 
   3  -1   6 301.148 10.5022   5 
  -3  -1  -6 294.116 10.4038   2 
   3  -1   6 280.508 10.9794   9 
  -3  -1  -6 286.844 10.0205   4 
   3   1   6 299.276 10.2322   4 
   3   1   6 284.843 9.56917   5 
   3   1   6 306.002 10.4563   2 
   3   1   6 292.831 10.9117   9 
  -3   1  -6 289.400 10.6394   9 
  -3   1  -6 291.693 9.82612   6 
  -3   1  -6 274.212 10.2477   2 
   3   1   6 289.544 10.8479   6 
  -4  -1  -6 72.9589 4.96746   4 
   4  -1   6 66.9959 4.53887   6 
   4  -1   6 70.5400 4.96359   2 
   4  -1   6 63.9620 5.39392   9 
  -4  -1  -6 70.6350 4.99583   6 
  -4  -1  -6 69.2512 4.80092   2 
   4  -1   6 60.7384 4.81725   5 
   4   1   6 76.2282 5.61857   9 
   4   1   6 63.6283 5.21175   6 
  -4   1  -6 65.0962 3.08728   3 
  -4   1  -6 63.6667 4.71449   2 
  -4   1  -6 71.1141 4.19417   6 
   4   1   6 76.2408 4.90958   2 
   4   1   6 69.7497 4.89911   4 
   4   1   6 71.0767 4.10728   5 
   4   1   6 70.2344 3.18258   3 
  -4   1  -6 67.5577 5.26750   9 
  -5  -1  -6 10.4665 2.51514   6 
   5  -1   6 11.9254 3.26122   9 
   5  -1   6 10.4032 2.76473   2 
   5  -1   6 8.23950 2.18250   6 
   5  -1   6 23.2146 3.91642   5 
  -5  -1  -6 7.51541 2.38515   2 
  -5   1  -6 12.0257 2.70336   2 
  -5   1  -6 5.93121 1.90041   6 
  -5   1  -6 6.93571 1.54488   3 
  -5   1  -6 6.73625 2.66965   9 
   5   1   6 9.32903 2.69077   4 
   5   1   6 6.93595 2.01346   5 
   5   1   6 11.8315 2.18787   3 
   5   1   6 8.86892 3.43808   9 
   5   1   6 4.61046 2.44003   6 
   5   1   6 9.40664 2.50026   2 
   6  -1   6 1164.19 35.5796   5 
   6  -1   6 1144.76 36.3289   9 
   6  -1   6 1188.55 37.2515   1 
  -6  -1  -6 1173.78 35.3491   6 
   6  -1   6 1163.49 34.3237   6 
   6  -1   6 1224.33 35.0115   2 
   6   1   6 1163.50 35.7874   6 
  -6   1  -6 1154.29 32.7879   3 
  -6   1  -6 1232.27 36.3014   9 
   6   1   6 1151.00 35.9669   4 
   6   1   6 1164.17 36.3981   9 
  -6   1  -6 1169.68 33.9014   6 
   6   1   6 1208.78 34.6528   2 
   6   1   6 1198.70 32.9117   3 
   6   1   6 1146.81 34.1053   5 
  -6   1  -6 1214.54 34.8969   2 
  -7  -1  -6 42.2473 5.10926   2 
   7  -1   6 36.9323 7.16397   1 
  -7  -1  -6 36.6651 5.34719   6 
   7  -1   6 37.6774 5.17980   2 
   7  -1   6 41.6458 4.84236   6 
   7  -1   6 39.3573 5.73441   5 
   7  -1   6 46.6658 6.84298   9 
   7  -1   6 40.8017 5.22503   7 
   7   1   6 35.8491 6.80358   9 
   7   1   6 36.5713 4.93422   2 
   7   1   6 46.4571 3.77383   3 
   7   1   6 38.7012 4.62558   5 
  -7   1  -6 38.6429 5.10419   2 
   7   1   6 32.9206 5.81600   6 
  -7   1  -6 41.7238 6.30187   9 
  -7   1  -6 42.8723 3.62284   3 
  -7   1  -6 40.6990 4.31347   6 
  -8  -1  -6 28.4876 5.28323   2 
   8  -1   6 19.8472 5.15036   2 
   8  -1   6 21.4021 5.39008   7 
   8  -1   6 28.4931 4.92790   6 
   8  -1   6 27.1583 6.07920   5 
   8  -1   6 26.7118 7.65382   1 
  -8  -1  -6 20.9653 4.05048   6 
  -8   1  -6 23.9497 4.97375   2 
   8   1   6 24.9219 4.98186   2 
   8   1   6 31.5075 7.26276   9 
   8   1   6 35.4737 6.31883   6 
  -8   1  -6 29.0052 3.79131   3 
  -8   1  -6 32.9670 4.55573   6 
   8   1   6 29.7857 4.96747   5 
  -8   1  -6 26.9047 7.21713   9 
  -9  -1  -6 52.7649 7.52627   2 
   9  -1   6 53.3783 5.96885   6 
   9  -1   6 47.0668 8.96606   1 
  -9  -1  -6 53.8324 6.59209   6 
   9  -1   6 59.7139 8.90488   9 
   9   1   6 67.1724 6.16910   2 
  -9   1  -6 55.1383 5.55285   6 
  -9   1  -6 55.1401 4.83284   3 
   9   1   6 53.3390 9.07310   9 
  -9   1  -6 60.6321 6.83418   2 
   9   1   6 55.2997 7.10346   5 
   9   1   6 66.2665 7.77286   6 
  10  -1   6 1761.39 57.6927   1 
  10  -1   6 1806.30 56.6228   9 
  10  -1   6 1781.57 54.9830   5 
  10  -1   6 1810.34 52.5642   2 
  10   1   6 1800.24 51.8332   2 
 -10   1  -6 1843.17 56.0599   9 
  10   1   6 1837.28 56.6627   9 
 -10   1  -6 1801.78 52.5765   2 
  11  -1   6 29.7653 7.05525   9 
  11  -1   6 22.2062 6.59203   1 
  11  -1   6 24.1773 5.71802   2 
 -11   1  -6 31.3775 6.32062   2 
  11   1   6 29.5525 7.25593   9 
 -12  -2   6 43.1991 11.0908   4 
  12  -2  -6 23.7709 6.82102   1 
  12  -2  -6 23.5054 5.92289   5 
 -12   2   6 43.3713 10.1191   3 
  12   2  -6 37.6882 8.66597   9 
  11  -2  -6 17.5268 6.10180   1 
 -11  -2   6 40.9648 9.54902   4 
  11  -2  -6 21.5630 5.21275   5 
  11   2  -6 29.1611 7.55182   6 
  11   2  -6 25.9836 6.90288   1 
 -11   2   6 22.3830 6.37309   3 
  11   2  -6 22.9758 5.80258   9 
  10  -2  -6 144.971 8.99759   9 
  10  -2  -6 148.467 10.1536   5 
  10  -2  -6 124.422 11.1871   1 
  10  -2  -6 144.765 12.4700   8 
 -10  -2   6 142.710 11.3367   4 
 -10   2   6 137.867 8.95701   9 
 -10   2   6 147.369 6.62064   2 
  10   2  -6 116.384 8.89870   1 
  10   2  -6 131.381 12.4867   6 
  10   2  -6 125.083 11.0529   9 
 -10   2   6 138.572 10.3764   3 
  10   2  -6 145.470 15.2349   8 
   9  -2  -6 226.347 19.7049   1 
  -9  -2   6 219.563 13.6244   7 
  -9  -2   6 237.861 12.7597   4 
   9  -2  -6 217.016 15.1281   5 
   9  -2  -6 229.576 13.9409   8 
   9  -2  -6 243.422 10.9615   9 
   9   2  -6 247.722 12.1207   9 
  -9   2   6 246.455 9.14501   2 
   9   2  -6 221.993 11.0459   1 
   9   2  -6 227.543 9.31093   5 
   9   2  -6 239.003 22.4202   8 
  -9   2   6 226.549 10.6057   2 
  -9   2   6 227.590 11.9362   3 
   9   2  -6 228.680 12.4463   6 
  -9   2   6 259.854 10.9635   9 
  -8  -2   6 1116.97 35.4108   4 
  -8  -2   6 1094.63 36.4603   7 
   8  -2  -6 1107.75 35.1259   5 
   8  -2  -6 1112.25 33.6869   9 
   8  -2  -6 1158.43 40.2697   8 
   8  -2  -6 1196.61 36.9246   1 
   8   2  -6 1128.24 34.1341   1 
  -8   2   6 1191.59 33.7198   9 
   8   2  -6 1131.12 35.7609   6 
   8   2  -6 1108.66 41.0549   8 
  -8   2   6 1107.53 33.8445   7 
   8   2  -6 1112.73 34.9620   9 
   8   2  -6 1084.61 32.2991   5 
   7  -2  -6 243.559 10.8066   4 
  -7  -2   6 257.322 11.7437   4 
   7  -2  -6 235.986 9.88078   9 
  -7  -2   6 232.139 14.9411   8 
  -7  -2   6 237.188 12.3640   7 
   7  -2  -6 248.946 12.3286   8 
   7  -2  -6 259.129 12.5139   1 
   7  -2  -6 238.279 11.3380   5 
   7   2  -6 246.972 10.2093   1 
  -7   2   6 275.299 12.6240   1 
  -7   2   6 249.430 9.40747   2 
  -7   2   6 283.333 9.86052   2 
  -7   2   6 246.431 11.2550   3 
  -7   2   6 263.320 10.4494   7 
  -7   2   6 272.300 10.0836   9 
   7   2  -6 261.508 12.0195   6 
   7   2  -6 266.443 15.5488   8 
   7   2  -6 241.228 8.98564   5 
  -6  -2   6 34.6893 5.02076   4 
   6  -2  -6 33.5678 5.00937   8 
   6  -2  -6 32.7162 5.33458   1 
   6  -2  -6 30.7201 4.99895   5 
   6  -2  -6 32.5646 4.03737   4 
  -6  -2   6 38.9064 5.68085   7 
   6  -2  -6 31.8233 3.74936   9 
  -6  -2   6 32.9814 7.18381   8 
   6   2  -6 37.2383 4.27580   3 
  -6   2   6 39.5130 3.72112   9 
  -6   2   6 32.7158 5.37854   1 
   6   2  -6 29.9628 6.81502   8 
   6   2  -6 31.5804 3.19686   5 
  -6   2   6 40.3878 4.09805   2 
  -6   2   6 27.4186 4.80772   3 
   6   2  -6 33.1583 5.08298   7 
   6   2  -6 30.5495 2.73532   2 
   6   2  -6 34.5548 2.64632   2 
  -6   2   6 34.5079 3.80866   2 
  -6   2   6 26.4757 4.05817   7 
   6   2  -6 31.9008 5.48807   6 
   5  -2  -6 6393.61 173.001   5 
  -5  -2   6 6223.27 172.873   4 
   5  -2  -6 6587.64 172.193   4 
   5  -2  -6 6821.05 173.023   8 
  -5  -2   6 6264.97 173.720   7 
   5  -2  -6 6196.94 171.266   9 
   5  -2  -6 6186.83 173.718   1 
  -5  -2   6 6321.19 176.870   8 
  -5  -2   6 6597.12 170.704   5 
   5  -2  -6 6543.38 170.111   6 
  -5   2   6 6343.21 171.613   7 
   5   2  -6 6474.08 170.863   2 
   5   2  -6 6384.42 172.701   3 
  -5   2   6 6495.90 171.944   2 
   5   2  -6 6334.20 173.728   6 
  -5   2   6 6285.22 171.693   2 
   5   2  -6 6506.12 170.947   5 
  -5   2   6 6027.62 172.546   3 
   5   2  -6 6257.06 170.693   2 
  -5   2   6 6656.48 174.037   1 
   5   2  -6 6688.68 175.441   7 
   4  -2  -6 4543.34 127.505   5 
  -4  -2   6 4519.94 128.109   7 
   4  -2  -6 4576.07 128.363   1 
   4  -2  -6 4669.35 126.001   9 
   4  -2  -6 4811.97 126.959   2 
  -4  -2   6 4533.12 127.509   4 
  -4  -2   6 4676.94 131.065   8 
   4  -2  -6 4996.33 126.814   8 
   4  -2  -6 4808.81 126.587   4 
  -4  -2   6 4896.19 126.374   2 
   4  -2  -6 4712.89 125.574   6 
  -4  -2   6 4757.75 125.706   5 
  -4   2   6 4441.60 127.312   3 
   4   2  -6 4716.20 126.127   2 
   4   2  -6 4783.03 126.334   2 
  -4   2   6 4588.15 126.299   7 
   4   2  -6 4693.46 131.047   8 
  -4   2   6 4639.06 126.912   2 
   4   2  -6 4713.55 125.922   5 
   4   2  -6 4903.40 128.282   7 
  -4   2   6 4770.19 125.923   9 
   4   2  -6 4713.71 128.435   6 
   4   2  -6 4731.72 127.475   3 
  -4   2   6 4785.05 128.392   1 
  -3  -2   6 527.737 15.3532   2 
  -3  -2   6 495.393 18.4658   8 
  -3  -2   6 494.282 14.4465   5 
  -3  -2   6 475.782 15.7449   4 
   3  -2  -6 501.727 15.5552   2 
   3  -2  -6 482.965 14.5552   6 
   3  -2  -6 455.501 15.6236   5 
   3  -2  -6 462.966 16.4080   1 
  -3   2   6 471.819 15.5132   2 
   3   2  -6 481.151 14.5567   5 
   3   2  -6 473.038 14.9322   2 
  -3   2   6 469.771 16.2624   1 
  -3   2   6 478.459 14.4080   6 
  -3   2   6 497.743 14.3881   9 
   3   2  -6 502.511 15.8420   3 
   3   2  -6 521.304 16.2505   7 
  -2  -2   6 15.4785 2.97775   7 
   2  -2  -6 14.0718 2.29584   6 
  -2  -2   6 11.4263 3.87314   8 
   2  -2  -6 12.7142 2.34250   5 
  -2  -2   6 13.1925 2.38123   2 
   2  -2  -6 14.0188 2.86338   2 
  -2  -2   6 17.0425 2.23279   5 
  -2  -2   6 12.7302 1.71646   1 
   2  -2  -6 17.1690 4.23889   1 
  -2   2   6 14.3245 2.97561   2 
   2   2  -6 13.3111 2.22625   5 
  -2   2   6 12.2529 1.89698   9 
   2   2  -6 13.4059 2.51288   2 
   2   2  -6 11.7879 2.82148   9 
   2   2  -6 16.1317 2.69548   7 
  -2   2   6 12.3821 2.18324   6 
  -2   2   6 23.0524 3.42782   1 
  -1  -2   6 282.770 9.51586   7 
  -1  -2   6 264.694 9.09111   5 
  -1  -2   6 270.902 8.33753   1 
   1  -2  -6 255.786 9.23595   5 
   1  -2  -6 268.636 9.75144   2 
  -1  -2   6 273.122 9.75447   2 
   1  -2  -6 282.161 9.52400   6 
   1   2  -6 271.962 9.80970   9 
   1   2  -6 278.079 8.39893   1 
   1   2  -6 260.795 9.55280   2 
  -1   2   6 268.996 9.36215   6 
   1   2  -6 262.119 9.05576   5 
  -1   2   6 253.522 9.72243   2 
  -1   2   6 276.067 9.37840   5 
  -1   2   6 271.676 10.1123   1 
   0  -2  -6 413.540 12.7177   5 
   0  -2  -6 416.752 13.3933   6 
   0  -2   6 395.380 12.6746   7 
   0  -2  -6 389.207 14.1492   1 
   0  -2   6 406.469 12.5890   1 
   0  -2   6 391.463 12.9203   5 
   0  -2  -6 420.504 11.9477   4 
   0  -2   6 390.775 13.4467   2 
   0   2   6 409.637 13.3800   6 
   0   2   6 409.023 12.6958   5 
   0   2   6 389.754 13.4943   2 
   0   2  -6 401.788 13.3726   2 
   0   2  -6 412.664 13.5683   9 
   0   2   6 424.539 14.5098   1 
   1  -2   6 1821.05 50.2833   5 
  -1  -2  -6 1748.48 51.1333   1 
  -1  -2  -6 1798.61 50.5605   2 
   1  -2   6 1796.83 50.1310   1 
  -1  -2  -6 1809.23 49.3526   5 
  -1  -2  -6 1839.76 50.7797   6 
  -1  -2  -6 1832.56 49.1642   4 
   1  -2   6 1774.06 50.9744   2 
   1   2   6 1771.47 50.5721   2 
  -1   2  -6 1740.16 50.4831   2 
   1   2   6 1845.19 51.5185   1 
   1   2   6 1830.52 49.3684   5 
   1   2   6 1774.97 50.6266   6 
  -1   2  -6 1849.91 50.7791   9 
  -2  -2  -6 318.943 10.1788   5 
  -2  -2  -6 330.457 10.6623   4 
  -2  -2  -6 322.867 11.5432   2 
   2  -2   6 330.238 11.5580   5 
   2  -2   6 306.827 11.9676   9 
   2  -2   6 350.207 11.9259   2 
  -2  -2  -6 323.350 11.8276   6 
   2   2   6 301.011 11.7433   6 
   2   2   6 332.303 10.7679   4 
  -2   2  -6 329.388 11.6967   2 
   2   2   6 310.994 12.4642   1 
   2   2   6 319.227 11.6491   2 
   2   2   6 310.971 10.1434   5 
  -2   2  -6 330.856 11.7836   9 
   3  -2   6 1596.27 45.9454   1 
   3  -2   6 1635.99 45.5089   5 
  -3  -2  -6 1616.68 44.6155   4 
   3  -2   6 1546.67 45.8702   9 
  -3  -2  -6 1582.88 45.6692   6 
  -3  -2  -6 1603.76 43.4631   5 
   3  -2   6 1563.27 45.3504   2 
  -3  -2  -6 1622.63 45.3025   2 
   3   2   6 1551.44 45.6230   9 
   3   2   6 1626.03 43.5435   5 
   3   2   6 1529.98 45.7581   6 
   3   2   6 1607.51 44.7305   4 
  -3   2  -6 1548.28 45.2467   2 
  -3   2  -6 1576.07 44.0519   6 
   3   2   6 1562.49 45.2113   2 
   3   2   6 1610.83 46.5661   1 
  -3   2  -6 1568.35 45.5351   9 
  -4  -2  -6 3055.53 80.2792   5 
   4  -2   6 2924.01 83.2835   9 
  -4  -2  -6 3002.01 82.2276   2 
  -4  -2  -6 3069.83 82.0318   4 
   4  -2   6 2949.51 82.7175   5 
  -4  -2  -6 2921.56 82.8517   6 
   4  -2   6 2937.98 83.4222   1 
   4  -2   6 2942.86 82.4323   2 
  -4   2  -6 2983.65 80.8007   6 
   4   2   6 2933.80 82.1149   2 
   4   2   6 3070.25 82.3573   4 
   4   2   6 2943.57 83.1498   6 
   4   2   6 2964.33 83.1864   9 
  -4   2  -6 3034.97 82.8972   9 
  -4   2  -6 2846.06 82.2613   2 
   4   2   6 3070.53 80.4215   5 
   5  -2   6 681.242 23.7723   9 
  -5  -2  -6 702.121 22.6163   4 
   5  -2   6 732.818 23.3790   5 
  -5  -2  -6 750.507 24.8136   2 
   5  -2   6 686.510 24.1182   1 
   5  -2   6 709.966 22.7961   2 
   5   2   6 701.846 20.6334   5 
   5   2   6 692.823 22.2678   2 
   5   2   6 704.064 23.7805   9 
   5   2   6 716.844 21.0552   3 
  -5   2  -6 712.954 22.6508   2 
   5   2   6 683.286 27.0452   8 
  -5   2  -6 704.827 23.2225   9 
  -5   2  -6 702.784 20.8772   6 
   5   2   6 698.197 23.6206   6 
  -6  -2  -6 4.03713 2.81917   6 
  -6  -2  -6 7.33376 3.64790   4 
   6  -2   6 4.24645 3.67969   9 
   6  -2   6 2.25194 2.98671   5 
  -6  -2  -6 4.45032 2.88928   2 
   6  -2   6 3.55251 3.14442   2 
   6  -2   6 5.13241 3.61419   1 
   6   2   6 9.73745 3.84926   4 
   6   2   6 3.93698 4.02356   8 
  -6   2  -6 4.77437 3.39829   9 
   6   2   6 12.0101 3.24845   2 
   6   2   6 6.04086 3.29721   6 
   6   2   6 6.33510 2.10245   3 
   6   2   6 5.47467 1.98716   5 
  -6   2  -6 7.82383 2.07773   6 
  -6   2  -6 4.92528 2.32263   3 
  -6   2  -6 4.28391 2.72964   2 
   6   2   6 8.68254 3.85701   9 
   7  -2   6 835.976 28.8748   9 
   7  -2   6 847.497 29.4072   1 
   7  -2   6 870.636 28.1774   5 
  -7  -2  -6 849.738 27.6598   6 
   7  -2   6 835.404 26.8035   2 
  -7  -2  -6 863.828 26.4869   2 
   7  -2   6 839.087 25.9571   7 
  -7  -2  -6 855.175 27.5507   4 
  -7   2  -6 828.051 24.6967   3 
   7   2   6 815.358 28.1670   6 
  -7   2  -6 841.104 28.0273   9 
   7   2   6 845.976 28.7728   9 
   7   2   6 816.297 26.0234   2 
  -7   2  -6 822.374 26.6330   2 
   7   2   6 829.353 24.8180   3 
  -7   2  -6 852.893 24.4941   6 
   7   2   6 805.556 24.5482   5 
   7   2   6 745.061 32.8344   8 
   8  -2   6 1342.31 43.5975   9 
  -8  -2  -6 1414.69 40.7554   2 
  -8  -2  -6 1350.04 42.2058   6 
   8  -2   6 1391.84 44.6553   1 
   8  -2   6 1368.70 42.8643   5 
  -8  -2  -6 1348.62 42.3694   4 
   8   2   6 1366.07 43.6848   9 
  -8   2  -6 1366.74 39.0612   3 
  -8   2  -6 1394.66 41.2093   2 
   8   2   6 1333.79 38.9704   5 
   8   2   6 1366.44 40.2880   2 
   8   2   6 1336.73 42.8563   6 
  -8   2  -6 1364.23 38.5730   6 
   9  -2   6 38.8208 6.79406   2 
   9  -2   6 31.5237 7.27067   9 
   9  -2   6 24.1968 5.75894   1 
   9  -2   6 37.7651 8.25180   5 
   9   2   6 39.4922 8.19592   6 
   9   2   6 33.0966 8.39219   9 
  -9   2  -6 42.6798 5.24432   3 
   9   2   6 36.9498 5.75145   2 
  -9   2  -6 51.7104 9.08111   9 
  10  -2   6 -0.7252 4.87335   9 
  10  -2   6 0.16312 4.83625   1 
  10  -2   6 2.81612 3.75203   2 
  10  -2   6 -2.3194 4.37855   5 
 -10  -2  -6 5.97134 3.50104   2 
  10   2   6 4.24307 4.71839   6 
 -10   2  -6 3.00615 4.08646   2 
 -10   2  -6 -2.8482 4.42155   9 
  10   2   6 4.19733 3.25310   2 
  10   2   6 2.62379 5.31135   9 
  11  -2   6 473.898 24.1169   1 
  11  -2   6 491.767 22.9686   9 
  11  -2   6 531.513 19.2766   2 
  11   2   6 486.383 23.1032   9 
  11   2   6 479.105 21.4813   6 
  11  -3  -6 347.052 17.0718   5 
 -11  -3   6 328.985 17.8037   4 
  11  -3  -6 357.505 18.9738   1 
  11   3  -6 327.005 16.8460   9 
 -11   3   6 332.220 16.6098   3 
  11   3  -6 333.314 17.5312   6 
  10  -3  -6 429.543 19.3193   5 
  10  -3  -6 476.495 21.6173   1 
 -10  -3   6 454.626 19.9297   4 
  10  -3  -6 463.658 17.8293   9 
  10   3  -6 421.731 23.0181   6 
  10   3  -6 428.640 19.0806   9 
 -10   3   6 487.438 19.2298   3 
   9  -3  -6 7.68756 4.46309   1 
   9  -3  -6 7.26023 3.53848   9 
   9  -3  -6 2.61417 3.84898   5 
  -9  -3   6 1.13092 4.81483   4 
  -9   3   6 8.38853 3.30981   9 
  -9   3   6 9.25235 3.42655   2 
  -9   3   6 9.99361 4.91039   3 
   9   3  -6 2.52781 3.91012   9 
   9   3  -6 5.90648 3.98984   6 
  -8  -3   6 304.182 14.2276   4 
   8  -3  -6 269.566 13.6721   5 
  -8  -3   6 329.238 15.9537   7 
   8  -3  -6 290.875 12.2487   9 
   8  -3  -6 300.670 15.2912   1 
   8  -3  -6 302.364 14.2151   8 
  -8   3   6 287.363 11.9105   2 
   8   3  -6 291.172 12.6893   1 
  -8   3   6 310.529 12.1175   9 
  -8   3   6 286.000 13.4863   3 
  -8   3   6 286.927 11.7792   2 
  -8   3   6 301.073 15.5489   1 
  -7  -3   6 3356.95 95.0540   4 
   7  -3  -6 3391.26 96.7051   1 
  -7  -3   6 3412.41 100.838   8 
   7  -3  -6 3058.38 93.7816   4 
   7  -3  -6 3414.88 95.1544   5 
  -7  -3   6 3331.44 96.2496   7 
   7  -3  -6 3333.57 93.3764   9 
   7  -3  -6 3439.67 94.8610   8 
   7   3  -6 3350.32 91.6764   2 
  -7   3   6 3550.84 96.9112   1 
  -7   3   6 3389.20 93.3081   2 
   7   3  -6 3400.17 91.8061   2 
  -7   3   6 3462.14 93.0144   9 
   7   3  -6 3426.18 96.3425   6 
  -7   3   6 3479.24 93.6193   2 
   7   3  -6 3421.20 93.6187   1 
  -7   3   6 3388.76 94.5062   3 
   7   3  -6 3485.26 101.822   8 
  -7   3   6 3331.22 92.1701   7 
   6  -3  -6 7.37738 2.63422   9 
  -6  -3   6 7.57511 3.74337   4 
  -6  -3   6 6.21956 4.45074   8 
   6  -3  -6 9.04022 2.69863   8 
  -6  -3   6 7.70487 3.88040   7 
   6  -3  -6 8.77291 2.89103   4 
   6  -3  -6 4.45250 2.87991   5 
   6  -3  -6 8.90528 3.68276   1 
   6   3  -6 7.65933 2.42320   2 
  -6   3   6 8.67046 3.11584   2 
  -6   3   6 10.3837 2.42608   7 
  -6   3   6 6.56036 2.27363   9 
  -6   3   6 4.12429 3.26012   3 
   6   3  -6 5.88021 4.35892   8 
   6   3  -6 7.14978 3.44089   6 
   6   3  -6 11.9419 2.64911   1 
  -6   3   6 11.0160 3.68881   1 
   6   3  -6 8.53090 2.32032   2 
  -6   3   6 5.53265 2.80200   2 
   5  -3  -6 9.64151 2.58928   9 
   5  -3  -6 8.97368 2.17565   8 
  -5  -3   6 8.44508 4.17914   8 
  -5  -3   6 12.3862 3.51022   4 
  -5  -3   6 12.1723 2.06319   5 
   5  -3  -6 8.82191 3.20370   5 
   5  -3  -6 11.0353 3.79477   1 
  -5  -3   6 12.3740 3.56670   7 
   5   3  -6 12.2222 3.52579   1 
   5   3  -6 10.9838 2.16167   5 
  -5   3   6 11.9941 2.84925   7 
  -5   3   6 8.26810 2.94377   2 
   5   3  -6 6.30223 4.04918   8 
   5   3  -6 1.79552 2.83255   6 
   5   3  -6 12.9718 3.51131   7 
  -5   3   6 11.1020 3.13118   2 
   5   3  -6 10.7412 3.06610   3 
   5   3  -6 6.35888 2.58766   2 
  -5   3   6 8.36909 2.29149   9 
  -5   3   6 19.0037 5.31261   1 
  -4  -3   6 17.1890 2.32345   5 
   4  -3  -6 20.7472 5.07332   1 
  -4  -3   6 18.9579 6.52434   8 
   4  -3  -6 15.9885 2.44236   6 
  -4  -3   6 16.2764 3.60646   7 
   4  -3  -6 25.9870 4.64203   5 
  -4   3   6 13.4567 3.31192   2 
   4   3  -6 23.1485 5.24725   6 
   4   3  -6 15.2269 3.04956   2 
   4   3  -6 13.4563 2.77806   2 
  -4   3   6 13.5567 3.10559   2 
   4   3  -6 24.8610 5.36660   7 
   4   3  -6 14.7452 3.13753   3 
  -4   3   6 16.7020 3.10593   9 
  -4   3   6 14.5776 2.74466   7 
  -4   3   6 17.1897 4.74687   1 
   4   3  -6 13.2454 3.15103   1 
  -4   3   6 16.2083 2.41961   6 
  -3  -3   6 2823.54 73.9849   5 
   3  -3  -6 2735.95 74.3290   6 
  -3  -3   6 2806.95 75.6585   2 
   3  -3  -6 2872.19 76.1126   2 
   3  -3  -6 2668.39 77.1016   1 
  -3  -3   6 2684.57 79.3592   8 
   3  -3  -6 2644.05 75.6164   5 
  -3  -3   6 2656.04 76.1058   7 
  -3   3   6 2645.43 77.5843   2 
   3   3  -6 2742.27 76.9300   6 
   3   3  -6 2876.53 76.1283   7 
   3   3  -6 2690.06 75.2983   2 
   3   3  -6 2628.45 73.8054   1 
  -3   3   6 2726.02 74.0918   6 
   3   3  -6 2770.51 75.5857   2 
  -3   3   6 2707.03 76.7895   1 
  -3   3   6 2793.12 74.7196   9 
   2  -3  -6 3100.47 85.4209   5 
  -2  -3   6 2971.96 88.8027   8 
  -2  -3   6 3185.30 85.7447   7 
   2  -3  -6 3035.28 87.4091   1 
  -2  -3   6 3128.69 84.3727   5 
   2  -3  -6 3129.56 86.0365   2 
  -2  -3   6 3175.76 85.9005   2 
   2  -3  -6 3072.67 84.8563   6 
  -2  -3   6 3093.96 84.1863   1 
  -2   3   6 3236.18 84.8622   9 
   2   3  -6 3200.91 85.5690   7 
  -2   3   6 3110.24 84.6837   6 
   2   3  -6 3042.71 84.0515   1 
   2   3  -6 3103.58 85.6337   2 
   2   3  -6 3110.54 86.1627   9 
   2   3  -6 3141.00 86.5860   6 
  -2   3   6 3197.90 86.7860   1 
  -2   3   6 3048.70 86.0472   2 
   1  -3  -6 1111.37 31.8793   6 
  -1  -3   6 1011.02 33.8840   2 
  -1  -3   6 1089.47 31.2366   5 
   1  -3  -6 1120.08 32.5759   2 
   1  -3  -6 1079.48 31.4523   5 
  -1  -3   6 1095.27 31.6361   7 
   1  -3  -6 1068.82 33.6595   1 
  -1  -3   6 1134.36 31.3788   1 
  -1   3   6 1073.11 31.6329   6 
   1   3  -6 1059.41 32.1688   2 
   1   3  -6 1127.71 32.7681   9 
   1   3  -6 1077.50 30.9252   1 
  -1   3   6 1082.18 32.9424   1 
  -1   3   6 1076.60 32.6037   2 
   1   3  -6 1112.14 31.5448   7 
   0  -3   6 36.4860 3.70930   5 
   0  -3  -6 33.5905 3.36501   5 
   0  -3  -6 38.6017 4.48226   2 
   0  -3   6 31.8558 4.90622   2 
   0  -3  -6 32.6735 5.58005   1 
   0  -3   6 34.2898 3.51338   7 
   0  -3   6 39.5941 3.81535   1 
   0  -3  -6 44.1285 4.19122   6 
   0   3   6 43.8579 4.81002   2 
   0   3  -6 35.4673 4.50614   2 
   0   3   6 40.0186 3.57985   8 
   0   3   6 40.3988 4.34729   6 
   0   3  -6 41.8007 3.85220   1 
   0   3   6 55.1981 5.93364   1 
   1  -3   6 7331.75 192.888   7 
   1  -3   6 7049.46 195.106   9 
  -1  -3  -6 7329.79 193.049   5 
  -1  -3  -6 7321.75 194.950   2 
  -1  -3  -6 7206.44 194.949   6 
   1  -3   6 7137.03 194.293   1 
  -1  -3  -6 7266.24 195.793   1 
   1  -3   6 7229.39 195.159   2 
   1   3   6 7000.31 194.944   2 
  -1   3  -6 7297.29 194.379   1 
  -1   3  -6 7228.48 195.140   9 
   1   3   6 7198.67 195.039   8 
   1   3   6 7128.43 194.795   6 
  -1   3  -6 7358.43 194.996   2 
   1   3   6 7463.40 196.117   1 
  -2  -3  -6 246.783 10.7397   6 
   2  -3   6 233.487 10.7209   9 
  -2  -3  -6 251.515 10.4959   2 
   2  -3   6 255.550 10.9656   2 
  -2  -3  -6 246.799 8.48023   5 
   2  -3   6 268.043 9.05519   7 
  -2  -3  -6 262.970 9.45358   4 
   2  -3   6 248.452 10.4471   1 
   2  -3   6 249.460 10.3008   5 
   2   3   6 229.307 10.5384   2 
   2   3   6 249.676 11.5457   8 
  -2   3  -6 252.687 10.7885   9 
   2   3   6 250.008 11.6091   1 
   2   3   6 236.819 10.7285   6 
  -2   3  -6 234.702 10.4753   2 
  -2   3  -6 281.686 10.8615   1 
   3  -3   6 732.832 23.4091   5 
  -3  -3  -6 754.287 20.7495   5 
  -3  -3  -6 729.697 23.4645   2 
  -3  -3  -6 747.249 23.9566   6 
  -3  -3  -6 738.538 22.4215   4 
   3  -3   6 682.651 23.7485   9 
   3  -3   6 701.920 23.5810   2 
   3  -3   6 741.251 23.9681   1 
   3   3   6 728.341 25.8230   8 
   3   3   6 700.615 23.8234   6 
   3   3   6 704.171 20.7344   5 
   3   3   6 723.985 24.6788   1 
  -3   3  -6 762.672 23.7344   2 
  -3   3  -6 696.021 23.4400   9 
   3   3   6 712.978 23.3999   2 
  -4  -3  -6 445.259 16.6351   2 
  -4  -3  -6 466.399 13.8940   5 
   4  -3   6 483.090 18.0624   1 
   4  -3   6 482.904 17.4752   2 
  -4  -3  -6 484.038 16.4585   4 
   4  -3   6 481.667 18.0660   9 
   4   3   6 490.901 22.9715   8 
   4   3   6 452.524 17.7658   6 
  -4   3  -6 482.327 15.0257   6 
   4   3   6 465.040 13.9894   5 
   4   3   6 459.090 18.1810   1 
  -4   3  -6 492.080 17.4045   9 
   4   3   6 466.088 17.0082   2 
  -4   3  -6 477.042 17.2105   2 
   4   3   6 508.181 16.8738   4 
   5  -3   6 966.135 31.7385   1 
  -5  -3  -6 947.606 29.9363   2 
   5  -3   6 943.897 30.5646   2 
   5  -3   6 958.994 31.5181   9 
  -5  -3  -6 997.194 29.9941   4 
  -5  -3  -6 972.987 31.1226   6 
  -5   3  -6 953.872 27.5920   6 
   5   3   6 911.698 34.6034   8 
  -5   3  -6 973.602 30.4672   2 
  -5   3  -6 965.808 30.7727   9 
   5   3   6 970.572 30.3651   4 
   5   3   6 970.546 31.4891   6 
   5   3   6 973.748 30.0214   2 
   5   3   6 980.096 32.1449   1 
   5   3   6 954.221 31.3927   9 
   6  -3   6 682.528 25.2663   9 
  -6  -3  -6 734.724 23.5191   2 
  -6  -3  -6 709.471 24.7560   6 
   6  -3   6 677.309 25.5282   1 
   6  -3   6 708.849 24.1770   2 
  -6  -3  -6 702.494 23.7245   4 
   6  -3   6 732.740 21.1062   7 
   6   3   6 710.459 23.3642   2 
   6   3   6 655.287 22.0528   3 
  -6   3  -6 725.386 24.0110   2 
   6   3   6 681.601 25.7357   1 
  -6   3  -6 719.170 24.4655   9 
   6   3   6 692.405 29.2967   8 
   6   3   6 703.620 25.3558   9 
  -6   3  -6 711.569 20.6154   6 
   6   3   6 697.379 25.1798   6 
   7  -3   6 2078.13 63.7431   9 
   7  -3   6 2095.96 64.3584   1 
  -7  -3  -6 2136.89 63.3577   6 
   7  -3   6 2208.72 62.2845   2 
  -7  -3  -6 2168.36 62.2905   4 
  -7  -3  -6 2134.12 63.4421   2 
   7   3   6 2169.89 64.0060   9 
  -7   3  -6 2099.44 59.6391   3 
  -7   3  -6 2145.27 58.0578   6 
  -7   3  -6 2120.34 63.2187   9 
   7   3   6 2078.78 69.3734   8 
   7   3   6 2165.25 63.3886   2 
   7   3   6 2114.78 63.6812   6 
   8  -3   6 33.4288 7.17477   2 
  -8  -3  -6 30.2099 8.08528   4 
   8  -3   6 29.5035 6.30608   9 
   8  -3   6 25.8792 9.94849   1 
   8   3   6 29.5783 9.61396   9 
   8   3   6 34.9534 7.81179   6 
  -8   3  -6 32.3545 5.44893   3 
   8   3   6 30.7996 5.76736   2 
   8   3   6 18.6794 6.41135   8 
   9  -3   6 389.084 19.4035   9 
  -9  -3  -6 380.431 17.9132   6 
  -9  -3  -6 432.464 18.5430   4 
   9  -3   6 416.399 20.6431   1 
   9  -3   6 389.606 18.9615   5 
   9  -3   6 426.527 17.3670   2 
   9   3   6 403.783 19.4360   9 
   9   3   6 406.446 15.8514   2 
  -9   3  -6 406.115 14.9584   3 
   9   3   6 383.382 18.9535   6 
  -9   3  -6 396.548 17.0280   2 
  -9   3  -6 411.485 18.3590   9 
 -10  -3  -6 28.4516 6.85193   2 
 -10  -3  -6 15.6664 6.73982   4 
  10  -3   6 18.3234 5.49845   2 
  10  -3   6 14.6687 6.22142   9 
  10  -3   6 9.86534 6.38800   1 
  10   3   6 21.0988 6.93021   9 
  10   3   6 22.7645 6.19560   6 
  10   3   6 23.8868 6.08019   2 
  11  -4  -6 65.2640 10.1089   5 
  11  -4  -6 44.5392 11.2225   1 
  11   4  -6 51.2149 9.56722   9 
 -11   4   6 67.0436 11.3376   3 
 -10  -4   6 8.06903 6.06371   4 
  10  -4  -6 15.0922 6.08669   1 
  10  -4  -6 9.27529 5.12406   5 
 -10   4   6 20.0785 4.86714   2 
  10   4  -6 13.3482 5.45678   9 
 -10   4   6 10.6623 6.47016   3 
  10   4  -6 11.9084 5.41274   6 
  -9  -4   6 1179.89 39.7001   4 
   9  -4  -6 1190.49 37.7941   9 
   9  -4  -6 1250.50 41.9996   1 
   9  -4  -6 1238.56 39.8689   5 
  -9   4   6 1194.20 38.6001   3 
  -9   4   6 1306.33 38.1521   2 
   9   4  -6 1142.03 34.5300   2 
   9   4  -6 1222.09 41.3626   6 
  -9   4   6 1181.61 41.5648   1 
   8  -4  -6 7.95384 3.58325   9 
   8  -4  -6 5.27079 8.74751   1 
   8  -4  -6 6.57205 4.70350   5 
  -8  -4   6 10.1319 5.27922   4 
  -8  -4   6 7.28181 6.47109   8 
   8   4  -6 2.48598 4.25691   6 
  -8   4   6 9.72772 5.02715   3 
  -8   4   6 7.10940 4.89235   1 
   8   4  -6 3.89935 5.70379   8 
   8   4  -6 0.12351 2.81354   2 
  -8   4   6 1.76933 1.41993   2 
  -8   4   6 6.84930 3.35641   9 
  -7  -4   6 26.9034 8.59371   8 
   7  -4  -6 32.4829 5.44666   9 
   7  -4  -6 22.3040 4.83663   5 
  -7  -4   6 27.1772 5.57340   4 
   7  -4  -6 23.8082 5.69415   1 
  -7   4   6 27.8162 5.57585   3 
   7   4  -6 23.9712 5.60270   1 
   7   4  -6 30.8462 5.18539   2 
   7   4  -6 29.6301 8.00771   6 
  -7   4   6 31.6498 5.88445   2 
  -7   4   6 33.5368 5.14982   9 
  -6  -4   6 187.259 11.9076   7 
  -6  -4   6 216.744 11.4905   4 
   6  -4  -6 203.024 13.3436   5 
   6  -4  -6 203.240 18.4467   1 
  -6  -4   6 184.129 14.3905   8 
  -6   4   6 199.518 9.18485   9 
  -6   4   6 220.905 10.8855   2 
   6   4  -6 201.130 9.62961   2 
   6   4  -6 199.275 9.31887   2 
   6   4  -6 207.415 15.2758   6 
  -6   4   6 198.687 10.4287   2 
   6   4  -6 196.154 9.39345   1 
   5  -4  -6 3641.85 102.607   1 
  -5  -4   6 3498.15 100.797   4 
   5  -4  -6 3630.83 100.675   5 
  -5  -4   6 3513.10 101.256   7 
  -5  -4   6 3575.96 105.763   8 
   5   4  -6 3564.28 99.3455   2 
  -5   4   6 3511.75 100.259   2 
  -5   4   6 3743.67 102.456   1 
  -5   4   6 3769.49 100.853   2 
   5   4  -6 3613.28 99.7306   2 
  -5   4   6 3652.33 99.0077   9 
   5   4  -6 3661.61 102.301   6 
   5   4  -6 3562.41 98.3583   1 
  -4  -4   6 -0.2677 3.76280   8 
  -4  -4   6 6.01278 1.64374   5 
  -4  -4   6 2.38145 3.34639   7 
  -4  -4   6 6.40595 3.60410   4 
   4  -4  -6 4.13166 3.51340   1 
   4  -4  -6 4.17703 2.97399   5 
   4  -4  -6 5.12483 1.85836   6 
   4   4  -6 4.48409 2.11540   1 
   4   4  -6 1.10009 2.90843   2 
  -4   4   6 2.49537 3.26371   2 
  -4   4   6 2.46834 2.74789   1 
   4   4  -6 2.92188 2.81263   2 
  -4   4   6 3.10869 1.71329   6 
  -4   4   6 3.74256 3.34069   2 
   4   4  -6 7.22341 3.07278   7 
  -4   4   6 6.42803 2.62847   9 
   4   4  -6 0.96910 3.12361   6 
   3  -4  -6 8.66673 3.27099   2 
  -3  -4   6 6.63193 1.85316   5 
   3  -4  -6 5.81947 4.05722   1 
  -3  -4   6 5.64655 2.95555   7 
  -3  -4   6 11.4666 4.48699   8 
   3  -4  -6 7.32997 2.14439   6 
   3  -4  -6 14.5950 3.37768   5 
   3   4  -6 4.30299 2.92191   2 
   3   4  -6 12.6972 3.73787   6 
   3   4  -6 10.9770 3.49534   2 
  -3   4   6 5.23297 2.53284   9 
  -3   4   6 8.62778 3.50622   2 
  -3   4   6 3.64591 3.30808   2 
  -3   4   6 12.4820 3.63856   1 
   3   4  -6 2.11548 3.12695   9 
   3   4  -6 3.59285 2.15826   1 
   2  -4  -6 61.7185 7.99161   1 
  -2  -4   6 76.3059 5.94649   7 
  -2  -4   6 72.2506 5.36847   1 
  -2  -4   6 71.6574 8.34298   8 
  -2  -4   6 65.4639 4.61306   5 
   2  -4  -6 73.6925 5.37805   6 
   2  -4  -6 57.4434 5.59793   5 
   2  -4  -6 81.3362 6.63343   2 
   2   4  -6 73.0499 6.97354   6 
  -2   4   6 70.0345 6.83679   2 
   2   4  -6 67.2153 4.94518   1 
  -2   4   6 71.4130 5.53922   9 
   2   4  -6 76.5460 6.49427   2 
   2   4  -6 60.3028 6.12605   2 
   2   4  -6 73.9651 5.62610   7 
   2   4  -6 71.3843 6.48270   9 
  -2   4   6 71.4303 5.34297   6 
  -2   4   6 68.6570 6.89822   1 
  -1  -4   6 3089.55 83.5541   7 
   1  -4  -6 3073.44 84.1285   6 
   1  -4  -6 2993.94 86.4716   1 
  -1  -4   6 2983.31 87.5747   8 
   1  -4  -6 3037.64 83.5373   5 
  -1  -4   6 3016.31 85.1256   2 
  -1  -4   6 3120.01 83.8936   1 
  -1  -4   6 3011.90 83.1683   5 
   1  -4  -6 3046.91 85.0444   2 
   1   4  -6 3023.89 85.2151   9 
   1   4  -6 2953.75 84.7191   2 
   1   4  -6 2943.03 84.8737   2 
  -1   4   6 3143.50 84.1383   9 
  -1   4   6 3063.55 83.8843   6 
   1   4  -6 3064.57 83.3134   7 
   1   4  -6 3030.56 84.9883   6 
  -1   4   6 2964.22 85.1571   2 
   1   4  -6 3040.57 83.4355   1 
  -1   4   6 3046.19 85.6196   1 
   0  -4   6 77.5533 5.88528   1 
   0  -4   6 87.8750 5.21337   7 
   0  -4   6 81.2013 7.41590   2 
   0  -4  -6 78.2354 5.25266   5 
   0  -4   6 78.0413 5.57464   5 
   0  -4  -6 74.4897 7.52773   1 
   0  -4  -6 76.4288 6.23764   6 
   0   4   6 81.5631 6.40574   6 
   0   4  -6 83.7853 5.97348   1 
   0   4  -6 82.7139 6.47980   6 
   0   4   6 83.5923 7.02995   2 
   0   4   6 77.3409 6.94316   1 
   0   4  -6 87.0270 6.85433   9 
   0   4  -6 79.4247 6.64345   2 
  -1  -4  -6 929.610 27.8390   4 
  -1  -4  -6 934.578 29.5981   2 
   1  -4   6 925.908 28.8662   1 
   1  -4   6 915.391 29.7966   2 
   1  -4   6 967.949 28.6712   5 
  -1  -4  -6 945.377 31.2227   6 
  -1  -4  -6 928.275 30.4395   1 
  -1  -4  -6 942.603 27.0714   5 
   1  -4   6 948.345 26.7031   7 
  -1   4  -6 906.990 29.6339   9 
   1   4   6 931.942 30.8175   1 
  -1   4  -6 911.993 31.1420   2 
   1   4   6 906.673 29.1109   6 
   1   4   6 905.492 29.5910   2 
  -1   4  -6 941.451 28.5690   6 
  -1   4  -6 910.344 28.6993   1 
   1   4   6 893.905 28.8265   8 
  -2  -4  -6 132.268 7.06409   4 
   2  -4   6 126.267 8.38452   1 
  -2  -4  -6 130.320 5.90627   5 
   2  -4   6 149.170 9.45857   2 
   2  -4   6 129.351 7.93047   5 
   2  -4   6 142.122 5.51934   7 
  -2  -4  -6 118.107 7.99649   2 
  -2  -4  -6 125.786 8.36946   6 
   2  -4   6 121.566 8.80145   9 
   2   4   6 123.057 8.77660   8 
  -2   4  -6 118.298 8.33086   2 
  -2   4  -6 142.777 8.85159   9 
  -2   4  -6 130.869 8.20521   1 
   2   4   6 122.823 8.59535   2 
   2   4   6 122.660 9.26056   1 
  -2   4  -6 125.195 7.19414   6 
   2   4   6 125.463 8.43524   6 
  -3  -4  -6 1290.71 35.6996   5 
   3  -4   6 1260.79 39.9146   9 
   3  -4   6 1291.79 39.9304   2 
  -3  -4  -6 1352.56 40.1895   6 
  -3  -4  -6 1272.18 39.2192   2 
  -3  -4  -6 1257.75 37.9310   4 
   3  -4   6 1279.32 39.7176   1 
   3  -4   6 1294.83 39.2126   5 
  -3   4  -6 1262.33 39.6525   1 
   3   4   6 1284.34 41.5361   8 
  -3   4  -6 1302.25 39.7022   9 
   3   4   6 1333.18 41.1018   1 
   3   4   6 1272.24 39.5020   2 
   3   4   6 1226.69 39.6281   6 
  -3   4  -6 1351.53 39.8480   2 
  -4  -4  -6 5.20035 3.03473   2 
  -4  -4  -6 2.90529 3.12081   4 
   4  -4   6 2.05435 3.59614   9 
   4  -4   6 7.91121 4.06225   1 
   4  -4   6 3.77704 3.98255   2 
  -4  -4  -6 11.5876 3.71104   6 
   4   4   6 3.42383 3.77067   2 
   4   4   6 5.63981 4.03346   1 
   4   4   6 2.35309 4.27524   8 
  -4   4  -6 7.84963 3.66926   2 
  -4   4  -6 5.25669 3.21241   9 
   4   4   6 1.69918 3.29192   6 
   5  -4   6 2175.21 63.6612   1 
  -5  -4  -6 2082.01 61.0870   4 
   5  -4   6 1968.88 71.2704   9 
   5  -4   6 2253.99 71.0280   2 
  -5   4  -6 2166.63 62.8171   9 
   5   4   6 2104.95 63.9262   1 
  -5   4  -6 2131.07 58.4829   6 
   5   4   6 2188.37 71.7113   6 
   5   4   6 2064.66 66.7528   8 
  -6  -4  -6 95.6414 8.52220   4 
   6  -4   6 101.854 10.3059   1 
   6  -4   6 105.390 9.91966   9 
   6  -4   6 110.882 9.41085   2 
   6   4   6 100.687 10.1385   9 
  -6   4  -6 105.585 5.29568   6 
   6   4   6 102.635 10.2067   1 
   6   4   6 94.3113 8.39386   2 
  -6   4  -6 93.1665 5.36205   6 
   6   4   6 111.246 12.7233   8 
   6   4   6 97.3282 10.0457   6 
   7  -4   6 821.661 34.9149   2 
   7  -4   6 750.973 32.4979   1 
  -7  -4  -6 719.504 27.4119   6 
  -7  -4  -6 760.385 26.4957   4 
   7  -4   6 790.499 28.6320   9 
  -7   4  -6 762.238 26.6820   2 
   7   4   6 766.119 29.0551   1 
   7   4   6 713.252 33.1279   6 
   7   4   6 739.125 28.5449   9 
   7   4   6 737.439 25.8215   2 
  -8  -4  -6 48.4055 9.10339   6 
   8  -4   6 44.1299 8.35583   2 
   8  -4   6 44.2752 9.88513   9 
  -8  -4  -6 50.1756 8.70386   4 
  -8  -4  -6 60.5778 7.59695   2 
   8  -4   6 45.1699 10.2113   1 
   8  -4   6 44.5357 9.43001   5 
   8   4   6 39.9010 9.48025   6 
   8   4   6 45.7198 8.90187   1 
  -8   4  -6 41.0434 7.80566   2 
   8   4   6 45.4979 9.29527   9 
  -8   4  -6 43.5591 8.21289   9 
   8   4   6 48.7666 7.10300   2 
   8   4   6 40.4632 13.7416   8 
   9  -4   6 400.823 20.2517   9 
   9  -4   6 425.832 18.4554   2 
   9  -4   6 428.249 21.6971   1 
  -9  -4  -6 413.271 18.9539   4 
  -9  -4  -6 374.622 17.0773   2 
   9   4   6 420.219 16.9068   2 
   9   4   6 384.374 19.9614   9 
  -9   4  -6 422.517 16.1982   3 
   9   4   6 395.854 20.1427   6 
 -10  -4  -6 32.0477 8.11478   4 
  10  -4   6 19.3479 6.11724   2 
  10  -4   6 27.9409 7.69874   9 
  10  -4   6 26.2901 7.90324   1 
  10   4   6 12.0382 6.08052   6 
  10   4   6 7.10698 6.77562   9 
  -9  -5   6 0.43244 5.77311   4 
   9  -5  -6 0.96639 8.98204   1 
   9   5  -6 1.81208 4.28813   2 
  -9   5   6 -6.1687 5.54826   3 
   9   5  -6 5.60621 5.45341   6 
  -8  -5   6 336.538 22.1421   8 
   8  -5  -6 351.025 17.3217   5 
  -8  -5   6 343.263 17.3971   4 
   8  -5  -6 351.372 19.6610   1 
  -8   5   6 348.470 17.3703   2 
   8   5  -6 330.658 14.0386   2 
  -8   5   6 351.518 16.8974   3 
   8   5  -6 347.814 18.7747   6 
   7  -5  -6 1886.21 57.9231   1 
  -7  -5   6 1840.37 61.9671   8 
  -7  -5   6 1751.43 55.1740   4 
   7  -5  -6 1804.16 55.1159   5 
   7   5  -6 1761.90 56.7774   6 
  -7   5   6 1835.13 54.6409   2 
   7   5  -6 1710.02 52.7864   2 
  -7   5   6 1802.55 54.9709   2 
  -7   5   6 1847.13 52.8230   9 
   6  -5  -6 21.9334 5.29144   5 
  -6  -5   6 10.3035 5.95642   8 
  -6  -5   6 17.4559 5.85622   4 
  -6   5   6 12.7638 3.78002   9 
   6   5  -6 17.1374 4.63597   2 
  -6   5   6 23.3235 5.51224   2 
  -6   5   6 20.1047 6.09950   2 
  -5  -5   6 202.381 12.2702   4 
  -5  -5   6 192.723 15.1810   8 
   5  -5  -6 222.189 14.0493   1
[truncated: 781,366 more chars]
